# Supplementary material for: Intragenomic conflicts with plasmids and chromosomal mobile genetic elements drive the evolution of natural transformation within species
Source: PLoS Biol. 2024 Oct 14;22(10):e3002814. doi: 10.1371/journal.pbio.3002814 (PMC11472951; doi:10.1371/journal.pbio.3002814)
Supplement: S1 Data — (XLSX) [file pbio.3002814.s001.xlsx]

## Sheet: Data_S1
Acinetobacter baumannii								Legionella pneumophila
ID	Alignment	Recombination-free (yes/no)	Rooted	Number of nucleotidic sites	Number of constant sites	Number of leaves	Model	ID	Recombination-free (yes/no)	Rooted	Number of nucleotidic sites	Number of constant sites	Number of leaves	Model
Ab_tree1	Reference	no	no	2553225	2062174	496	TVM+F+I+G4	Lp_tree1	no	no	2381361	2017239	786	TVM+F+I+G4
Ab_tree2	Reference	yes	no	2553225	2219919	496	TVM+F+I+G4	Lp_tree2	yes	no	2381361	2152635	786	TVM+F+I+G4
Ab_tree3	Reference	yes	yes	2553225	2219919	496	TVM+F+I+G4	Lp_tree3	yes	yes	2381361	2152635	786	TVM+F+I+G4
Ab_tree4	Random	yes	no	2553225	2185090	496	GTR+F+I+G4
Ab_tree5	Random	yes	yes	2553225	2185090	496	GTR+F+I+G4
