# Supplementary material for: Intragenomic conflicts with plasmids and chromosomal mobile genetic elements drive the evolution of natural transformation within species
Source: PLoS Biol. 2024 Oct 14;22(10):e3002814. doi: 10.1371/journal.pbio.3002814 (PMC11472951; doi:10.1371/journal.pbio.3002814)
Supplement: S2 Data — S2A Data. Measures of the transformation rates of the transformable and non-transformable control strains in Legionella pneumophila. S2B Data. Measures of the transformation rates of the transformable and non-transformable control strains in Acinetobacter baumannii. (XLSX) [file pbio.3002814.s002.xlsx]

## Sheet: Data_S2_a
Strain	RLU	Log.RLU	Replicate	Control
Lens	88.6721363938225	1.9477871721263	R4	NT
Lens	87.37439912809	1.94138420212997	R4	NT
Lens	94.7032255820166	1.97636477128008	R4	NT
Lens	97.5398300437516	1.98918199452882	R4	NT
Lens	100.229696070443	2.00099641343542	R4	NT
Lens	108.488982073875	2.03538563433673	R4	NT
Lens	83.920430393453	1.92386770250941	R4	NT
Lens	107.954546039508	2.03324093549195	R4	NT
Lens	77.1043064707743	1.88707863517499	R4	NT
Lens	95.0404165579276	1.97790833113473	R4	NT
Lens	92.0732375769037	1.9641334145435	R4	NT
Lens	100.50794314182	2.00220038540173	R4	NT
Lens	86.9929765101103	1.93948419071019	R4	NT
Lens	84.459458370989	1.92664829201613	R4	NT
Lens	105.274580948107	2.02232352136006	R4	NT
Lens	81.1633429344003	1.90935992633647	R4	NT
Lens	125.56830596862	2.09888003526177	R4	NT
Lens	111.449901076719	2.04707968733529	R4	NT
Lens	118.190002079185	2.07258074028901	R4	NT
Lens	81.8833164341658	1.91319542412102	R4	NT
Lens	91.3694408613199	1.96080096723872	R4	NT
Lens	94.717671065878	1.97643101100392	R4	NT
Lens	96.2830294455093	1.98354974644273	R4	NT
Lens	114.879653067047	2.06024311534448	R4	NT
Lens	95.5270834378603	1.98012651839079	R4	NT
Lens	102.094515864553	2.00900241403862	R4	NT
Lens	92.0810329550986	1.96417018251773	R4	NT
Lens	92.0511169545266	1.96402906263085	R4	NT
Lens	119.986285006234	2.07913160699331	R4	NT
Lens	103.012846226689	2.01289138681665	R4	NT
Lens	89.7328871111425	1.95295164118536	R4	NT
Lens	111.015305056868	2.04538285665635	R4	NT
Lens	85.017111211655	1.92950634403087	R4	NT
Lens	79.3133400035618	1.89934623905397	R4	NT
Lens	83.2972764338935	1.92063080153802	R4	NT
Lens	94.9298827537398	1.97740294448414	R4	NT
Lens	88.2979799088853	1.94595076785322	R4	NT
Lens	87.4030361445218	1.94152651910934	R4	NT
Lens	94.3810373497807	1.9748847463997	R4	NT
Lens	118.072543689202	2.07214891953926	R4	NT
Lens	107.054319419246	2.02960419486352	R4	NT
Lens	108.424592917006	2.03512780025377	R4	NT
Lens	85.4286001616691	1.931603290045	R4	NT
Lens	73.421437841059	1.86582288521187	R4	NT
Lens	87.0874077324801	1.93995536341579	R4	NT
Lens	104.717695269883	2.02002007526742	R4	NT
Lens	101.593410407388	2.00686553947822	R4	NT
Lens	107.311939791596	2.03064804533152	R4	NT
Lens	78.2880998580626	1.89369575236765	R4	NT
Lens	85.3997336894607	1.93145651638715	R4	NT
Lens	83.724046062853	1.92285020796468	R4	NT
Lens	86.7523996983633	1.93828149685015	R4	NT
Lens	111.908783749982	2.04886417575475	R4	NT
Lens	101.585987007707	2.00683380455272	R4	NT
Lens	93.9014524118245	1.97267230972684	R4	NT
Lens	74.0354542601162	1.86943974543536	R4	NT
Lens	87.8447420117293	1.94371577170916	R4	NT
Lens	93.0836662372173	1.96887348027903	R4	NT
Lens	95.1601362081724	1.97845505499633	R4	NT
Lens	92.102478596657	1.96427131777955	R4	NT
Lens	125.249392656274	2.09777562861778	R4	NT
Lens	143.075578572247	2.15556551079379	R4	NT
Lens	118.929632126253	2.07529007552347	R4	NT
Lens	126.801779056877	2.10312534683566	R4	NT
Lens	135.727713428725	2.13266853270269	R4	NT
Lens	106.252095845548	2.02633750535933	R4	NT
Lens	110.857852495055	2.04476646131597	R4	NT
Lens	120.454546107241	2.08082319546787	R4	NT
Lens	125.294498015008	2.09793200048988	R4	NT
Lens	114.703951018188	2.05957837758605	R4	NT
Lens	128.055882147188	2.10739953224133	R4	NT
Lens	122.122554570168	2.08679588033121	R4	NT
Lens	122.628653634734	2.08859196008028	R4	NT
Lens	104.729728380026	2.02006997717837	R4	NT
Lens	98.7627511987397	1.99459317941491	R4	NT
Lens	107.090521927334	2.02975103519405	R4	NT
Lens	190.517429745492	2.279934713849	R4	NT
Lens	116.706971882225	2.06709680085717	R4	NT
Lens	137.325526225339	2.13775127189382	R4	NT
Lens	127.37404778648	2.10508095035994	R4	NT
Lens	111.184500325221	2.04604424864529	R4	NT
Lens	134.790531901442	2.1296593871001	R4	NT
Lens	130.989702850286	2.11723715694532	R4	NT
Lens	137.855583680457	2.1394243613921	R4	NT
Lens	118.004044246769	2.07189689174644	R4	NT
Lens	121.039889942511	2.08292852012599	R4	NT
Lens	124.309394489383	2.09450395101274	R4	NT
Lens	125.622700785001	2.09906812614347	R4	NT
Lens	125.699917625579	2.0993349930816	R4	NT
Lens	132.919801582824	2.12358968431034	R4	NT
Lens	111.644406056887	2.047836967627	R4	NT
Lens	108.859668065472	2.03686700573382	R4	NT
Lens	135.806554273163	2.13292073029778	R4	NT
Lens	122.772704389075	2.08910182241693	R4	NT
Lens	114.668977947957	2.05944594163031	R4	NT
Lens	119.741102109831	2.07824325112063	R4	NT
Lens	109.611285404133	2.03985527072156	R4	NT
Lens	143.122471686654	2.15570782777316	R4	NT
Lens	122.914839339249	2.08960431782632	R4	NT
Lens	256.355702964844	2.40884298332747	R4	NT
Lens	131.845846021598	2.12006645132083	R4	NT
Lens	151.794430083808	2.18125583593201	R4	NT
Lens	111.639647938545	2.04781845824844	R4	NT
Lens	108.034401394701	2.03356206990279	R4	NT
Lens	118.266850007072	2.07286302969536	R4	NT
Lens	129.547664251401	2.1124295870488	R4	NT
Lens	101.593410407388	2.00686553947822	R4	NT
Lens	126.24934093129	2.10122911961722	R4	NT
Lens	107.515657138406	2.03147171368113	R4	NT
Lens	115.238194858067	2.06159644668126	R4	NT
Lens	136.191114928908	2.13414877524772	R4	NT
Lens	123.494592511788	2.09164794145231	R4	NT
Lens	112.964526992906	2.05294208817519	R4	NT
Lens	151.3423888074	2.17996058464466	R4	NT
Lens	113.085620108864	2.05340738384309	R4	NT
Lens	117.831075090044	2.0712598401997	R4	NT
Lens	82.7374895691869	1.91770233934424	R4	NT
Lens	110.401557630188	2.04297520079738	R4	NT
Lens	109.485318002951	2.0393558841276	R4	NT
Lens	111.158163823552	2.04594136423087	R4	NT
Paris WT_1	23852.4489830661	4.37753297562896	R1	T
Paris WT_2	128736.174580637	5.10970059984341	R1	T
Paris WT_3	51967.1923426963	4.71572925361307	R1	T
Paris WT_4	45288.9061375974	4.65599183130026	R1	T
Paris WT_5	7936.40062064648	3.89962358240024	R1	T
Paris WT_6	33406.3130421619	4.52382854646117	R1	T
Paris WT_7	159825.546598888	5.20364619838339	R1	T
Paris WT_8	26907.2883331498	4.42986993257278	R1	T
Paris WT_9	30110.4359461291	4.47871704337818	R1	T
Paris WT_10	15005.3784077524	4.17624695199856	R1	T
Paris WT_11	33508.9419130306	4.5251607146575	R1	T
Paris WT_12	9631.13794232742	3.98367760310343	R1	T
Paris WT_13	108752.086501115	5.03643759801498	R1	T
Paris WT_14	69528.9913577747	4.84216592921404	R1	T
Paris WT_15	91529.8309234819	4.96156266012164	R1	T
Paris WT_16	114085.757535829	5.05723143048591	R1	T
Paris WT_17	69538.4251419312	4.84222485085811	R1	T
Paris WT_18	215094.345369564	5.33262899333923	R1	T
Paris WT_2	23335.9680840243	4.3680258221412	R2	T
Paris WT_3	23067.1884518948	4.36299466369153	R2	T
Paris WT_4	19002.5961282395	4.27881293817109	R2	T
Paris WT_6	21001.3903549905	4.32224804728213	R2	T
Paris WT_7	18034.5670518961	4.25610572085846	R2	T
Paris WT_2	3067.63952904222	3.48680432537296	R4	T
Paris WT_3	2536.20003893786	3.40418350488031	R4	T
Paris WT_4	6647.55437896038	3.82266189867541	R4	T
Paris WT_5	15353.6732076762	4.18621229271128	R4	T
Paris WT_6	9290.63163491841	3.96804524103719	R4	T
Paris WT_7	4756.54321605709	3.67729144692737	R4	T
Paris WT_8	1966.65634975321	3.29372847865621	R4	T
Paris WT_9	8706.26684898217	3.93983197424619	R4	T
Paris WT_10	56271.0746101919	4.75028520896633	R4	T
Paris WT_11	610.302347061358	2.78554504014148	R4	T
Paris WT_12	26597.9373598216	4.42484795888743	R4	T
Paris WT_13	26315.7886403783	4.42021638963098	R4	T
Paris WT_14	15506.1180979528	4.19050308732689	R4	T
Paris WT_15	17307.4692327105	4.23823356824384	R4	T
Paris WT_16	1655.89390758188	3.21903250827752	R4	T
Paris WT_17	3935.35001229145	3.59498336481369	R4	T
Paris WT_18	28391.8416733185	4.45319356450959	R4	T
Paris WT_1	1834.96913895537	3.26362876455863	R6	T
Paris WT_2	1350.49400274507	3.13049265991887	R6	T
Paris WT_3	184.406776680271	2.26577687670009	R6	T
Paris WT_4	4633.21586476928	3.66588253475834	R6	T
Paris WT_5	2874.04266982556	3.45849321165215	R6	T
Paris WT_6	23442.4882435371	4.37000370688041	R6	T
Paris WT_7	5559.9997533754	3.74507477231808	R6	T
Paris WT_8	24516.5992778292	4.3894602285992	R6	T
Paris WT_9	23744.8558971866	4.3755695382791	R6	T
Paris WT_10	7447.76311872625	3.87202585515561	R6	T
Paris WT_11	312.389909447837	2.49469699722223	R6	T
Paris WT_12	16436.1270366234	4.21579948931235	R6	T
Paris WT_13	6509.49962217052	3.81354760612852	R6	T
Paris WT_14	8429.61332964496	3.92580765378809	R6	T
Paris WT_15	10373.3047599163	4.01591713732924	R6	T
Paris WT_16	5011.31671063941	3.69995185062445	R6	T
Paris WT_17	14964.2004858419	4.17505351811154	R6	T
Paris WT_18	15849.1718791798	4.20000657521634	R6	T

## Sheet: Data_S2_b
Strain	RLU	Replicate	Log.RLU	Control
comEC::sacB-ApraR clone 3 (Box3-D4) Ab collection	256	R1	2.40823996531185	NT
comEC::sacB-ApraR clone 3 (Box3-D4) Ab collection	199	R1	2.29885307640971	NT
comEC::sacB-ApraR clone 3 (Box3-D4) Ab collection	173	R1	2.2380461031288	NT
comEC::sacB-ApraR clone 3 (Box3-D4) Ab collection	261	R1	2.41664050733828	NT
comEC::sacB-ApraR clone 3 (Box3-D4) Ab collection	273	R1	2.43616264704076	NT
comEC::sacB-ApraR clone 3 (Box3-D4) Ab collection	255	R1	2.40654018043396	NT
comEC::sacB-ApraR clone 3 (Box3-D4) Ab collection	340	R1	2.53147891704225	NT
comEC::sacB-ApraR clone 3 (Box3-D4) Ab collection	78.6	R2	1.89542254603941	NT
comEC::sacB-ApraR clone 3 (Box3-D4) Ab collection	122	R2	2.08635983067475	NT
comEC::sacB-ApraR clone 3 (Box3-D4) Ab collection	64.8	R2	1.81157500587059	NT
comEC::sacB-ApraR clone 3 (Box3-D4) Ab collection	54.5	R2	1.73639650227664	NT
comEC::sacB-ApraR clone 3 (Box3-D4) Ab collection	57.2	R2	1.75739602879302	NT
comEC::sacB-ApraR clone 3 (Box3-D4) Ab collection	57.6	R2	1.76042248342321	NT
comEC::sacB-ApraR clone 3 (Box3-D4) Ab collection	69.7	R2	1.84323277809801	NT
comEC::sacB-ApraR clone 3 (Box3-D4) Ab collection	78.2	R3	1.89320675305985	NT
comEC::sacB-ApraR clone 3 (Box3-D4) Ab collection	101	R3	2.00432137378264	NT
comEC::sacB-ApraR clone 3 (Box3-D4) Ab collection	68.6	R3	1.83632411570675	NT
comEC::sacB-ApraR clone 3 (Box3-D4) Ab collection	171	R3	2.23299611039215	NT
comEC::sacB-ApraR clone 3 (Box3-D4) Ab collection	145	R3	2.16136800223497	NT
comEC::sacB-ApraR clone 3 (Box3-D4) Ab collection	52	R3	1.7160033436348	NT
comEC::sacB-ApraR clone 3 (Box3-D4) Ab collection	127	R3	2.10380372095596	NT
comEC::sacB-ApraR clone 3 (Box3-D4) Ab collection	72.1	R4	1.85793526471943	NT
comEC::sacB-ApraR clone 3 (Box3-D4) Ab collection	92.6	R4	1.96661098668193	NT
comEC::sacB-ApraR clone 3 (Box3-D4) Ab collection	63.6	R4	1.80345711564841	NT
comEC::sacB-ApraR clone 3 (Box3-D4) Ab collection	125	R4	2.09691001300806	NT
comEC::sacB-ApraR clone 3 (Box3-D4) Ab collection	144	R4	2.15836249209525	NT
comEC::sacB-ApraR clone 3 (Box3-D4) Ab collection	60.1	R4	1.77887447200274	NT
comEC::sacB-ApraR clone 3 (Box3-D4) Ab collection	56.8	R4	1.75434833571102	NT
AB5075	25200000	R1	7.40140054078154	T
AB5075	11600000	R1	7.06445798922692	T
AB5075	16800000	R1	7.22530928172586	T
AB5075	22400000	R1	7.35024801833416	T
AB5075	5080000	R1	6.70586371228392	T
AB5075	17500000	R1	7.24303804868629	T
AB5075	9050000	R1	6.9566485792052	T
AB5075	54000	R2	4.73239375982297	T
AB5075	156000	R2	5.19312459835446	T
AB5075	44600	R2	4.64933485871214	T
AB5075	50300	R2	4.70156798505593	T
AB5075	237000	R2	5.3747483460101	T
AB5075	83100	R2	4.91960102378411	T
AB5075	62700	R2	4.79726754083072	T
AB5075	969000	R3	5.98632377705077	T
AB5075	810000	R3	5.90848501887865	T
AB5075	119000	R3	5.07554696139253	T
AB5075	190000	R3	5.27875360095283	T
AB5075	759000	R3	5.88024177589548	T
AB5075	143000	R3	5.15533603746506	T
AB5075	635000	R3	5.80277372529198	T
AB5075	230000	R4	5.36172783601759	T
AB5075	1220000	R4	6.08635983067475	T
AB5075	389000	R4	5.58994960132571	T
AB5075	349000	R4	5.54282542695918	T
AB5075	4540000	R4	6.6570558528571	T
AB5075	442000	R4	5.64542226934909	T
AB5075	183000	R4	5.26245108973043	T
