# Supplementary material for: Intragenomic conflicts with plasmids and chromosomal mobile genetic elements drive the evolution of natural transformation within species
Source: PLoS Biol. 2024 Oct 14;22(10):e3002814. doi: 10.1371/journal.pbio.3002814 (PMC11472951; doi:10.1371/journal.pbio.3002814)
Supplement: S3 Data — (XLSX) [file pbio.3002814.s003.xlsx]

## Sheet: Data_S3
	Pagel’s λ		Blomberg’s K
	λ	p-value	K	p-value
Legionella pneumophila	0.98	9.88e-112	3.73e-05	1.00e-03
Acinetobacter baumannii	0.59	7.04e-23	1.28e-03	1.00e-03
