# Supplementary material for: Intragenomic conflicts with plasmids and chromosomal mobile genetic elements drive the evolution of natural transformation within species
Source: PLoS Biol. 2024 Oct 14;22(10):e3002814. doi: 10.1371/journal.pbio.3002814 (PMC11472951; doi:10.1371/journal.pbio.3002814)
Supplement: S4 Data — (XLSX) [file pbio.3002814.s004.xlsx]

## Sheet: Data_S4
Trait evolution model	Ab AICc	Lp AICc	Jump process? (Yes/No)
Brownian motion (BM)	3521	2198	No
Ornstein-Uhlenbeck (OU)	3510	2199	No
Early Burst (EB)	3523	2199	No
Jump Node (JN)	1802	1084	Yes
Normal Inverse Gaussian (NIG)	1907	1538	Yes
Variance Gamma (VG)	1802	1086	Yes
BM+JN	1804	1294	Yes
BM+NIG	1805	1090	Yes
BM+VG	1808	2006	Yes
