# Supplementary material for: Intragenomic conflicts with plasmids and chromosomal mobile genetic elements drive the evolution of natural transformation within species
Source: PLoS Biol. 2024 Oct 14;22(10):e3002814. doi: 10.1371/journal.pbio.3002814 (PMC11472951; doi:10.1371/journal.pbio.3002814)
Supplement: S5 Data — (XLSX) [file pbio.3002814.s005.xlsx]

## Sheet: Data_S5
			Acinetobacter baumannii	Legionella pneumophila
Compared variable	Phenotype/Change of phenotype 1	Phenotype/Change of phenotype 2	Wilcoxon.pvalue	Wilcoxon.pvalue
Cumulated Length of Recombination Tracts/TB length	T	NT	0.42	0.17
Cumulated Length of Recombination Tracts/TB length	NT>T	T>NT	4.3e-04	0.80
Cumulated Length of Recombination Tracts/TB length	NT>T	no change	7.0e-03	0.60
Cumulated Length of Recombination Tracts/TB length	T>NT	no change	1.0e-04	0.88
