# Supplementary material for: Intragenomic conflicts with plasmids and chromosomal mobile genetic elements drive the evolution of natural transformation within species
Source: PLoS Biol. 2024 Oct 14;22(10):e3002814. doi: 10.1371/journal.pbio.3002814 (PMC11472951; doi:10.1371/journal.pbio.3002814)
Supplement: S6 Data — S6A Data. GWAS results obtained with a unitig approach on the binary transformation phenotype in Legionella pneumophila. S6B Data. GWAS results obtained with a unitig approach on the binary transformation phenotype in Acinetobacter baumannii. S6C Data. GWAS results obtained with a unitig approach on the binary transformation phenotype in Legionella pneumophila with rocRp as covariate. (XLSX) [file pbio.3002814.s006.xlsx]

## Sheet: Data_S6_a
pangenome.family	Effect.on.TF	beta	pvalue	maf	Nb.of.unitigs	gene	product	Preferred.name	Description	Phage.genes	Recombinase	Replicase	ICE	Integrated.plasmid	Plasmid.carried	Mobile.element.frompl	MOB.plasmid	IS.Tn	Def.sys.gene	CRISPR.gene
6	-	-0.31075	2.94309514866353	0.509833333333333	12	pepA_1	Cytosol aminopeptidase	pepA	Presumably involved in the processing and regular turnover of intracellular proteins. Catalyzes the removal of unsubstituted N-terminal amino acids from various peptides	no	no	no	yes	no	no	no	no	no	no	no
24	-	-0.507	2.96257350205938	0.0751	1	serine threonine protein kinase	hypothetical protein	-	serine threonine protein kinase	no	no	no	yes	no	no	no	no	no	no	no
32	+	0.364	4.87942606879415	0.34245	2	lolA	Outer-membrane lipoprotein carrier protein	lolA	Participates in the translocation of lipoproteins from the inner membrane to the outer membrane. Only forms a complex with a lipoprotein if the residue after the N-terminal Cys is not an aspartate (The Asp acts as a targeting signal to indicate that the lipoprotein should stay in the inner membrane)	no	no	no	yes	no	no	no	no	no	no	no
33	+	0.305	5.88272870434424	0.424333333333333	6	clcA_1	H(+)/Cl(-) exchange transporter ClcA	clcA	Voltage gated chloride channel	no	no	no	yes	no	no	no	no	no	no	no
42	+	0.52	3.00788851221305	0.4934	3	cysS	Cysteine--tRNA ligase	cysS	cysteine-tRNA ligase activity	no	no	no	yes	no	no	no	no	no	no	no
55	-	-0.486478260869565	3.39040559077478	0.597295652173913	23	55	hypothetical protein	-	-	no	no	no	no	no	no	no	no	no	no	no
57	-	-0.529666666666667	3.25884840114822	0.194666666666667	3	57	hypothetical protein	-	-	no	no	no	no	no	no	no	no	no	no	no
60	-	-0.284875	5.70333480973847	0.3915375	8	btuD_1	Vitamin B12 import ATP-binding protein BtuD	abcT3	C-terminal AAA-associated domain	no	no	no	no	no	no	no	no	no	no	no
73	+	0.435888888888889	5.5185573714977	0.0947888888888889	9	rmlD	dTDP-4-dehydrorhamnose reductase	rmlD	Catalyzes the reduction of dTDP-6-deoxy-L-lyxo-4- hexulose to yield dTDP-L-rhamnose	no	no	no	no	no	no	no	no	no	no	no
75	+	0.218666666666667	3.50723961097316	0.128733333333333	3	ttcA	tRNA-cytidine(32) 2-sulfurtransferase	ttcA	Catalyzes the ATP-dependent 2-thiolation of cytidine in position 32 of tRNA, to form 2-thiocytidine (s(2)C32). The sulfur atoms are provided by the cysteine cysteine desulfurase (IscS) system	no	no	no	no	no	no	no	no	no	no	no
76	-	-0.185	3.82973828460504	0.717125	8	DoxX	hypothetical protein	-	DoxX	no	no	no	no	no	no	no	no	no	no	no
79	-	-0.6086	3.29413628771608	0.8706	5	CHASE4 domain	hypothetical protein	-	CHASE4 domain	no	no	no	yes	no	no	no	no	no	no	no
86	+	0.43	5.0762380391713	0.483	3	86	hypothetical protein	-	-	no	no	no	yes	no	no	no	no	no	no	no
90	+	0.159	3.47108329972235	0.382	2	Domain of unknown function (DUF4156)	hypothetical protein	-	Domain of unknown function (DUF4156)	no	no	no	no	no	no	no	no	no	no	no
98	-	-0.268166666666667	2.84771165561694	0.12925	6	lipA	Lipoyl synthase	lipA	Catalyzes the radical-mediated insertion of two sulfur atoms into the C-6 and C-8 positions of the octanoyl moiety bound to the lipoyl domains of lipoate-dependent enzymes, thereby converting the octanoylated domains into lipoylated derivatives	no	no	no	no	no	no	no	no	no	no	no
102	-	-0.305	4.11633856484638	0.750142857142857	7	letE	hypothetical protein	letE	-	no	no	no	no	no	no	no	no	no	no	no
106	+	0.598428571428571	3.30980391997149	0.618857142857143	14	fusA	Elongation factor G	fusA	Catalyzes the GTP-dependent ribosomal translocation step during translation elongation. During this step, the ribosome changes from the pre-translocational (PRE) to the post- translocational (POST) state as the newly formed A-site-bound peptidyl-tRNA and P-site-bound deacylated tRNA move to the P and E sites, respectively. Catalyzes the coordinated movement of the two tRNA molecules, the mRNA and…	no	no	no	no	no	no	no	no	no	no	no
109	-	-0.277916666666667	3.23807216157947	0.278425	12	109	hypothetical protein	-	-	no	no	no	yes	no	no	no	no	no	no	no
114	+	0.340777777777778	5.4907974776689	0.296777777777778	9	def_3	Peptide deformylase	def	Removes the formyl group from the N-terminal Met of newly synthesized proteins. Requires at least a dipeptide for an efficient rate of reaction. N-terminal L-methionine is a prerequisite for activity but the enzyme has broad specificity at other positions	no	no	no	yes	no	no	no	no	no	no	no
117	-	-0.507675	3.93930215964639	0.7424	40	117	hypothetical protein	-	-	no	no	no	yes	no	no	no	no	no	no	no
132	-	-0.799	2.84466396253494	0.892	1	putative acyl-CoA thioester hydrolase	putative acyl-CoA thioester hydrolase	yciA	Thioesterase superfamily	no	no	no	yes	no	no	no	no	no	no	no
142	-	-0.508333333333333	2.83564714421556	0.167	3	prpC	2-methylcitrate synthase	prpC	Citrate synthase, C-terminal domain	no	no	no	yes	no	no	no	no	no	no	no
148	+	0.365	5.8153085691824	0.40385	2	flhF	Flagellar biosynthesis protein FlhF	flhF	SRP54-type protein, GTPase domain	no	no	no	yes	no	no	no	no	no	no	no
155	+	0.42725	2.83268266525182	0.61575	4	Acyltransferase family	hypothetical protein	-	Acyltransferase family	no	no	no	yes	no	no	no	no	no	no	no
159	+	0.383833333333333	2.90657831483776	0.573666666666667	6	peptidase activity	hypothetical protein	-	peptidase activity	no	no	no	no	no	no	no	no	no	no	no
163	-	-0.324571428571429	3.34008379993015	0.0965857142857143	7	163	hypothetical protein	-	-	no	no	no	no	no	no	no	no	no	no	no
187	+	0.603	5.5185573714977	0.0153	5	neuA_2	N-acylneuraminate cytidylyltransferase	-	Cytidylyltransferase	no	no	no	no	no	no	no	no	no	no	no
191	+	0.279666666666667	2.86646109162978	0.808666666666667	3	mrcA	Penicillin-binding protein 1A	mrcA	Penicillin-binding protein OB-like domain	no	no	no	no	no	no	no	no	no	no	no
193	-	-0.413666666666667	3.38615817812393	0.447666666666667	6	193	hypothetical protein	-	-	no	no	no	no	no	no	no	no	no	no	no
200	+	0.328428571428571	7.10513034325475	0.711	7	gbsA	Betaine aldehyde dehydrogenase	gbsA	Aldehyde dehydrogenase family	no	no	no	no	no	no	no	no	no	no	no
204	-	-0.469204545454545	38.0731432910503	0.140270454545455	44	Antioxidant protein with alkyl hydroperoxidase activity. Required for the reduction of the AhpC active site cysteine residues and for the regeneration of the AhpC enzyme activity	hypothetical protein	-	Antioxidant protein with alkyl hydroperoxidase activity. Required for the reduction of the AhpC active site cysteine residues and for the regeneration of the AhpC enzyme activity	no	no	no	no	no	yes	no	no	yes	no	no
205	-	-0.4949375	36.0861861476163	0.1791875	16	205	hypothetical protein	-	-	no	no	no	no	no	yes	no	no	no	no	no
208	+	0.444307692307692	3.38615817812393	0.316253846153846	13	mltB	Membrane-bound lytic murein transglycosylase B	mltB_2	Transglycosylase SLT domain	no	no	no	yes	no	no	no	no	no	no	no
209	-	-0.406333333333333	3.1007268126824	0.114	3	209	hypothetical protein	-	-	no	no	no	yes	no	no	no	no	no	no	no
234	+	0.611333333333333	6.35556141053216	0.0157	3	hisF_2	Imidazole glycerol phosphate synthase subunit HisF	hisF	IGPS catalyzes the conversion of PRFAR and glutamine to IGP, AICAR and glutamate. The HisF subunit catalyzes the cyclization activity that produces IGP and AICAR from PRFAR using the ammonia provided by the HisH subunit	no	no	no	no	no	no	no	no	no	no	no
243	-	-0.3455	3.00392634551472	0.413	6	Belongs to the glutamate synthase family	hypothetical protein	-	Belongs to the glutamate synthase family	no	no	no	no	no	no	no	no	no	no	no
248	-	-0.753	2.84466396253494	0.517	2	tpm	Thiopurine S-methyltransferase	tpm	S-methyltransferase activity	no	no	no	yes	no	no	no	no	no	no	no
249	-	-0.31125	4.60205999132796	0.7365	4	iscR	HTH-type transcriptional regulator IscR	cymR	Transcriptional regulator	no	no	no	no	no	no	no	no	no	no	no
282	+	0.299666666666667	2.84466396253494	0.764666666666667	3	argP	HTH-type transcriptional regulator ArgP	-	Transcriptional regulator, LysR family	no	no	no	yes	no	no	no	no	no	no	no
288	+	0.419666666666667	3.61618463401957	0.5605	6	Alpha/beta hydrolase family	hypothetical protein	-	Alpha/beta hydrolase family	no	no	no	yes	no	no	no	no	no	no	no
294	-	-0.216	3.46092390120722	0.6892	5	PAP2 superfamily	hypothetical protein	-	PAP2 superfamily	no	no	no	no	no	no	no	no	no	no	no
297	+	0.550846153846154	5.5185573714977	0.0186153846153846	13	lipolytic protein G-D-S-L family	hypothetical protein	-	lipolytic protein G-D-S-L family	no	no	no	no	no	no	no	no	no	no	no
299	+	0.2905	3.86646109162978	0.206	2	299	hypothetical protein	NA	NA	no	no	no	no	no	no	no	no	no	no	no
312	-	-0.318666666666667	4.03668448861389	0.707666666666667	3	ptsH	Phosphocarrier protein HPr	ptsH	PTS HPr component phosphorylation site	no	no	no	no	no	no	no	no	no	no	no
320	-	-0.435	2.83268266525182	0.137511111111111	9	Alpha-2-macroglobulin family	hypothetical protein	-	Alpha-2-macroglobulin family	no	no	no	yes	no	no	no	no	no	no	no
331	-	-0.488765957446809	36.2502636844309	0.179425531914894	47	TraK protein	hypothetical protein	-	TraK protein	no	no	no	no	no	yes	no	no	no	no	no
345	-	-0.364823529411765	3.19314197048118	0.449694117647059	17	coxB	hypothetical protein	coxB	Subunits I and II form the functional core of the enzyme complex. Electrons originating in cytochrome c are transferred via heme a and Cu(A) to the binuclear center formed by heme a3 and Cu(B)	no	no	no	yes	no	no	no	no	no	no	no
347	-	-0.1812	3.22767829327708	0.1451	5	V4R	hypothetical protein	-	V4R	no	no	no	yes	no	no	no	no	no	no	no
350	-	-0.151578947368421	3.14691047014813	0.492631578947368	19	Phosphotransferase enzyme family	hypothetical protein	-	Phosphotransferase enzyme family	no	no	no	no	no	no	no	no	no	no	no
372	-	-0.3345	3.82102305270683	0.20218	10	372	hypothetical protein	NA	NA	no	no	no	no	no	no	no	no	no	no	no
386	+	0.233166666666667	5.00217691925427	0.1505	6	Domain of unknown function(DUF2779)	hypothetical protein	-	Domain of unknown function(DUF2779)	no	no	no	no	no	no	no	no	no	no	no
395	-	-0.3345	3.06098022355133	0.128	2	395	hypothetical protein	-	-	no	no	no	yes	no	no	no	no	no	no	no
419	+	0.548	3.43179827593301	0.8636	5	419	hypothetical protein	-	-	no	no	no	no	no	no	no	no	no	no	no
436	-	-0.236478260869565	3.76700388960785	0.054095652173913	23	ftsP	Cell division protein FtsP	copA2	Copper resistance protein B precursor (CopB)	no	no	no	yes	no	no	no	no	no	no	no
445	-	-0.414	3.16749108729376	0.377	1	dmlR_3	HTH-type transcriptional regulator DmlR	-	Bacterial regulatory helix-turn-helix protein, lysR family	no	no	no	no	no	no	no	no	no	no	no
446	-	-0.50625	3.56863623584101	0.614375	8	amiC	Putative amidase AmiC	nylA	Amidase	no	no	no	yes	no	no	no	no	no	no	no
461	+	0.4022875	3.13194363817696	0.35561375	80	Putative diguanylate phosphodiesterase	hypothetical protein	-	Putative diguanylate phosphodiesterase	no	no	no	no	no	no	no	no	no	no	no
462	+	0.445083333333333	4.1266793981846	0.292166666666667	12	462	hypothetical protein	-	-	no	no	no	yes	no	no	no	no	no	no	no
466	-	-0.25	3.22257317761069	0.0559666666666667	12	Conjugal transfer protein TrbH	hypothetical protein	-	Conjugal transfer protein TrbH	no	no	no	yes	no	no	no	no	no	no	no
467	+	0.457	2.82973828460504	0.776	1	prfB_1	Peptide chain release factor 2	-	RF-1 domain	no	no	no	no	no	no	no	no	no	no	no
496	-	-0.3495	3.02826040911222	0.389185	20	treA	Periplasmic trehalase	treF	Trehalase	no	no	no	yes	no	no	no	no	no	no	no
506	-	-0.44475	2.88272870434424	0.65175	4	acsA_1	Acetyl-coenzyme A synthetase	acsB	Catalyzes the conversion of acetate into acetyl-CoA (AcCoA), an essential intermediate at the junction of anabolic and catabolic pathways. AcsA undergoes a two-step reaction. In the first half reaction, AcsA combines acetate with ATP to form acetyl-adenylate (AcAMP) intermediate. In the second half reaction, it can then transfer the acetyl group from AcAMP to the sulfhydryl group of CoA, forming …	no	no	no	no	no	no	no	no	no	no	no
527	-	-0.420285714285714	3.02779716162094	0.0612714285714286	7	Phosphoesterase	hypothetical protein	-	Phosphoesterase	no	no	no	no	no	no	no	no	no	no	no
529	+	0.3932	3.37059040089728	0.175	5	529	hypothetical protein	-	-	no	no	no	yes	no	no	no	no	no	no	no
531	-	-0.5205	3.31966448658544	0.11235	4	531	hypothetical protein	-	-	no	no	no	yes	no	no	no	no	no	no	no
543	-	-0.2655	2.93181413825384	0.4375	2	543	hypothetical protein	NA	NA	no	no	no	no	no	no	no	no	no	no	no
552	-	-0.407	3.44249279809434	0.659666666666667	9	frgA	hypothetical protein	frgA	IucA / IucC family	no	no	no	yes	no	no	no	no	no	no	no
556	-	-0.2058	3.22257317761069	0.8622	5	Type-IV b secretion system, inner-membrane complex component	hypothetical protein	-	Type-IV b secretion system, inner-membrane complex component	no	no	no	no	no	no	no	no	no	no	no
573	+	0.3456	3.52870828894106	0.0351	5	573	hypothetical protein	NA	NA	no	no	no	no	no	no	no	no	no	no	no
576	-	-0.47655	28.8477116556169	0.1548	40	576	hypothetical protein	-	-	no	no	no	no	no	yes	no	no	no	no	no
583	+	0.2955	6.03479829897409	0.1295	2	583	hypothetical protein	NA	NA	no	no	no	no	no	no	no	no	no	no	no
601	+	0.441555555555556	3.4672456210075	0.0240333333333333	9	IS481 family transposase ISVvu4	IS481 family transposase ISVvu4	-	COG2801 Transposase and inactivated derivatives	no	no	no	no	no	no	no	no	yes	no	no
603	-	-0.478795918367347	36.0861861476163	0.188244897959184	49	traU	hypothetical protein	traU	TraU protein	no	no	no	no	no	yes	no	no	no	no	no
608	+	0.246	4.66554624884907	0.142	3	PRC-barrel domain	hypothetical protein	-	PRC-barrel domain	no	no	no	no	no	no	no	no	no	no	no
619	-	-0.257217391304348	4.13608262304214	0.0721826086956522	23	cadA_1	putative cadmium-transporting ATPase	-	E1-E2 ATPase	no	no	no	yes	no	no	no	no	no	no	no
620	-	-0.491625	31.5301779840218	0.14675	8	620	hypothetical protein	-	-	no	no	no	no	no	no	no	no	no	no	no
629	-	-0.518083333333333	39.3575354797579	0.15575	12	629	hypothetical protein	NA	NA	no	no	no	no	no	yes	no	no	no	no	no
646	-	-0.45741958041958	36.2502636844309	0.161298601398601	143	traD	Coupling protein TraD	-	F sex factor protein N terminal	no	no	no	yes	no	yes	no	no	no	no	no
649	-	-0.515769230769231	30.3115801779973	0.140615384615385	13	hin	DNA-invertase hin	-	Resolvase, N terminal domain	no	no	no	no	no	no	no	no	no	no	no
651	-	-0.714	4.86646109162978	0.0878	1	651	hypothetical protein	-	-	no	no	no	yes	no	no	no	no	no	no	no
666	-	-0.2325	3.08407278830288	0.2625	2	ISL3 family transposase ISLpn11	ISL3 family transposase ISLpn11	-	Viral functions Phage Transposases	no	no	no	yes	no	no	no	no	yes	no	no
715	+	0.2715	3.10182351650232	0.33175	4	715	hypothetical protein	-	-	no	no	no	yes	no	no	no	no	no	no	no
741	-	-0.355	4.07160414774329	0.0445	1	Tn3 family transposase ISPsy42	Tn3 family transposase ISPsy42	-	Tn3 transposase DDE domain	no	no	no	no	no	yes	no	no	yes	no	no
750	-	-0.483054263565891	36.7569619513137	0.180944186046512	129	traC_1	Protein TraC	-	F pilus assembly Type-IV secretion system for plasmid transfer	no	no	no	no	no	yes	no	no	no	no	no
786	-	-0.466375	35.8096683018297	0.134075	16	Cupin domain	hypothetical protein	-	Cupin domain	no	no	no	no	no	yes	no	no	no	no	no
794	+	0.605272727272727	6.35556141053216	0.0154090909090909	11	Methyltransferase domain	hypothetical protein	-	Methyltransferase domain	no	no	no	no	no	no	no	no	no	no	no
839	-	-0.411769230769231	35.1420647352806	0.120015384615385	13	csrA_6	Translational regulator CsrA	-	Global regulator protein family	no	no	no	yes	no	yes	no	no	no	no	no
950	-	-0.444894736842105	33.245651664289	0.166094736842105	57	F plasmid transfer operon protein	hypothetical protein	-	F plasmid transfer operon protein	no	no	no	yes	no	yes	no	no	no	no	no
976	-	-0.464058823529412	33.0433514207948	0.161023529411765	34	F plasmid transfer operon protein	hypothetical protein	-	F plasmid transfer operon protein	no	no	no	yes	no	yes	no	no	no	no	no
989	-	-0.545714285714286	3.69250396208679	0.0777857142857143	7	IS4 family transposase ISPat1	IS4 family transposase ISPat1	-	Transposase DDE domain	no	no	no	no	no	no	no	no	yes	no	no
1016	-	-0.528333333333333	4.07007043991541	0.0297	3	int	hypothetical protein	int	DNA integration	no	no	no	no	no	no	no	no	no	no	no
1030	+	0.375	4.0017406615763	0.157	2	glnB	Nitrogen regulatory protein P-II 1	glnK	Nitrogen regulatory protein P-II	no	no	no	no	no	no	no	no	no	no	no
1037	-	-0.197695652173913	5.20342566678957	0.717391304347826	23	recQ	ATP-dependent DNA helicase RecQ	recQ	RQC	no	no	no	no	no	no	no	no	no	no	no
1038	-	-0.238	3.33724216831843	0.73	1	1038	hypothetical protein	-	-	no	no	no	no	no	no	no	no	no	no	no
1046	-	-0.5945	2.81815641205523	0.18475	8	sidG	hypothetical protein	sidG	nuclear chromosome segregation	no	no	no	yes	no	no	no	no	no	no	no
1053	-	-0.213894736842105	3.87289520163519	0.158663157894737	19	IS21 family transposase ISLpn12	IS21 family transposase ISLpn12	-	IstB-like ATP binding protein	no	no	no	yes	no	yes	no	no	yes	no	no
1062	+	0.496	2.88272870434424	0.809	1	1062	hypothetical protein	-	-	no	no	no	yes	no	no	no	no	no	no	no
1071	+	0.652478260869565	3.44977164694491	0.528739130434783	23	Universal stress protein family	hypothetical protein	-	Universal stress protein family	no	no	no	yes	no	no	no	no	no	no	no
1083	-	-0.248147058823529	4.59176003468815	0.66318487394958	238	IS4 family transposase ISLpn9	IS4 family transposase ISLpn9	-	to transposase (IS4 family)	no	no	no	yes	no	no	no	no	yes	no	no
1088	-	-0.358666666666667	3.08354605145007	0.733666666666667	3	atpC	ATP synthase epsilon chain	atpC	Produces ATP from ADP in the presence of a proton gradient across the membrane	no	no	no	no	no	no	no	no	no	no	no
1090	+	0.46425	3.41116827440579	0.44375	4	Protein of unknown function (DUF229)	hypothetical protein	-	Protein of unknown function (DUF229)	no	no	no	yes	no	no	no	no	no	no	no
1105	+	0.232	4.57024771999759	0.18675	4	Iron-sulfur cluster carrier protein	Iron-sulfur cluster carrier protein	mrp	Binds and transfers iron-sulfur (Fe-S) clusters to target apoproteins. Can hydrolyze ATP	no	no	no	yes	no	no	no	no	no	no	no
1108	-	-0.536	4.1438755557577	0.1078	4	ftsI_2	Peptidoglycan D%2CD-transpeptidase FtsI	-	Cell division protein FtsI	no	no	no	yes	no	no	no	no	no	no	no
1114	-	-0.462	3.73048705578208	0.663075	4	rssA	hypothetical protein	rssA	Patatin-like phospholipase	no	no	no	yes	no	no	no	no	no	no	no
1124	-	-0.334	3.81815641205523	0.473333333333333	3	yceF	7-methyl-GTP pyrophosphatase	maf	nucleoside-triphosphate diphosphatase activity	no	no	no	yes	no	no	no	no	no	no	no
1154	+	0.352166666666667	2.97469413473523	0.482666666666667	6	Beta-lactamase superfamily domain	hypothetical protein	-	Beta-lactamase superfamily domain	no	no	no	yes	no	no	no	no	no	no	no
1161	+	0.3395	3.18976748200492	0.03115	24	sacA	UDP-N-acetylglucosamine 2-epimerase	-	UDP-N-acetylglucosamine 2-epimerase	no	no	no	no	no	no	no	no	no	no	no
1167	-	-0.457560975609756	34.3429441471429	0.147065853658537	41	traC_2	DNA primase TraC	-	nucleotidyltransferase activity	no	no	no	yes	no	yes	no	no	no	no	no
1176	+	0.306	2.97881070093006	0.028	1	uspE	Universal stress protein E	-	Universal stress protein family	no	no	no	no	no	yes	no	no	no	no	no
1190	+	0.216666666666667	4.11407366019857	0.467222222222222	18	1190	hypothetical protein	-	-	no	no	no	yes	no	no	no	no	no	no	no
1193	-	-0.161	3.54668165995296	0.17	2	1193	hypothetical protein	NA	NA	no	no	no	no	no	no	no	no	yes	no	no
1195	-	-0.506731707317073	30.9065783148378	0.145756097560976	41	csy3	CRISPR-associated protein Csy3	-	CRISPR-associated protein (Cas_Csy3)	no	no	no	no	no	yes	no	no	no	no	yes
1209	-	-0.2202	4.11975822410452	0.5658	20	IS4 family transposase ISLpn1	IS4 family transposase ISLpn1	-	Transposase DDE domain	no	no	no	no	no	no	no	no	yes	no	no
1234	-	-0.184285714285714	3.73518217699046	0.606857142857143	7	IS4 family transposase ISLpn1	IS4 family transposase ISLpn1	-	Transposase DDE domain	no	no	no	yes	no	no	no	no	yes	no	no
1255	-	-0.420857142857143	2.88605664769316	0.425	7	Legionella pneumophila major outer membrane protein precursor	hypothetical protein	-	Legionella pneumophila major outer membrane protein precursor	no	no	no	yes	no	no	no	no	no	no	no
1261	+	0.19175	4.64016451766011	0.158125	8	Domain of unknown function (DUF389)	hypothetical protein	-	Domain of unknown function (DUF389)	no	no	no	no	no	no	no	no	no	no	no
1265	-	-0.54562962962963	3.63638802010786	0.239637037037037	27	Dot/Icm substrate protein	hypothetical protein	-	Dot/Icm substrate protein	no	no	no	yes	no	no	no	no	no	no	no
1273	+	0.604125	4.1266793981846	0.1389	8	1273	hypothetical protein	-	-	no	no	no	yes	no	no	no	no	no	no	no
1274	+	0.235	4.37263414340727	0.144	2	1274	hypothetical protein	NA	NA	no	no	no	no	no	no	no	no	no	no	no
1289	+	0.198238095238095	3.98716277529483	0.221952380952381	21	copA_2	Copper-exporting P-type ATPase	copA1	E1-E2 ATPase	no	no	no	no	no	no	no	no	no	no	no
1306	+	0.559230769230769	5.84466396253494	0.0168538461538462	13	fabG_3	3-oxoacyl-[acyl-carrier-protein] reductase FabG	-	Enoyl-(Acyl carrier protein) reductase	no	no	no	no	no	no	no	no	no	no	no
1311	-	-0.4435	2.99139982823808	0.437	2	Glucose / Sorbosone dehydrogenase	hypothetical protein	-	Glucose / Sorbosone dehydrogenase	no	no	no	yes	no	no	no	no	no	no	no
1319	-	-0.536166666666667	4.26280735729526	0.0897666666666667	6	1319	hypothetical protein	NA	NA	no	no	no	yes	no	no	no	no	no	no	no
1336	-	-0.24375	4.15304467498018	0.640392857142857	28	to transposase (IS4 family)	hypothetical protein	-	to transposase (IS4 family)	no	no	no	yes	no	no	no	no	yes	no	no
1351	-	-0.484571428571429	35.1420647352806	0.172754285714286	35	ylpA	Lipoprotein YlpA	ylpA	Enterobacterial TraT complement resistance protein	no	no	no	no	no	yes	no	no	no	no	no
1408	-	-0.551666666666667	32.3133637307377	0.11975	12	umuC_4	Protein UmuC	umuC	Domain of unknown function (DUF4113)	no	no	no	no	no	yes	no	no	no	no	no
1410	-	-0.5	35.1420647352806	0.1765	2	1410	hypothetical protein	NA	NA	no	no	no	no	no	yes	no	no	no	no	no
1414	-	-0.546	2.89279003035213	0.123	1	DNA recombination	hypothetical protein	-	DNA recombination	no	no	no	no	no	no	no	no	yes	no	no
1422	+	0.293942307692308	6.03479829897409	0.128980769230769	52	1422	hypothetical protein	NA	NA	no	no	no	no	no	no	no	no	no	no	no
1430	+	0.454625	3.10623823794206	0.6125	8	negative regulation of DNA recombination	hypothetical protein	-	negative regulation of DNA recombination	no	no	no	yes	no	no	no	no	no	no	no
1432	+	0.473	3.22621355501881	0.835666666666667	3	minD	Septum site-determining protein MinD	minD	Cellulose biosynthesis protein BcsQ	no	no	no	yes	no	no	no	no	no	no	no
1458	-	-0.597552631578947	2.89619627904404	0.105973684210526	38	gatA_1	Glutamyl-tRNA(Gln) amidotransferase subunit A	-	Amidase	no	no	no	no	no	no	no	no	no	no	no
1461	+	0.4965	5.5185573714977	0.01974	10	legF	CMP-N%2CN'-diacetyllegionaminic acid synthase	neuA	Cytidylyltransferase	no	no	no	no	no	no	no	no	no	no	no
1462	+	0.569736842105263	6.01772876696043	0.0170263157894737	19	Oxidoreductase family, NAD-binding Rossmann fold	hypothetical protein	-	Oxidoreductase family, NAD-binding Rossmann fold	no	no	no	no	no	no	no	no	no	no	no
1479	-	-0.431	5.40450377817443	0.18704	15	domain, Protein	hypothetical protein	-	domain, Protein	no	no	no	no	no	no	no	no	no	no	no
1510	-	-0.510974358974359	33.3205721033879	0.14474358974359	39	csy1	CRISPR-associated protein Csy1	-	CRISPR-associated protein (Cas_Csy1)	no	no	no	no	no	yes	no	no	no	no	yes
1531	+	0.232222222222222	3.24108810760203	0.2469	18	pdxB	Erythronate-4-phosphate dehydrogenase	pdxB	Catalyzes the oxidation of erythronate-4-phosphate to 3- hydroxy-2-oxo-4-phosphonooxybutanoate	no	no	no	no	no	no	no	no	no	no	no
1574	+	0.423909090909091	2.94309514866353	0.388	11	1574	hypothetical protein	NA	NA	no	no	no	yes	no	no	no	no	no	no	no
1658	-	-0.2025	3.67985371388895	0.1592	6	putative signaling protein	putative signaling protein	-	Putative diguanylate phosphodiesterase	no	no	no	yes	no	no	no	no	no	no	no
1708	+	0.618	3.23957751657679	0.445555555555556	9	ctpF	putative cation-transporting ATPase F	-	Cation transporter/ATPase, N-terminus	no	no	no	yes	no	no	no	no	no	no	no
1710	+	0.391	2.93930215964639	0.490384615384615	13	Transposase	hypothetical protein	-	Transposase	no	no	no	yes	no	no	no	no	no	no	no
1775	+	0.60315	6.35556141053216	0.01585	20	ATPase of the PP-loop superfamily implicated in cell cycle control	hypothetical protein	-	ATPase of the PP-loop superfamily implicated in cell cycle control	no	no	no	no	no	no	no	no	no	no	no
1776	+	0.54625	5.84466396253494	0.017725	12	Oxidoreductase family, NAD-binding Rossmann fold	hypothetical protein	-	Oxidoreductase family, NAD-binding Rossmann fold	no	no	no	no	no	no	no	no	no	no	no
1782	+	0.573633333333333	5.84466396253494	0.0163466666666667	30	1782	hypothetical protein	NA	NA	no	no	no	no	no	no	no	no	no	no	no
1796	+	0.184428571428571	3.80687540164554	0.307285714285714	7	cusB	Cation efflux system protein CusB	cebB	Barrel-sandwich domain of CusB or HlyD membrane-fusion	no	no	no	yes	no	no	no	no	no	no	no
1884	+	0.336714285714286	3.50723961097316	0.122528571428571	7	ankyrin repeats	hypothetical protein	-	ankyrin repeats	no	no	no	no	no	no	no	no	no	no	no
1939	+	0.4733	2.90657831483776	0.2524	10	sdeA_3	Ubiquitinating/deubiquitinating enzyme SdeA	sidE	Dot/Icm substrate protein	no	no	no	yes	no	no	no	no	no	no	no
1986	+	0.369909090909091	5.5003129173816	0.178269696969697	99	1986	hypothetical protein	-	-	no	no	no	yes	no	no	no	no	no	no	no
2067	-	-0.462448979591837	36.3914739664228	0.227820408163265	49	2067	hypothetical protein	-	-	no	no	no	yes	no	no	no	no	no	no	no
2079	-	-0.60225	3.1249387366083	0.2395	4	epsE_2	Type II secretion system protein E	pilB	Type II secretion system (T2SS), protein E, N-terminal domain	no	no	no	yes	no	no	no	no	no	no	no
2096	-	-0.409666666666667	4.39902710431325	0.576666666666667	3	COQ5_2	2-methoxy-6-polyprenyl-1%2C4-benzoquinol methylase%2C mitochondrial	-	Lysine methyltransferase	no	no	no	yes	no	no	no	no	no	no	no
2098	+	0.354	4.15676722190199	0.6414	5	lysU	Lysine--tRNA ligase%2C heat inducible	lysS	Belongs to the class-II aminoacyl-tRNA synthetase family	no	no	no	yes	no	no	no	no	no	no	no
2099	-	-0.3375	3.10292299679058	0.857	2	gmhB	D-glycero-beta-D-manno-heptose-1%2C7-bisphosphate 7-phosphatase	-	Polynucleotide kinase 3 phosphatase	no	no	no	yes	no	no	no	no	no	no	no
2102	-	-0.218	3.19044028536473	0.0734833333333333	12	Phage integrase, N-terminal	hypothetical protein	-	Phage integrase, N-terminal	no	no	no	yes	no	no	no	no	no	no	no
2106	+	0.262	2.86012091359876	0.108	1	hemE	Uroporphyrinogen decarboxylase	hemE	Catalyzes the decarboxylation of four acetate groups of uroporphyrinogen-III to yield coproporphyrinogen-III	no	no	no	yes	no	no	no	no	no	no	no
2113	-	-0.421	3.42481215507234	0.541133333333333	3	BON domain	hypothetical protein	-	BON domain	no	no	no	no	no	no	no	no	no	no	no
2115	+	0.219571428571429	4.34969247686806	0.451785714285714	14	2115	hypothetical protein	-	-	no	no	no	yes	no	no	no	no	no	no	no
2132	-	-0.2245	2.81815641205523	0.191	4	htrA	Putative serine protease HtrA	degP	Trypsin	no	no	no	no	no	no	no	no	no	no	no
2134	+	0.312	2.87614835903291	0.1445	4	2134	hypothetical protein	NA	NA	no	no	no	no	no	no	no	no	no	no	no
2145	-	-0.506074074074074	30.5030703519268	0.145259259259259	27	cas6f	CRISPR-associated endonuclease Cas6f/Csy4	-	TIGRFAM CRISPR-associated protein Cas6 Csy4, subtype I-F YPEST	no	no	no	yes	no	yes	no	no	no	no	yes
2148	-	-0.507	2.96257350205938	0.0751	1	minE	Cell division topological specificity factor	minE	Prevents the cell division inhibition by proteins MinC and MinD at internal division sites while permitting inhibition at polar sites. This ensures cell division at the proper site by restricting the formation of a division septum at the midpoint of the long axis of the cell	no	no	no	yes	no	no	no	no	no	no	no
2160	+	0.355625	7.31966448658544	0.37775	8	gadC_1	Glutamate/gamma-aminobutyrate antiporter	gadC	Amino acid permease	no	no	no	no	no	no	no	no	no	no	no
2163	-	-0.204	4.03621217265444	0.4665	2	nusB	Transcription antitermination protein NusB	nusB	Involved in transcription antitermination. Required for transcription of ribosomal RNA (rRNA) genes. Binds specifically to the boxA antiterminator sequence of the ribosomal RNA (rrn) operons	no	no	no	no	no	no	no	no	no	no	no
2164	+	0.59775	5.5185573714977	0.0151916666666667	12	2164	hypothetical protein	NA	NA	no	no	no	no	no	no	no	no	no	no	no
2165	+	0.577333333333333	5.84466396253494	0.0164	24	patA_3	Peptidoglycan O-acetyltransferase	-	MBOAT, membrane-bound O-acyltransferase family	no	no	no	no	no	no	no	no	no	no	no
2166	-	-0.2016	3.11407366019857	0.733	5	groS	10 kDa chaperonin	groS	Binds to Cpn60 in the presence of Mg-ATP and suppresses the ATPase activity of the latter	no	no	no	no	no	no	no	no	no	no	no
2171	+	0.4027	3.21538270736712	0.6433	10	grpE	Protein GrpE	grpE	Participates actively in the response to hyperosmotic and heat shock by preventing the aggregation of stress-denatured proteins, in association with DnaK and GrpE. It is the nucleotide exchange factor for DnaK and may function as a thermosensor. Unfolded proteins bind initially to DnaJ	no	no	no	yes	no	no	no	no	no	no	no
2184	-	-0.4115	3.31247103878537	0.58975	4	sctC_2	Type 3 secretion system secretin	lspD	Bacterial type II and III secretion system protein	no	no	no	yes	no	no	no	no	no	no	no
2197	-	-0.517272727272727	4.23807216157947	0.398636363636364	11	Patatin-like phospholipase	hypothetical protein	-	Patatin-like phospholipase	no	no	no	no	no	no	no	no	no	no	no
2204	-	-0.2718	33.7746907182741	0.241631428571429	35	umuC_2	Protein UmuC	umuC	Domain of unknown function (DUF4113)	no	no	no	yes	no	yes	no	no	no	no	no
2206	-	-0.565	3.07468790850035	0.147571428571429	7	methyltransferase	hypothetical protein	-	methyltransferase	no	no	no	yes	no	no	no	no	no	no	no
2228	-	-0.154	2.86646109162978	0.668	1	Glycosyltransferase like family 2	hypothetical protein	-	Glycosyltransferase like family 2	no	no	no	no	no	no	no	no	no	no	no
2232	-	-0.660666666666667	2.97469413473523	0.139166666666667	6	efp	Elongation factor P	efp	Involved in peptide bond synthesis. Alleviates ribosome stalling that occurs when 3 or more consecutive Pro residues or the sequence PPG is present in a protein, possibly by augmenting the peptidyl transferase activity of the ribosome. Modification of Lys-34 is required for alleviation	no	no	no	no	no	no	no	no	no	no	no
2236	+	0.603	5.5185573714977	0.0153	14	iolG_3	Myo-inositol 2-dehydrogenase	iolG	Oxidoreductase family, C-terminal alpha/beta domain	no	no	no	no	no	no	no	no	no	no	no
2240	+	0.489	2.86327943284359	0.861	2	alaC	Glutamate-pyruvate aminotransferase AlaC	yfdZ	Aminotransferase class I and II	no	no	no	yes	no	no	no	no	no	no	no
2241	-	-0.4935	5.64975198166584	0.861	4	KR domain	hypothetical protein	-	KR domain	no	no	no	yes	no	no	no	no	no	no	no
2251	+	0.283571428571429	3.31785492362617	0.517571428571429	14	Putative multidrug export ATP-binding/permease protein	Putative multidrug export ATP-binding/permease protein	-	ABC transporter transmembrane region	no	no	no	yes	no	no	no	no	no	no	no
2255	+	0.3412	3.76447155309245	0.59036	25	ubiI	2-octaprenylphenol hydroxylase	visC	Squalene epoxidase	no	no	no	no	no	no	no	no	no	no	no
2259	+	0.502	3.16494389827988	0.3845	2	2259	hypothetical protein	NA	NA	no	no	no	no	no	no	no	no	no	no	no
2269	-	-0.321	4.24565166428898	0.78675	4	crcB	Putative fluoride ion transporter CrcB	crcB	Important for reducing fluoride concentration in the cell, thus reducing its toxicity	no	no	no	no	no	no	no	no	no	no	no
2277	-	-0.549	2.82973828460504	0.0776	1	2277	hypothetical protein	NA	NA	no	no	no	yes	no	no	no	no	no	no	no
2298	-	-0.454	2.89619627904404	0.6092	5	pilus assembly protein PilW	hypothetical protein	-	pilus assembly protein PilW	no	no	no	yes	no	no	no	no	no	no	no
2326	+	0.327272727272727	2.87942606879415	0.1866	11	ftsI_1	Peptidoglycan D%2CD-transpeptidase FtsI	ftsI	Catalyzes cross-linking of the peptidoglycan cell wall at the division septum	no	no	no	no	no	no	no	no	no	no	no
2341	+	0.4245	2.92811799269387	0.6825	4	2341	hypothetical protein	-	-	no	no	no	yes	no	no	no	no	no	no	no
2349	-	-0.507	2.96257350205938	0.0751	1	murC	UDP-N-acetylmuramate--L-alanine ligase	murC	Belongs to the MurCDEF family	no	no	no	yes	no	no	no	no	no	no	no
2353	-	-0.537	3.33724216831843	0.0878	1	dat	D-alanine aminotransferase	ala	Amino-transferase class IV	no	no	no	yes	no	no	no	no	no	no	no
2363	-	-0.4846	3.73754891026957	0.38208	10	2363	hypothetical protein	NA	NA	no	no	no	yes	no	no	no	no	no	no	no
2374	-	-0.437571428571429	3.66354026615147	0.309042857142857	7	mvaA	3-hydroxy-3-methylglutaryl-coenzyme A reductase	mvaA	Hydroxymethylglutaryl-coenzyme A reductase	no	no	no	yes	no	no	no	no	no	no	no
2382	+	0.4805	4.82390874094432	0.0920125	8	hutH	Histidine ammonia-lyase	hutH	ammonia-lyase activity	no	no	no	yes	no	no	no	no	no	no	no
2392	-	-0.2868	3.32882715728492	0.6823	10	rseP	Regulator of sigma-E protease RseP	ecfE	Peptidase family M50	no	no	no	no	no	no	no	no	no	no	no
2396	+	0.28853125	5.44855000202713	0.1714765625	64	Pfam:HipA_N	hypothetical protein	-	Pfam:HipA_N	no	no	no	no	no	no	no	no	no	no	no
2401	+	0.3178	2.89279003035213	0.8056	5	tldD	Metalloprotease TldD	tldD	Putative modulator of DNA gyrase	no	no	no	no	no	no	no	no	no	no	no
2411	+	0.326	2.81815641205523	0.4055	2	glnA	Glutamine synthetase	glnA	Glutamine synthetase, beta-Grasp domain	no	no	no	yes	no	no	no	no	no	no	no
2417	-	-0.5978	2.82973828460504	0.12616	5	pepN_2	Aminopeptidase N	pepN	Domain of unknown function (DUF3458_C) ARM repeats	no	no	no	yes	no	no	no	no	no	no	no
2424	-	-0.479789473684211	3.37365963262496	0.284863157894737	19	5' nucleotidase family	hypothetical protein	-	5' nucleotidase family	no	no	no	no	no	no	no	no	no	no	no
2426	+	0.463272727272727	5.5185573714977	0.0452818181818182	11	arnB	UDP-4-amino-4-deoxy-L-arabinose--oxoglutarate aminotransferase	yvfE	DegT/DnrJ/EryC1/StrS aminotransferase family	no	no	no	no	no	no	no	no	no	no	no
2437	-	-0.494666666666667	35.1420647352806	0.176666666666667	3	YcaO cyclodehydratase, ATP-ad Mg2+-binding	hypothetical protein	-	YcaO cyclodehydratase, ATP-ad Mg2+-binding	no	no	no	no	no	yes	no	no	no	no	no
2443	+	0.339555555555556	2.92811799269387	0.166433333333333	18	Tail fiber protein	hypothetical protein	-	Tail fiber protein	no	no	no	yes	no	no	no	no	no	no	no
2455	+	0.811	3.040481623027	0.904	3	murI	Glutamate racemase	murI	Provides the (R)-glutamate required for cell wall biosynthesis	no	no	no	yes	no	no	no	no	no	no	no
2457	+	0.7255	3.74957999769111	0.0678	4	Malonate decarboxylase gamma subunit (MdcE)	hypothetical protein	-	Malonate decarboxylase gamma subunit (MdcE)	no	no	no	yes	no	no	no	no	no	no	no
2463	-	-0.489777777777778	35.2083093509799	0.177888888888889	9	2463	hypothetical protein	-	-	no	no	no	no	no	yes	no	no	no	no	no
2464	-	-0.353364485981308	33.829738284605	0.216801869158879	107	umuC_1	Protein UmuC	umuC	Domain of unknown function (DUF4113)	no	no	no	no	no	no	no	no	no	no	no
2466	-	-0.614	3.11238269966426	0.04515	2	sdbB	hypothetical protein	sdbB	Alpha beta hydrolase	no	no	no	yes	no	no	no	no	no	no	no
2468	+	0.199	3.41116827440579	0.394333333333333	3	dsbD_2	Thiol:disulfide interchange protein DsbD	dsbD_2	Cytochrome C biogenesis protein transmembrane region	no	no	no	no	no	no	no	no	no	no	no
2494	-	-0.716	3.0423927129399	0.901	1	rpoS	RNA polymerase sigma factor RpoS	rpoS	RNA polymerase sigma factor RpoS	no	no	no	yes	no	no	no	no	no	no	no
2508	+	0.5355	3.80410034759077	0.02415	2	Cro/C1-type HTH DNA-binding domain	hypothetical protein	-	Cro/C1-type HTH DNA-binding domain	no	no	no	yes	no	no	no	no	no	no	no
2514	-	-0.771	3.43770713554353	0.886	3	2514	hypothetical protein	-	-	no	no	no	yes	no	no	no	no	no	no	no
2518	-	-0.330444444444444	2.99139982823808	0.257333333333333	9	hrp1	Hypoxic response protein 1	-	Domain in cystathionine beta-synthase and other proteins.	no	no	no	yes	no	no	no	no	no	no	no
2522	+	0.4664	3.45099673797421	0.7142	5	ydfG	NADP-dependent 3-hydroxy acid dehydrogenase YdfG	ydfG	Belongs to the short-chain dehydrogenases reductases (SDR) family	no	no	no	no	no	no	no	no	no	no	no
2524	+	0.351	3.57024771999759	0.496	2	acetyltransferase	hypothetical protein	-	acetyltransferase	no	no	no	yes	no	no	no	no	no	no	no
2536	+	0.354625	2.97061622231479	0.21375	8	parC	DNA topoisomerase 4 subunit A	parC	Topoisomerase IV is essential for chromosome segregation. It relaxes supercoiled DNA. Performs the decatenation events required during the replication of a circular DNA molecule	no	no	no	yes	no	no	no	no	no	no	no
2561	+	0.5805	5.65955588515988	0.1301	4	srkA_2	Stress response kinase A	-	homoserine kinase activity	no	no	no	no	no	no	no	no	no	no	no
2605	-	-0.615666666666667	3.16557929631847	0.448333333333333	3	pcpR_2	PCP degradation transcriptional activation protein	-	Bacterial regulatory helix-turn-helix protein, lysR family	no	no	no	no	no	no	no	no	no	no	no
2622	-	-0.520666666666667	3.92811799269387	0.622	6	mdtL_3	Multidrug resistance protein MdtL	-	Sugar (and other) transporter	no	no	no	yes	no	no	no	no	no	no	no
2629	+	0.559833333333333	6.87289520163519	0.0197166666666667	6	2629	hypothetical protein	NA	NA	no	no	no	no	no	no	no	no	no	no	no
2631	-	-0.6685	4.02365002099673	0.122016666666667	6	lidE	hypothetical protein	lidE	-	no	no	no	yes	no	no	no	no	no	no	no
2638	-	-0.533666666666667	2.91364016932525	0.103666666666667	3	2638	hypothetical protein	-	-	no	no	no	no	no	no	no	no	no	no	no
2645	-	-0.456	2.91721462968355	0.0153	1	2645	hypothetical protein	-	-	no	no	no	yes	no	no	no	no	no	no	no
2662	-	-0.49125	36.0861861476163	0.171002272727273	44	TfuA-like protein	hypothetical protein	-	TfuA-like protein	no	no	no	no	no	yes	no	no	no	no	no
2671	-	-0.4485	2.89619627904404	0.063275	4	citB	hypothetical protein	citB	response regulator	no	no	no	no	no	no	no	no	no	no	no
2693	+	0.220375	3.29413628771608	0.198125	8	prs_2	Ribose-phosphate pyrophosphokinase	-	N-terminal domain of ribose phosphate pyrophosphokinase	no	no	no	yes	no	no	no	no	no	no	no
2700	+	0.679833333333333	3.97469413473523	0.586833333333333	6	2700	hypothetical protein	NA	NA	no	no	no	yes	no	no	no	no	no	no	no
2740	-	-0.522344827586207	34.6216020990519	0.143141379310345	29	cas1	CRISPR-associated endonuclease Cas1	cas1	CRISPR (clustered regularly interspaced short palindromic repeat), is an adaptive immune system that provides protection against mobile genetic elements (viruses, transposable elements and conjugative plasmids). CRISPR clusters contain spacers, sequences complementary to antecedent mobile elements, and target invading nucleic acids. CRISPR clusters are transcribed and processed into CRISPR RNA (c…	no	no	no	no	no	yes	no	no	no	no	yes
2756	+	0.3413	3.5003129173816	0.03105	50	bepA_1	Beta-barrel assembly-enhancing protease	-	Tetratricopeptide repeat	no	no	no	no	no	no	no	no	no	no	no
2779	-	-0.238	3.86327943284359	0.749666666666667	3	sasA_5	Adaptive-response sensory-kinase SasA	-	His Kinase A (phosphoacceptor) domain	no	no	no	no	no	no	no	no	no	no	no
2788	-	-0.483831168831169	36.2502636844309	0.170623376623377	77	Bacterial conjugation TrbI-like protein	hypothetical protein	-	Bacterial conjugation TrbI-like protein	no	no	no	yes	no	yes	no	no	no	no	no
2791	-	-0.166	2.91721462968355	0.14885	4	IS630 family transposase ISAtsp1	IS630 family transposase ISAtsp1	-	DDE superfamily endonuclease	no	no	no	no	no	no	no	no	yes	no	no
2819	+	0.47735	5.5185573714977	0.023925	20	gnu	N-acetyl-alpha-D-glucosaminyl-diphospho-ditrans%2Coctacis-undecaprenol 4-epimerase	galE	NAD(P)H-binding	no	no	no	no	no	no	no	no	no	no	no
2853	-	-0.514531531531532	33.7235381958268	0.143513513513514	111	cas3	CRISPR-associated nuclease/helicase Cas3 subtype I-F/YPEST	-	CRISPR-associated helicase, Cas3	no	no	no	no	no	yes	no	no	no	no	yes
2867	+	0.59425	7.31158017799729	0.0169678571428571	28	2867	hypothetical protein	NA	NA	no	no	no	no	no	no	no	no	no	no	no
2882	-	-0.355	4.07160414774329	0.0445	2	Tn3 family transposase ISPsy42	Tn3 family transposase ISPsy42	-	Tn3 transposase DDE domain	no	no	no	no	no	no	no	no	yes	no	no
2896	+	0.374	2.94692155651658	0.556310344827586	29	GTPase activator activity	hypothetical protein	-	GTPase activator activity	no	no	no	yes	no	no	no	no	no	no	no
2923	-	-0.320666666666667	4.13253251214095	0.547	3	pepP	Xaa-Pro aminopeptidase	pepP	Aminopeptidase P, N-terminal domain	no	no	no	no	no	no	no	no	no	no	no
2932	+	0.339428571428571	3.89279003035213	0.538428571428571	7	rplL	50S ribosomal protein L7/L12	rplL	Forms part of the ribosomal stalk which helps the ribosome interact with GTP-bound translation factors. Is thus essential for accurate translation	no	no	no	no	no	no	no	no	no	no	no
2941	+	0.447777777777778	3.04095860767891	0.564733333333333	9	mdcC	Malonate decarboxylase acyl carrier protein	mdcC	Subunit of malonate decarboxylase, it is an acyl carrier protein to which acetyl and malonyl thioester residues are bound via a 2'-(5''-phosphoribosyl)-3'-dephospho-CoA prosthetic group and turn over during the catalytic mechanism	no	no	no	yes	no	no	no	no	no	no	no
2985	+	0.596842105263158	5.5185573714977	0.0155684210526316	19	transferase activity, transferring glycosyl groups	hypothetical protein	-	transferase activity, transferring glycosyl groups	no	no	no	no	no	no	no	no	no	no	no
2992	-	-0.471	2.89619627904404	0.0636	2	2992	hypothetical protein	-	-	no	no	no	no	no	no	no	no	no	no	no
3026	+	0.512375	3.08830984124614	0.861	8	rapA	RNA polymerase-associated protein RapA	hepA	Transcription regulator that activates transcription by stimulating RNA polymerase (RNAP) recycling in case of stress conditions such as supercoiled DNA or high salt concentrations. Probably acts by releasing the RNAP, when it is trapped or immobilized on tightly supercoiled DNA. Does not activate transcription on linear DNA. Probably not involved in DNA repair	no	no	no	yes	no	no	no	no	no	no	no
3047	-	-0.569447368421053	2.87614835903291	0.158602631578947	38	sidJ_1	Calmodulin-dependent glutamylase SidJ	-	lyase activity	no	no	no	yes	no	no	no	no	no	no	no
3080	+	0.507	3.54821356447571	0.0916	1	Domain of unknown function (DUF927)	hypothetical protein	-	Domain of unknown function (DUF927)	no	no	no	no	no	no	no	no	yes	no	no
3104	-	-0.34272972972973	32.077793722561	0.203378378378378	74	yedK	SOS response-associated protein YedK	yedK	Belongs to the SOS response-associated peptidase family	no	no	no	no	no	yes	no	no	no	no	no
3117	+	0.260222222222222	4.34486156518862	0.247777777777778	9	yhdG_2	putative amino acid permease YhdG	-	Amino acid permease	no	no	no	no	no	no	no	no	no	no	no
3183	-	-0.201666666666667	3.42829116819131	0.318833333333333	6	3183	hypothetical protein	NA	NA	no	no	no	no	no	no	no	no	no	no	no
3230	-	-0.216666666666667	2.93930215964639	0.0767666666666667	3	3230	hypothetical protein	-	-	no	no	no	yes	no	no	no	no	no	no	no
3242	-	-0.526	5.04287180232319	0.121	1	Acetyltransferase	Acetyltransferase	-	Acetyltransferase (GNAT) domain	no	no	no	yes	no	no	no	no	no	no	no
3251	-	-0.195818181818182	3.66756154008439	0.842454545454545	11	Outer membrane protein transport protein (OMPP1/FadL/TodX)	hypothetical protein	-	Outer membrane protein transport protein (OMPP1/FadL/TodX)	no	no	no	no	no	no	no	no	no	no	no
3293	-	-0.519030303030303	3.63638802010786	0.180572727272727	33	ppsE	Phthiocerol synthesis polyketide synthase type I PpsE	-	Belongs to the beta-ketoacyl-ACP synthases family	no	no	no	yes	no	no	no	no	no	no	no
3295	-	-0.249333333333333	3.16877030613294	0.494	6	argS	Arginine--tRNA ligase	argS	arginyl-tRNA aminoacylation	no	no	no	yes	no	no	no	no	no	no	no
3312	-	-0.508142857142857	3.22040350874218	0.732	7	recN	DNA repair protein RecN	recN	May be involved in recombinational repair of damaged DNA	no	no	no	yes	no	no	no	no	no	no	no
3327	+	0.27	4.17198493577602	0.2074	5	3327	hypothetical protein	-	-	no	no	no	no	no	no	no	no	no	no	no
3338	+	0.3782	3.75202673363819	0.47945	10	fliR	Flagellar biosynthetic protein FliR	fliR	Role in flagellar biosynthesis	no	no	no	yes	no	no	no	no	no	no	no
3348	-	-0.339857142857143	3.79317412396815	0.514357142857143	7	ankyrin repeats	hypothetical protein	-	ankyrin repeats	no	no	no	yes	no	no	no	no	no	no	no
3359	-	-0.232791666666667	7.34969247686806	0.149095833333333	48	Integrase core domain	hypothetical protein	-	Integrase core domain	no	no	no	yes	no	yes	no	no	yes	no	no
3368	-	-0.282111111111111	4.79588001734407	0.791388888888889	18	ctpA	hypothetical protein	ctpA	Belongs to the peptidase S41A family	no	no	no	no	no	no	no	no	no	no	no
3370	+	0.4285	3.6903698325741	0.7355	4	Phasin protein	hypothetical protein	-	Phasin protein	no	no	no	no	no	no	no	no	no	no	no
3384	-	-0.45	3.33724216831843	0.397266666666667	3	lssY	hypothetical protein	lssY	LssY C-terminus	no	no	no	yes	no	no	no	no	no	no	no
3392	+	0.471666666666667	2.91364016932525	0.571666666666667	6	lidA	hypothetical protein	lidA	nuclear chromosome segregation	no	no	no	no	no	no	no	no	no	no	no
3394	+	0.593	7.27408836770495	0.0305	1	pntA	NAD(P) transhydrogenase subunit alpha	pnaB	4TM region of pyridine nucleotide transhydrogenase, mitoch	no	no	no	no	no	no	no	no	no	no	no
3403	-	-0.256	3.33724216831843	0.0534	1	3403	hypothetical protein	NA	NA	no	no	no	yes	no	no	no	no	no	no	no
3407	-	-0.3554	3.46218090492673	0.6814	5	argG	Argininosuccinate synthase	argG	argininosuccinate synthase activity	no	no	no	no	no	no	no	no	no	no	no
3415	-	-0.22756	4.77469071827414	0.39556	25	arnT	Undecaprenyl phosphate-alpha-4-amino-4-deoxy-L-arabinose arabinosyl transferase	-	Dolichyl-phosphate-mannose-protein mannosyltransferase	no	no	no	no	no	no	no	no	no	no	no
3426	+	0.566	2.89962945488244	0.854	1	Uncharacterized ACR, COG1399	hypothetical protein	-	Uncharacterized ACR, COG1399	no	no	no	yes	no	no	no	no	no	no	no
3434	+	0.269	3.86966623150499	0.14	1	3434	hypothetical protein	-	-	no	no	no	yes	no	no	no	no	no	no	no
3435	+	0.436	3.0762380391713	0.6875	4	gph	Phosphoglycolate phosphatase	gph	haloacid dehalogenase-like hydrolase	no	no	no	yes	no	no	no	no	no	no	no
3450	-	-0.601	3.73048705578208	0.0763	1	3450	hypothetical protein	-	-	no	no	no	no	no	no	no	no	no	no	no
3451	-	-0.314	3.25258819211358	0.2465	2	gshB	Glutathione synthetase	gshB	Prokaryotic glutathione synthetase, N-terminal domain	no	no	no	yes	no	no	no	no	no	no	no
3471	-	-0.589875	2.87289520163519	0.6865625	16	hss	Homospermidine synthase	hss	Saccharopine dehydrogenase C-terminal domain	no	no	no	yes	no	no	no	no	no	no	no
3478	+	0.3686	3.25414480482627	0.6948	10	Protein of unknown function (DUF421)	hypothetical protein	-	Protein of unknown function (DUF421)	no	no	no	yes	no	no	no	no	no	no	no
3488	+	0.39475	3.06198090252379	0.78475	4	yccA	Modulator of FtsH protease YccA	yccA	Belongs to the BI1 family	no	no	no	no	no	no	no	no	no	no	no
3490	-	-0.1884	3.22402566887063	0.8002	5	gltP	Proton/glutamate-aspartate symporter	-	Belongs to the dicarboxylate amino acid cation symporter (DAACS) (TC 2.A.23) family	no	no	no	no	no	no	no	no	no	no	no
3503	-	-0.253	2.82102305270683	0.7325	2	glyQ	Glycine--tRNA ligase alpha subunit	glyQ	Glycyl-tRNA synthetase alpha subunit	no	no	no	yes	no	no	no	no	no	no	no
3504	+	0.226666666666667	3.67778070526608	0.148	3	3504	hypothetical protein	-	-	no	no	no	yes	no	no	no	no	no	no	no
3506	-	-0.674	3.068542129311	0.88	1	trmJ	tRNA (cytidine/uridine/adenosine-2'-O-)-methyltransferase TrmJ	trmJ	Catalyzes the formation of 2'O-methylated cytidine (Cm32) or 2'O-methylated uridine (Um32) at position 32 in tRNA	no	no	no	yes	no	no	no	no	no	no	no
3509	-	-0.493096774193548	29.0438315695246	0.136770967741935	31	csy2	CRISPR-associated protein Csy2	-	CRISPR-associated protein (Cas_Csy2)	no	no	no	no	no	no	no	no	no	no	yes
3513	-	-0.35695	4.20830935097988	0.62164	20	TPR repeat	hypothetical protein	-	TPR repeat	no	no	no	yes	no	no	no	no	no	no	no
3535	+	0.486444444444444	2.96257350205938	0.767	9	folC	Dihydrofolate synthase/folylpolyglutamate synthase	folC	Belongs to the folylpolyglutamate synthase family	no	no	no	yes	no	no	no	no	no	no	no
3536	-	-0.5045	2.96257350205938	0.05725	2	Predicted integral membrane protein (DUF2269)	hypothetical protein	-	Predicted integral membrane protein (DUF2269)	no	no	no	yes	no	no	no	no	no	no	no
3547	-	-0.1772	3.36552272983927	0.631333333333333	15	menB	1%2C4-dihydroxy-2-naphthoyl-CoA synthase	-	Enoyl-CoA hydratase/isomerase	no	no	no	no	no	no	no	no	no	no	no
3549	-	-0.549	2.82973828460504	0.0776	2	spo	hypothetical protein	spo	SpoVR like protein	no	no	no	yes	no	no	no	no	no	no	no
3555	-	-0.493111111111111	2.88272870434424	0.4241	9	pla	Coagulase/fibrinolysin	pla	Omptin family	no	no	no	yes	no	no	no	no	no	no	no
3558	+	0.344142857142857	3.16621562534352	0.736142857142857	7	gdhB	NAD-specific glutamate dehydrogenase	-	Bacterial NAD-glutamate dehydrogenase	no	no	no	no	no	no	no	no	no	no	no
3560	-	-0.439	2.96257350205938	0.18955	2	pbuE	Purine efflux pump PbuE	-	Involved in the efflux of sugars. The physiological role may be the reduction of the intracellular concentration of toxic sugars or sugar metabolites	no	no	no	no	no	no	no	no	no	no	no
3562	+	0.245	5.70114692359029	0.762666666666667	3	Transporter Component	hypothetical protein	-	Transporter Component	no	no	no	no	no	no	no	no	no	no	no
3577	-	-0.4772	2.91364016932525	0.1313	5	3577	hypothetical protein	NA	NA	no	no	no	no	no	no	no	no	no	no	no
3589	-	-0.661	2.86966623150499	0.127	2	Family of unknown function (DUF5338)	hypothetical protein	-	Family of unknown function (DUF5338)	no	no	no	no	no	no	no	no	no	no	no
3593	+	0.5904	3.33348201944512	0.6906	5	3593	hypothetical protein	NA	NA	no	no	no	yes	no	no	no	no	no	no	no
3594	+	0.604	3.11069829749369	0.670333333333333	3	nagL	Maleylpyruvate isomerase	nagL	Glutathione S-transferase, N-terminal domain	no	no	no	yes	no	no	no	no	no	no	no
3617	-	-0.285	5.49485002168009	0.781888888888889	18	3617	hypothetical protein	NA	NA	no	no	no	no	no	no	no	no	no	no	no
3627	-	-0.258666666666667	3.74957999769111	0.719666666666667	6	dotV	hypothetical protein	dotV	-	no	no	no	no	no	no	no	no	no	no	no
3631	-	-0.221	3.33535802444387	0.772	1	3631	hypothetical protein	NA	NA	no	no	no	no	no	no	no	no	no	no	no
3638	-	-0.458814814814815	35.9030899869919	0.168062962962963	27	HicB_like antitoxin of bacterial toxin-antitoxin system	hypothetical protein	-	HicB_like antitoxin of bacterial toxin-antitoxin system	no	no	no	no	no	yes	no	no	no	no	no
3641	+	0.656	2.97881070093006	0.8335	2	asd2	Aspartate-semialdehyde dehydrogenase 2	asd	Catalyzes the NADPH-dependent formation of L-aspartate- semialdehyde (L-ASA) by the reductive dephosphorylation of L- aspartyl-4-phosphate	no	no	no	yes	no	no	no	no	no	no	no
3645	+	0.27275	4.56224943717961	0.2964	4	fliG	Flagellar motor switch protein FliG	fliG	FliG is one of three proteins (FliG, FliN, FliM) that forms the rotor-mounted switch complex (C ring), located at the base of the basal body. This complex interacts with the CheY and CheZ chemotaxis proteins, in addition to contacting components of the motor that determine the direction of flagellar rotation	no	no	no	yes	no	no	no	no	no	no	no
3654	+	0.306625	3.55129368009492	0.148875	8	Sodium/hydrogen exchanger family	hypothetical protein	-	Sodium/hydrogen exchanger family	no	no	no	no	no	no	no	no	no	no	no
3657	+	0.213	3.78251605578609	0.1915	2	3657	hypothetical protein	-	-	no	no	no	yes	no	no	no	no	no	no	no
3659	+	0.4235	3.21112488422458	0.603	2	fliN	hypothetical protein	fliN	FliN is one of three proteins (FliG, FliN, FliM) that form the rotor-mounted switch complex (C ring), located at the base of the basal body. This complex interacts with the CheY and CheZ chemotaxis proteins, in addition to contacting components of the motor that determine the direction of flagellar rotation	no	no	no	yes	no	no	no	no	no	no	no
3670	+	0.243571428571429	3.93181413825384	0.394	14	CoA binding domain	hypothetical protein	-	CoA binding domain	no	no	no	no	no	no	no	no	no	no	no
3686	-	-0.42975	3.00261361560269	0.8665	4	dnaQ	DNA polymerase III subunit epsilon	dnaQ	DNA polymerase III is a complex, multichain enzyme responsible for most of the replicative synthesis in bacteria. The epsilon subunit contain the editing function and is a proofreading 3'-5' exonuclease	no	no	no	yes	no	no	no	no	no	no	no
3700	-	-0.567189873417722	3.63638802010786	0.177673417721519	79	sdeA_2	Ubiquitinating/deubiquitinating enzyme SdeA	-	Dot/Icm substrate protein	no	no	no	yes	no	no	no	no	no	no	no
3701	-	-0.5118125	3.04527520902094	0.4495625	16	guaD_2	Guanine deaminase	gad	Amidohydrolase family	no	no	no	yes	no	no	no	no	no	no	no
3708	-	-0.488	3.08618614761628	0.457	1	Domain present in phytochromes and cGMP-specific phosphodiesterases.	hypothetical protein	-	Domain present in phytochromes and cGMP-specific phosphodiesterases.	no	no	no	no	no	no	no	no	no	no	no
3709	-	-0.4595	2.87614835903291	0.1312	4	nsrR	HTH-type transcriptional repressor NsrR	nsrR	Transcriptional regulator	no	no	no	yes	no	no	no	no	no	no	no
3714	-	-0.483974358974359	36.0861861476163	0.197512820512821	39	ATP-grasp domain	hypothetical protein	-	ATP-grasp domain	no	no	no	no	no	yes	no	no	no	no	no
3717	-	-0.511333333333333	2.95860731484178	0.226588888888889	9	kup_1	Low affinity potassium transport system protein kup	kup	Transport of potassium into the cell	no	no	no	yes	no	no	no	no	no	no	no
3745	+	0.49992	3.40671393297954	0.4614	25	3745	hypothetical protein	NA	NA	no	no	no	no	no	no	no	no	no	no	no
3752	-	-0.4885	37.0177287669604	0.1859	10	PFAM YcfA family protein	hypothetical protein	-	PFAM YcfA family protein	no	no	no	no	no	yes	no	no	no	no	no
3767	+	0.2645	5.50307035192678	0.1355	2	3767	hypothetical protein	-	-	no	no	no	yes	no	no	no	no	no	no	no
3771	+	0.35975	3.26600071346161	0.1305	4	enhB	hypothetical protein	enhB	-	no	no	no	yes	no	no	no	no	no	no	no
3776	-	-0.655833333333333	2.94692155651658	0.0948166666666667	6	nuclear chromosome segregation	hypothetical protein	-	nuclear chromosome segregation	no	no	no	yes	no	no	no	no	no	no	no
3797	-	-0.49092	35.1420647352806	0.18344	25	YcaO cyclodehydratase, ATP-ad Mg2+-binding	hypothetical protein	-	YcaO cyclodehydratase, ATP-ad Mg2+-binding	no	no	no	no	no	yes	no	no	no	no	no
3807	-	-0.507	3.05403929642243	0.125333333333333	3	Predicted integral membrane protein (DUF2282)	hypothetical protein	-	Predicted integral membrane protein (DUF2282)	no	no	no	yes	no	no	no	no	no	no	no
3809	+	0.296	3.08407278830288	0.0967	2	fliH	hypothetical protein	fliH	Flagellar assembly protein FliH	no	no	no	yes	no	no	no	no	no	no	no
3822	-	-0.301	2.88272870434424	0.129975	4	murJ_1	putative lipid II flippase MurJ	-	Involved in peptidoglycan biosynthesis. Transports lipid-linked peptidoglycan precursors from the inner to the outer leaflet of the cytoplasmic membrane	no	no	no	no	no	no	no	no	no	no	no
3837	+	0.318	6.03479829897409	0.122	1	3837	hypothetical protein	NA	NA	no	no	no	no	no	no	no	no	no	no	no
3861	-	-0.491625	35.1420647352806	0.1759375	16	ThiF family	hypothetical protein	-	ThiF family	no	no	no	no	no	yes	no	no	no	no	no
3861	-	-0.4852	32.8239087409443	0.1756	5	moeZ_2	putative adenylyltransferase/sulfurtransferase MoeZ	-	ThiF family	no	no	no	no	no	yes	no	no	no	no	no
3871	-	-0.342	3.37468754903833	0.552	2	fosA	Glutathione transferase FosA	-	lactoylglutathione lyase activity	no	no	no	no	no	no	no	no	no	no	no
3880	-	-0.47955	34.2732727909734	0.181	20	3880	hypothetical protein	-	-	no	no	no	no	no	yes	no	no	no	no	no
3881	-	-0.4932	35.1420647352806	0.191	10	3881	hypothetical protein	-	-	no	no	no	no	no	yes	no	no	no	no	no
3901	+	0.185	4.51999305704285	0.464333333333333	3	Peptidoglycan-binding protein, CsiV	hypothetical protein	-	Peptidoglycan-binding protein, CsiV	no	no	no	yes	no	no	no	no	no	no	no
3998	-	-0.18475	2.85698519974591	0.53	4	IS4 family transposase ISLpn1	IS4 family transposase ISLpn1	-	Transposase DDE domain	no	no	no	yes	no	no	no	no	yes	no	no
4007	-	-0.632	3.21395878975745	0.0293	1	Phage integrase, N-terminal	hypothetical protein	-	Phage integrase, N-terminal	no	no	no	no	no	no	no	no	no	no	no
4040	-	-0.264664556962025	4.02872415126189	0.674988607594937	158	GIY-YIG catalytic domain	hypothetical protein	-	GIY-YIG catalytic domain	no	no	no	yes	no	no	no	no	yes	no	no
4172	+	0.3095	6.13846558914096	0.136	2	ISL3 family transposase ISLpn11	ISL3 family transposase ISLpn11	-	to transposase (ISL3 family)	no	no	no	yes	no	no	no	no	yes	no	no
4212	-	-0.4235	2.83564714421556	0.265833333333333	6	ftsK	hypothetical protein	ftsK	nuclear chromosome segregation	no	no	no	no	no	no	no	no	no	no	no
4267	-	-0.549	2.82973828460504	0.0776	1	Peptidase C26	hypothetical protein	-	Peptidase C26	no	no	no	no	no	no	no	no	no	no	no
4332	-	-0.5485	3.77211329538633	0.07825	2	Transposase DDE domain	hypothetical protein	-	Transposase DDE domain	no	no	no	no	no	no	no	no	no	no	no
4374	-	-0.250363636363636	2.97469413473523	0.710818181818182	11	transposase activity	hypothetical protein	-	transposase activity	no	no	no	no	no	no	no	no	yes	no	no
4505	-	-0.505291666666667	36.2652001704112	0.152191666666667	24	hin_3	DNA-invertase hin	-	Helix-turn-helix domain of resolvase	no	no	no	no	no	yes	no	no	no	no	no
4516	-	-0.411666666666667	3.3429441471429	0.138333333333333	3	higA	hypothetical protein	higA	Helix-turn-helix XRE-family like proteins	no	no	no	no	no	no	no	no	no	no	no
4572	+	0.560941176470588	6.78781239559604	0.0187235294117647	17	4572	hypothetical protein	-	-	no	no	no	no	no	no	no	no	no	no	no
4611	+	0.4202	3.80687540164554	0.1404	5	4611	hypothetical protein	NA	NA	no	no	no	yes	no	no	no	no	no	no	no
4730	+	0.4566	2.86966623150499	0.3936	5	Peptidase C14 caspase catalytic subunit p20	hypothetical protein	-	Peptidase C14 caspase catalytic subunit p20	no	no	no	yes	no	no	no	no	no	no	no
4916	-	-0.465666666666667	3.33724216831843	0.2002	3	apxIB	Toxin RTX-I translocation ATP-binding protein	-	ABC transporter transmembrane region	no	no	no	yes	no	no	no	no	no	no	no
4938	-	-0.161333333333333	3.21467016498923	0.685333333333333	3	Acyltransferase family	hypothetical protein	-	Acyltransferase family	no	no	no	no	no	no	no	no	no	no	no
4992	+	0.183	4.86646109162978	0.08075	8	traC	hypothetical protein	traC	Domain of unknown function (DUF1738)	no	no	no	yes	no	no	no	no	no	no	no
5063	-	-0.211	3.03198428600636	0.0789	1	traJ_2	Protein TraJ	traJ	-	no	no	no	yes	no	no	no	no	no	no	no
5089	+	0.495307692307692	2.93181413825384	0.0343923076923077	13	gshAB_2	Glutathione biosynthesis bifunctional protein GshAB	NA	NA	no	no	no	no	no	no	no	no	no	no	no
5132	+	0.19425	3.35951856302958	0.0701375	8	Type IV secretion system protein VirB11	Type IV secretion system protein VirB11	lvhB11	Type II/IV secretion system protein	no	no	no	yes	no	no	no	no	no	no	no
5134	+	0.30125	6.68613277963085	0.2645	4	oprM_4	Outer membrane protein OprM	-	Outer membrane efflux protein	no	no	no	no	no	no	no	no	no	no	no
5215	-	-0.6315	2.91721462968355	0.042	2	vioD	Capreomycidine synthase	-	Aminotransferase class-V	no	no	no	no	no	no	no	no	no	no	no
5295	-	-0.274506666666667	4.97881070093006	0.423036	75	rtxA-1	hypothetical protein	rtxA-1	COG2931, RTX toxins and related Ca2 -binding proteins	no	no	no	no	no	no	no	no	no	no	no
5555	-	-0.447	3.97469413473523	0.194988888888889	9	Forms passive diffusion pores that allow small molecular weight hydrophilic materials across the outer membrane	hypothetical protein	-	Forms passive diffusion pores that allow small molecular weight hydrophilic materials across the outer membrane	no	no	no	yes	no	no	no	no	no	no	no
5657	-	-0.2645	3.13194363817696	0.03625	2	5657	hypothetical protein	NA	NA	no	no	no	no	no	no	no	no	no	no	no
5815	-	-0.281	3.52578373592374	0.811	5	gdx	Guanidinium exporter	sugE	Small Multidrug Resistance protein	no	no	no	no	no	no	no	no	no	no	no
5871	-	-0.421	3.37986394502624	0.0178	1	hsdS	hypothetical protein	hsdS	restriction modification system DNA specificity	no	no	no	no	no	no	no	no	no	yes	no
5896	+	0.362875	3.66958622665081	0.533125	8	fliM	Flagellar motor switch protein FliM	fliM	FliM is one of three proteins (FliG, FliN, FliM) that forms the rotor-mounted switch complex (C ring), located at the base of the basal body. This complex interacts with the CheY and CheZ chemotaxis proteins, in addition to contacting components of the motor that determine the direction of flagellar rotation	no	no	no	yes	no	no	no	no	no	no	no
5900	+	0.533	2.95078197732982	0.098	1	lpxK_2	hypothetical protein	lpxK_2	Belongs to the UPF0434 family	no	no	no	yes	no	no	no	no	no	no	no
5901	-	-0.471	2.89619627904404	0.0636	2	5901	hypothetical protein	-	-	no	no	no	no	no	no	no	no	no	no	no
5916	-	-0.482	3.7594507517174	0.362	6	5916	hypothetical protein	NA	NA	no	no	no	yes	no	no	no	no	no	no	no
5919	-	-0.5145	2.85078088734462	0.4327	2	dnaJ	Chaperone protein DnaJ	dnaJ	ATP binding to DnaK triggers the release of the substrate protein, thus completing the reaction cycle. Several rounds of ATP-dependent interactions between DnaJ, DnaK and GrpE are required for fully efficient folding. Also involved, together with DnaK and GrpE, in the DNA replication of plasmids through activation of initiation proteins	no	no	no	yes	no	no	no	no	no	no	no
5921	-	-0.427666666666667	2.92081875395238	0.202866666666667	9	yceI_1	Protein YceI	-	Belongs to the UPF0312 family	no	no	no	yes	no	no	no	no	no	no	no
5922	-	-0.52275	3.36957212497498	0.51415	4	ygfZ	tRNA-modifying protein YgfZ	ygfZ	Folate-binding protein involved in regulating the level of ATP-DnaA and in the modification of some tRNAs. It is probably a key factor in regulatory networks that act via tRNA modification, such as initiation of chromosomal replication	no	no	no	yes	no	no	no	no	no	no	no
5924	-	-0.48225	3.33724216831843	0.2949	4	hlyD	Hemolysin secretion protein D%2C chromosomal	lssD	HlyD membrane-fusion protein of T1SS	no	no	no	yes	no	no	no	no	no	no	no
5955	+	0.285555555555556	4.07160414774329	0.177	18	Phage derived protein Gp49-like (DUF891)	hypothetical protein	-	Phage derived protein Gp49-like (DUF891)	no	no	no	no	no	no	no	no	no	no	no
5958	-	-0.669	3.10846254232744	0.135	1	tufA_1	Elongation factor Tu	tuf	This protein promotes the GTP-dependent binding of aminoacyl-tRNA to the A-site of ribosomes during protein biosynthesis	no	no	no	no	no	no	no	no	no	no	no
5984	+	0.1755	3.10513034325475	0.573	8	dapE_2	Succinyl-diaminopimelate desuccinylase	dapE	Catalyzes the hydrolysis of N-succinyl-L,L- diaminopimelic acid (SDAP), forming succinate and LL-2,6- diaminoheptanedioate (DAP), an intermediate involved in the bacterial biosynthesis of lysine and meso-diaminopimelic acid, an essential component of bacterial cell walls	no	no	no	no	no	no	no	no	no	no	no
5994	+	0.3935	4.33348201944512	0.1555	2	hit1	hypothetical protein	hit1	HIT domain	no	no	no	no	no	no	no	no	no	no	no
5997	+	0.295	2.91364016932525	0.3912	5	IS4 family transposase ISLpn3	IS4 family transposase ISLpn3	-	Viral functions Phage Transposases	no	no	no	no	no	no	no	no	yes	no	no
5999	+	0.2528	3.40230481407449	0.222	5	tam_1	Trans-aconitate 2-methyltransferase	-	ubiE/COQ5 methyltransferase family	no	no	no	no	no	no	no	no	no	no	no
6094	+	0.606125	6.35556141053216	0.01545	8	6094	hypothetical protein	NA	NA	no	no	no	no	no	no	no	no	no	no	no
6126	+	0.1872	4.47495519296315	0.161266666666667	15	nhaA_1	Na(+)/H(+) antiporter NhaA	nhaA	) H( ) antiporter that extrudes sodium in exchange for external protons	no	no	no	no	no	no	no	no	no	no	no
6153	-	-0.218	3.040481623027	0.592	1	dap_2	D-aminopeptidase	-	COG1680 Beta-lactamase class C and other penicillin binding	no	no	no	no	no	no	no	no	no	no	no
6188	+	0.614	3.35066514128786	0.5035	2	moeZ_3	putative adenylyltransferase/sulfurtransferase MoeZ	-	ThiF family	no	no	no	no	no	no	no	no	no	no	no
6283	-	-0.643875	3.99567862621736	0.136025	8	domain protein	hypothetical protein	-	domain protein	no	no	no	yes	no	no	no	no	no	no	no
6288	-	-0.138333333333333	3.04914854111145	0.331	3	ybdK_2	Putative glutamate--cysteine ligase 2	-	ATP-dependent carboxylate-amine ligase which exhibits weak glutamate--cysteine ligase activity	no	no	no	no	no	no	no	no	no	no	no
6380	-	-0.556	25.2291479883579	0.0903	2	csrA_5	Translational regulator CsrA	lvrC_1	Global regulator protein family	no	no	no	no	no	yes	no	no	no	no	no
6469	-	-0.6295	2.86646109162978	0.0872	2	6469	hypothetical protein	NA	NA	no	no	no	yes	no	no	no	no	no	no	no
6721	+	0.156818181818182	4.19722627470802	0.350545454545455	11	phaC_4	Poly(3-hydroxyalkanoate) polymerase subunit PhaC	phbC2	Alpha beta hydrolase	no	no	no	yes	no	no	no	no	no	no	no
6803	-	-0.61475	2.86966623150499	0.128	4	Domain of unknown function (DUF927)	hypothetical protein	-	Domain of unknown function (DUF927)	no	no	no	no	no	no	no	no	no	no	no
6819	-	-0.233833333333333	4.48017200622428	0.0616583333333333	24	traG_2	Conjugal transfer protein TraG	traG	Type IV secretory system Conjugative DNA transfer	no	no	no	yes	no	no	no	no	no	no	no
6871	-	-0.3505	4.13966199342901	0.489	4	cdsA	Phosphatidate cytidylyltransferase	cdsA	Cytidylyltransferase family	no	no	no	no	no	no	no	no	no	no	no
6873	+	0.39575	2.95078197732982	0.43725	4	dhfrIII	Dihydrofolate reductase type 3	folA	Key enzyme in folate metabolism. Catalyzes an essential reaction for de novo glycine and purine synthesis, and for DNA precursor synthesis	no	no	no	no	no	no	no	no	no	no	no
6874	+	0.353	3.4907974776689	0.630333333333333	3	yjgR	hypothetical protein	yjgR	Bacterial protein of unknown function (DUF853)	no	no	no	no	no	no	no	no	no	no	no
6883	-	-0.29	3.28483264215154	0.4206	10	6883	hypothetical protein	NA	NA	no	no	no	yes	no	no	no	no	no	no	no
6894	+	0.28375	4.41566877563247	0.65125	8	6894	hypothetical protein	-	-	no	no	no	yes	no	no	no	no	no	no	no
6901	+	0.357571428571429	3.75448733218585	0.708142857142857	7	Prokaryotic N-terminal methylation motif	hypothetical protein	-	Prokaryotic N-terminal methylation motif	no	no	no	yes	no	no	no	no	no	no	no
6918	-	-0.5458	4.66958622665081	0.600213333333333	15	6918	hypothetical protein	-	-	no	no	no	yes	no	no	no	no	no	no	no
6922	+	0.3392	3.11633856484638	0.2124	5	dppB	Dipeptide transport system permease protein DppB	oppB	Binding-protein-dependent transport system inner membrane component	no	no	no	no	no	no	no	no	no	no	no
6925	-	-0.224	5.29756946355447	0.5635	2	COG4235 Cytochrome c biogenesis factor	hypothetical protein	-	COG4235 Cytochrome c biogenesis factor	no	no	no	no	no	no	no	no	no	no	no
6939	+	0.546833333333333	3.1605219526258	0.7055	6	murU	N-acetylmuramate alpha-1-phosphate uridylyltransferase	-	Nucleotidyl transferase	no	no	no	no	no	no	no	no	no	no	no
6943	+	0.2515	3.31966448658544	0.1605	2	ferredoxin-NADP+ reductase activity	hypothetical protein	-	ferredoxin-NADP+ reductase activity	no	no	no	yes	no	no	no	no	no	no	no
6947	+	0.3568	2.83863199776503	0.7444	5	6947	hypothetical protein	-	-	no	no	no	yes	no	no	no	no	no	no	no
6955	+	0.6475	2.90308998699194	0.8875	2	membrane	hypothetical protein	-	membrane	no	no	no	yes	no	no	no	no	no	no	no
6961	-	-0.147	2.98716277529483	0.495	2	ibaG	Acid stress protein IbaG	yrbA	BolA-like protein	no	no	no	no	no	no	no	no	no	no	no
6978	-	-0.56325	3.44733178388781	0.2227875	16	Taurine catabolism dioxygenase TauD, TfdA family	hypothetical protein	-	Taurine catabolism dioxygenase TauD, TfdA family	no	no	no	yes	no	no	no	no	no	no	no
6979	-	-0.456	3.10237290870956	0.0751	1	Domain of unknown function (DUF4845)	hypothetical protein	-	Domain of unknown function (DUF4845)	no	no	no	yes	no	no	no	no	no	no	no
6983	+	0.294	3.68193666503724	0.75025	4	CHASE2	hypothetical protein	-	CHASE2	no	no	no	yes	no	no	no	no	no	no	no
6987	-	-0.4858	3.66354026615147	0.10418	5	mta_1	HTH-type transcriptional activator mta	-	TipAS antibiotic-recognition domain	no	no	no	yes	no	no	no	no	no	no	no
7032	+	0.6295	2.86012091359876	0.537125	8	mdtA_2	Multidrug resistance protein MdtA	cecB	Barrel-sandwich domain of CusB or HlyD membrane-fusion	no	no	no	yes	no	no	no	no	no	no	no
7149	-	-0.443973684210526	3.39361863488939	0.299631578947368	38	laiE	hypothetical protein	laiE	Dot/Icm substrate protein	no	no	no	yes	no	no	no	no	no	no	no
7199	+	0.28378125	2.92081875395238	0.3346875	32	Major Facilitator Superfamily	hypothetical protein	-	Major Facilitator Superfamily	no	no	no	yes	no	no	no	no	no	no	no
7299	-	-0.464695652173913	36.0861861476163	0.161458695652174	46	7299	hypothetical protein	-	-	no	no	no	yes	no	yes	no	no	no	no	no
7320	+	0.383333333333333	2.99567862621736	0.585333333333333	3	PAS fold	hypothetical protein	-	PAS fold	no	no	no	yes	no	no	no	no	no	no	no
7378	-	-0.645	3.40671393297954	0.135	1	7378	hypothetical protein	-	-	no	no	no	no	no	no	no	no	no	no	no
7444	-	-0.476	3.47366072261016	0.1458	3	hemL	Glutamate-1-semialdehyde 2%2C1-aminomutase	hemL	intramolecular transferase activity, transferring amino groups	no	no	no	yes	no	no	no	no	no	no	no
7457	-	-0.292636363636364	5.71444269099223	0.853818181818182	11	Linear amide C-N hydrolases, choloylglycine hydrolase family	hypothetical protein	-	Linear amide C-N hydrolases, choloylglycine hydrolase family	no	no	no	no	no	no	no	no	no	no	no
7458	-	-0.149954022988506	3.82973828460504	0.464103448275862	87	Glycosyl glycerophosphate transferases involved in teichoic acid biosynthesis TagF TagB EpsJ RodC	hypothetical protein	-	Glycosyl glycerophosphate transferases involved in teichoic acid biosynthesis TagF TagB EpsJ RodC	no	no	no	no	no	no	no	no	no	no	no
7459	-	-0.2035	3.43297363384094	0.57955	4	hutG	Formimidoylglutamase	hutG	Catalyzes the conversion of N-formimidoyl-L-glutamate to L-glutamate and formamide	no	no	no	no	no	no	no	no	no	no	no
7474	+	0.306576923076923	4.44009337496389	0.732923076923077	26	alaS	Alanine--tRNA ligase	alaS	Catalyzes the attachment of alanine to tRNA(Ala) in a two-step reaction alanine is first activated by ATP to form Ala- AMP and then transferred to the acceptor end of tRNA(Ala). Also edits incorrectly charged Ser-tRNA(Ala) and Gly-tRNA(Ala) via its editing domain	no	no	no	yes	no	no	no	no	no	no	no
7478	-	-0.415	2.82973828460504	0.2924	5	7478	hypothetical protein	NA	NA	no	no	no	no	no	no	no	no	no	no	no
7479	-	-0.454608695652174	3.87942606879415	0.582817391304348	23	QTRT1	Queuine tRNA-ribosyltransferase catalytic subunit 1	tgt_1	Queuine tRNA-ribosyltransferase	no	no	no	yes	no	no	no	no	no	no	no
7501	-	-0.489333333333333	3.99567862621736	0.432333333333333	3	7501	hypothetical protein	-	-	no	no	no	no	no	no	no	no	no	no	no
7506	-	-0.208	3.77728352885242	0.59315	20	Putative glyoxylase CFP32	Putative glyoxylase CFP32	-	glyoxalase bleomycin resistance protein dioxygenase	no	no	no	no	no	no	no	no	no	no	no
7521	-	-0.414333333333333	3.68402965454308	0.678333333333333	9	atpG_2	ATP synthase gamma chain	atpG	Produces ATP from ADP in the presence of a proton gradient across the membrane. The gamma chain is believed to be important in regulating ATPase activity and the flow of protons through the CF(0) complex	no	no	no	no	no	no	no	no	no	no	no
7543	-	-0.295642857142857	4.64206515299955	0.676642857142857	14	Methyltransferase domain	hypothetical protein	-	Methyltransferase domain	no	no	no	no	no	no	no	no	no	no	no
7562	-	-0.560230769230769	4.66354026615147	0.155161538461538	13	nuclear chromosome segregation	hypothetical protein	-	nuclear chromosome segregation	no	no	no	yes	no	no	no	no	no	no	no
7575	+	0.697	8.19246497193115	0.0293	1	tam_6	Trans-aconitate 2-methyltransferase	-	Putative methyltransferase	no	no	no	no	no	no	no	no	no	no	no
7578	-	-0.563666666666667	3.08565684288056	0.882	3	smlA	hypothetical protein	smlA	Major Facilitator Superfamily	no	no	no	yes	no	no	no	no	no	no	no
7581	+	0.40375	3.27984069659404	0.58225	4	pepO	Neutral endopeptidase	pepO	Peptidase family M13	no	no	no	yes	no	no	no	no	no	no	no
7607	-	-0.396416666666667	4.36251027048749	0.241745833333333	24	Domain of unknown function (DUF4396)	hypothetical protein	-	Domain of unknown function (DUF4396)	no	no	no	no	no	no	no	no	no	no	no
7608	-	-0.651142857142857	3.33818731446274	0.0920285714285714	14	7608	hypothetical protein	NA	NA	no	no	no	no	no	no	no	no	no	no	no
7610	-	-0.541777777777778	5.21041928783557	0.523722222222222	18	D-alanine [D-alanyl carrier protein] ligase activity	hypothetical protein	-	D-alanine [D-alanyl carrier protein] ligase activity	no	no	no	yes	no	no	no	no	no	no	no
7616	-	-0.202333333333333	3	0.0513333333333333	3	7616	hypothetical protein	-	-	no	no	no	no	no	no	no	no	no	no	no
7618	-	-0.317	3.50307035192679	0.438	1	7618	hypothetical protein	NA	NA	no	no	no	no	no	no	no	no	no	no	no
7631	-	-0.49340625	36.0861861476163	0.192125	32	7631	hypothetical protein	-	-	no	no	no	no	no	yes	no	no	no	no	no
7632	-	-0.2485	3.90657831483776	0.83475	4	neuA	CMP-N%2CN'-diacetyllegionaminic acid synthase	neuA	Cytidylyltransferase	no	no	no	no	no	no	no	no	no	no	no
7634	+	0.187166666666667	3.21183162885883	0.2485	12	Putative thymidine phosphorylase	Putative thymidine phosphorylase	-	thymidine phosphorylase activity	no	no	no	yes	no	no	no	no	no	no	no
7642	-	-0.527681818181818	5.73518217699046	0.512481818181818	22	cqsS_1	CAI-1 autoinducer sensor kinase/phosphatase CqsS	-	sensor histidine kinase response regulator	no	no	no	yes	no	no	no	no	no	no	no
7645	-	-0.691	3.36957212497498	0.0267	1	7645	hypothetical protein	NA	NA	no	no	no	no	no	no	no	no	no	no	no
7651	+	0.31725	3.16557929631847	0.56225	4	7651	hypothetical protein	-	-	no	no	no	yes	no	no	no	no	no	no	no
7656	+	0.499	3.33724216831843	0.0356	1	fieF	Ferrous-iron efflux pump FieF	fieF	Belongs to the cation diffusion facilitator (CDF) transporter (TC 2.A.4) family	no	no	no	yes	no	no	no	no	no	no	no
7659	-	-0.587333333333333	5.70114692359029	0.0666	6	7659	hypothetical protein	-	-	no	no	no	yes	no	no	no	no	no	no	no
7669	-	-0.363333333333333	4.0762380391713	0.209744444444444	9	hipA_1	Serine/threonine-protein kinase toxin HipA	hipA_2	HipA-like C-terminal domain	no	no	no	no	no	no	no	no	no	no	no
7674	-	-0.5005	2.95078197732982	0.162	2	yedI	Inner membrane protein YedI	yedI	Protein of unknown function (DUF808)	no	no	no	no	no	no	no	no	no	no	no
7675	-	-0.4765	32.8239087409443	0.16925	4	7675	hypothetical protein	-	-	no	no	no	no	no	yes	no	no	no	no	no
7682	+	0.3013	3.50307035192679	0.3611	10	rocC	Amino-acid permease RocC	-	Amino acid permease	no	no	no	no	no	no	no	no	no	no	no
7690	+	0.526333333333333	2.99567862621736	0.168666666666667	3	7690	hypothetical protein	-	-	no	no	no	no	no	no	no	no	no	no	no
7691	-	-0.2655	3.52432881167557	0.2865	6	coaX	Type III pantothenate kinase	coaX	Catalyzes the phosphorylation of pantothenate (Pan), the first step in CoA biosynthesis	no	no	no	no	no	no	no	no	no	no	no
7693	-	-0.411333333333333	2.87614835903291	0.1571	3	7693	hypothetical protein	-	-	no	no	no	no	no	no	no	no	no	no	no
7697	-	-0.473051851851852	36.7569619513137	0.167734814814815	135	recD2_2	ATP-dependent RecD-like DNA helicase	traI	TrwC relaxase	no	no	no	yes	no	yes	no	no	no	yes	no
7698	-	-0.467478260869565	36.0861861476163	0.219934782608696	46	7698	hypothetical protein	-	-	no	no	no	no	no	yes	no	no	no	no	no
7701	-	-0.484666666666667	3.98716277529483	0.379666666666667	3	mdtA_4	Multidrug resistance protein MdtA	-	Barrel-sandwich domain of CusB or HlyD membrane-fusion	no	no	no	yes	no	no	no	no	no	no	no
7708	-	-0.493	35.4723700991287	0.156	2	7708	hypothetical protein	NA	NA	no	no	no	no	no	yes	no	no	no	no	no
7732	+	0.4382	2.81815641205523	0.8042	5	icmE	hypothetical protein	icmE	Bacterial conjugation TrbI-like protein	no	no	no	no	no	no	no	no	no	no	no
7772	-	-0.649888888888889	2.86646109162978	0.0645777777777778	9	7772	hypothetical protein	-	-	no	no	no	no	no	no	no	no	no	no	no
7837	+	0.26775	3.06600683616876	0.2055	4	sasA_4	Adaptive-response sensory-kinase SasA	cpxA_1	His Kinase A (phosphoacceptor) domain	no	no	no	no	no	no	no	no	no	no	no
7920	+	0.318	6.03479829897409	0.122	1	nhaA_2	Na(+)/H(+) antiporter NhaA	nhaA	) H( ) antiporter that extrudes sodium in exchange for external protons	no	no	no	no	no	no	no	no	no	no	no
7927	+	0.653222222222222	4.73992861201492	0.102744444444444	9	7927	hypothetical protein	NA	NA	no	no	no	no	no	no	no	no	no	no	no
7929	+	0.338	3.18976748200492	0.0313666666666667	3	Conjugal transfer protein TraD	hypothetical protein	-	Conjugal transfer protein TraD	no	no	no	no	no	no	no	no	no	no	no
7939	+	0.331375	3.83268266525182	0.0236875	16	7939	hypothetical protein	NA	NA	no	no	no	yes	no	no	no	no	no	no	no
7941	+	0.3082	3.20690839982342	0.453	5	Glycosyl hydrolases family 15	hypothetical protein	-	Glycosyl hydrolases family 15	no	no	no	no	no	no	no	no	no	no	no
8053	-	-0.5215	3.34872198600186	0.23915	4	prpD	2-methylcitrate dehydratase	prpD	MmgE/PrpD family	no	no	no	yes	no	no	no	no	no	no	no
8073	-	-0.534090909090909	3.83863199776503	0.156572727272727	11	domain protein	hypothetical protein	-	domain protein	no	no	no	yes	no	no	no	no	no	no	no
8079	-	-0.2435	3.54975089168064	0.07315	2	traF	hypothetical protein	traF	Signal peptidase, peptidase S26	no	no	no	yes	no	no	no	no	no	no	no
8087	-	-0.29	3.42481215507234	0.0292666666666667	3	cusA_3	Cation efflux system protein CusA	-	AcrB/AcrD/AcrF family	no	no	no	no	no	no	no	no	no	no	no
8108	-	-0.238833333333333	3.47625353318844	0.125875	12	Domain of unknown function DUF302	hypothetical protein	-	Domain of unknown function DUF302	no	no	no	yes	no	no	no	no	no	no	no
8136	-	-0.58025	2.82973828460504	0.12755	4	Glycosyltransferase family 88	hypothetical protein	-	Glycosyltransferase family 88	no	no	no	yes	no	no	no	no	no	no	no
8188	-	-0.321	3.33068311943389	0.0562666666666667	3	Belongs to the 'phage' integrase family	hypothetical protein	-	Belongs to the 'phage' integrase family	no	no	no	no	no	no	no	no	no	no	no
8211	+	0.270833333333333	6.03479829897409	0.135666666666667	6	Protein of unknown function (DUF3494)	hypothetical protein	-	Protein of unknown function (DUF3494)	no	no	no	no	no	no	no	no	no	no	no
8222	-	-0.2785	3.16877030613294	0.4367	4	sdhB_1	hypothetical protein	sdhB_1	-	no	no	no	no	no	no	no	no	no	no	no
8278	-	-0.334857142857143	2.83268266525182	0.626571428571429	7	coenzyme F390 synthetase	hypothetical protein	-	coenzyme F390 synthetase	no	no	no	yes	no	no	no	no	no	no	no
8289	-	-0.503166666666667	3.75696195131371	0.2871375	24	8289	hypothetical protein	NA	NA	no	no	no	yes	no	no	no	no	no	no	no
8299	-	-0.48225	2.92811799269387	0.27475	4	pqiB	hypothetical protein	pqiB	MlaD protein	no	no	no	no	no	no	no	no	no	no	no
8303	+	0.298388888888889	3.41680122603138	0.328888888888889	18	Tetrapyrrole (Corrin/Porphyrin) Methylases	hypothetical protein	-	Tetrapyrrole (Corrin/Porphyrin) Methylases	no	no	no	yes	no	no	no	no	no	no	no
8311	+	0.514666666666667	3.94309514866353	0.5095	6	8311	hypothetical protein	-	-	no	no	no	yes	no	no	no	no	no	no	no
8315	+	0.38175	3.32422165832591	0.61025	12	8315	hypothetical protein	-	-	no	no	no	yes	no	no	no	no	no	no	no
8316	+	0.316583333333333	4.20620961530918	0.338016666666667	12	yghD	hypothetical protein	yghD	Type II secretion system (T2SS), protein M	no	no	no	yes	no	no	no	no	no	no	no
8324	-	-0.2965	3.35753547975788	0.5305	2	8324	hypothetical protein	NA	NA	no	no	no	no	no	no	no	no	no	no	no
8327	-	-0.554333333333333	2.89962945488244	0.3756	6	dbpA	ATP-dependent RNA helicase DbpA	dbpA	Belongs to the DEAD box helicase family	no	no	no	yes	no	no	no	no	no	no	no
8330	-	-0.145	2.95860731484178	0.6945	2	Acyltransferase family	hypothetical protein	-	Acyltransferase family	no	no	no	no	no	no	no	no	no	no	no
8334	+	0.416	2.95860731484178	0.511666666666667	3	mnmA	tRNA-specific 2-thiouridylase MnmA	mnmA	Catalyzes the 2-thiolation of uridine at the wobble position (U34) of tRNA, leading to the formation of s(2)U34	no	no	no	yes	no	no	no	no	no	no	no
8346	+	0.41	3.19654288435159	0.0178	1	lvrE	hypothetical protein	lvrE	Protein of unknown function (DUF1566)	no	no	no	yes	no	no	no	no	no	no	no
8348	+	0.2165	3.27572413039921	0.3745	2	dapE_1	Succinyl-diaminopimelate desuccinylase	-	COG0624 Acetylornithine deacetylase Succinyl-diaminopimelate desuccinylase and related deacylases	no	no	no	no	no	no	no	no	no	no	no
8361	-	-0.349	2.99139982823808	0.502666666666667	6	rsmB	Ribosomal RNA small subunit methyltransferase B	rsmB	Specifically methylates the cytosine at position 967 (m5C967) of 16S rRNA	no	no	no	yes	no	no	no	no	no	no	no
8362	-	-0.447	3.01592296609717	0.0916	1	suhB	Inositol-1-monophosphatase	suhB	Inositol monophosphatase family	no	no	no	yes	no	no	no	no	no	no	no
8364	+	0.197	5.09205147838773	0.264	2	addA	ATP-dependent helicase/nuclease subunit A	-	Belongs to the helicase family. UvrD subfamily	no	no	no	yes	no	no	no	no	no	no	no
8365	+	0.325666666666667	2.82390874094432	0.547966666666667	3	pip	Proline iminopeptidase	pip	Belongs to the peptidase S33 family	no	no	no	yes	no	no	no	no	no	no	no
8370	+	0.16475	3.44009337496389	0.53	32	TraG-like protein, N-terminal region	hypothetical protein	-	TraG-like protein, N-terminal region	no	no	no	yes	no	no	no	no	no	no	no
8381	-	-0.4795	2.93181413825384	0.035	2	8381	hypothetical protein	NA	NA	no	no	no	no	no	no	no	no	no	no	no
8388	-	-0.468732142857143	36.2502636844309	0.16434375	112	traH	hypothetical protein	traH	Conjugative relaxosome accessory transposon protein	no	no	no	yes	no	yes	no	no	no	no	no
8389	-	-0.472714285714286	28.012780770092	0.154761904761905	21	AAA domain	hypothetical protein	-	AAA domain	no	no	no	no	no	yes	no	no	no	no	no
8398	-	-0.657714285714286	2.95467702121334	0.147942857142857	7	8398	hypothetical protein	-	-	no	no	no	yes	no	no	no	no	no	no	no
8401	-	-0.633428571428571	4.26280735729526	0.0660142857142857	7	helix_turn_helix, Lux Regulon	hypothetical protein	-	helix_turn_helix, Lux Regulon	no	no	no	yes	no	no	no	no	no	no	no
8413	-	-0.2508	4.03715731879876	0.796466666666667	15	Putative DNA-binding domain	hypothetical protein	-	Putative DNA-binding domain	no	no	no	no	no	no	no	no	no	no	no
8420	-	-0.399	2.94692155651658	0.1531	7	iolD	3D-(3%2C5/4)-trihydroxycyclohexane-1%2C2-dione hydrolase	iolD	Belongs to the TPP enzyme family	no	no	no	yes	no	no	no	no	no	no	no
8438	+	0.54875	3.32239304727951	0.4305	4	3-demethylubiquinone-9 3-methyltransferase	hypothetical protein	-	3-demethylubiquinone-9 3-methyltransferase	no	no	no	yes	no	no	no	no	no	no	no
8440	-	-0.541410714285714	5.42829116819131	0.778053571428571	56	mdtL_2	Multidrug resistance protein MdtL	-	Major Facilitator Superfamily	no	no	no	yes	no	no	no	no	no	no	no
8450	+	0.31	3.57348873863542	0.13825	8	Calcium-transporting ATPase 1	Calcium-transporting ATPase 1	-	Cation transporter/ATPase, N-terminus	no	no	no	yes	no	no	no	no	no	no	no
8453	+	0.2915	3.54821356447571	0.1646	2	mraZ	Transcriptional regulator MraZ	mraZ	DNA-binding transcription factor activity	no	no	no	no	no	no	no	no	no	no	no
8458	+	0.279666666666667	6.70114692359029	0.228466666666667	3	GIY-YIG type nucleases (URI domain)	hypothetical protein	-	GIY-YIG type nucleases (URI domain)	no	no	no	no	no	no	no	no	no	no	no
8462	-	-0.472666666666667	35.1420647352806	0.179611111111111	9	molybdopterin converting factor 2 (Subunit 1)	hypothetical protein	-	molybdopterin converting factor 2 (Subunit 1)	no	no	no	no	no	yes	no	no	no	no	no
8484	-	-0.321	3.24872089601666	0.3835	6	ruvA	Holliday junction ATP-dependent DNA helicase RuvA	ruvA	The RuvA-RuvB complex in the presence of ATP renatures cruciform structure in supercoiled DNA with palindromic sequence, indicating that it may promote strand exchange reactions in homologous recombination. RuvAB is a helicase that mediates the Holliday junction migration by localized denaturation and reannealing. RuvA stimulates, in the presence of DNA, the weak ATPase activity of RuvB	no	no	no	yes	no	no	no	no	no	no	no
8485	+	0.40775	6.26680273489343	0.288333333333333	12	iolG_1	Inositol 2-dehydrogenase/D-chiro-inositol 3-dehydrogenase	-	Oxidoreductase family, NAD-binding Rossmann fold	no	no	no	no	no	no	no	no	no	no	no
8491	-	-0.417333333333333	3.1771783546969	0.47135	6	ugpC	sn-glycerol-3-phosphate import ATP-binding protein UgpC	ugpC	ABC transporter	no	no	no	yes	no	no	no	no	no	no	no
8492	-	-0.268	3.03105031901866	0.421	1	fliE	Flagellar hook-basal body complex protein FliE	fliE	Flagellar hook-basal body complex protein FliE	no	no	no	yes	no	no	no	no	no	no	no
8507	+	0.603	5.5185573714977	0.0153	1	hisH_2	Imidazole glycerol phosphate synthase subunit HisH	hisH	IGPS catalyzes the conversion of PRFAR and glutamine to IGP, AICAR and glutamate. The HisH subunit provides the glutamine amidotransferase activity that produces the ammonia necessary to HisF for the synthesis of IGP and AICAR	no	no	no	no	no	no	no	no	no	no	no
8510	+	0.308666666666667	3.36051351073141	0.358333333333333	3	sdhB	Succinate dehydrogenase iron-sulfur subunit	sdhB	2Fe-2S iron-sulfur cluster binding domain	no	no	no	no	no	no	no	no	no	no	no
8511	-	-0.342761904761905	4.57675412606319	0.40642380952381	21	Glyoxalase/Bleomycin resistance protein/Dioxygenase superfamily	hypothetical protein	-	Glyoxalase/Bleomycin resistance protein/Dioxygenase superfamily	no	no	no	no	no	no	no	no	no	no	no
8535	-	-0.39475	2.83564714421556	0.497225	4	glnD	Bifunctional uridylyltransferase/uridylyl-removing enzyme	glnD	Modifies, by uridylylation and deuridylylation, the PII regulatory proteins (GlnB and homologs), in response to the nitrogen status of the cell that GlnD senses through the glutamine level. Under low glutamine levels, catalyzes the conversion of the PII proteins and UTP to PII-UMP and PPi, while under higher glutamine levels, GlnD hydrolyzes PII-UMP to PII and UMP (deuridylylation). Thus, control…	no	no	no	yes	no	no	no	no	no	no	no
8539	+	0.331818181818182	4.46092390120722	0.131590909090909	11	HipA N-terminal domain	hypothetical protein	-	HipA N-terminal domain	no	no	no	no	no	no	no	no	no	no	no
8544	+	0.1795	2.88272870434424	0.2385	2	pcm	Protein-L-isoaspartate O-methyltransferase	pcm	Ribosomal RNA adenine dimethylase	no	no	no	no	no	no	no	no	no	no	no
8550	+	0.224333333333333	4.09908693226233	0.12	6	tolC	Outer membrane protein TolC	tolC	Outer membrane efflux protein	no	no	no	no	no	no	no	no	no	no	no
8555	-	-0.2	3.33724216831843	0.453333333333333	3	Glutamine amidotransferase class-I	hypothetical protein	-	Glutamine amidotransferase class-I	no	no	no	yes	no	no	no	no	no	no	no
8565	+	0.381	2.95078197732982	0.363	2	Protein of unknown function (DUF3421)	hypothetical protein	-	Protein of unknown function (DUF3421)	no	no	no	no	no	no	no	no	no	no	no
8571	-	-0.513	34.9208187539524	0.173	1	TfuA-like protein	hypothetical protein	-	TfuA-like protein	no	no	no	no	no	yes	no	no	no	no	no
8574	-	-0.54075	2.86646109162978	0.600125	4	argE	Acetylornithine deacetylase	argE	Belongs to the peptidase M20A family. ArgE subfamily	no	no	no	yes	no	no	no	no	no	no	no
8580	-	-0.3132	3.17783192063198	0.306	5	response to heat	hypothetical protein	-	response to heat	no	no	no	no	no	no	no	no	no	no	no
8586	-	-0.464	2.92811799269387	0.104	1	8586	hypothetical protein	NA	NA	no	no	no	no	no	no	no	no	no	no	no
8587	+	0.235	4.37263414340727	0.144	3	8587	hypothetical protein	NA	NA	no	no	no	no	no	no	no	no	no	no	no
8621	+	0.403363636363636	4.07160414774329	0.188554545454545	11	Involved in a type II secretion system (T2SS, formerly general secretion pathway, GSP) for the export of proteins	hypothetical protein	-	Involved in a type II secretion system (T2SS, formerly general secretion pathway, GSP) for the export of proteins	no	no	no	yes	no	no	no	no	no	no	no
8625	+	0.358	3.28819277095881	0.488	6	rplA	50S ribosomal protein L1	rplA	Binds directly to 23S rRNA. The L1 stalk is quite mobile in the ribosome, and is involved in E site tRNA release	no	no	no	no	no	no	no	no	no	no	no
8635	+	0.554571428571429	2.97469413473523	0.270942857142857	7	mdcG	Phosphoribosyl-dephospho-CoA transferase	mdcG	Phosphoribosyl-dephospho-CoA transferase MdcG	no	no	no	yes	no	no	no	no	no	no	no
8637	-	-0.6556	2.92081875395238	0.666	5	Oxygen tolerance	hypothetical protein	-	Oxygen tolerance	no	no	no	yes	no	no	no	no	no	no	no
8640	+	0.31225	3.30189945437661	0.4105	4	argD	Acetylornithine aminotransferase	argD	Aminotransferase class-III	no	no	no	no	no	no	no	no	no	no	no
8645	+	0.226857142857143	3.81247927916354	0.509285714285714	7	tag	DNA-3-methyladenine glycosylase 1	tag	Methyladenine glycosylase	no	no	no	no	no	no	no	no	no	no	no
8662	+	0.574714285714286	5.5185573714977	0.0170142857142857	14	patA_4	Peptidoglycan O-acetyltransferase	-	MBOAT, membrane-bound O-acyltransferase family	no	no	no	no	no	no	no	no	no	no	no
8667	-	-0.231111111111111	3.14874165128092	0.647111111111111	9	IS4 family transposase ISLpn9	IS4 family transposase ISLpn9	-	to transposase (IS4 family)	no	no	no	no	no	no	no	no	yes	no	no
8680	-	-0.266846153846154	6.31966448658544	0.724076923076923	13	mlaF_1	Intermembrane phospholipid transport system ATP-binding protein MlaF	yrbF	ABC transporter	no	no	no	no	no	no	no	no	no	no	no
8723	+	0.574631578947368	7.31158017799729	0.0174210526315789	38	algI	hypothetical protein	algI	membrane protein involved in D-alanine export	no	no	no	no	no	no	no	no	no	no	no
8724	-	-0.2464	3.18375870000822	0.6726	5	8724	hypothetical protein	-	-	no	no	no	no	no	no	no	no	no	no	no
8751	+	0.223125	4.37263414340727	0.14725	8	argE_1	Acetylornithine deacetylase	-	Belongs to the peptidase M20A family. ArgE subfamily	no	no	no	no	no	no	no	no	no	no	no
8761	-	-0.520333333333333	3.96657624451305	0.1285	3	mshD_2	Mycothiol acetyltransferase	-	Acetyltransferase (GNAT) domain	no	no	no	no	no	no	no	no	no	no	no
8764	+	0.317875	4.07160414774329	0.1755625	16	higA	hypothetical protein	higA	Helix-turn-helix domain	no	no	no	no	no	no	no	no	no	no	no
8768	+	0.253692307692308	5.90657831483777	0.147384615384615	13	Nucleotidyl transferase AbiEii toxin, Type IV TA system	hypothetical protein	-	Nucleotidyl transferase AbiEii toxin, Type IV TA system	no	no	no	no	no	no	no	no	no	yes	no
8771	-	-0.371	3.14874165128092	0.229275	4	artJ_2	ABC transporter arginine-binding protein 1	-	Bacterial periplasmic substrate-binding proteins	no	no	no	no	no	no	no	no	no	no	no
8772	-	-0.193125	3.18177410638604	0.820125	8	nagZ_1	Beta-hexosaminidase	-	Glycosyl hydrolase family 3 N terminal domain	no	no	no	no	no	no	no	no	no	no	no
8781	+	0.233	4.66554624884907	0.15	4	8781	hypothetical protein	-	-	no	no	no	no	no	no	no	no	no	no	no
8791	-	-0.346	4.23210238398191	0.787	4	sdhA_2	hypothetical protein	sdhA_2	domain protein	no	no	no	no	no	no	no	no	no	no	no
8795	-	-0.4816	3.77728352885242	0.5626	5	est	Carboxylesterase	-	Uncharacterised protein family (UPF0227)	no	no	no	yes	no	no	no	no	no	no	no
8803	-	-0.576166666666667	32.4473317838878	0.111166666666667	6	8803	hypothetical protein	-	-	no	no	no	no	no	yes	no	no	no	no	no
8809	-	-0.429	2.93930215964639	0.3815	2	8809	hypothetical protein	-	-	no	no	no	yes	no	no	no	no	no	no	no
8858	+	0.429	5.06600683616876	0.3742	10	cph2	Phytochrome-like protein cph2	-	Diguanylate cyclase	no	no	no	yes	no	no	no	no	no	no	no
8885	-	-0.384	2.88941028970075	0.0165	1	8885	hypothetical protein	-	-	no	no	no	no	no	no	no	no	no	no	no
8891	+	0.573	5.62342304294349	0.0168444444444444	9	8891	hypothetical protein	-	-	no	no	no	no	no	no	no	no	no	no	no
8918	-	-0.510666666666667	3.92445303860747	0.168	6	tycC	Tyrocidine synthase 3	-	AMP-binding enzyme C-terminal domain	no	no	no	yes	no	no	no	no	no	no	no
8919	-	-0.1845	2.84466396253494	0.4975	2	rapA_2	RNA polymerase-associated protein RapA	-	COG0553 Superfamily II DNA RNA helicases, SNF2 family	no	no	no	no	no	no	no	no	no	no	no
8928	+	0.603	5.5185573714977	0.0153	3	ABC-2 type transporter	hypothetical protein	-	ABC-2 type transporter	no	no	no	no	no	no	no	no	no	no	no
8951	-	-0.33075	3.63638802010786	0.02385	4	lvhB2	hypothetical protein	lvhB2	TrbC/VIRB2 family	no	no	no	yes	no	no	no	no	no	no	no
9008	+	0.521625	3.08301995267962	0.737375	8	PHB/PHA accumulation regulator DNA-binding domain	hypothetical protein	-	PHB/PHA accumulation regulator DNA-binding domain	no	no	no	no	no	no	no	no	no	no	no
9014	+	0.375913043478261	4.06854212931099	0.596086956521739	69	nuclear chromosome segregation	hypothetical protein	-	nuclear chromosome segregation	no	no	no	yes	no	no	no	no	no	no	no
9027	-	-0.559	36.1965428843516	0.127647058823529	17	hin_2	DNA-invertase hin	-	Resolvase, N terminal domain	no	no	no	no	no	yes	no	no	yes	no	no
9040	-	-0.171777777777778	3.31875876262441	0.649111111111111	18	kbl	2-amino-3-ketobutyrate coenzyme A ligase	kbl	Catalyzes the cleavage of 2-amino-3-ketobutyrate to glycine and acetyl-CoA	no	no	no	no	no	no	no	no	no	no	no
9052	+	0.331578947368421	3.28819277095881	0.407105263157895	19	pepA_2	putative cytosol aminopeptidase	-	Belongs to the peptidase M17 family	no	no	no	yes	no	no	no	no	no	no	no
9077	+	0.486666666666667	4.18243463044022	0.2591	6	Tetrapyrrole (Corrin/Porphyrin) Methylases	hypothetical protein	-	Tetrapyrrole (Corrin/Porphyrin) Methylases	no	no	no	yes	no	no	no	no	no	no	no
9078	-	-0.237857142857143	3.06248210798265	0.0405142857142857	7	9078	hypothetical protein	-	-	no	no	no	yes	no	no	no	no	no	no	no
9080	-	-0.501	2.89279003035213	0.10654	5	DNA recombination	hypothetical protein	-	DNA recombination	no	no	no	no	no	no	no	no	no	no	no
9094	+	0.280266666666667	4.07160414774329	0.1748	15	9094	hypothetical protein	-	-	no	no	no	yes	no	no	no	no	no	no	no
9107	+	0.461666666666667	4.14935376481693	0.119333333333333	3	xerC_2	Tyrosine recombinase XerC	-	Phage integrase family	no	no	no	no	no	no	no	no	no	no	no
9150	+	0.347833333333333	3.85387196432176	0.0362666666666667	6	higA	Antitoxin HigA	higA	Helix-turn-helix XRE-family like proteins	no	no	no	no	no	no	no	no	no	no	no
9154	-	-0.395888888888889	3.93181413825384	0.0183666666666667	27	Subunit R is required for both nuclease and ATPase activities, but not for modification	hypothetical protein	-	Subunit R is required for both nuclease and ATPase activities, but not for modification	no	no	no	yes	no	no	no	no	no	yes	no
9169	-	-0.499	3.56863623584101	0.014	1	Excisionase	hypothetical protein	-	Excisionase	no	no	no	no	no	no	no	no	no	no	no
9187	+	0.571	6.30627305107635	0.021	2	blh	Beta-lactamase hydrolase-like protein	-	Metallo-beta-lactamase superfamily	no	no	no	no	no	no	no	no	no	no	no
9261	+	0.603	5.5185573714977	0.0153	5	neuA_1	N-acylneuraminate cytidylyltransferase	-	COG1083 CMP-N-acetylneuraminic acid synthetase	no	no	no	no	no	no	no	no	no	no	no
9267	+	0.5689	5.84466396253494	0.01669	10	bacC	Dihydroanticapsin 7-dehydrogenase	-	KR domain	no	no	no	no	no	no	no	no	no	no	no
9273	-	-0.384	2.88941028970075	0.0165	3	Conjugal transfer protein TraD	hypothetical protein	-	Conjugal transfer protein TraD	no	no	no	no	no	no	no	no	no	no	no
9283	+	0.460666666666667	2.83564714421556	0.732	3	N-acetylmuramoyl-L-alanine amidase	hypothetical protein	-	N-acetylmuramoyl-L-alanine amidase	no	no	no	no	no	no	no	no	no	no	no
9305	-	-0.57	4.0762380391713	0.0344	1	hipA	Serine/threonine-protein kinase toxin HipA	hipA_2	HipA-like C-terminal domain	no	no	no	no	no	no	no	no	no	no	no
9417	-	-0.170692307692308	3.66354026615147	0.418538461538462	39	9417	hypothetical protein	-	-	no	no	no	no	no	no	no	no	no	no	no
9431	-	-0.567	2.85698519974591	0.11508	5	9431	hypothetical protein	NA	NA	no	no	no	no	no	no	no	no	no	no	no
9516	+	0.341375	3.65560772631489	0.03115	8	AAA domain	hypothetical protein	-	AAA domain	no	no	no	no	no	no	no	no	no	no	no
9641	-	-0.3675	4.87289520163519	0.120475	4	helix_turn_helix, Lux Regulon	hypothetical protein	-	helix_turn_helix, Lux Regulon	no	no	no	no	no	no	no	no	no	no	no
9642	+	0.195590909090909	5.00436480540245	0.225545454545455	22	calcium- and calmodulin-responsive adenylate cyclase activity	hypothetical protein	-	calcium- and calmodulin-responsive adenylate cyclase activity	no	no	no	no	no	no	no	no	no	no	no
9690	-	-0.711	3.32882715728492	0.0937	3	pieE	hypothetical protein	pieE	peptidase	no	no	no	yes	no	no	no	no	no	no	no
9702	-	-0.54615	4.72584215073632	0.075725	20	9702	hypothetical protein	NA	NA	no	no	no	no	no	no	no	no	no	no	no
9761	+	0.18	3.22329881601159	0.16	1	des	Fatty acid desaturase	des	fatty acid desaturase	no	no	no	no	no	no	no	no	no	no	no
9799	-	-0.545375	3.20830935097988	0.86475	8	Ribonuclease	Ribonuclease	-	Beta-Casp domain	no	no	no	yes	no	no	no	no	no	no	no
9809	+	0.325	3.40560744962457	0.125	1	Putative diguanylate phosphodiesterase	hypothetical protein	-	Putative diguanylate phosphodiesterase	no	no	no	no	no	no	no	no	no	no	no
9935	-	-0.506571428571429	3.62160209905186	0.405008571428571	35	katG1	Catalase-peroxidase 1	katG	Bifunctional enzyme with both catalase and broad- spectrum peroxidase activity	no	no	no	yes	no	no	no	no	no	no	no
9937	+	0.2323	3.78251605578609	0.2417	10	tam_5	Trans-aconitate 2-methyltransferase	bioC	Converts the free carboxyl group of a malonyl-thioester to its methyl ester by transfer of a methyl group from S-adenosyl- L-methionine (SAM). It allows to synthesize pimeloyl-ACP via the fatty acid synthetic pathway	no	no	no	no	no	no	no	no	no	no	no
9944	+	0.418085714285714	4.08884239126002	0.673914285714286	35	artJ_1	ABC transporter arginine-binding protein 1	-	transport system periplasmic binding protein	no	no	no	no	no	no	no	no	no	no	no
9950	-	-0.22075	2.97881070093006	0.42925	4	dsbE	Thiol:disulfide interchange protein DsbE	ccmG	Redoxin	no	no	no	no	no	no	no	no	no	no	no
9952	-	-0.519	3.08618614761628	0.136	1	9952	hypothetical protein	-	-	no	no	no	no	no	no	no	no	no	no	no
9965	-	-0.359909090909091	3.02136305161553	0.6833	11	9965	hypothetical protein	-	-	no	no	no	yes	no	no	no	no	no	no	no
9967	-	-0.689	3.36855623098683	0.14355	2	oprM_3	Outer membrane protein OprM	lprN	Outer membrane efflux protein	no	no	no	no	no	no	no	no	no	no	no
9971	-	-0.195615384615385	3.61083391563547	0.530615384615385	13	Peptidase dimerisation domain	hypothetical protein	-	Peptidase dimerisation domain	no	no	no	no	no	no	no	no	no	no	no
9972	+	0.609	3.30803489723264	0.111833333333333	6	ileS	Isoleucine--tRNA ligase	ileS	amino acids such as valine, to avoid such errors it has two additional distinct tRNA(Ile)-dependent editing activities. One activity is designated as 'pretransfer' editing and involves the hydrolysis of activated Val-AMP. The other activity is designated 'posttransfer' editing and involves deacylation of mischarged Val-tRNA(Ile)	no	no	no	no	no	no	no	no	no	no	no
9973	-	-0.346363636363636	3.18442225167573	0.443581818181818	11	9973	hypothetical protein	-	-	no	no	no	no	no	no	no	no	no	no	no
9986	-	-0.519333333333333	3.27002571430044	0.138293333333333	15	epsE_1	Type II secretion system protein E	lspE	Type II/IV secretion system protein	no	no	no	yes	no	no	no	no	no	no	no
9993	-	-0.2425	3.39469495385889	0.8455	2	yueD	Benzil reductase ((S)-benzoin forming)	yueD	Belongs to the short-chain dehydrogenases reductases (SDR) family	no	no	no	no	no	no	no	no	no	no	no
9994	-	-0.185863636363636	3.44369749923271	0.643590909090909	22	NAD(P)H dehydrogenase (quinone)	NAD(P)H dehydrogenase (quinone)	wrbA	Belongs to the WrbA family	no	no	no	no	no	no	no	no	no	no	no
9997	+	0.213333333333333	3.82102305270683	0.841	3	BON domain	hypothetical protein	-	BON domain	no	no	no	no	no	no	no	no	no	no	no
10022	+	0.595	5.65955588515988	0.0158	5	hisF_1	Imidazole glycerol phosphate synthase subunit HisF	-	IGPS catalyzes the conversion of PRFAR and glutamine to IGP, AICAR and glutamate. The HisF subunit catalyzes the cyclization activity that produces IGP and AICAR from PRFAR using the ammonia provided by the HisH subunit	no	no	no	no	no	no	no	no	no	no	no
10024	+	0.1715	3.15428198203334	0.3175	4	10024	hypothetical protein	-	-	no	no	no	no	no	no	no	no	no	no	no
10025	-	-0.1925	3.28735029837279	0.7965	4	10025	hypothetical protein	-	-	no	no	no	no	no	no	no	no	no	no	no
10031	+	0.28625	3.53610701101409	0.215	4	rpmB	50S ribosomal protein L28	rpmB	structural constituent of ribosome	no	no	no	no	no	no	no	no	no	no	no
10035	-	-0.381333333333333	2.90308998699194	0.762	3	2-hydroxy-1%2C4-benzoquinone reductase	2-hydroxy-1%2C4-benzoquinone reductase	-	Flavodoxin-like fold	no	no	no	yes	no	no	no	no	no	no	no
10040	+	0.241	3.64781748188864	0.0712	1	lolD_2	Lipoprotein-releasing system ATP-binding protein LolD	lolD	Part of the ABC transporter complex LolCDE involved in the translocation of lipoproteins, in an ATP-dependent manner	no	no	no	no	no	no	no	no	no	no	no
10043	+	0.193666666666667	4.18442225167573	0.228	3	diguanylate cyclase	hypothetical protein	-	diguanylate cyclase	no	no	no	no	no	no	no	no	no	no	no
10045	+	0.391	2.96657624451305	0.8328	5	mfd	Transcription-repair-coupling factor	mfd	Couples transcription and DNA repair by recognizing RNA polymerase (RNAP) stalled at DNA lesions. Mediates ATP-dependent release of RNAP and its truncated transcript from the DNA, and recruitment of nucleotide excision repair machinery to the damaged site	no	no	no	no	no	no	no	no	no	no	no
10065	-	-0.2314	3.43533393574791	0.6756	5	tdk	Thymidine kinase	tdk	nucleoside kinase activity	no	no	no	no	no	no	no	no	no	no	no
10066	-	-0.5264	2.87942606879415	0.4386	5	motA	Motility protein A	motA2	MotA/TolQ/ExbB proton channel family	no	no	no	yes	no	no	no	no	no	no	no
10074	-	-0.2514	3.27490547891853	0.19426	5	dtpA_4	Dipeptide and tripeptide permease A	-	POT family	no	no	no	yes	no	no	no	no	no	no	no
10102	+	0.254666666666667	5.25336580106242	0.0716666666666667	6	traK	Protein TraK	traK	Family of unknown function (DUF5338)	no	no	no	yes	no	no	no	no	no	no	no
10115	+	0.404444444444444	3.51004152057517	0.627666666666667	9	dprA	DNA processing protein DprA	smf	DNA recombination-mediator protein A	no	no	no	yes	no	no	no	no	no	no	no
10159	+	0.586	2.96657624451305	0.785	1	nudL	putative Nudix hydrolase NudL	-	NUDIX domain	no	no	no	yes	no	no	no	no	no	no	no
10163	-	-0.2222	3	0.8772	5	groL	60 kDa chaperonin	groL	Prevents misfolding and promotes the refolding and proper assembly of unfolded polypeptides generated under stress conditions	no	no	no	no	no	no	no	no	no	no	no
10184	-	-0.3376	3.05502409158795	0.06538	5	sasA_3	Adaptive-response sensory-kinase SasA	-	PAS fold	no	no	no	no	no	no	no	no	no	no	no
10191	+	0.558	2.99139982823808	0.661333333333333	3	epmB	L-lysine 2%2C3-aminomutase	yjeK	4Fe-4S single cluster domain	no	no	no	no	no	no	no	no	no	no	no
10210	-	-0.285	2.96257350205938	0.545	1	hpf	Ribosome hibernation promoting factor	yhbH	Sigma 54 modulation protein / S30EA ribosomal protein	no	no	no	no	no	no	no	no	no	no	no
10217	-	-0.34375	3.09420411963213	0.42775	4	10217	hypothetical protein	NA	NA	no	no	no	yes	no	no	no	no	no	no	no
10224	-	-0.497444444444444	36.0861861476163	0.175861111111111	36	traW	hypothetical protein	traW	Type-F conjugative transfer system protein TraW	no	no	no	no	no	yes	no	no	no	no	no
10225	-	-0.2994	3.58335949266172	0.08204	10	10225	hypothetical protein	NA	NA	no	no	no	no	no	yes	no	no	no	no	no
10240	-	-0.476	2.93554201077308	0.481	1	aatA_2	Aspartate/prephenate aminotransferase	NA	NA	no	no	no	no	no	no	no	no	no	no	no
10245	-	-0.493315789473684	36.7569619513137	0.167560526315789	38	traE	hypothetical protein	traE	TraE protein	no	no	no	yes	no	yes	no	no	no	no	no
10267	+	0.229333333333333	4.66554624884907	0.151333333333333	6	CsbD-like	hypothetical protein	-	CsbD-like	no	no	no	no	no	no	no	no	no	no	no
10268	-	-0.442666666666667	3.55595520408192	0.1291	9	10268	hypothetical protein	-	-	no	no	no	no	no	no	no	no	no	no	no
10281	+	0.246	4.66554624884907	0.142	1	Transcriptional regulator, AbiEi antitoxin	hypothetical protein	-	Transcriptional regulator, AbiEi antitoxin	no	no	no	no	no	no	no	no	no	yes	no
10297	-	-0.489	2.99567862621736	0.258	1	10297	hypothetical protein	-	-	no	no	no	yes	no	no	no	no	no	no	no
10299	-	-0.463	3.22841251911874	0.212	1	10299	hypothetical protein	NA	NA	no	no	no	yes	no	no	no	no	no	no	no
10303	-	-0.408375	4.7619538968712	0.01893125	16	HsdM N-terminal domain	hypothetical protein	-	HsdM N-terminal domain	no	no	no	yes	no	no	no	no	no	yes	no
10304	-	-0.35125	2.99139982823808	0.103375	4	10304	hypothetical protein	NA	NA	no	no	no	no	no	no	no	no	no	no	no
10310	+	0.393	2.98296666070122	0.2955	2	ATP-grasp domain	hypothetical protein	-	ATP-grasp domain	no	no	no	yes	no	no	no	no	no	no	no
10311	-	-0.488916666666667	36.0861861476163	0.17925	12	Type-F conjugative transfer system pilin assembly protein	hypothetical protein	-	Type-F conjugative transfer system pilin assembly protein	no	no	no	no	no	yes	no	no	no	no	no
10324	+	0.5803	3.55129368009492	0.7281	10	Macrocin-O-methyltransferase (TylF)	hypothetical protein	-	Macrocin-O-methyltransferase (TylF)	no	no	no	yes	no	no	no	no	no	no	no
10326	-	-0.287666666666667	3.58335949266172	0.091025	12	10326	hypothetical protein	NA	NA	no	no	no	no	no	yes	no	no	no	no	no
10332	+	0.305978260869565	3.73282827159699	0.377195652173913	46	10332	hypothetical protein	-	-	no	no	no	yes	no	no	no	no	no	no	no
10377	-	-0.2356875	3.23284413391782	0.049525	16	lvhB6	hypothetical protein	lvhB6	TrbL/VirB6 plasmid conjugal transfer protein	no	no	no	yes	no	no	no	no	no	no	no
10394	-	-0.505135135135135	37.9318141382538	0.162045945945946	37	10394	hypothetical protein	-	-	no	no	no	no	no	yes	no	no	no	no	no
10401	+	0.197	3.65757731917779	0.157	2	10401	hypothetical protein	NA	NA	no	no	no	no	no	no	no	no	no	no	no
10402	+	0.212254901960784	5.82973828460504	0.15621568627451	51	10402	hypothetical protein	NA	NA	no	no	no	yes	no	no	no	no	no	no	no
10414	-	-0.497526315789474	3.38615817812393	0.665105263157895	19	10414	hypothetical protein	-	-	no	no	no	no	no	no	no	no	no	no	no
10418	-	-0.3785	2.86646109162978	0.2245	2	clsB	Cardiolipin synthase B	-	Catalyzes the reversible phosphatidyl group transfer from one phosphatidylglycerol molecule to another to form cardiolipin (CL) (diphosphatidylglycerol) and glycerol	no	no	no	yes	no	no	no	no	no	no	no
10430	+	0.469833333333333	3.72124639904717	0.2455	6	Iron-containing redox enzyme	hypothetical protein	-	Iron-containing redox enzyme	no	no	no	yes	no	no	no	no	no	no	no
10475	-	-0.196	4.06048074738138	0.4995	6	10475	hypothetical protein	-	-	no	no	no	no	no	no	no	no	no	no	no
10487	+	0.340926829268293	3.5003129173816	0.0310731707317073	41	Glycosyl transferase family group 2	hypothetical protein	-	Glycosyl transferase family group 2	no	no	no	no	no	no	no	no	no	no	no
10489	+	0.339673076923077	3.18976748200492	0.031125	52	Bacterial cellulose synthase subunit	hypothetical protein	-	Bacterial cellulose synthase subunit	no	no	no	no	no	no	no	no	no	no	no
10539	-	-0.22	3.1765257708297	0.0737375	24	Domain of unknown function (DUF927)	hypothetical protein	-	Domain of unknown function (DUF927)	no	no	no	no	no	no	no	no	no	no	no
10549	+	0.5252	3.40671393297954	0.5321	10	10549	hypothetical protein	-	-	no	no	no	yes	no	no	no	no	no	no	no
10571	-	-0.145041666666667	3.34872198600186	0.536583333333333	24	COQ5_1	2-methoxy-6-polyprenyl-1%2C4-benzoquinol methylase%2C mitochondrial	-	Methyltransferase domain	no	no	no	no	no	no	no	no	no	no	no
10600	+	0.340142857142857	3.18976748200492	0.0310571428571429	7	10600	hypothetical protein	NA	NA	no	no	no	no	no	no	no	no	no	no	no
10606	-	-0.218333333333333	4.07160414774329	0.120166666666667	3	10606	hypothetical protein	NA	NA	no	no	no	yes	no	no	no	no	no	no	no
10668	-	-0.644	2.92081875395238	0.0534	1	Domain of unknown function (DUF4917)	hypothetical protein	-	Domain of unknown function (DUF4917)	no	no	no	no	no	no	no	no	no	no	no
10673	+	0.34525	3.43415218132648	0.04295	4	higB	mRNA interferase HigB	-	HigB_toxin, RelE-like toxic component of a toxin-antitoxin system	no	no	no	no	no	no	no	no	no	no	no
10688	+	0.580263157894737	5.84466396253494	0.0164315789473684	19	10688	hypothetical protein	NA	NA	no	no	no	no	no	no	no	no	no	no	no
10692	-	-0.384	2.88941028970075	0.0165	4	10692	hypothetical protein	NA	NA	no	no	no	no	no	no	no	no	no	no	no
10736	-	-0.476975903614458	36.2502636844309	0.16214578313253	83	traN	Mating pair stabilization protein TraN	-	Type-1V conjugative transfer system mating pair stabilisation	no	no	no	yes	no	yes	no	no	no	no	no
10759	-	-0.4475	29.130768280269	0.18475	4	10759	hypothetical protein	-	-	no	no	no	no	no	no	no	no	no	no	no
10791	+	0.2956	3.48945498979339	0.03816	5	10791	hypothetical protein	-	-	no	no	no	yes	no	no	no	no	no	no	no
10845	+	0.56675	6.6345120151091	0.0173321428571429	28	10845	hypothetical protein	NA	NA	no	no	no	no	no	no	no	no	no	no	no
10931	+	0.2575	2.91364016932525	0.15255	2	rffG	dTDP-glucose 4%2C6-dehydratase 2	rmlB	Male sterility protein	no	no	no	no	no	no	no	no	no	no	no
10974	-	-0.478181818181818	33.9913998282381	0.186045454545455	22	Type-F conjugative transfer system protein (TrbI_Ftype)	hypothetical protein	-	Type-F conjugative transfer system protein (TrbI_Ftype)	no	no	no	no	no	yes	no	no	no	no	no
10988	-	-0.39975	2.86327943284359	0.17865	4	phnA	hypothetical protein	phnA	PhnA Zinc-Ribbon	no	no	no	yes	no	no	no	no	no	no	no
10999	-	-0.520954545454545	3.25963731050576	0.323513636363636	22	coenzyme F390 synthetase	hypothetical protein	-	coenzyme F390 synthetase	no	no	no	yes	no	no	no	no	no	no	no
11023	+	0.584714285714286	6.17522353752445	0.0162785714285714	14	11023	hypothetical protein	NA	NA	no	no	no	no	no	no	no	no	no	no	no
11024	-	-0.491444444444444	34.9208187539524	0.182944444444444	18	TraL protein	hypothetical protein	-	TraL protein	no	no	no	no	no	yes	no	no	no	no	no
11092	+	0.214	4.25570701687732	0.156	1	Sodium:sulfate symporter transmembrane region	hypothetical protein	-	Sodium:sulfate symporter transmembrane region	no	no	no	no	no	no	no	no	no	no	no
11162	+	0.388434782608696	5.84466396253494	0.0287217391304348	23	Glycosyl transferase family group 2	hypothetical protein	-	Glycosyl transferase family group 2	no	no	no	no	no	no	no	no	no	no	no
11175	+	0.24	3.20134935455473	0.1615	2	hmp	Flavohemoprotein	-	Oxidoreductase NAD-binding domain	no	no	no	yes	no	no	no	no	no	no	no
11240	+	0.37025	3.37365963262496	0.50625	8	11240	hypothetical protein	-	-	no	no	no	no	no	no	no	no	no	no	no
11275	+	0.40325	6.35556141053216	0.0317	20	tagO	putative undecaprenyl-phosphate N-acetylglucosaminyl 1-phosphate transferase	wecA	Glycosyl transferase family 4	no	no	no	no	no	no	no	no	no	no	no
11291	-	-0.4536	2.92811799269387	0.7309	10	11291	hypothetical protein	-	-	no	no	no	yes	no	no	no	no	no	no	no
11300	-	-0.461169398907104	36.2502636844309	0.164510928961749	183	PFAM TraG-like protein, N-terminal region	hypothetical protein	-	PFAM TraG-like protein, N-terminal region	no	no	no	yes	no	yes	no	no	no	no	no
11434	-	-0.397333333333333	3.65169513695184	0.269	3	clcB	Voltage-gated ClC-type chloride channel ClcB	-	Voltage gated chloride channel	no	no	no	no	no	no	no	no	no	no	no
11666	-	-0.134	3.20971483596676	0.585	2	11666	hypothetical protein	-	-	no	no	no	no	no	no	no	no	no	no	no
11688	-	-0.5445	2.82973828460504	0.049	2	cypB	Peptidyl-prolyl cis-trans isomerase B	cypB	PPIases accelerate the folding of proteins. It catalyzes the cis-trans isomerization of proline imidic peptide bonds in oligopeptides	no	no	no	yes	no	no	no	no	no	no	no
11751	-	-0.6335	3.18309616062434	0.091	2	Belongs to the UPF0229 family	hypothetical protein	-	Belongs to the UPF0229 family	no	no	no	yes	no	no	no	no	no	no	no
11779	+	0.433428571428571	2.98296666070122	0.420285714285714	7	secD_2	Protein translocase subunit SecD	NA	NA	no	no	no	no	no	no	no	no	no	no	no
11814	+	0.301	3.18976748200492	0.0454142857142857	7	11814	hypothetical protein	-	-	no	no	no	no	no	no	no	no	no	no	no
NA	+	0.352	2.83863199776503	0.259	4	ID_2	NA	NA	NA	no	no	no	no	no	no	no	no	no	no	no
NA	-	-0.517	35.3496924768681	0.17	1	RocRp	NA	NA	NA	no	no	no	no	no	yes	no	no	no	no	no
NA	+	0.367	3.99139982823808	0.469	1	lpr0017	NA	NA	NA	no	no	no	no	no	no	no	no	no	no	no
NA	-	-0.231333333333333	3.09474395125155	0.189666666666667	3	lpr0018	NA	NA	NA	no	no	no	no	no	no	no	no	no	no	no
NA	-	-0.2056	3.14206473528057	0.2918	5	lpr0019	NA	NA	NA	no	no	no	no	no	no	no	no	no	no	no
NA	-	-0.176	3.58335949266172	0.249	1	lpr0023	NA	NA	NA	no	no	no	no	no	no	no	no	no	no	no
NA	+	0.2665	3.58502665202918	0.47	2	lpr0063	NA	NA	NA	no	no	no	no	no	no	no	no	no	no	no

## Sheet: Data_S6_b
pangenome.family	Effect.on.TF	beta	pvalue	maf	Nb.of.unitigs	gene	product	Preferred.name	Description	Phage.only	Recombinase	Replicase	T4SS	T6SS	ICE	Integrated.plasmid	Plasmid.carried	Mobile.element.frompl	Phage.plasmid	MOB.plasmid	IS.Tn	Def.sys.gene	CRISPR.gene	Integron.gene
22	+	0.138545454545455	2.90657831483776	0.672454545454545	11	Protein of unknown function (DUF1003)	hypothetical protein	-	Protein of unknown function (DUF1003)	NA	no	no	no	no	no	no	no	no	no	no	no	no	no	no
50	-	-0.18004347826087	3.86327943284359	0.155986956521739	23	exoX	Exodeoxyribonuclease 10	-	DNA polymerase III is a complex, multichain enzyme responsible for most of the replicative synthesis in bacteria. The epsilon subunit contain the editing function and is a proofreading 3'-5' exonuclease	NA	no	no	no	no	no	no	no	no	no	no	no	no	no	no
99	-	-0.264972972972973	2.98716277529483	0.0615243243243243	37	recD2_1	ATP-dependent RecD-like DNA helicase	traA	MobA/MobL family	NA	no	no	yes	no	yes	no	yes	no	no	no	no	no	no	no
159	-	-0.366666666666667	3.1605219526258	0.0658333333333333	3	gcvA_1	Glycine cleavage system transcriptional activator	-	LysR substrate binding domain	no	no	no	no	no	no	no	no	no	no	no	no	no	no	no
168	-	-0.300545454545455	3.02826040911222	0.563636363636364	11	ydhP_1	Inner membrane transport protein YdhP	araJ	Sugar (and other) transporter	NA	no	no	no	no	no	no	no	no	no	no	no	no	no	no
184	+	0.168	2.73754891026957	0.315	1	folP_1	Dihydropteroate synthase	folP	Catalyzes the condensation of para-aminobenzoate (pABA) with 6-hydroxymethyl-7,8-dihydropterin diphosphate (DHPt-PP) to form 7,8-dihydropteroate (H2Pte), the immediate precursor of folate derivatives	NA	no	no	no	no	no	no	no	no	no	no	no	no	no	no
239	-	-0.4815	3.44009337496389	0.0353	2	RutC family protein	RutC family protein	-	Endoribonuclease L-PSP	NA	no	no	no	no	no	no	no	no	no	no	no	no	no	no
241	+	0.146	2.8153085691824	0.558666666666667	6	Acyl-CoA dehydrogenase, middle domain	hypothetical protein	-	Acyl-CoA dehydrogenase, middle domain	NA	no	no	no	no	no	no	no	no	no	no	no	no	no	no
242	+	0.172333333333333	3.70553377383841	0.302733333333333	6	prpB	2-methylisocitrate lyase	prpB	Catalyzes the thermodynamically favored C-C bond cleavage of (2R,3S)-2-methylisocitrate to yield pyruvate and succinate	NA	no	no	no	no	no	no	no	no	no	no	no	no	no	no
246	-	-0.367	2.77728352885242	0.0524	1	Sigma 54 modulation protein / S30EA ribosomal protein	hypothetical protein	-	Sigma 54 modulation protein / S30EA ribosomal protein	NA	no	no	no	no	no	no	no	no	no	no	no	no	no	no
247	+	0.161	3.13966199342901	0.443	2	pdxH	Pyridoxine/pyridoxamine 5'-phosphate oxidase	pdxH	Catalyzes the oxidation of either pyridoxine 5'- phosphate (PNP) or pyridoxamine 5'-phosphate (PMP) into pyridoxal 5'-phosphate (PLP)	NA	no	no	no	no	no	no	no	no	no	no	no	no	no	no
254	-	-0.23	2.96257350205938	0.0724	12	djlA	Co-chaperone protein DjlA	-	DnaJ molecular chaperone homology domain	NA	no	no	no	no	no	no	no	no	no	no	no	no	no	no
255	-	-0.196666666666667	3.03905380426617	0.536	6	yciV	5'-3' exoribonuclease	trpH	DNA polymerase alpha chain like domain	NA	no	no	no	no	no	no	no	no	no	no	no	no	no	no
262	-	-0.199756756756757	3.08144546944973	0.238981081081081	37	DnaJ molecular chaperone homology domain	hypothetical protein	-	DnaJ molecular chaperone homology domain	NA	no	no	no	no	no	no	no	no	no	no	no	no	no	no
263	-	-0.379666666666667	4.26201267366657	0.34625	6	icd_2	Isocitrate dehydrogenase [NADP]	icd	Isocitrate/isopropylmalate dehydrogenase	no	no	no	no	no	no	no	no	no	no	no	no	no	no	no
271	+	0.319	2.7594507517174	0.0645	1	Pili and flagellar-assembly chaperone, PapD N-terminal domain	hypothetical protein	-	Pili and flagellar-assembly chaperone, PapD N-terminal domain	no	no	no	no	no	no	no	no	no	no	no	no	no	no	no
272	-	-0.2715	3.04383156952464	0.065275	8	272	hypothetical protein	-	-	NA	no	no	no	no	no	no	no	no	no	no	no	no	no	no
276	+	0.204875	3.28066871301627	0.251275	8	pcaJ_1	3-oxoadipate CoA-transferase subunit B	pcaJ	3-oxoadipate CoA-transferase activity	NA	no	no	no	no	no	no	no	no	no	no	no	no	no	no
281	-	-0.198333333333333	3.17979854051436	0.647083333333333	6	nagR_3	HTH-type transcriptional repressor NagR	-	UTRA	no	no	no	no	no	no	no	no	no	no	no	no	no	no	no
282	+	0.172666666666667	3.47237009912866	0.429333333333333	3	rnd_2	Ribonuclease D	rnd	HRDC domain	NA	no	no	no	no	no	no	no	no	no	no	no	no	no	no
288	-	-0.223266666666667	3.55129368009492	0.3022	15	yghU	Disulfide-bond oxidoreductase YghU	yghU	Belongs to the GST superfamily	no	no	no	no	no	no	no	no	no	no	no	no	no	no	no
297	-	-0.473	3.07058107428571	0.0343	1	ureA	Urease subunit gamma	ureA	Belongs to the urease gamma subunit family	NA	no	no	no	no	no	no	no	no	no	no	no	no	no	no
299	+	0.198	3.11918640771921	0.758	3	blc_1	Outer membrane lipoprotein Blc	blc	Lipocalin-like domain	no	no	no	no	no	no	no	no	no	no	no	no	no	no	no
300	+	0.1925	2.86966623150499	0.51425	8	yddE_1	putative isomerase YddE	yddE_1	Phenazine biosynthesis-like protein	NA	no	no	no	no	no	no	no	no	no	no	no	no	no	no
302	-	-0.267833333333333	3.0695604052333	0.1445	6	Domain of unknown function (DUF4010)	hypothetical protein	-	Domain of unknown function (DUF4010)	NA	no	no	no	no	no	no	no	no	no	no	no	no	no	no
311	-	-0.216153846153846	3.32975414692588	0.0923076923076923	13	fabB_2	3-oxoacyl-[acyl-carrier-protein] synthase 1	fabF	Catalyzes the condensation reaction of fatty acid synthesis by the addition to an acyl acceptor of two carbons from malonyl-ACP	NA	no	no	no	no	no	no	no	no	no	no	no	no	no	no
312	+	0.193	2.68824613894425	0.173	1	norM_2	Multidrug resistance protein NorM	norM	MatE	no	no	no	no	no	no	no	no	no	no	no	no	no	no	no
317	+	0.32	3.29843201494407	0.0470333333333333	3	galU	UTP--glucose-1-phosphate uridylyltransferase	galU	UTP-glucose-1-phosphate uridylyltransferase	NA	no	no	no	no	no	no	no	no	no	no	no	no	no	no
318	+	0.210714285714286	2.83564714421556	0.456628571428571	7	cycA_3	D-serine/D-alanine/glycine transporter	cycA	Amino acid permease	NA	no	no	no	no	no	no	no	no	no	no	no	no	no	no
321	-	-0.515	2.78251605578609	0.0202	1	prs	Ribose-phosphate pyrophosphokinase	prs	Involved in the biosynthesis of the central metabolite phospho-alpha-D-ribosyl-1-pyrophosphate (PRPP) via the transfer of pyrophosphoryl group from ATP to 1-hydroxyl of ribose-5-phosphate (Rib-5-P)	NA	no	no	no	no	no	no	no	no	no	no	no	no	no	no
334	+	0.304333333333333	3.39040559077478	0.3691	3	mepA	Multidrug export protein MepA	-	MatE	no	no	no	no	no	no	no	no	no	no	no	no	no	no	no
343	+	0.239	2.76955107862173	0.851	1	spoT	Bifunctional (p)ppGpp synthase/hydrolase SpoT	spoT	HD domain	NA	no	no	no	no	no	no	no	no	no	no	no	no	no	no
350	+	0.227333333333333	3.59859945921846	0.844333333333333	3	Putative inner membrane exporter, YdcZ	hypothetical protein	-	Putative inner membrane exporter, YdcZ	NA	no	no	no	no	no	no	no	no	no	no	no	no	no	no
353	+	0.190777777777778	3.47108329972235	0.354755555555556	27	beta-ketoacyl-acyl-carrier-protein synthase II activity	hypothetical protein	-	beta-ketoacyl-acyl-carrier-protein synthase II activity	NA	no	no	no	yes	no	no	no	no	no	no	no	no	no	no
354	+	0.208027777777778	4.86646109162978	0.6684375	144	yveA	Aspartate-proton symporter	yveA	Amino acid permease	NA	no	no	no	no	no	no	no	no	no	no	no	no	no	no
355	-	-0.4606	3.60380065290426	0.06672	20	pobR	p-hydroxybenzoate hydroxylase transcriptional activator	-	helix_turn_helix isocitrate lyase regulation	NA	no	no	no	no	no	no	no	no	no	no	no	no	no	no
361	-	-0.313454545454545	2.73992861201493	0.571509090909091	11	fabD_2	Malonyl CoA-acyl carrier protein transacylase	fabD	malonyl CoA-acyl carrier protein transacylase	NA	no	no	no	no	no	no	no	no	no	no	no	no	no	no
362	-	-0.27025	4.40011692792631	0.1368625	8	dcd	dCTP deaminase	dcd	Belongs to the dCTP deaminase family	no	no	no	no	no	no	no	no	no	no	no	no	no	no	no
366	+	0.230888888888889	3.29073003902417	0.264555555555556	9	lysM	hypothetical protein	lysM	LysM domain	NA	no	no	no	no	no	no	no	no	no	no	no	no	no	no
367	+	0.263818181818182	3.96657624451305	0.790909090909091	22	alaS	Alanine--tRNA ligase	alaS	Catalyzes the attachment of alanine to tRNA(Ala) in a two-step reaction alanine is first activated by ATP to form Ala- AMP and then transferred to the acceptor end of tRNA(Ala). Also edits incorrectly charged Ser-tRNA(Ala) and Gly-tRNA(Ala) via its editing domain	no	no	no	no	no	no	no	no	no	no	no	no	no	no	no
371	-	-0.3302	2.75202673363819	0.0513466666666667	15	gstA	hypothetical protein	gstA	Glutathione S-transferase, N-terminal domain	no	no	no	no	no	no	no	no	no	no	no	no	no	no	no
372	-	-0.259727272727273	3.99567862621736	0.703072727272727	11	echA8_1	putative enoyl-CoA hydratase echA8	atuE	Belongs to the enoyl-CoA hydratase isomerase family	NA	no	no	no	no	no	no	no	no	no	no	no	no	no	no
378	-	-0.315666666666667	2.71444269099223	0.0893333333333333	6	fatA_2	Ferric-anguibactin receptor FatA	-	TonB dependent receptor	NA	no	no	no	no	no	no	no	no	no	no	no	no	no	no
381	-	-0.672	3.39361863488939	0.0181	1	ydaD	General stress protein 39	-	Enoyl-(Acyl carrier protein) reductase	NA	no	no	no	no	no	no	no	no	no	no	no	no	no	no
382	-	-0.2899	2.72124639904717	0.11744	10	rfnT	Riboflavin transporter RfnT	-	Major Facilitator Superfamily	no	no	no	no	no	no	no	no	no	no	no	no	no	no	no
389	-	-0.35674358974359	4.25492520841794	0.0857923076923077	78	ctcP	Tetracycline 7-halogenase	-	Tryptophan halogenase	NA	no	no	no	no	no	no	no	no	no	no	no	no	no	no
390	-	-0.411	3.39361863488939	0.0625	1	FR47-like protein	hypothetical protein	-	FR47-like protein	no	no	no	no	no	no	no	no	no	no	no	no	no	no	no
393	+	0.24825	3.5543957967264	0.87275	8	atsA	Arylsulfatase	atsA	Sulfatase	no	no	no	no	no	no	no	no	no	no	no	no	no	no	no
399	-	-0.2824375	3.23136189875239	0.0672875	16	wbpA	UDP-N-acetyl-D-glucosamine 6-dehydrogenase	gna	Belongs to the UDP-glucose GDP-mannose dehydrogenase family	no	no	no	no	no	no	no	no	no	no	no	no	no	no	no
409	-	-0.3152	2.96257350205938	0.15386	5	putative phosphatase	putative phosphatase	cicA	haloacid dehalogenase-like hydrolase	NA	no	no	no	no	no	no	no	no	no	no	no	no	no	no
412	-	-0.265	3.53017798402184	0.129	1	tusA_2	Sulfur carrier protein TusA	tusA	Belongs to the sulfur carrier protein TusA family	NA	no	no	no	no	no	no	no	no	no	no	no	no	no	no
414	-	-0.183777777777778	3.00086945871263	0.605944444444444	9	ureD	Urease accessory protein UreD	ureD	Required for maturation of urease via the functional incorporation of the urease nickel metallocenter	NA	no	no	no	no	no	no	no	no	no	no	no	no	no	no
418	-	-0.4065	4.60032627851896	0.06965	2	prtR_2	HTH-type transcriptional regulator PrtR	-	Peptidase S24-like	no	no	no	no	yes	no	no	no	no	no	no	no	no	no	no
431	-	-0.358	3.61978875828839	0.0692	10	Secretin and TonB N terminus short domain	hypothetical protein	-	Secretin and TonB N terminus short domain	NA	no	no	no	no	no	no	no	no	no	no	no	no	no	no
442	-	-0.301125	3.06550154875643	0.057975	8	IS3 family transposase ISAba22	IS3 family transposase ISAba22	-	DDE domain	no	no	no	no	no	no	no	no	no	no	no	yes	no	no	no
453	-	-0.226	3.27164621797877	0.189	2	AraC-binding-like domain	hypothetical protein	-	AraC-binding-like domain	NA	no	no	no	no	no	no	no	no	no	no	no	no	no	no
453	-	-0.1994	3.27984069659404	0.31423	10	rhaS_5	HTH-type transcriptional activator RhaS	-	AraC-binding-like domain	NA	no	no	no	no	no	no	no	no	no	no	no	no	no	no
469	-	-0.314095238095238	2.80410034759077	0.0386809523809524	21	IrrE N-terminal-like domain	hypothetical protein	-	IrrE N-terminal-like domain	NA	no	no	no	no	no	no	no	no	no	no	no	no	no	no
475	+	0.154928571428571	2.94692155651658	0.635042857142857	14	rocC_2	Amino-acid permease RocC	mmuP	amino acid	NA	no	no	no	no	no	no	no	no	no	no	no	no	no	no
478	-	-0.308	3.6903698325741	0.0464634146341463	41	umuC_2	Protein UmuC	umuC	DNA polymerase	NA	no	no	no	no	no	no	no	no	no	no	no	no	no	no
484	-	-0.3945	3.59176003468815	0.468633333333333	6	pap	Polyphosphate:AMP phosphotransferase	pap	Polyphosphate kinase 2 (PPK2)	NA	no	no	no	no	no	no	no	no	no	no	no	no	no	no
488	-	-0.2979	2.81815641205523	0.07603	10	hcaT	putative 3-phenylpropionic acid transporter	hcaT	MFS_1 like family	NA	no	no	no	no	no	no	no	no	no	no	no	no	no	no
489	-	-0.273555555555556	3.45099673797421	0.0651666666666667	9	489	hypothetical protein	-	-	no	no	no	no	no	no	no	no	no	no	no	no	no	no	no
497	-	-0.161125	2.99567862621736	0.166875	8	497	hypothetical protein	-	-	yes	no	no	no	no	no	no	no	no	no	no	no	no	no	no
501	-	-0.4248	2.78251605578609	0.02296	5	TnsA endonuclease C terminal	hypothetical protein	-	TnsA endonuclease C terminal	NA	no	no	no	no	no	no	no	no	no	no	no	no	no	no
514	-	-0.19	3.13786862068696	0.342875	4	proC_1	Pyrroline-5-carboxylate reductase	proC	Catalyzes the reduction of 1-pyrroline-5-carboxylate (PCA) to L-proline	NA	no	no	no	no	no	no	no	no	no	no	no	no	no	no
531	-	-0.428	2.96657624451305	0.0369666666666667	3	alc	allantoicase	alc	Belongs to the allantoicase family	NA	no	no	no	no	no	no	no	no	no	no	no	no	no	no
540	-	-0.3823	2.71896663275227	0.02461	10	Inovirus Gp2	hypothetical protein	-	Inovirus Gp2	NA	no	no	no	no	no	no	no	no	no	no	no	no	no	no
566	-	-0.198217391304348	4.02136305161553	0.142808695652174	23	566	hypothetical protein	-	-	no	no	no	no	no	no	no	no	no	no	no	no	no	no	no
608	-	-0.229	2.75202673363819	0.123	2	dmoA_1	Dimethyl-sulfide monooxygenase	-	Luciferase-like monooxygenase	NA	no	no	no	no	no	no	no	no	no	no	no	no	no	no
656	-	-0.358666666666667	3.00744648216786	0.0618333333333333	3	656	hypothetical protein	-	-	NA	no	no	no	no	no	no	no	no	no	no	no	no	no	no
670	+	0.2295	4.13135556160517	0.2561	10	bacC_1	Dihydroanticapsin 7-dehydrogenase	-	KR domain	NA	no	no	no	no	no	no	no	no	no	no	no	no	no	no
671	+	0.197	3.6345120151091	0.270083333333333	6	btuD_2	Vitamin B12 import ATP-binding protein BtuD	-	Transporter	NA	no	no	no	no	no	no	no	no	no	no	no	no	no	no
724	-	-0.31315625	3.27490547891853	0.089359375	32	cntO_3	Metal-pseudopaline receptor CntO	-	TonB dependent receptor	NA	no	no	no	no	no	no	no	no	no	no	no	no	no	no
729	-	-0.4343	3.13966199342901	0.0276	10	729	hypothetical protein	NA	NA	NA	no	no	no	no	no	no	no	no	no	no	no	no	no	no
735	+	0.1717	3.46980030179692	0.414	10	rhtA_2	Threonine/homoserine exporter RhtA	rhtA	EamA-like transporter family	NA	no	no	no	no	no	no	no	no	no	no	no	no	no	no
760	-	-0.351	2.79860287567955	0.165254545454545	11	aidA_2	Quorum-quenching protein AidA	-	Acetyl xylan esterase (AXE1)	NA	no	no	no	no	no	no	no	no	no	no	no	no	no	no
761	+	0.24025	3.0329202658555	0.114	4	secD	Protein translocase subunit SecD	secD	Part of the Sec protein translocase complex. Interacts with the SecYEG preprotein conducting channel. SecDF uses the proton motive force (PMF) to complete protein translocation after the ATP-dependent function of SecA	NA	no	no	no	no	no	no	no	no	no	no	no	no	no	no
763	-	-0.2075	4.21183162885883	0.20725	4	rapA_2	RNA polymerase-associated protein RapA	-	Transcription regulator that activates transcription by stimulating RNA polymerase (RNAP) recycling in case of stress conditions such as supercoiled DNA or high salt concentrations. Probably acts by releasing the RNAP, when it is trapped or immobilized on tightly supercoiled DNA. Does not activate transcription on linear DNA. Probably not involved in DNA repair	NA	no	no	no	no	no	no	no	no	no	no	no	no	no	no
785	-	-0.312675675675676	4.80410034759077	0.0669351351351351	37	Glycosyl hydrolase 108	hypothetical protein	-	Glycosyl hydrolase 108	no	no	no	no	no	no	no	no	no	no	no	no	no	no	no
786	-	-0.357333333333333	3.80134291304558	0.117958333333333	12	yheS_2	putative ABC transporter ATP-binding protein YheS	ydiF	ABC transporter	NA	no	no	no	no	no	no	no	no	no	no	no	no	no	no
791	-	-0.181285714285714	3.18775530319963	0.181214285714286	35	esiB_3	Secretory immunoglobulin A-binding protein EsiB	-	COG0790 FOG TPR repeat, SEL1 subfamily	no	no	no	no	no	no	no	yes	no	no	no	no	no	no	no
802	+	0.225761904761905	3.39794000867204	0.15652380952381	21	RHS protein	hypothetical protein	-	RHS protein	NA	no	no	no	no	no	no	no	no	no	no	no	no	no	no
813	-	-0.673	3.39361863488939	0.0181	1	emrA_3	Colistin resistance protein EmrA	emra3	multidrug resistance efflux pump	no	no	no	no	no	no	no	no	no	no	no	no	no	no	no
817	-	-0.303428571428571	2.78781239559604	0.0581857142857143	7	817	hypothetical protein	-	-	NA	no	no	no	no	no	no	no	no	no	no	no	no	no	no
825	-	-0.296875	3.01637371287547	0.089225	8	garK	Glycerate 2-kinase	glxK	Belongs to the glycerate kinase type-1 family	NA	no	no	no	no	no	no	no	no	no	no	no	no	no	no
859	-	-0.447	3.16941133131486	0.0262	1	dapH	2%2C3%2C4%2C5-tetrahydropyridine-2%2C6-dicarboxylate N-acetyltransferase	-	Bacterial transferase hexapeptide (six repeats)	NA	no	no	no	no	no	no	no	no	no	no	no	no	no	no
978	-	-0.375	2.7281583934635	0.0282	1	Transposase	hypothetical protein	-	Transposase	NA	no	no	no	no	no	no	no	no	no	no	yes	no	no	no
991	-	-0.305636363636364	3.28735029837279	0.0828272727272727	11	ltxB	Leukotoxin export ATP-binding protein LtxB	-	ABC transporter transmembrane region	no	no	no	no	no	no	no	no	no	no	no	no	no	no	no
993	-	-0.248257142857143	3.7619538968712	0.0810742857142857	35	umuC_3	Protein UmuC	umuC	DNA polymerase	NA	no	no	no	no	no	no	no	no	no	no	no	no	no	no
1020	-	-0.341	3.06600683616876	0.0395384615384615	13	IS3 family transposase ISAba2	IS3 family transposase ISAba2	tnpB	Transposase	no	no	no	no	no	no	no	no	no	no	no	yes	no	no	no
1045	-	-0.178671641791045	3.40340290437354	0.181080597014925	67	1045	hypothetical protein	-	-	yes	no	no	no	no	no	no	no	no	no	no	no	no	no	no
1056	+	0.341166666666667	3.77211329538633	0.0401666666666667	12	YqaJ-like viral recombinase domain	hypothetical protein	-	YqaJ-like viral recombinase domain	NA	no	no	no	no	no	no	no	no	no	no	no	no	no	no
1063	+	0.253	4.0195421077239	0.144228571428571	7	pcaF_3	Beta-ketoadipyl-CoA thiolase	pcaF	Belongs to the thiolase family	NA	no	no	no	no	no	no	no	no	no	no	no	no	no	no
1073	-	-0.387	3.36051351073141	0.0524	1	yyaM	hypothetical protein	yyaM	EamA-like transporter family	no	no	no	no	no	no	no	no	no	no	no	no	no	no	no
1078	-	-0.281	2.90308998699194	0.109	1	ssuC_4	Putative aliphatic sulfonates transport permease protein SsuC	-	Binding-protein-dependent transport system inner membrane component	no	no	no	no	no	no	no	no	no	no	no	no	no	no	no
1104	-	-0.203545454545455	2.71896663275227	0.272563636363636	11	btuB_4	Vitamin B12 transporter BtuB	-	TonB dependent receptor	NA	no	no	no	no	no	no	no	no	no	no	no	no	no	no
1137	-	-0.256714285714286	2.83268266525182	0.156342857142857	14	ata	Adhesin Ata autotransporter	-	Coiled stalk of trimeric autotransporter adhesin	no	no	no	no	yes	no	no	no	no	no	no	no	no	no	no
1138	-	-0.37686	4.34103515733556	0.0404615	200	Haemolysin-type calcium-binding repeat (2 copies)	hypothetical protein	-	Haemolysin-type calcium-binding repeat (2 copies)	NA	no	no	no	yes	no	no	no	no	no	no	no	no	no	no
1152	+	0.272285714285714	4.14508697769214	0.442528571428571	7	cycA_4	D-serine/D-alanine/glycine transporter	cycA	Amino acid permease	NA	no	no	no	no	no	no	no	no	no	no	no	no	no	no
1160	-	-0.228888888888889	2.80687540164554	0.110833333333333	9	1160	hypothetical protein	-	-	NA	no	no	no	no	no	no	no	no	no	no	no	no	no	no
1170	-	-0.227333333333333	4.53461714855158	0.2917	12	pspB	Putative phosphoserine phosphatase 2	cobC	Phosphoglycerate mutase family	no	no	no	no	no	no	no	no	no	no	no	no	no	no	no
1183	+	0.273571428571429	2.77989191195995	0.0823571428571429	7	1183	hypothetical protein	NA	NA	NA	no	no	no	no	no	no	no	no	no	no	no	no	no	no
1195	-	-0.216702702702703	2.91364016932525	0.379856756756757	37	btuB_3	Vitamin B12 transporter BtuB	-	TonB dependent receptor	NA	no	no	no	no	no	no	no	no	no	no	no	no	no	no
1200	+	0.232111111111111	2.90308998699194	0.0689148148148148	27	rppH_1	RNA pyrophosphohydrolase	rppH_2	NUDIX domain	NA	no	no	no	no	no	no	no	no	no	no	no	no	no	no
1302	-	-0.56375	3.45469288353418	0.01865	4	aidA_3	Quorum-quenching protein AidA	-	Acetyl xylan esterase (AXE1)	NA	no	no	no	no	no	no	no	no	no	no	no	no	no	no
1344	+	0.158	2.87289520163519	0.477	2	eptA	Phosphoethanolamine transferase EptA	eptA	Domain of unknown function (DUF1705)	NA	no	no	no	no	no	no	no	no	no	no	no	no	no	no
1416	+	0.194	3.77469071827414	0.3234	5	gdhB_1	Quinoprotein glucose dehydrogenase B	-	Glucose / Sorbosone dehydrogenase	NA	no	no	no	no	no	no	no	no	no	no	no	no	no	no
1461	+	0.24	2.90657831483776	0.357191666666667	12	ppk_2	Polyphosphate kinase	ppk	Catalyzes the reversible transfer of the terminal phosphate of ATP to form a long-chain polyphosphate (polyP)	NA	no	no	no	no	no	no	no	no	no	no	no	no	no	no
1475	-	-0.265166666666667	4.23507701535011	0.409116666666667	6	1475	hypothetical protein	-	-	NA	no	no	no	no	no	no	no	no	no	no	no	no	no	no
1477	+	0.207055555555556	3.35261702988538	0.786333333333333	18	tauA	Taurine-binding periplasmic protein	tauA	Substrate binding domain of ABC-type glycine betaine transport system	NA	no	no	no	no	no	no	no	no	no	no	no	no	no	no
1527	-	-0.2725	3.36754270781528	0.15377	10	pgrR_2	HTH-type transcriptional regulator PgrR	-	LysR substrate binding domain	NA	no	no	no	no	no	no	no	no	no	no	no	no	no	no
1570	-	-0.145352941176471	2.92445303860747	0.207882352941176	17	1570	hypothetical protein	-	-	NA	no	no	no	no	no	no	no	no	no	no	no	no	no	no
1622	-	-0.256157894736842	4.23657200643706	0.332094736842105	19	puuA	Gamma-glutamylputrescine synthetase PuuA	puuA	Glutamine synthetase, catalytic domain	NA	no	no	no	no	no	no	no	no	no	no	no	no	no	no
1714	-	-0.458	4.2020403562628	0.0504	1	gabP_3	GABA permease	gabP	Amino acid permease	NA	no	no	no	no	no	no	no	no	no	no	no	no	no	no
1720	-	-0.2055	3.45099673797421	0.196453571428571	28	pgi	Glucose-6-phosphate isomerase	pgi	Belongs to the GPI family	NA	no	no	no	no	no	no	no	no	no	no	no	no	no	no
1750	+	0.247352941176471	3.25570701687732	0.128811764705882	17	oprM_2	Outer membrane protein OprM	oprM	Outer membrane efflux protein	NA	no	no	no	no	no	no	no	no	no	no	no	no	no	no
1802	-	-0.348148148148148	2.88272870434424	0.0646740740740741	27	mdlY	Mandelamide hydrolase	-	Amidase	no	no	no	no	no	no	no	no	no	no	no	no	no	no	no
1805	+	0.163	2.77211329538633	0.452	2	xerC_2	Tyrosine recombinase XerC	-	Phage integrase family	NA	no	no	no	no	no	no	no	no	no	no	no	no	no	no
1806	-	-0.2765	3.20411998265592	0.1263	4	yqjI	Transcriptional regulator YqjI	yqjI	Transcriptional regulator PadR-like family	NA	no	no	no	no	no	no	no	no	no	no	no	no	no	no
1940	-	-0.240357142857143	4.05551732784983	0.337207142857143	14	pepN_1	Aminopeptidase N	-	ERAP1-like C-terminal domain	NA	no	no	no	no	no	no	no	no	no	no	no	no	no	no
1981	-	-0.437	2.71896663275227	0.0362875	8	hutH_2	Histidine ammonia-lyase	hutH	histidine ammonia-lyase activity	NA	no	no	no	no	no	no	no	no	no	no	no	no	no	no
2021	+	0.207908629441624	5.50307035192678	0.34403807106599	197	gdhB_2	Quinoprotein glucose dehydrogenase B	-	Glucose / Sorbosone dehydrogenase	NA	no	no	no	no	no	no	no	no	no	no	no	no	no	no
2022	-	-0.187785714285714	3.02965312376991	0.339664285714286	14	gspJ	hypothetical protein	gspJ	general secretion pathway protein	NA	no	no	no	no	no	no	no	no	no	no	no	no	no	no
2059	-	-0.492	2.98296666070122	0.0262	1	Large exoproteins involved in heme utilization or adhesion	hypothetical protein	-	Large exoproteins involved in heme utilization or adhesion	NA	no	no	no	no	no	no	no	no	no	no	no	no	no	no
2068	-	-0.253454545454545	3.98296666070122	0.913636363636364	11	yhcR	Endonuclease YhcR	yhcR	5'-nucleotidase, C-terminal domain	no	no	no	no	no	no	no	no	no	no	no	no	no	no	no
2069	-	-0.4651	3.39361863488939	0.0447	10	uctC_1	Acetyl-CoA:oxalate CoA-transferase	caiB	CoA-transferase family III	NA	no	no	no	no	no	no	no	no	no	no	no	no	no	no
2130	-	-0.2945625	5.12033079436795	0.0683625	32	umuC_1	Protein UmuC	umuC	DNA polymerase	NA	no	no	yes	no	yes	no	yes	no	no	no	no	no	no	no
2134	-	-0.3862	3.012780770092	0.04272	5	feaR	Transcriptional activator FeaR	-	AraC-binding-like domain	NA	no	no	no	no	no	no	no	no	no	no	no	no	no	no
2149	-	-0.4685	2.87942606879415	0.024675	4	2149	hypothetical protein	-	-	NA	no	no	no	no	no	no	no	no	no	no	no	no	no	no
2158	-	-0.2375	2.73992861201493	0.130775	8	ampG	Anhydromuropeptide permease	-	Acetyl-coenzyme A transporter 1	no	no	no	no	no	no	no	no	no	no	no	no	no	no	no
2188	-	-0.213	3.44129142946683	0.6995	2	fabR_1	HTH-type transcriptional repressor FabR	fabR	Bacterial regulatory proteins, tetR family	NA	no	no	no	no	no	no	no	no	no	no	no	no	no	no
2220	-	-0.2225	3.1444808443322	0.8912	10	kgtP_2	Alpha-ketoglutarate permease	kgtP	Sugar (and other) transporter	NA	no	no	no	no	no	no	no	no	no	no	no	no	no	no
2231	+	0.2905	2.74232142513082	0.782	6	betT1	Osmo-independent choline transporter BetT1	betT	BCCT, betaine/carnitine/choline family transporter	NA	no	no	no	no	no	no	no	no	no	no	no	no	no	no
2333	-	-0.256	2.72124639904717	0.200525	4	smf-1_2	Major fimbrial subunit SMF-1	-	Type-1 fimbrial protein, A	NA	no	no	no	no	no	no	no	no	no	no	no	no	no	no
2424	+	0.255571428571429	2.9100948885606	0.900142857142857	7	leuE_1	Leucine efflux protein	leuE	LysE type translocator	no	no	no	no	no	no	no	no	no	no	no	no	no	no	no
2429	-	-0.237166666666667	3.00348832784582	0.172383333333333	6	gatA_2	Glutamyl-tRNA(Gln) amidotransferase subunit A	-	Amidase	NA	no	no	no	no	no	no	no	no	no	no	no	no	no	no
2438	+	0.167611111111111	2.87614835903291	0.416666666666667	18	ybhF	putative multidrug ABC transporter ATP-binding protein YbhF	-	AAA domain, putative AbiEii toxin, Type IV TA system	no	no	no	no	no	no	no	no	no	no	no	no	no	no	no
2440	+	0.340529411764706	2.72124639904717	0.100088235294118	17	pgrR_4	HTH-type transcriptional regulator PgrR	Z012_00845	LysR substrate binding domain	no	no	no	no	no	no	no	no	no	no	no	no	no	no	no
2488	+	0.162	2.83268266525182	0.6505	6	menH_4	2-succinyl-6-hydroxy-2%2C4-cyclohexadiene-1-carboxylate synthase	-	Male sterility protein	NA	no	no	no	no	no	no	no	no	no	no	no	no	no	no
2510	-	-0.181394736842105	3.60554831917378	0.327026315789474	38	tsaC1	4-formylbenzenesulfonate dehydrogenase TsaC1/TsaC2	-	KR domain	NA	no	no	no	no	no	no	no	no	no	no	no	no	no	no
2539	+	0.273833333333333	3.17263072694617	0.919666666666667	30	yddG_2	Aromatic amino acid exporter YddG	yddG	COG0697 Permeases of the drug metabolite transporter (DMT) superfamily	NA	no	no	no	no	no	no	no	no	no	no	no	no	no	no
2554	-	-0.3745	3.15989390554324	0.05545	2	2554	hypothetical protein	NA	NA	NA	no	no	no	no	no	no	no	no	no	no	no	no	no	no
2595	-	-0.1828	2.79588001734407	0.7296	5	ydeN	Putative hydrolase YdeN	ydeN	Serine hydrolase	NA	no	no	no	no	no	no	no	no	no	no	no	no	no	no
2603	-	-0.405875	2.8153085691824	0.055725	8	trpB_2	Tryptophan synthase beta chain	trpB2	The beta subunit is responsible for the synthesis of L- tryptophan from indole and L-serine	NA	no	no	no	no	no	no	no	no	no	no	no	no	no	no
2729	-	-0.216666666666667	2.87614835903291	0.194583333333333	6	pobA	p-hydroxybenzoate hydroxylase	-	COG0654 2-polyprenyl-6-methoxyphenol hydroxylase and related FAD-dependent oxidoreductases	NA	no	no	no	no	no	no	no	no	no	no	no	no	no	no
2767	+	0.154222222222222	3.01592296609717	0.420111111111111	9	cpnA	Cyclopentanol dehydrogenase	pldh-t	KR domain	NA	no	no	no	no	no	no	no	no	no	no	no	no	no	no
2778	-	-0.1536	3.19314197048118	0.4042	5	tatC	Sec-independent protein translocase protein TatC	tatC	Part of the twin-arginine translocation (Tat) system that transports large folded proteins containing a characteristic twin-arginine motif in their signal peptide across membranes. Together with TatB, TatC is part of a receptor directly interacting with Tat signal peptides	no	no	no	no	no	no	no	no	no	no	no	no	no	no	no
2785	-	-0.220571428571429	3.02181948306259	0.758057142857143	7	lysine exporter protein (LysE YggA)	hypothetical protein	-	lysine exporter protein (LysE YggA)	no	no	no	no	no	no	no	no	no	no	no	no	no	no	no
2786	-	-0.218363636363636	4.27818938478745	0.504563636363636	11	2786	hypothetical protein	-	-	NA	no	no	no	no	no	no	no	no	no	no	no	no	no	no
2787	-	-0.24425	4.06752623532285	0.156125	8	ypeA	Acetyltransferase YpeA	ypeA	FR47-like protein	no	no	no	no	no	no	no	no	no	no	no	no	no	no	no
2788	-	-0.356	3.09636748391576	0.05745	2	ftsA_2	Cell division protein FtsA	pilM	Type IV pilus assembly protein PilM;	NA	no	no	no	no	no	no	no	no	no	no	no	no	no	no
2790	+	0.1975	2.7281583934635	0.48375	6	astB	N-succinylarginine dihydrolase	astB	Catalyzes the hydrolysis of N(2)-succinylarginine into N(2)-succinylornithine, ammonia and CO(2)	NA	no	no	no	no	no	no	no	no	no	no	no	no	no	no
2792	-	-0.1677	2.9100948885606	0.4379	10	NAD(P)H dehydrogenase (quinone)	NAD(P)H dehydrogenase (quinone)	wrbA	Belongs to the WrbA family	no	no	no	no	no	no	no	no	no	no	no	no	no	no	no
2800	+	0.406	3.13906337929991	0.965	2	dgt	Deoxyguanosinetriphosphate triphosphohydrolase	dgt	Deoxyguanosinetriphosphate triphosphohydrolase-like protein	NA	no	no	no	no	no	no	no	no	no	no	no	no	no	no
2809	+	0.197266666666667	3.53165266958784	0.513733333333333	15	csuD	hypothetical protein	csuD	Outer membrane usher protein	NA	no	no	no	no	no	no	no	no	no	no	no	no	no	no
2810	-	-0.258	3.49349496759513	0.884	6	ppsA	Phosphoenolpyruvate synthase	ppsA	Catalyzes the phosphorylation of pyruvate to phosphoenolpyruvate	NA	no	no	no	no	no	no	no	no	no	no	no	no	no	no
2811	-	-0.1747	3.77728352885242	0.4091	10	coq7	3-demethoxyubiquinol 3-hydroxylase	coq7	Oxygenase that introduces the hydroxyl group at carbon five of 2-nonaprenyl-3-methyl-6-methoxy-1,4-benzoquinol resulting in the formation of 2-nonaprenyl-3-methyl-5-hydroxy-6-methoxy-1,4- benzoquinol	NA	no	no	no	no	no	no	no	no	no	no	no	no	no	no
2816	-	-0.270583333333333	2.70553377383841	0.27255	12	antA_2	Anthranilate 1%2C2-dioxygenase large subunit	antA	Ring hydroxylating alpha subunit (catalytic domain)	NA	no	no	no	no	no	no	no	no	no	no	no	no	no	no
2820	-	-0.231666666666667	2.82681373158773	0.876333333333333	3	rpsA	30S ribosomal protein S1	rpsA	thus facilitating recognition of the initiation point. It is needed to translate mRNA with a short Shine-Dalgarno (SD) purine-rich sequence	NA	no	no	no	no	no	no	no	no	no	no	no	no	no	no
2824	-	-0.173727272727273	2.71896663275227	0.344845454545455	11	dmlR_12	HTH-type transcriptional regulator DmlR	-	LysR substrate binding domain	no	no	no	no	no	no	no	no	no	no	no	no	no	no	no
2825	+	0.223846153846154	3.56863623584101	0.535942307692308	26	paaK	Phenylacetate-coenzyme A ligase	paaK	Catalyzes the activation of phenylacetic acid (PA) to phenylacetyl-CoA (PA-CoA)	NA	no	no	no	no	no	no	no	no	no	no	no	no	no	no
2828	-	-0.411628571428571	4.82102305270683	0.0408428571428571	35	2828	hypothetical protein	-	-	no	no	no	no	no	no	no	no	no	no	no	no	no	no	no
2833	-	-0.596	2.93930215964639	0.0544	1	Hemerythrin HHE cation binding domain	hypothetical protein	-	Hemerythrin HHE cation binding domain	NA	no	no	no	no	no	no	no	no	no	no	no	no	no	no
2837	+	0.1424	2.8153085691824	0.5396	10	hyi	Hydroxypyruvate isomerase	hyi	Belongs to the hyi family	NA	no	no	no	no	no	no	no	no	no	no	no	no	no	no
2839	-	-0.4235	3.0433514207948	0.06385	6	dITP/XTP pyrophosphatase	dITP/XTP pyrophosphatase	rdgB	Pyrophosphatase that catalyzes the hydrolysis of nucleoside triphosphates to their monophosphate derivatives, with a high preference for the non-canonical purine nucleotides XTP (xanthosine triphosphate), dITP (deoxyinosine triphosphate) and ITP. Seems to function as a house-cleaning enzyme that removes non-canonical purine nucleotides from the nucleotide pool, thus preventing their incorporation…	NA	no	no	no	no	no	no	no	no	no	no	no	no	no	no
2852	+	0.224722222222222	3.95860731484178	0.310911111111111	18	fatD	Ferric-anguibactin transport system permease protein FatD	fatD	Belongs to the binding-protein-dependent transport system permease family. FecCD subfamily	no	no	no	no	no	no	no	no	no	no	no	no	no	no	no
2858	-	-0.2356	2.70774392864352	0.8698	5	gltR_1	HTH-type transcriptional regulator GltR	-	LysR substrate binding domain	no	no	no	no	no	no	no	no	no	no	no	no	no	no	no
2859	+	0.34875	2.76447155309245	0.911	4	yfcA	putative membrane transporter protein YfcA	-	membrane transporter protein	NA	no	no	no	no	no	no	no	no	no	no	no	no	no	no
2870	-	-0.1562	2.74472749489669	0.6562	5	recO	DNA repair protein RecO	recO	Belongs to the RecO family	NA	no	no	no	no	no	no	no	no	no	no	no	no	no	no
2872	+	0.328777777777778	3.79317412396815	0.738611111111111	18	Belongs to the UPF0149 family	hypothetical protein	-	Belongs to the UPF0149 family	NA	no	no	no	no	no	no	no	no	no	no	no	no	no	no
2881	+	0.296714285714286	2.80966830182971	0.939714285714286	7	pagO	hypothetical protein	pagO	EamA-like transporter family	no	no	no	no	no	no	no	no	no	no	no	no	no	no	no
2882	-	-0.152571428571429	2.86646109162978	0.678142857142857	7	2882	hypothetical protein	-	-	NA	no	no	no	no	no	no	no	no	no	no	no	no	no	no
2888	-	-0.209642857142857	3.0395292224657	0.459242857142857	14	2888	hypothetical protein	-	-	NA	no	no	no	no	no	no	no	no	no	no	no	no	no	no
2889	-	-0.326833333333333	3.21824462534753	0.0571166666666667	6	hpxO	FAD-dependent urate hydroxylase	hpxO	FAD binding domain	NA	no	no	no	no	no	no	no	no	no	no	no	no	no	no
2894	-	-0.374	2.6903698325741	0.05445	2	tilS	tRNA(Ile)-lysidine synthase	tilS	Ligates lysine onto the cytidine present at position 34 of the AUA codon-specific tRNA(Ile) that contains the anticodon CAU, in an ATP-dependent manner. Cytidine is converted to lysidine, thus changing the amino acid specificity of the tRNA from methionine to isoleucine	NA	no	no	no	no	no	no	no	no	no	no	no	no	no	no
2900	+	0.2129375	3.63827216398241	0.761125	16	cydB_2	Cytochrome bd-I ubiquinol oxidase subunit 2	cioB	Cytochrome bd terminal oxidase subunit II	NA	no	no	no	no	no	no	no	no	no	no	no	no	no	no
2908	-	-0.3825	2.70553377383841	0.03225	2	Outer membrane protein Omp38	Outer membrane protein Omp38	omp	Belongs to the ompA family	no	no	no	no	no	no	no	no	no	no	no	no	no	no	no
2915	+	0.288727272727273	3.92081875395238	0.884272727272727	11	mltG	Endolytic murein transglycosylase	mltG	Functions as a peptidoglycan terminase that cleaves nascent peptidoglycan strands endolytically to terminate their elongation	NA	no	no	no	no	no	no	no	no	no	no	no	no	no	no
2919	-	-0.309	3.46470587995723	0.0947666666666667	3	glmS	Glutamine--fructose-6-phosphate aminotransferase [isomerizing]	glmS	Catalyzes the first step in hexosamine metabolism, converting fructose-6P into glucosamine-6P using glutamine as a nitrogen source	no	no	no	no	no	no	no	no	no	no	no	no	no	no	no
2921	+	0.228857142857143	3.54363396687096	0.322557142857143	14	srpA	Catalase-related peroxidase	srpA	Has an organic peroxide-dependent peroxidase activity	NA	no	no	no	no	no	no	no	no	no	no	no	no	no	no
2923	-	-0.2326	3.35457773065091	0.34162	5	valS	Valine--tRNA ligase	valS	amino acids such as threonine, to avoid such errors, it has a posttransfer editing activity that hydrolyzes mischarged Thr-tRNA(Val) in a tRNA-dependent manner	no	no	no	no	no	no	no	no	no	no	no	no	no	no	no
2930	-	-0.392454545454545	3.09366495819491	0.0245636363636364	11	2930	hypothetical protein	-	-	NA	no	no	no	no	no	no	no	no	no	no	no	no	no	no
2932	+	0.284666666666667	2.94692155651658	0.762	6	gloB_1	Hydroxyacylglutathione hydrolase	-	Metallo-beta-lactamase superfamily	NA	no	no	no	no	no	no	no	no	no	no	no	no	no	no
2939	-	-0.4625	3.02319166266193	0.030225	4	Beta-ketoacyl synthase, N-terminal domain	hypothetical protein	-	Beta-ketoacyl synthase, N-terminal domain	NA	no	no	no	no	no	no	no	no	no	no	no	no	no	no
2944	-	-0.327666666666667	3.02548830726267	0.0958333333333333	6	C-lobe and N-lobe beta barrels of Tf-binding protein B	hypothetical protein	-	C-lobe and N-lobe beta barrels of Tf-binding protein B	NA	no	no	no	no	no	no	no	no	no	no	no	no	no	no
2956	-	-0.167571428571429	4.01547268665621	0.256047619047619	21	Helix-turn-helix domain	hypothetical protein	-	Helix-turn-helix domain	NA	no	no	no	no	no	no	yes	no	no	no	no	no	no	no
2976	-	-0.19045	3.76955107862173	0.13832	40	2976	hypothetical protein	-	-	NA	no	no	no	no	no	no	no	no	no	no	no	no	no	no
2977	-	-0.177709677419355	3.36754270781528	0.160793548387097	31	2977	hypothetical protein	-	-	NA	no	no	no	no	no	no	no	no	no	no	no	no	no	no
3040	+	0.27	4.27083521030723	0.139857142857143	7	tolQ_2	Tol-Pal system protein TolQ	-	MotA/TolQ/ExbB proton channel family	NA	no	no	no	no	no	no	no	no	no	no	no	no	no	no
3050	+	0.2366	2.79048498545737	0.8722	5	ybhR	putative multidrug ABC transporter permease YbhR	-	ABC-2 family transporter protein	NA	no	no	no	no	no	no	no	no	no	no	no	no	no	no
3065	+	0.1765	3.92811799269387	0.533	2	uvrA_2	UvrABC system protein A	-	ABC transporter	NA	no	no	no	no	no	no	no	no	no	no	no	no	no	no
3074	-	-0.672	3.39361863488939	0.0181	1	dmlR_11	HTH-type transcriptional regulator DmlR	Z012_00845	LysR substrate binding domain	NA	no	no	no	no	no	no	no	no	no	no	no	no	no	no
3150	-	-0.212111111111111	4.15552282425432	0.280688888888889	9	tetR7	hypothetical protein	tetR7	Bacterial regulatory proteins, tetR family	NA	no	no	no	no	no	no	no	no	no	no	no	no	no	no
3177	-	-0.470612903225806	4.89619627904404	0.0387322580645161	31	gcvA_2	Glycine cleavage system transcriptional activator	-	LysR substrate binding domain	no	no	no	no	no	no	no	no	no	no	no	no	no	no	no
3207	+	0.209333333333333	3.09691001300806	0.266444444444444	9	COG0697 Permeases of the drug metabolite transporter (DMT) superfamily	hypothetical protein	-	COG0697 Permeases of the drug metabolite transporter (DMT) superfamily	no	no	no	no	no	no	no	no	no	no	no	no	no	no	no
3282	+	0.145666666666667	2.77469071827414	0.304666666666667	3	menE_2	2-succinylbenzoate--CoA ligase	-	AMP-binding enzyme	NA	no	no	no	no	no	no	no	no	no	no	no	no	no	no
3297	-	-0.410571428571429	3.07572071393812	0.0308285714285714	7	acsA_3	Acetyl-coenzyme A synthetase	acs-2	AMP-binding enzyme C-terminal domain	NA	no	no	no	no	no	no	no	no	no	no	no	no	no	no
3302	+	0.16696875	3.93930215964639	0.58528125	32	htrE_2	Outer membrane usher protein HtrE	mrkC	usher protein	NA	no	no	no	no	no	no	no	no	no	no	no	no	no	no
3332	-	-0.37875	2.79317412396815	0.03125	4	rhaS_9	HTH-type transcriptional activator RhaS	-	AraC-type transcriptional regulator N-terminus	NA	no	no	no	no	no	no	no	no	no	no	no	no	no	no
3361	-	-0.350777777777778	3.14691047014813	0.0779777777777778	9	rep_1	ATP-dependent DNA helicase Rep	-	UvrD/REP helicase N-terminal domain	NA	no	no	no	no	no	no	no	no	no	no	no	no	no	no
3369	+	0.203678571428571	2.71444269099223	0.888285714285714	28	3369	hypothetical protein	-	-	no	no	no	no	no	no	no	no	no	no	no	no	no	no	no
3386	-	-0.199333333333333	2.92081875395238	0.243066666666667	6	clsC_1	Cardiolipin synthase C	-	Phospholipase D	NA	no	no	no	no	no	no	no	no	no	no	no	no	no	no
3410	-	-0.291666666666667	3.08724669632868	0.0759666666666667	3	Protein of unknown function (DUF3465)	hypothetical protein	-	Protein of unknown function (DUF3465)	NA	no	no	no	no	no	no	no	no	no	no	no	no	no	no
3415	+	0.24175	2.80687540164554	0.140425	4	yjgR	hypothetical protein	yjgR	Bacterial protein of unknown function (DUF853)	no	no	no	no	no	no	no	no	no	no	no	no	no	no	no
3452	+	0.189666666666667	2.74957999769111	0.823666666666667	3	dnaE	DNA polymerase III subunit alpha	dnaE	DNA polymerase	NA	no	no	no	no	no	yes	no	no	no	no	no	no	no	no
3470	+	0.177	3.32148162095989	0.46	1	actP_3	Copper-transporting P-type ATPase	actP	P-type ATPase	NA	no	no	no	no	no	no	no	no	no	no	no	no	no	no
3495	-	-0.672	3.39361863488939	0.0181	1	cinA_1	Putative competence-damage inducible protein	cinA	Belongs to the CinA family	NA	no	no	no	no	no	no	no	no	no	no	no	no	no	no
3571	-	-0.2775	3.02641037657274	0.4457	2	ydhP_2	Inner membrane transport protein YdhP	-	Major facilitator Superfamily	NA	no	no	no	no	no	no	no	no	no	no	no	no	no	no
3587	+	0.159230769230769	3.12205304837081	0.318769230769231	13	nicT_1	Putative metabolite transport protein NicT	-	COG0477 Permeases of the major facilitator superfamily	NA	no	no	no	no	no	no	no	no	no	no	no	no	no	no
3601	-	-0.1794	3.35066514128786	0.32733	10	norG_4	HTH-type transcriptional regulator NorG	-	helix_turn_helix gluconate operon transcriptional repressor	NA	no	no	no	no	no	no	no	no	no	no	no	no	no	no
3630	-	-0.1566	2.74472749489669	0.5843	10	metQ1	hypothetical protein	metQ1	NLPA lipoprotein	no	no	no	no	no	no	yes	no	no	no	no	no	no	no	no
3662	-	-0.23875	2.93554201077308	0.1785	4	thlA_1	Acetyl-CoA acetyltransferase	atoB	Belongs to the thiolase family	NA	no	no	no	no	no	no	no	no	no	no	no	no	no	no
3685	-	-0.186923076923077	3.32422165832591	0.141923076923077	13	3685	hypothetical protein	-	-	NA	no	no	no	no	no	no	no	no	no	no	no	no	no	no
3715	+	0.215666666666667	2.91364016932525	0.783333333333333	3	nhaP	Na(+)/H(+) antiporter NhaP	-	Sodium/hydrogen exchanger family	NA	no	no	no	no	no	no	no	no	no	no	no	no	no	no
3720	-	-0.455	2.86646109162978	0.0282	2	3720	hypothetical protein	-	-	NA	no	no	no	no	no	no	no	no	no	no	no	no	no	no
3722	+	0.256666666666667	2.76700388960785	0.0968666666666667	3	Catechol O-methyltransferase	Catechol O-methyltransferase	mdmC	O-methyltransferase	no	no	no	no	no	no	no	no	no	no	no	no	no	no	no
3724	+	0.246	2.86646109162978	0.876333333333333	6	Zinc dependent phospholipase C	hypothetical protein	-	Zinc dependent phospholipase C	NA	no	no	no	no	no	no	no	no	no	no	no	no	no	no
3727	-	-0.371	3.26600071346161	0.0329333333333333	3	COG1585 Membrane protein implicated in regulation of membrane protease activity	hypothetical protein	-	COG1585 Membrane protein implicated in regulation of membrane protease activity	NA	no	no	no	no	no	no	no	no	no	no	no	no	no	no
3734	-	-0.285571428571429	3.02826040911222	0.448842857142857	7	diguanylate cyclase	hypothetical protein	-	diguanylate cyclase	no	no	no	no	no	no	no	no	no	no	no	no	no	no	no
3742	-	-0.228	2.7619538968712	0.137	2	cysH	Phosphoadenosine phosphosulfate reductase	cysH	Reduction of activated sulfate into sulfite	NA	no	no	no	no	no	no	no	no	no	no	no	no	no	no
3748	-	-0.226064516129032	3.46470587995723	0.089841935483871	31	3748	hypothetical protein	-	-	yes	no	no	no	no	no	no	no	no	no	no	no	no	no	no
3757	+	0.221833333333333	2.82390874094432	0.898333333333333	6	SOS response associated peptidase (SRAP)	hypothetical protein	-	SOS response associated peptidase (SRAP)	no	no	no	no	no	no	no	no	no	no	no	no	no	no	no
3759	+	0.374666666666667	3.21183162885883	0.711	3	putative protein	putative protein	comEA	Helix-hairpin-helix motif	no	no	no	no	no	no	no	no	no	no	no	no	no	no	no
3760	-	-0.168	2.80410034759077	0.779	2	ilvC	Ketol-acid reductoisomerase (NADP(+))	ilvC	Involved in the biosynthesis of branched-chain amino acids (BCAA). Catalyzes an alkyl-migration followed by a ketol- acid reduction of (S)-2-acetolactate (S2AL) to yield (R)-2,3- dihydroxy-isovalerate. In the isomerase reaction, S2AL is rearranged via a Mg-dependent methyl migration to produce 3- hydroxy-3-methyl-2-ketobutyrate (HMKB). In the reductase reaction, this 2-ketoacid undergoes a metal-…	NA	no	no	no	no	no	no	no	no	no	no	no	no	no	no
3776	-	-0.271333333333333	3.03245202378114	0.899666666666667	3	acnB	Aconitate hydratase B	acnB	Belongs to the aconitase IPM isomerase family	NA	no	no	no	no	no	no	no	no	no	no	no	no	no	no
3782	+	0.179444444444444	2.68824613894425	0.255855555555556	9	araC_1	L-arabonate dehydratase	IV02_10650	Dehydratase family	NA	no	no	no	no	no	no	no	no	no	no	no	no	no	no
3785	+	0.179	3.4294570601181	0.660333333333333	3	diguanylate cyclase	hypothetical protein	-	diguanylate cyclase	no	no	no	no	no	no	no	no	no	no	no	no	no	no	no
3799	-	-0.335	2.96657624451305	0.44765	2	Uncharacterised protein family (UPF0227)	hypothetical protein	-	Uncharacterised protein family (UPF0227)	NA	no	no	no	no	no	no	no	no	no	no	no	no	no	no
3804	+	0.231	2.75448733218585	0.514866666666667	3	clpB	Chaperone protein ClpB	clpB	Part of a stress-induced multi-chaperone system, it is involved in the recovery of the cell from heat-induced damage, in cooperation with DnaK, DnaJ and GrpE	no	no	no	no	no	no	no	no	no	no	no	no	no	no	no
3817	+	0.2262	2.99567862621736	0.1322	5	Phosphoglycerate mutase family	hypothetical protein	-	Phosphoglycerate mutase family	NA	no	no	no	no	no	no	no	no	no	no	no	no	no	no
3818	+	0.213176245210728	6.49757288001557	0.335713026819923	261	kefC_1	Glutathione-regulated potassium-efflux system protein KefC	kefB	Belongs to the monovalent cation proton antiporter 2 (CPA2) transporter (TC 2.A.37) family	NA	no	no	no	no	no	no	no	no	no	no	no	no	no	no
3823	-	-0.558	2.7281583934635	0.0242	1	namA_3	NADPH dehydrogenase	-	NADH:flavin oxidoreductase / NADH oxidase family	NA	no	no	no	no	no	no	no	no	no	no	no	no	no	no
3827	-	-0.1666	3.10127481841051	0.26736	35	Terminase RNaseH-like domain	hypothetical protein	-	Terminase RNaseH-like domain	yes	no	no	no	no	no	no	no	no	no	no	no	no	no	no
3836	-	-0.371333333333333	3.68402965454308	0.0511	3	3836	hypothetical protein	-	-	no	no	no	no	no	no	no	no	no	no	no	no	no	no	no
3845	-	-0.178285714285714	2.95078197732982	0.281571428571429	7	gyrA	DNA gyrase subunit A	gyrA	A type II topoisomerase that negatively supercoils closed circular double-stranded (ds) DNA in an ATP-dependent manner to modulate DNA topology and maintain chromosomes in an underwound state. Negative supercoiling favors strand separation, and DNA replication, transcription, recombination and repair, all of which involve strand separation. Also able to catalyze the interconversion of other topol…	no	no	no	no	no	no	no	no	no	no	no	no	no	no	no
3853	+	0.237984615384615	3.70333480973847	0.142855384615385	65	dmoA_3	Dimethyl-sulfide monooxygenase	-	Luciferase-like monooxygenase	NA	no	no	no	no	no	no	no	no	no	no	no	no	no	no
3857	-	-0.171909090909091	3.63264407897398	0.539818181818182	11	ybhR_2	putative multidrug ABC transporter permease YbhR	ybhR	ABC-2 family transporter protein	no	no	no	no	no	no	no	no	no	no	no	no	no	no	no
3862	-	-0.4668	2.88272870434424	0.03064	5	fabA1	hypothetical protein	fabA1	3-hydroxylacyl-(Acyl carrier protein) dehydratase	NA	no	no	no	no	no	no	no	no	no	no	no	no	no	no
3865	-	-0.32075	2.96657624451305	0.20875	4	ndmA	Methylxanthine N1-demethylase NdmA	-	Rieske [2Fe-2S] domain	NA	no	no	no	no	no	no	no	no	no	no	no	no	no	no
3875	+	0.213714285714286	2.73048705578208	0.645642857142857	7	paaE	1%2C2-phenylacetyl-CoA epoxidase%2C subunit E	paaE	Oxidoreductase FAD-binding domain	NA	no	no	no	no	no	no	no	no	no	no	no	no	no	no
3889	-	-0.250608695652174	4.17783192063198	0.126091304347826	23	yfdP	hypothetical protein	yfdP	-	no	no	no	no	no	no	no	no	no	no	no	no	no	no	no
3897	+	0.328111111111111	2.79860287567955	0.762888888888889	9	rpiA	Ribose-5-phosphate isomerase A	rpiA	Catalyzes the reversible conversion of ribose-5- phosphate to ribulose 5-phosphate	NA	no	no	no	no	no	no	no	no	no	no	no	no	no	no
3900	+	0.233142857142857	3.53165266958784	0.170342857142857	49	nudC_2	NADH pyrophosphatase	-	Nudix N-terminal	NA	no	no	no	no	no	no	no	no	no	no	no	no	no	no
3906	+	0.240222222222222	3.11238269966426	0.292355555555556	9	glmM	Phosphoglucosamine mutase	glmM	Catalyzes the conversion of glucosamine-6-phosphate to glucosamine-1-phosphate	no	no	no	no	no	no	no	no	no	no	no	no	no	no	no
3908	+	0.236128571428571	3.59859945921846	0.141364285714286	70	ygcS	Inner membrane metabolite transport protein YgcS	-	Sugar (and other) transporter	no	no	no	no	no	no	no	no	no	no	no	no	no	no	no
3918	-	-0.178529411764706	4.35261702988538	0.276094117647059	17	virS_1	HTH-type transcriptional regulator VirS	-	helix_turn_helix, arabinose operon control protein	no	no	no	no	no	no	no	no	no	no	no	no	no	no	no
3922	-	-0.336884615384615	2.99139982823808	0.0494653846153846	26	rutE	putative malonic semialdehyde reductase RutE	rutE	Nitroreductase family	NA	no	no	no	no	no	no	no	no	no	no	no	no	no	no
3923	-	-0.16825	2.7619538968712	0.63775	4	Capsule assembly protein Wzi	hypothetical protein	-	Capsule assembly protein Wzi	NA	no	no	no	no	no	no	no	no	no	no	no	no	no	no
3939	-	-0.2173	3.6903698325741	0.32974	10	3939	hypothetical protein	-	-	no	no	no	no	no	no	no	no	no	no	no	no	no	no	no
3943	-	-0.40225	2.89962945488244	0.0272	4	3943	hypothetical protein	NA	NA	NA	no	no	no	no	no	no	no	no	no	no	no	no	no	no
3946	-	-0.3741	2.80687540164554	0.03265	10	3946	hypothetical protein	-	-	NA	no	no	no	no	no	no	no	no	no	no	no	no	no	no
3967	-	-0.201	5.48148606012211	0.164697058823529	102	lytic transglycosylase activity	hypothetical protein	-	lytic transglycosylase activity	NA	no	no	no	no	no	no	no	no	no	no	no	no	no	no
3997	-	-0.270666666666667	2.73754891026957	0.0651666666666667	3	3997	hypothetical protein	NA	NA	NA	no	no	yes	no	yes	no	yes	no	no	no	no	no	no	no
3998	-	-0.271	2.7619538968712	0.0618333333333333	3	3998	hypothetical protein	-	-	NA	no	no	yes	no	yes	no	yes	no	no	no	no	no	no	no
4066	+	0.3246	3.97881070093006	0.944666666666667	15	NADPH-dependent FMN reductase	hypothetical protein	-	NADPH-dependent FMN reductase	NA	no	no	no	no	no	no	no	no	no	no	no	no	no	no
4140	-	-0.353666666666667	2.78251605578609	0.0342666666666667	3	4140	hypothetical protein	-	-	yes	no	no	no	no	no	no	no	no	no	no	no	no	no	no
4189	+	0.193166666666667	2.99139982823808	0.402791666666667	12	ttuB_1	Putative tartrate transporter	-	COG0477 Permeases of the major facilitator superfamily	no	no	no	no	no	no	no	no	no	no	no	no	no	no	no
4226	+	0.224	3.16557929631847	0.7932	8	cbpA	Curved DNA-binding protein	cbpA	DnaJ molecular chaperone homology domain	NA	no	no	no	no	no	no	no	no	no	no	no	no	no	no
4261	-	-0.4505	3.39361863488939	0.0504	2	lys	hypothetical protein	lys	Saccharopine dehydrogenase NADP binding domain	NA	no	no	no	no	no	no	no	no	no	no	no	no	no	no
4277	+	0.188	3.10957898119909	0.325116666666667	12	Elongator protein 3, MiaB family, Radical SAM	hypothetical protein	-	Elongator protein 3, MiaB family, Radical SAM	NA	no	no	no	no	no	no	no	no	no	no	no	no	no	no
4309	-	-0.284333333333333	2.88941028970075	0.936333333333333	3	ydfG	NADP-dependent 3-hydroxy acid dehydrogenase YdfG	Z012_10915	Belongs to the short-chain dehydrogenases reductases (SDR) family	NA	no	no	no	no	no	no	no	no	no	no	no	no	no	no
4340	-	-0.305	3.57839607313017	0.0568	6	ssuA_2	Putative aliphatic sulfonates-binding protein	ssuA	ABC transporter substrate-binding protein	NA	no	no	no	no	no	no	no	no	no	no	no	no	no	no
4379	-	-0.48	2.68824613894425	0.0353	2	aroC	Chorismate synthase	aroC	Catalyzes the anti-1,4-elimination of the C-3 phosphate and the C-6 proR hydrogen from 5-enolpyruvylshikimate-3-phosphate (EPSP) to yield chorismate, which is the branch point compound that serves as the starting substrate for the three terminal pathways of aromatic amino acid biosynthesis. This reaction introduces a second double bond into the aromatic ring system	NA	no	no	no	no	no	no	no	no	no	no	no	no	no	no
4507	+	0.212	2.99567862621736	0.214	1	mannose-ethanolamine phosphotransferase activity	hypothetical protein	-	mannose-ethanolamine phosphotransferase activity	NA	no	no	no	no	no	no	no	no	no	no	no	no	no	no
4550	-	-0.256846153846154	3.00086945871263	0.0555230769230769	13	P22_AR N-terminal domain	hypothetical protein	-	P22_AR N-terminal domain	no	no	no	no	no	no	no	no	no	no	no	no	no	no	no
4635	-	-0.304571428571429	4.04383156952464	0.147019047619048	21	emrB_2	Multidrug export protein EmrB	lmrB	the major facilitator superfamily	NA	no	no	no	no	no	no	no	no	no	no	no	no	no	no
4637	-	-0.353625	3.56383735295924	0.5528	8	hcaR_4	Hca operon transcriptional activator HcaR	cpsY	Transcriptional regulator	NA	no	no	no	no	no	yes	no	no	no	no	no	no	no	no
4684	+	0.181454545454545	3.22548303427145	0.665454545454546	11	Pfam Methyltransferase	hypothetical protein	-	Pfam Methyltransferase	NA	no	no	no	no	no	no	no	no	no	no	no	no	no	no
4779	-	-0.256466666666667	3.78781239559604	0.346126666666667	15	quiC	3-dehydroshikimate dehydratase	quiC	Periplasmic copper-binding protein (NosD)	NA	no	no	no	no	no	no	no	no	no	no	no	no	no	no
4896	+	0.255	3.30539480106643	0.28946	5	lon_2	Lon protease	lon	ATP-dependent serine protease that mediates the selective degradation of mutant and abnormal proteins as well as certain short-lived regulatory proteins. Required for cellular homeostasis and for survival from DNA damage and developmental changes induced by stress. Degrades polypeptides processively to yield small peptide fragments that are 5 to 10 amino acids long. Binds to DNA in a double-stran…	no	no	no	no	no	no	no	no	no	no	no	no	yes	no	no
4919	+	0.3606	3.2580609222708	0.9588	5	hdfR_2	HTH-type transcriptional regulator HdfR	-	LysR substrate binding domain	no	no	no	no	no	no	no	no	no	no	no	no	no	no	no
4931	-	-0.2048	2.81815641205523	0.7322	5	mrpD	Na(+)/H(+) antiporter subunit D	phaD	Proton-conducting membrane transporter	NA	no	no	no	no	no	no	no	no	no	no	no	no	no	no
4939	-	-0.37425	2.7619538968712	0.062025	4	Outer membrane usher protein	hypothetical protein	-	Outer membrane usher protein	NA	no	no	no	no	no	no	no	no	no	no	no	no	no	no
4941	+	0.2852	3.03526907894637	0.06856	5	norW	Nitric oxide reductase FlRd-NAD(+) reductase	nirB	Rieske-like [2Fe-2S] domain	no	no	no	no	no	no	no	no	no	no	no	no	no	no	no
4943	-	-0.233846153846154	3.14752000636314	0.6088	13	lacC	Tagatose-6-phosphate kinase	fruK	Belongs to the carbohydrate kinase PfkB family	no	no	no	no	no	no	no	no	no	no	no	no	no	no	no
4945	-	-0.4095	3.05749589383192	0.04735	2	Ferric uptake regulator family	hypothetical protein	-	Ferric uptake regulator family	no	no	no	no	no	no	no	no	no	no	no	no	no	no	no
4958	-	-0.592	3.05502409158795	0.0242	1	4958	hypothetical protein	-	-	no	no	no	no	no	no	no	no	no	no	no	no	no	no	no
4960	-	-0.3322	3.02826040911222	0.07308	5	uvrA	UvrABC system protein A	uvrA	The UvrABC repair system catalyzes the recognition and processing of DNA lesions. UvrA is an ATPase and a DNA-binding protein. A damage recognition complex composed of 2 UvrA and 2 UvrB subunits scans DNA for abnormalities. When the presence of a lesion has been verified by UvrB, the UvrA molecules dissociate	no	no	no	no	no	no	no	no	no	no	no	no	no	no	no
4971	-	-0.23175	2.8153085691824	0.2132	4	Patatin-like phospholipase	hypothetical protein	-	Patatin-like phospholipase	NA	no	no	no	no	no	no	no	no	no	no	no	no	no	no
4975	-	-0.1925625	2.95078197732982	0.2957875	16	argS	Arginine--tRNA ligase	argS	Arginyl-tRNA synthetase	no	no	no	no	no	no	no	no	no	no	no	no	no	no	no
4979	-	-0.189166666666667	2.73754891026957	0.41425	12	typA	GTP-binding protein TypA/BipA	typA	GTP-binding protein TypA	no	no	no	no	no	no	no	no	no	no	no	no	no	no	no
4980	+	0.22675	3.0195421077239	0.50975	4	Acid phosphatase homologues	hypothetical protein	-	Acid phosphatase homologues	NA	no	no	no	no	no	no	no	no	no	no	no	no	no	no
4985	-	-0.172857142857143	3.71444269099223	0.406428571428571	7	dauR	Transcriptional regulator DauR	-	YheO-like PAS domain	NA	no	no	no	no	no	no	no	no	no	no	no	no	no	no
4988	+	0.2962	3.26201267366657	0.56623	10	pgaB	hypothetical protein	pgaB	Hypothetical glycosyl hydrolase family 13	NA	no	no	no	no	no	no	no	no	no	no	no	no	no	no
4998	-	-0.183739130434783	4.1791420105603	0.218778260869565	23	4998	hypothetical protein	-	-	no	no	no	no	no	no	no	no	no	no	no	no	no	no	no
5003	-	-0.282444444444444	3.33161408331	0.108933333333333	9	DJ-1/PfpI family	hypothetical protein	-	DJ-1/PfpI family	NA	no	no	no	no	no	no	no	no	no	no	no	no	no	no
5015	+	0.16855	3.10513034325475	0.52155	20	pxpA	5-oxoprolinase subunit A	ybgL	Belongs to the UPF0271 (lamB) family	NA	no	no	no	no	no	no	no	no	no	no	no	no	no	no
5033	+	0.2005	3.98716277529483	0.265	2	ssuC_5	Putative aliphatic sulfonates transport permease protein SsuC	atsB	Binding-protein-dependent transport system inner membrane component	NA	no	no	no	no	no	no	no	no	no	no	no	no	no	no
5034	+	0.1775	2.93930215964639	0.833142857142857	14	Belongs to the 'phage' integrase family	hypothetical protein	-	Belongs to the 'phage' integrase family	no	no	no	no	no	no	no	no	no	no	no	no	no	no	no
5075	-	-0.314777777777778	3.9100948885606	0.0819547008547009	117	5075	hypothetical protein	-	-	NA	no	no	no	no	no	no	no	no	no	no	no	no	no	no
5134	-	-0.215	3.07160414774329	0.169138461538462	13	N-acetylmuramoyl-L-alanine amidase activity	hypothetical protein	-	N-acetylmuramoyl-L-alanine amidase activity	NA	no	no	no	no	no	no	no	no	no	no	no	no	no	no
5168	-	-0.356333333333333	2.87289520163519	0.0302333333333333	3	5168	hypothetical protein	NA	NA	NA	no	no	no	no	no	no	no	no	no	no	no	no	no	no
5210	-	-0.250166666666667	3.23957751657679	0.281666666666667	6	acsA_1	Acetyl-coenzyme A synthetase	acs-2	AMP-binding enzyme C-terminal domain	NA	no	no	no	no	no	no	no	no	no	no	no	no	no	no
5216	+	0.226117647058824	4.26600071346161	0.310347058823529	17	gabR_3	HTH-type transcriptional regulatory protein GabR	-	helix_turn_helix gluconate operon transcriptional repressor	NA	no	no	no	no	no	no	no	no	no	no	no	no	no	no
5255	-	-0.152	2.68824613894425	0.7488	10	NAD dependent epimerase/dehydratase family	hypothetical protein	-	NAD dependent epimerase/dehydratase family	NA	no	no	no	no	no	no	no	no	no	no	no	no	no	no
5256	-	-0.243823529411765	3.66756154008439	0.137441176470588	17	5256	hypothetical protein	-	-	NA	no	no	no	no	no	no	no	no	no	no	no	no	no	no
5271	-	-0.3635	3.95860731484178	0.0544166666666667	6	pcaI_2	3-oxoadipate CoA-transferase subunit A	pcaI	3-oxoadipate CoA-transferase activity	NA	no	no	no	no	no	no	no	no	no	no	no	no	no	no
5289	-	-0.261444444444444	3.08039897621589	0.114911111111111	18	galE_2	UDP-glucose 4-epimerase	galE	Belongs to the NAD(P)-dependent epimerase dehydratase family	NA	no	no	no	no	no	no	no	no	no	no	no	no	no	no
5316	+	0.221066666666667	2.80966830182971	0.800133333333333	15	Sugar (and other) transporter	hypothetical protein	-	Sugar (and other) transporter	no	no	no	no	no	no	no	no	no	no	no	no	no	no	no
5319	-	-0.471	2.96657624451305	0.0343	1	Ankyrin repeats (many copies)	hypothetical protein	-	Ankyrin repeats (many copies)	NA	no	no	no	no	no	no	no	no	no	no	no	no	no	no
5389	-	-0.436428571428571	3.32790214206428	0.0340142857142857	7	5389	hypothetical protein	NA	NA	NA	no	no	no	no	no	no	no	no	no	no	no	no	no	no
5457	-	-0.221944444444444	5.25884840114821	0.180872222222222	18	Sak4	hypothetical protein	-	AAA domain	NA	yes	no	no	no	no	no	no	no	no	no	no	no	no	no
5493	+	0.182136363636364	2.71444269099223	0.430077272727273	22	htrE_1	Outer membrane usher protein HtrE	mrkC	usher protein	NA	no	no	no	no	no	no	no	no	no	no	no	no	no	no
5501	+	0.1825	2.70333480973847	0.62658	10	puuB_3	Gamma-glutamylputrescine oxidoreductase	ordL	oxidoreductase	NA	no	no	no	no	no	no	no	no	no	no	no	no	no	no
5513	+	0.2476	2.77728352885242	0.09684	5	dusB	tRNA-dihydrouridine synthase B	dusB	Catalyzes the synthesis of 5,6-dihydrouridine (D), a modified base found in the D-loop of most tRNAs, via the reduction of the C5-C6 double bond in target uridines	NA	no	no	no	no	no	no	no	no	no	no	no	no	no	no
5532	+	0.436	2.6903698325741	0.964	1	leuB	3-isopropylmalate dehydrogenase	leuB	Catalyzes the oxidation of 3-carboxy-2-hydroxy-4- methylpentanoate (3-isopropylmalate) to 3-carboxy-4-methyl-2- oxopentanoate. The product decarboxylates to 4-methyl-2 oxopentanoate	NA	no	no	no	no	no	no	no	no	no	no	no	no	no	no
5554	+	0.196793103448276	4.38615817812393	0.455601724137931	58	bacC_2	Dihydroanticapsin 7-dehydrogenase	idnO	Gluconate 5-dehydrogenase	NA	no	no	no	no	no	no	no	no	no	no	no	no	no	no
5600	+	0.178333333333333	3.49894073778225	0.386	3	dapA_5	4-hydroxy-tetrahydrodipicolinate synthase	dapA1	Dihydrodipicolinate synthetase family	NA	no	no	no	no	no	no	no	no	no	no	no	no	no	no
5625	+	0.185142857142857	4.67162039656126	0.64497619047619	42	yadV_1	putative fimbrial chaperone YadV	-	Pili assembly chaperone PapD, C-terminal domain	NA	no	no	no	no	no	no	no	no	no	no	no	no	no	no
5672	-	-0.183	2.88605664769316	0.327	1	qseB_1	Transcriptional regulatory protein QseB	qseB	Transcriptional regulatory protein, C terminal	NA	no	no	no	no	no	no	no	no	no	no	no	no	no	no
5714	-	-0.323125	2.6903698325741	0.0363	8	AAA domain (dynein-related subfamily)	hypothetical protein	-	AAA domain (dynein-related subfamily)	NA	no	no	no	no	no	no	no	no	no	no	no	yes	no	no
5818	-	-0.186333333333333	3.41228903498109	0.381328571428571	63	Putative short-chain type dehydrogenase/reductase	Putative short-chain type dehydrogenase/reductase	-	KR domain	NA	no	no	no	no	no	no	no	no	no	no	no	no	no	no
5823	-	-0.375857142857143	3.51999305704285	0.307142857142857	7	nnr	Bifunctional NAD(P)H-hydrate repair enzyme Nnr	nnrD	Bifunctional enzyme that catalyzes the epimerization of the S- and R-forms of NAD(P)HX and the dehydration of the S-form of NAD(P)HX at the expense of ADP, which is converted to AMP. This allows the repair of both epimers of NAD(P)HX, a damaged form of NAD(P)H that is a result of enzymatic or heat-dependent hydration	NA	no	no	no	no	no	no	no	no	no	no	no	no	no	no
5827	+	0.228222222222222	2.82390874094432	0.415477777777778	9	Allophanate hydrolase subunit 2	hypothetical protein	-	Allophanate hydrolase subunit 2	NA	no	no	no	no	no	no	no	no	no	no	no	no	no	no
5837	-	-0.158833333333333	2.86327943284359	0.4115	6	tolR	Tol-Pal system protein TolR	-	Biopolymer transport protein ExbD/TolR	NA	no	no	no	no	no	no	no	no	no	no	no	no	no	no
5969	-	-0.383666666666667	4.00305075150462	0.0349333333333333	6	apxIB	Toxin RTX-I translocation ATP-binding protein	-	ABC transporter transmembrane region	NA	no	no	no	no	no	no	no	no	no	no	no	no	no	no
6020	+	0.196	4.0087739243075	0.180336363636364	11	6020	hypothetical protein	-	-	NA	no	no	no	no	no	no	no	no	no	no	no	no	no	no
6027	-	-0.26504	3.70333480973847	0.145884	25	ybbK	hypothetical protein	ybbK	Protein of unknown function (DUF523)	no	no	no	no	no	no	no	no	no	no	no	no	no	no	no
6073	-	-0.440928571428571	3.00612308505879	0.0207428571428571	14	cellulase activity	hypothetical protein	-	cellulase activity	NA	no	no	no	no	no	no	no	no	no	no	no	no	no	no
6080	+	0.220268292682927	3.47366072261016	0.315831707317073	41	calB_1	Coniferyl aldehyde dehydrogenase	-	Aldehyde dehydrogenase family	NA	no	no	no	yes	no	no	no	no	no	no	no	no	no	no
6133	-	-0.168810810810811	3.25570701687732	0.246459459459459	37	6133	hypothetical protein	-	-	NA	no	no	no	no	no	no	no	no	no	no	no	no	no	no
6200	-	-0.4009	4.19722627470802	0.04596	10	rcsC_2	Sensor histidine kinase RcsC	luxR	helix_turn_helix, Lux Regulon	NA	no	no	no	no	no	no	no	no	no	no	no	no	no	no
6265	-	-0.364380952380952	2.97881070093006	0.0677238095238095	21	nfdA	N-substituted formamide deformylase	nfdA	Amidohydrolase family	NA	no	no	no	no	no	yes	no	no	no	no	no	no	no	no
6293	+	0.210909090909091	3.26680273489343	0.189327272727273	11	Transcriptional regulator	hypothetical protein	-	Transcriptional regulator	no	no	no	no	no	no	no	no	no	no	no	no	no	no	no
6294	+	0.194	4.69897000433602	0.581	5	comM	Competence protein ComM	comM	Magnesium chelatase, subunit ChlI	NA	no	no	no	no	no	no	no	no	no	no	no	no	no	no
6299	-	-0.172	2.70114692359029	0.323	2	6299	hypothetical protein	-	-	NA	no	no	no	no	no	no	no	no	no	no	no	no	no	no
6314	-	-0.432	3.22475374025976	0.0363	1	Large exoproteins involved in heme utilization or adhesion	hypothetical protein	-	Large exoproteins involved in heme utilization or adhesion	NA	no	no	no	no	no	no	no	no	no	no	no	no	no	no
6601	-	-0.269666666666667	3.5654310959658	0.427916666666667	6	lpxP	Lipid A biosynthesis palmitoleoyltransferase	lpxL	Catalyzes the transfer of laurate from lauroyl-acyl carrier protein (ACP) to Kdo(2)-lipid IV(A) to form Kdo(2)- (lauroyl)-lipid IV(A)	no	no	no	no	no	no	no	no	no	no	no	no	no	no	no
6618	+	0.2475	3.00436480540245	0.9185	4	lipR_1	Putative acetyl-hydrolase LipR	est	Steryl acetyl hydrolase	no	no	no	no	no	no	no	no	no	no	no	no	no	no	no
6620	-	-0.28265	2.70114692359029	0.054555	20	6620	hypothetical protein	NA	NA	NA	no	no	yes	no	yes	no	yes	no	no	no	no	no	no	no
6629	-	-0.2425	2.83863199776503	0.3612	6	degQ	Periplasmic pH-dependent serine endoprotease DegQ	mucD	Belongs to the peptidase S1C family	no	no	no	no	no	no	no	no	no	no	no	no	no	no	no
6632	+	0.201231707317073	4.53760200210104	0.357891463414634	82	ycaC_2	putative hydrolase YcaC	slsA	Isochorismatase family	NA	no	no	no	no	no	no	no	no	no	no	no	no	no	no
6633	+	0.152	2.81247927916354	0.596	3	6633	hypothetical protein	NA	NA	NA	no	no	no	no	no	no	no	no	no	no	no	no	no	no
6634	+	0.271833333333333	3.02548830726267	0.6045	6	degS	Serine endoprotease DegS	degS	COG0265 Trypsin-like serine proteases, typically periplasmic, contain C-terminal PDZ domain	no	no	no	no	no	no	no	no	no	no	no	no	no	no	no
6637	+	0.1935	2.73518217699046	0.2855	2	csuE	hypothetical protein	csuE	Spore Coat Protein U domain	NA	no	no	no	no	no	no	no	no	no	no	no	no	no	no
6639	-	-0.200571428571429	4.39469495385889	0.150442857142857	28	6639	hypothetical protein	-	-	no	no	no	no	no	no	no	no	no	no	no	no	no	no	no
6640	-	-0.182646017699115	3.62893213772826	0.16527610619469	113	6640	hypothetical protein	-	-	yes	no	no	no	no	no	no	no	no	no	no	no	no	no	no
6643	+	0.221584905660377	6.07160414774329	0.319509433962264	53	Antibiotic biosynthesis monooxygenase	hypothetical protein	-	Antibiotic biosynthesis monooxygenase	NA	no	no	no	no	no	no	no	no	no	no	no	no	no	no
6649	-	-0.5625	3.39361863488939	0.02115	2	pcaJ_3	3-oxoadipate CoA-transferase subunit B	pcaJ	3-oxoadipate CoA-transferase activity	NA	no	no	no	no	no	no	no	no	no	no	no	no	no	no
6650	+	0.2076	3.11861534322943	0.439533333333333	15	paaD	Putative 1%2C2-phenylacetyl-CoA epoxidase%2C subunit D	paaD	Iron-sulfur cluster assembly protein	NA	no	no	no	no	no	no	no	no	no	no	no	no	no	no
6657	-	-0.3408	2.96657624451305	0.24716	5	rhdA	Thiosulfate sulfurtransferase	rhdA	Rhodanese Homology Domain	NA	no	no	no	no	no	no	no	no	no	no	no	no	no	no
6658	-	-0.37825	2.80410034759077	0.049925	4	hpd	4-hydroxyphenylpyruvate dioxygenase	hppD	Hydroxyphenylpyruvate dioxygenase, HPPD, N-terminal	NA	no	no	no	no	no	no	no	no	no	no	no	no	no	no
6663	+	0.3108	3.23882418684427	0.9022	5	Predicted metal-dependent hydrolase	hypothetical protein	-	Predicted metal-dependent hydrolase	NA	no	no	no	no	no	no	no	no	no	no	no	no	no	no
6674	-	-0.164	2.88272870434424	0.4252	5	6674	hypothetical protein	-	-	NA	no	no	no	no	no	no	no	no	no	no	no	no	no	no
6677	-	-0.184	3.30539480106643	0.662	2	ftsN	Cell division protein FtsN	-	Sporulation related domain	NA	no	no	no	no	no	no	no	no	no	no	no	no	no	no
6682	-	-0.2009	2.74714696902011	0.32412	10	panS_2	Pantothenate precursors transporter PanS	-	SBF-like CPA transporter family (DUF4137)	NA	no	no	no	no	no	no	no	no	no	no	no	no	no	no
6687	+	0.236	3.06651271215129	0.8102	5	sohB	hypothetical protein	sohB	Peptidase family S49 N-terminal	no	no	no	no	no	no	no	no	no	no	no	no	no	no	no
6691	-	-0.4705	3.06449273417529	0.0272	2	Protein of unknown function (DUF1232)	hypothetical protein	-	Protein of unknown function (DUF1232)	no	no	no	no	no	no	no	no	no	no	no	no	no	no	no
6698	-	-0.247909090909091	3.47886191629596	0.113890909090909	11	purT	Formate-dependent phosphoribosylglycinamide formyltransferase	purT	Involved in the de novo purine biosynthesis. Catalyzes the transfer of formate to 5-phospho-ribosyl-glycinamide (GAR), producing 5-phospho-ribosyl-N-formylglycinamide (FGAR). Formate is provided by PurU via hydrolysis of 10-formyl-tetrahydrofolate	NA	no	no	no	no	no	yes	no	no	no	no	no	no	no	no
6703	-	-0.3085	2.76447155309245	0.720875	4	scoB	putative succinyl-CoA:3-ketoacid coenzyme A transferase subunit B	lpsJ	Coenzyme A transferase	NA	no	no	no	no	no	no	no	no	no	no	no	no	no	no
6704	+	0.175444444444444	2.79860287567955	0.413177777777778	9	lepA	Elongation factor 4	lepA	Required for accurate and efficient protein synthesis under certain stress conditions. May act as a fidelity factor of the translation reaction, by catalyzing a one-codon backward translocation of tRNAs on improperly translocated ribosomes. Back- translocation proceeds from a post-translocation (POST) complex to a pre-translocation (PRE) complex, thus giving elongation factor G a second chance to…	NA	no	no	no	no	no	no	no	no	no	no	no	no	no	no
6706	-	-0.244777777777778	3.28567024025477	0.110611111111111	9	yjhX	hypothetical protein	yjhX	Putative toxin of bacterial toxin-antitoxin pair	NA	no	no	no	no	no	no	no	no	no	no	no	no	no	no
6717	-	-0.356739130434783	3.02410886359821	0.0787478260869565	23	VP0886	hypothetical protein	VP0886	exporter	NA	no	no	no	no	no	no	no	no	no	no	no	no	no	no
6726	-	-0.37825	2.82681373158773	0.034275	4	LysE type translocator	hypothetical protein	-	LysE type translocator	no	no	no	no	no	no	no	no	no	no	no	no	no	no	no
6726	-	-0.378	3.17005330405836	0.0463857142857143	7	rhtC_4	Threonine efflux protein	-	LysE type translocator	no	no	no	no	no	no	no	no	no	no	no	no	no	no	no
6728	-	-0.304555555555556	3.13667713987954	0.148383333333333	18	nicP_2	Porin-like protein NicP	-	outer membrane porin, OprD family	NA	no	no	no	yes	no	no	no	no	no	no	no	no	no	no
6731	-	-0.409	2.76700388960785	0.0228333333333333	3	6731	hypothetical protein	NA	NA	NA	no	no	no	no	no	no	no	no	no	no	yes	no	no	no
6732	-	-0.2735	2.71896663275227	0.9365	2	NADPH oxidoreductase	NADPH oxidoreductase	-	Ferric reductase NAD binding domain	NA	no	no	no	no	no	no	no	no	no	no	no	no	no	no
6733	-	-0.20575	2.76955107862173	0.51085	4	yfeH	hypothetical protein	yfeH	SBF-like CPA transporter family (DUF4137)	NA	no	no	no	no	no	no	no	no	no	no	no	no	no	no
6734	-	-0.378	2.72584215073632	0.03325	2	rhaS_4	HTH-type transcriptional activator RhaS	-	AraC-like ligand binding domain	no	no	no	no	no	no	no	no	no	no	no	no	no	no	no
6745	+	0.21	2.82102305270683	0.404372727272727	11	catB	Muconate cycloisomerase 1	catB	Mandelate racemase / muconate lactonizing enzyme, C-terminal domain	NA	no	no	no	no	no	no	no	no	no	no	no	no	no	no
6747	-	-0.2215	3.59687947882418	0.1705	2	6747	hypothetical protein	NA	NA	no	no	no	no	no	no	no	no	no	no	no	no	no	no	no
6750	+	0.1488	2.70114692359029	0.5076	10	Predicted metal-dependent hydrolase	hypothetical protein	-	Predicted metal-dependent hydrolase	NA	no	no	no	no	no	no	no	no	no	no	no	no	no	no
6754	+	0.165	3.3829996588791	0.578857142857143	7	rlmD	23S rRNA (uracil(1939)-C(5))-methyltransferase RlmD	rlmD	Catalyzes the formation of 5-methyl-uridine at position 1939 (m5U1939) in 23S rRNA	no	no	no	no	no	no	no	no	no	no	no	no	no	no	no
6755	+	0.193777777777778	2.93930215964639	0.210722222222222	18	bfrD	putative TonB-dependent receptor BfrD	-	TonB dependent receptor	NA	no	no	no	no	no	no	no	no	no	no	no	no	no	no
6762	+	0.242442857142857	3.73518217699046	0.137358571428571	70	ywfM	hypothetical protein	ywfM	EamA-like transporter family	no	no	no	no	no	no	no	no	no	no	no	no	no	no	no
6765	-	-0.174591836734694	3.63078414258986	0.242363265306122	49	6765	hypothetical protein	-	-	NA	no	no	no	no	no	no	no	no	no	no	no	no	no	no
6781	-	-0.220005952380952	7.17198493577602	0.147902976190476	168	6781	hypothetical protein	-	-	no	no	no	no	no	no	no	no	no	no	no	no	no	no	no
6799	+	0.444	3.08460016478773	0.958	1	cysA_1	Sulfate/thiosulfate import ATP-binding protein CysA	cysA	Part of the ABC transporter complex CysAWTP involved in sulfate thiosulfate import. Responsible for energy coupling to the transport system	no	no	no	no	no	no	no	no	no	no	no	no	no	no	no
6808	+	0.348	2.88605664769316	0.0464	1	6808	hypothetical protein	NA	NA	NA	no	no	no	no	no	no	no	no	no	no	no	no	no	no
6817	+	0.2074	3.58169870868025	0.2122	5	btuB_6	Vitamin B12 transporter BtuB	fhuA	TonB dependent receptor	NA	no	no	no	no	no	no	no	no	no	no	no	no	no	no
6863	-	-0.413285714285714	4.04575749056067	0.0420571428571429	7	mmgC_4	Acyl-CoA dehydrogenase	-	Acyl-CoA dehydrogenase, C-terminal domain	NA	no	no	no	no	no	no	no	no	no	no	no	no	no	no
6865	-	-0.166911111111111	3.97881070093006	0.182157777777778	45	6865	hypothetical protein	-	-	yes	no	no	no	no	no	no	no	no	no	no	no	no	no	no
6881	-	-0.282571428571429	3.29157909986529	0.0605	7	6881	hypothetical protein	-	-	NA	no	no	no	no	no	no	no	no	no	no	no	no	no	no
6896	-	-0.287	2.78781239559604	0.0917	2	pgpA	Phosphatidylglycerophosphatase A	pgpA	Lipid phosphatase which dephosphorylates phosphatidylglycerophosphate (PGP) to phosphatidylglycerol (PG)	NA	no	no	no	no	no	no	no	no	no	no	no	no	no	no
6898	-	-0.216666666666667	2.7619538968712	0.552583333333333	12	ytfN	hypothetical protein	ytfN	TamB, inner membrane protein subunit of TAM complex	NA	no	no	no	no	no	no	no	no	no	no	no	no	no	no
6907	-	-0.315363636363636	3.37365963262496	0.044	11	6907	hypothetical protein	NA	NA	NA	no	no	no	no	no	no	no	no	no	no	no	no	no	no
6912	-	-0.522	2.82102305270683	0.0292	2	6912	hypothetical protein	-	-	NA	no	no	no	no	no	no	no	no	no	no	no	no	no	no
6925	-	-0.246	3.90308998699194	0.10842	10	6925	hypothetical protein	-	-	NA	no	no	no	no	no	no	no	no	no	no	no	no	no	no
6934	+	0.28625	2.83863199776503	0.919	4	znuC	Zinc import ATP-binding protein ZnuC	znuC	Part of the ABC transporter complex ZnuABC involved in zinc import. Responsible for energy coupling to the transport system	no	no	no	no	no	no	no	no	no	no	no	no	no	no	no
6946	-	-0.1797	3.14874165128092	0.2715	10	glxR_2	2-hydroxy-3-oxopropionate reductase	-	NAD-binding of NADP-dependent 3-hydroxyisobutyrate dehydrogenase	no	no	no	no	no	no	no	no	no	no	no	no	no	no	no
6959	-	-0.348357142857143	3.59687947882418	0.0492285714285714	14	PAAR motif	hypothetical protein	-	PAAR motif	no	no	no	no	no	no	no	no	no	no	no	no	no	no	no
6982	-	-0.487953488372093	3.76700388960785	0.0238232558139535	43	6982	hypothetical protein	NA	NA	NA	no	no	no	no	no	no	no	no	no	no	no	no	no	no
6988	-	-0.149333333333333	2.82973828460504	0.367333333333333	3	uvrA_1	UvrABC system protein A	uvrA2	The UvrABC repair system catalyzes the recognition and processing of DNA lesions. UvrA is an ATPase and a DNA-binding protein. A damage recognition complex composed of 2 UvrA and 2 UvrB subunits scans DNA for abnormalities. When the presence of a lesion has been verified by UvrB, the UvrA molecules dissociate	NA	no	no	no	no	no	no	no	no	no	no	no	no	no	no
7008	-	-0.192083333333333	3.09908693226233	0.66225	12	pyrH	Uridylate kinase	pyrH	Catalyzes the reversible phosphorylation of UMP to UDP	NA	no	no	no	no	no	no	no	no	no	no	no	no	no	no
7013	-	-0.244	3.49757288001557	0.39935	2	pqqC	Pyrroloquinoline-quinone synthase	pqqC	Ring cyclization and eight-electron oxidation of 3a-(2- amino-2-carboxyethyl)-4,5-dioxo-4,5,6,7,8,9-hexahydroquinoline- 7,9-dicarboxylic-acid to PQQ	NA	no	no	no	no	no	no	no	no	no	no	no	no	no	no
7017	+	0.198833333333333	2.7281583934635	0.702833333333333	6	lpxK	Tetraacyldisaccharide 4'-kinase	lpxK	Transfers the gamma-phosphate of ATP to the 4'-position of a tetraacyldisaccharide 1-phosphate intermediate (termed DS-1- P) to form tetraacyldisaccharide 1,4'-bis-phosphate (lipid IVA)	NA	no	no	no	no	no	no	no	no	no	no	no	no	no	no
7023	+	0.184567567567568	3.46092390120722	0.413818918918919	37	yjhB_2	Putative metabolite transport protein YjhB	-	Sugar (and other) transporter	no	no	no	no	no	no	no	no	no	no	no	no	no	no	no
7027	+	0.173	3.3829996588791	0.678222222222222	9	Baeyer-Villiger monooxygenase	Baeyer-Villiger monooxygenase	-	Flavin-binding monooxygenase-like	NA	no	no	no	no	no	no	no	no	no	no	no	no	no	no
7029	+	0.2463	2.9100948885606	0.13647	10	7029	hypothetical protein	NA	NA	no	no	no	no	no	no	no	no	no	no	no	no	no	no	no
7033	+	0.264714285714286	2.73282827159699	0.904	7	bpt	Aspartate/glutamate leucyltransferase	ate	May conjugate Arg from its aminoacyl-tRNA to the N- termini of proteins containing an N-terminal aspartate or glutamate	NA	no	no	no	no	no	no	no	no	no	no	no	no	no	no
7045	-	-0.18575	3.53910215724345	0.60375	4	hslO	33 kDa chaperonin	hslO	Redox regulated molecular chaperone. Protects both thermally unfolding and oxidatively damaged proteins from irreversible aggregation. Plays an important role in the bacterial defense system toward oxidative stress	NA	no	no	no	no	no	no	no	no	no	no	no	no	no	no
7048	-	-0.436	2.96657624451305	0.0353	2	Protein of unknown function (DUF2726)	hypothetical protein	-	Protein of unknown function (DUF2726)	NA	no	no	no	no	no	no	no	no	no	no	no	no	no	no
7053	-	-0.175285714285714	4.0195421077239	0.358571428571429	7	rutR	HTH-type transcriptional regulator RutR	rutR	YcdC-like protein, C-terminal region	no	no	no	no	no	no	no	no	no	no	no	no	no	no	no
7065	-	-0.1672	3.8153085691824	0.4592	5	hisQ	Histidine transport system permease protein HisQ	hisQ	COG4215 ABC-type arginine transport system, permease component	no	no	no	no	no	no	no	no	no	no	no	no	no	no	no
7067	-	-0.324	3.13966199342901	0.0645	1	Paraquat-inducible protein A	hypothetical protein	-	Paraquat-inducible protein A	NA	no	no	no	no	no	no	no	no	no	no	no	no	no	no
7070	+	0.152333333333333	2.87289520163519	0.2885	6	Gram-negative bacterial TonB protein C-terminal	hypothetical protein	-	Gram-negative bacterial TonB protein C-terminal	NA	no	no	no	no	no	no	no	no	no	no	no	no	no	no
7078	-	-0.163	3.02965312376991	0.170618181818182	33	7078	hypothetical protein	-	-	NA	no	no	no	no	no	no	no	no	no	no	no	no	no	no
7081	+	0.255625	3.08249449044745	0.5238125	8	parC	DNA topoisomerase 4 subunit A	parC	Topoisomerase IV is essential for chromosome segregation. It relaxes supercoiled DNA. Performs the decatenation events required during the replication of a circular DNA molecule	no	no	no	no	no	no	no	no	no	no	no	no	no	no	no
7088	+	0.182478260869565	3.81815641205523	0.525186956521739	46	paaF_2	2%2C3-dehydroadipyl-CoA hydratase	dcaE	Enoyl-CoA hydratase/isomerase	NA	no	no	no	no	no	no	no	no	no	no	no	no	no	no
7089	+	0.216133333333333	3.0695604052333	0.229886666666667	15	Acetyltransferase (GNAT) domain	hypothetical protein	-	Acetyltransferase (GNAT) domain	no	no	no	no	no	no	no	no	no	no	no	no	no	no	no
7096	-	-0.361461538461538	2.83863199776503	0.0344384615384615	13	Protein of unknown function (DUF1073)	hypothetical protein	-	Protein of unknown function (DUF1073)	NA	no	no	no	no	no	no	no	no	no	no	no	no	no	no
7101	-	-0.200692307692308	3.28988263488818	0.549923076923077	13	trpD_1	Anthranilate phosphoribosyltransferase	trpD	Catalyzes the transfer of the phosphoribosyl group of 5- phosphorylribose-1-pyrophosphate (PRPP) to anthranilate to yield N-(5'-phosphoribosyl)-anthranilate (PRA)	no	no	no	no	no	no	no	no	no	no	no	no	no	no	no
7114	+	0.1833	4.65560772631489	0.5767	10	trmB_1	tRNA (guanine-N(7)-)-methyltransferase	trmB	Catalyzes the formation of N(7)-methylguanine at position 46 (m7G46) in tRNA	NA	no	no	no	no	no	no	no	no	no	no	no	no	no	no
7134	+	0.2465	2.73992861201493	0.08465	2	cat1	Succinyl-CoA:coenzyme A transferase	scpC	acetyl-CoA hydrolase	NA	no	no	no	no	no	no	no	no	no	no	no	no	no	no
7136	-	-0.353142857142857	2.98296666070122	0.260471428571429	7	ygiC	Putative acid--amine ligase YgiC	ygiC	Glutathionylspermidine synthase preATP-grasp	no	no	no	no	no	no	no	no	no	no	no	no	no	no	no
7138	-	-0.203666666666667	3.05012229596313	0.183333333333333	3	7138	hypothetical protein	-	-	NA	no	no	no	no	no	no	no	no	no	no	no	no	no	no
7149	-	-0.337111111111111	3.43889861635094	0.0546555555555556	9	7149	hypothetical protein	-	-	no	no	no	no	no	no	no	no	no	no	no	no	no	no	no
7154	-	-0.152111111111111	2.99567862621736	0.538222222222222	9	phnW	2-aminoethylphosphonate--pyruvate transaminase	phnW	Belongs to the class-V pyridoxal-phosphate-dependent aminotransferase family. PhnW subfamily	no	no	no	no	no	no	no	no	no	no	no	no	no	no	no
7156	+	0.171545454545455	2.86646109162978	0.495909090909091	11	ssuB_1	Aliphatic sulfonates import ATP-binding protein SsuB	-	ATPases associated with a variety of cellular activities	no	no	no	no	yes	no	no	no	no	no	no	no	no	no	no
7158	-	-0.167846153846154	3.64975198166584	0.563769230769231	13	7158	hypothetical protein	-	-	NA	no	no	no	no	no	no	no	no	no	no	no	no	no	no
7168	+	0.173	3.11747546204512	0.529592592592593	27	hcaR_1	Hca operon transcriptional activator HcaR	-	LysR substrate binding domain	no	no	no	no	no	no	no	no	no	no	no	no	no	no	no
7169	+	0.179888888888889	3.21324857785444	0.261666666666667	9	pncA	Nicotinamidase	pncA	Isochorismatase family	no	no	no	no	no	no	no	no	no	no	no	no	no	no	no
7203	+	0.1746	3.59687947882418	0.59305	20	paaF_4	2%2C3-dehydroadipyl-CoA hydratase	paaF	Enoyl-CoA hydratase/isomerase	NA	no	no	no	no	no	no	no	no	no	no	no	no	no	no
7208	-	-0.182333333333333	2.97881070093006	0.614	9	ybdG	Miniconductance mechanosensitive channel YbdG	ybdG	Mechanosensitive ion channel	NA	no	no	no	no	no	no	no	no	no	no	no	no	no	no
7211	-	-0.213222222222222	3.61618463401957	0.342588888888889	9	btuB_2	Vitamin B12 transporter BtuB	-	TonB dependent receptor	NA	no	no	no	no	no	no	no	no	no	no	no	no	no	no
7230	-	-0.193	3.92811799269387	0.144584210526316	38	7230	hypothetical protein	-	-	yes	no	no	no	no	no	no	no	no	no	no	no	no	no	no
7234	-	-0.288666666666667	2.96657624451305	0.253455555555556	9	dsbC_2	putative thiol:disulfide interchange protein DsbC	-	Required for disulfide bond formation in some periplasmic proteins. Acts by transferring its disulfide bond to other proteins and is reduced in the process	NA	no	no	yes	no	yes	no	yes	no	no	no	no	no	no	no
7241	-	-0.275166666666667	2.82681373158773	0.0635416666666667	12	Inovirus Gp2	hypothetical protein	-	Inovirus Gp2	NA	no	no	no	no	no	no	no	no	no	no	no	no	no	no
7260	-	-0.244	2.79588001734407	0.0678666666666667	3	dnaQ	DNA polymerase III subunit epsilon	-	EXOIII	NA	no	no	no	no	no	no	yes	no	yes	no	no	no	no	no
7264	-	-0.244368421052632	3.15864052954515	0.107389473684211	19	BrnA antitoxin of type II toxin-antitoxin system	hypothetical protein	-	BrnA antitoxin of type II toxin-antitoxin system	NA	no	no	no	no	no	no	no	no	no	no	no	no	no	no
7265	-	-0.195114173228346	5.03338901331807	0.209588188976378	254	7265	hypothetical protein	-	-	NA	no	no	no	no	no	no	no	no	no	no	no	no	no	no
7266	-	-0.3702	2.82973828460504	0.02864	5	7266	hypothetical protein	NA	NA	NA	no	no	no	no	no	no	no	no	no	no	no	no	no	no
7283	-	-0.1316	2.85387196432176	0.4732	15	7283	hypothetical protein	-	-	no	no	no	no	no	no	no	no	no	no	no	no	no	no	no
7324	+	0.1914	3.52287874528034	0.248	10	Domain of unknown function (DUF4882)	hypothetical protein	-	Domain of unknown function (DUF4882)	no	no	no	no	no	no	no	no	no	no	no	no	no	no	no
7331	-	-0.2675	2.68824613894425	0.062	4	Transglycosylase SLT domain	hypothetical protein	-	Transglycosylase SLT domain	NA	no	no	yes	no	yes	no	yes	no	no	no	no	no	no	no
7340	-	-0.159037037037037	3.71219827006977	0.195237037037037	27	higB2	Putative toxin HigB2	VY92_07350	Phage derived protein Gp49-like (DUF891)	NA	no	no	yes	no	yes	no	yes	no	no	no	no	no	no	no
7371	-	-0.46	2.96657624451305	0.0262	2	czcD_2	Cadmium%2C cobalt and zinc/H(+)-K(+) antiporter	czcD	cation diffusion facilitator family transporter	NA	no	no	no	no	no	no	no	no	no	no	no	no	no	no
7372	-	-0.40075	2.68824613894425	0.0217	4	Protein of unknown function (DUF3168)	hypothetical protein	-	Protein of unknown function (DUF3168)	NA	no	no	no	no	no	no	no	no	no	no	no	no	no	no
7379	-	-0.406	3.16494389827988	0.0383	1	ybdF	hypothetical protein	ybdF	YjbR	NA	no	no	no	no	no	no	no	no	no	no	no	no	no	no
7390	-	-0.268142857142857	2.76955107862173	0.0616428571428571	7	7390	hypothetical protein	NA	NA	NA	no	no	yes	no	yes	no	yes	no	no	no	no	no	no	no
7407	+	0.219	2.95078197732982	0.8615	4	sutR_2	HTH-type transcriptional regulator SutR	-	Cupin domain	no	no	no	no	no	no	no	no	no	no	no	no	no	no	no
7433	-	-0.183769230769231	2.90308998699194	0.368169230769231	13	7433	hypothetical protein	-	-	NA	no	no	no	no	no	no	no	no	no	no	no	no	no	no
7450	-	-0.2875	3.24336389175415	0.104	4	7450	hypothetical protein	-	-	NA	no	no	no	no	no	no	no	no	no	no	no	no	no	no
7495	-	-0.1606	3.15864052954515	0.24	5	Beta-lactamase enzyme family	hypothetical protein	-	Beta-lactamase enzyme family	NA	no	no	no	yes	no	no	no	no	no	no	no	no	no	no
7519	-	-0.3	2.97469413473523	0.28615	8	glsA	Glutaminase	glsA	Belongs to the glutaminase family	NA	no	no	no	no	no	no	no	no	no	no	no	no	no	no
7578	+	0.254333333333333	3.23284413391782	0.103466666666667	3	7578	hypothetical protein	-	-	NA	no	no	no	no	no	no	no	no	no	no	no	no	no	no
7593	-	-0.3195	3.53313237964589	0.135683333333333	6	rhaS_7	HTH-type transcriptional activator RhaS	-	AraC-type transcriptional regulator N-terminus	NA	no	no	no	no	no	yes	no	no	no	no	no	no	no	no
7608	-	-0.215625	2.76700388960785	0.2348375	8	mgtA	Magnesium-transporting ATPase%2C P-type 1	mgtA	Cation transporter/ATPase, N-terminus	no	no	no	no	no	no	no	no	no	no	no	no	no	no	no
7631	-	-0.2612	3.52143350440616	0.19166	5	yejB	Inner membrane ABC transporter permease protein YejB	yejB	Binding-protein-dependent transport system inner membrane component	no	no	no	no	no	no	no	no	no	no	no	no	no	no	no
7632	+	0.1975	3.04095860767891	0.71525	4	Acetyltransferase	Acetyltransferase	-	Acetyltransferase (GNAT) domain	no	no	no	no	no	no	no	no	no	no	no	no	no	no	no
7636	-	-0.287133333333333	4.93181413825384	0.105233333333333	15	7636	hypothetical protein	-	-	NA	no	no	no	no	no	no	no	no	no	no	no	no	no	no
7689	-	-0.269818181818182	3.58004425151024	0.174172727272727	11	rhtB_3	Homoserine/homoserine lactone efflux protein	-	LysE type translocator	no	no	no	no	no	no	no	no	no	no	no	no	no	no	no
7714	+	0.285545454545455	2.95860731484178	0.293672727272727	11	oppA	Oligopeptide-binding protein OppA	hbpA	Bacterial extracellular solute-binding proteins, family 5 Middle	NA	no	no	no	no	no	no	no	no	no	no	no	no	no	no
7715	-	-0.395547619047619	3.19246497193115	0.0298738095238095	42	RHS Repeat	hypothetical protein	-	RHS Repeat	NA	no	no	no	no	no	no	no	no	no	no	no	no	no	no
7783	+	0.1624	3.59687947882418	0.508	15	Predicted metal-dependent hydrolase	hypothetical protein	-	Predicted metal-dependent hydrolase	NA	no	no	no	no	no	no	no	no	no	no	no	no	no	no
7788	+	0.22	2.75202673363819	0.867	1	aac	Aminoglycoside 2'-N-acetyltransferase	-	Acetyltransferase (GNAT) domain	NA	no	no	no	no	no	no	no	no	no	no	no	no	no	no
7807	-	-0.4196	2.7851561519523	0.0226	5	xerC_3	Tyrosine recombinase XerC	-	Phage integrase family	NA	no	no	no	no	no	no	no	no	no	no	no	no	no	no
7834	-	-0.4325	3.4672456210075	0.0454	2	ureJ	hypothetical protein	ureJ	HupE / UreJ protein	NA	no	no	no	no	no	no	no	no	no	no	no	no	no	no
7859	+	0.227	2.93181413825384	0.161	1	paaF_1	2%2C3-dehydroadipyl-CoA hydratase	-	Enoyl-CoA hydratase/isomerase	NA	no	no	no	no	no	no	no	no	no	no	no	no	no	no
7921	+	0.16275	2.98716277529483	0.40525	4	tcdA	tRNA threonylcarbamoyladenosine dehydratase	ygdL	COG1179 Dinucleotide-utilizing enzymes involved in molybdopterin and thiamine biosynthesis family 1	NA	no	no	no	no	no	no	no	no	no	no	no	no	no	no
7939	-	-0.15575	2.93930215964639	0.47075	4	pstB	Phosphate import ATP-binding protein PstB	pstB	Part of the ABC transporter complex PstSACB involved in phosphate import. Responsible for energy coupling to the transport system	NA	no	no	no	no	no	no	no	no	no	no	no	no	no	no
7967	+	0.173553398058252	4.47886191629596	0.330354368932039	103	gltC_3	HTH-type transcriptional regulator GltC	ydcI	Transcriptional regulator	NA	no	no	no	no	no	no	no	no	no	no	no	no	no	no
8054	+	0.165833333333333	3.01592296609717	0.331333333333333	6	nicP_4	Porin-like protein NicP	-	Outer membrane porin	NA	no	no	no	no	no	no	no	no	no	no	no	no	no	no
8069	+	0.293	3.68193666503724	0.793636363636364	11	ftsH	ATP-dependent zinc metalloprotease FtsH	ftsH	Acts as a processive, ATP-dependent zinc metallopeptidase for both cytoplasmic and membrane proteins. Plays a role in the quality control of integral membrane proteins	no	no	no	no	no	no	no	no	no	no	no	no	no	no	no
8166	-	-0.361222222222222	3.12551818230053	0.0515277777777778	18	Phage late control gene D protein (GPD)	hypothetical protein	-	Phage late control gene D protein (GPD)	no	no	no	no	no	no	no	no	no	no	no	no	no	no	no
8236	+	0.416	2.98296666070122	0.969333333333333	3	Glutathione S-transferase N-terminal domain	hypothetical protein	-	Glutathione S-transferase N-terminal domain	no	no	no	no	no	no	no	no	no	no	no	no	no	no	no
8246	+	0.2848	2.79317412396815	0.9341	10	WYL domain	hypothetical protein	-	WYL domain	no	no	no	no	no	no	no	no	no	no	no	no	no	no	no
8331	+	0.297666666666667	2.7281583934635	0.35535	6	sbp_1	Sulfate-binding protein	sbp	sulfate ABC transporter	no	no	no	no	no	no	no	no	no	no	no	no	no	no	no
8382	-	-0.236384615384615	4.33068311943389	0.645461538461538	13	tolQ_3	Tol-Pal system protein TolQ	-	MotA/TolQ/ExbB proton channel family	NA	no	no	no	no	no	no	no	no	no	no	no	no	no	no
8442	-	-0.286714285714286	3.05354773498693	0.207228571428571	7	proP_1	Proline/betaine transporter	proP	Sugar (and other) transporter	NA	no	no	no	no	no	no	no	no	no	no	no	no	no	no
8452	-	-0.160666666666667	3.03105031901866	0.423	3	lutR	HTH-type transcriptional regulator LutR	IV02_29395	FCD	NA	no	no	no	no	no	no	no	no	no	no	no	no	no	no
8514	-	-0.368666666666667	3.74957999769111	0.113183333333333	6	antA_1	Anthranilate 1%2C2-dioxygenase large subunit	antA	Ring hydroxylating alpha subunit (catalytic domain)	NA	no	no	no	no	no	no	no	no	no	no	no	no	no	no
8541	+	0.3025	3.26921772433361	0.71585	4	mdtA_1	Multidrug resistance protein MdtA	-	Belongs to the membrane fusion protein (MFP) (TC 8.A.1) family	no	no	no	no	no	no	no	no	no	no	no	no	no	no	no
8652	+	0.261833333333333	2.70996538863748	0.0672166666666667	6	gcvA_3	Glycine cleavage system transcriptional activator	perR	LysR substrate binding domain	NA	no	no	no	no	no	no	no	no	no	no	no	no	no	no
8713	-	-0.482	2.84771165561694	0.0272	2	xerC_4	Tyrosine recombinase XerC	xerC	Belongs to the 'phage' integrase family. XerC subfamily	NA	no	no	no	no	no	no	no	no	no	no	no	no	no	no
8733	+	0.1816	3.56224943717961	0.62094	25	Mono(2-hydroxyethyl) terephthalate hydrolase	Mono(2-hydroxyethyl) terephthalate hydrolase	hcaG	Tannase and feruloyl esterase	NA	no	no	no	no	no	no	no	no	no	no	no	no	no	no
8773	-	-0.3735	3.06905096883248	0.04035	6	nanT_3	Sialic acid transporter NanT	benK	Major Facilitator	NA	no	no	no	no	no	no	no	no	no	no	no	no	no	no
8801	-	-0.2655	3.15614457737684	0.88675	4	acdP	hypothetical protein	acdP	Membrane dipeptidase (Peptidase family M19)	NA	no	no	no	no	no	no	no	no	no	no	no	no	no	no
8838	-	-0.413333333333333	2.71219827006977	0.0255333333333333	3	ISNCY family transposase ISAjo2	ISNCY family transposase ISAjo2	-	PFAM Integrase catalytic	NA	no	no	no	no	no	no	no	no	no	no	yes	no	no	no
8873	-	-0.249611111111111	4.09528445472132	0.497288888888889	18	gspG	hypothetical protein	gspG	general secretion pathway protein	no	no	no	no	no	no	no	no	no	no	no	no	no	no	no
8906	+	0.177444444444444	4.04720755695591	0.646444444444444	9	yjjV	putative metal-dependent hydrolase YjjV	yjjV	TatD related DNase	NA	no	no	no	no	no	no	no	no	no	no	no	no	no	no
8914	-	-0.216333333333333	3.54060751224077	0.836666666666667	3	ubiJ	Ubiquinone biosynthesis accessory factor UbiJ	-	ubiquinone biosynthetic process from chorismate	NA	no	no	no	no	no	no	no	no	no	no	no	no	no	no
8930	+	0.299	2.82390874094432	0.0655	2	pcaK_4	4-hydroxybenzoate transporter PcaK	NA	NA	NA	no	no	no	no	no	no	no	no	no	no	no	no	no	no
8955	-	-0.252857142857143	2.82681373158773	0.192257142857143	7	cynR_1	HTH-type transcriptional regulator CynR	-	LysR substrate binding domain	NA	no	no	no	no	no	no	no	no	no	no	no	no	no	no
9043	-	-0.278	2.96657624451305	0.085825	4	Zinc-dependent metalloprotease	hypothetical protein	-	Zinc-dependent metalloprotease	NA	no	no	no	no	no	no	no	no	no	no	no	no	no	no
9112	+	0.225142857142857	3.05060999335509	0.836571428571429	14	srrA	Transcriptional regulatory protein SrrA	-	Transcriptional regulatory protein, C terminal	NA	no	no	no	no	no	no	no	no	no	no	no	no	no	no
9165	-	-0.320111111111111	2.77211329538633	0.0521833333333333	18	rutC_1	Putative aminoacrylate peracid reductase RutC	-	oxidation-reduction process	NA	no	no	no	no	no	no	no	no	no	no	no	no	no	no
9172	+	0.271333333333333	2.69897000433602	0.909	3	TPM domain	hypothetical protein	-	TPM domain	NA	no	no	no	no	no	no	no	no	no	no	no	no	no	no
9229	+	0.324	3.10790539730952	0.9266	5	Bacterial protein of unknown function (DUF924)	hypothetical protein	-	Bacterial protein of unknown function (DUF924)	NA	no	no	no	no	no	no	no	no	no	no	no	no	no	no
9231	-	-0.391	2.72353819582676	0.04835	2	slt	Soluble lytic murein transglycosylase	slt	COG0741 Soluble lytic murein transglycosylase and related regulatory proteins (some contain LysM invasin domains)	NA	no	no	no	no	no	no	no	no	no	no	no	no	no	no
9237	-	-0.149	2.8153085691824	0.470666666666667	3	9237	hypothetical protein	-	-	NA	no	no	no	yes	no	no	no	no	no	no	no	no	no	no
9285	-	-0.275212121212121	3.53610701101409	0.0586727272727273	33	9285	hypothetical protein	-	-	NA	no	no	no	no	no	no	no	no	no	no	no	no	no	no
9290	+	0.3025	3.0584885673656	0.93	2	queF	NADPH-dependent 7-cyano-7-deazaguanine reductase	queF	Catalyzes the NADPH-dependent reduction of 7-cyano-7- deazaguanine (preQ0) to 7-aminomethyl-7-deazaguanine (preQ1)	NA	no	no	no	no	no	no	no	no	no	no	no	no	no	no
9291	-	-0.526	2.70996538863748	0.0181	1	9291	hypothetical protein	-	-	NA	no	no	no	no	no	no	no	no	no	no	no	no	no	no
9295	+	0.3581	3.35753547975788	0.9404	10	cysT	Sulfate transport system permease protein CysT	cysT	Binding-protein-dependent transport system inner membrane component	no	no	no	no	no	no	no	no	no	no	no	no	no	no	no
9305	+	0.1805	2.69680394257951	0.773	2	murG	UDP-N-acetylglucosamine--N-acetylmuramyl-(pentapeptide) pyrophosphoryl-undecaprenol N-acetylglucosamine transferase	murG	Cell wall formation. Catalyzes the transfer of a GlcNAc subunit on undecaprenyl-pyrophosphoryl-MurNAc-pentapeptide (lipid intermediate I) to form undecaprenyl-pyrophosphoryl-MurNAc- (pentapeptide)GlcNAc (lipid intermediate II)	NA	no	no	no	no	no	no	no	no	no	no	no	no	no	no
9309	+	0.1785	2.81815641205523	0.568842857142857	14	Peptidase family M23	hypothetical protein	-	Peptidase family M23	NA	no	no	no	no	no	no	no	no	no	no	no	no	no	no
9314	+	0.1804	3.14266750356873	0.6688	5	TRAP-type C4-dicarboxylate transport system periplasmic component	hypothetical protein	-	TRAP-type C4-dicarboxylate transport system periplasmic component	NA	no	no	no	no	no	no	no	no	no	no	no	no	no	no
9316	+	0.15775	2.86012091359876	0.30925	4	Effector of murein hydrolase LrgA	hypothetical protein	-	Effector of murein hydrolase LrgA	NA	no	no	no	no	no	no	no	no	no	no	no	no	no	no
9330	-	-0.271	2.71896663275227	0.0598	3	Type-F conjugative transfer system pilin assembly protein	hypothetical protein	-	Type-F conjugative transfer system pilin assembly protein	NA	no	no	yes	no	yes	no	yes	no	no	no	no	no	no	no
9340	-	-0.279714285714286	3.24641694110709	0.0591857142857143	14	9340	hypothetical protein	NA	NA	NA	no	no	no	no	no	no	no	no	no	no	no	no	no	no
9344	+	0.208705882352941	3.0433514207948	0.747717647058823	17	Thioesterase superfamily	hypothetical protein	-	Thioesterase superfamily	NA	no	no	no	no	no	no	no	no	no	no	no	no	no	no
9348	-	-0.165360655737705	3.94309514866353	0.179029508196721	61	9348	hypothetical protein	-	-	yes	no	no	no	no	no	no	no	no	no	no	no	no	no	no
9353	+	0.17748125	4.65757731917779	0.33120125	160	smtB	Succinyl-CoA--L-malate CoA-transferase beta subunit	-	CoA-transferase family III	NA	no	no	no	no	no	no	no	no	no	no	no	no	no	no
9357	+	0.159583333333333	3.36251027048749	0.33775	12	C1-hpah_2	p-hydroxyphenylacetate 3-hydroxylase%2C reductase component	-	Flavin reductase like domain	NA	no	no	no	no	no	no	no	no	no	no	no	no	no	no
9367	-	-0.247	2.80410034759077	0.921555555555556	9	folE	GTP cyclohydrolase 1	folE	GTP cyclohydrolase	NA	no	no	no	no	no	no	no	no	no	no	no	no	no	no
9373	+	0.2985	2.81247927916354	0.07965	2	D-alanyl-D-alanine carboxypeptidase	hypothetical protein	-	D-alanyl-D-alanine carboxypeptidase	NA	no	no	no	no	no	no	no	no	no	no	no	no	no	no
9388	-	-0.290571428571429	3.11918640771921	0.237014285714286	14	Domain of unknown function (DUF4112)	hypothetical protein	-	Domain of unknown function (DUF4112)	NA	no	no	no	no	no	no	no	no	no	no	no	no	no	no
9389	+	0.230333333333333	3.13194363817696	0.3478	6	Belongs to the peptidase M16 family	hypothetical protein	-	Belongs to the peptidase M16 family	NA	no	no	no	no	no	no	no	no	no	no	no	no	no	no
9406	-	-0.48	3.29413628771608	0.0363	1	yjiN	hypothetical protein	yjiN	Protein of unknown function (DUF445)	NA	no	no	no	no	no	no	no	no	no	no	no	no	no	no
9408	-	-0.4165	3.02826040911222	0.03225	2	VY92_06350	hypothetical protein	VY92_06350	Belongs to the pirin family	no	no	no	no	no	no	no	no	no	no	no	no	no	no	no
9414	+	0.189	2.74472749489669	0.4907	4	dmlR_3	HTH-type transcriptional regulator DmlR	-	Transcriptional regulator	no	no	no	no	no	no	no	no	no	no	no	no	no	no	no
9420	-	-0.450833333333333	3.47366072261016	0.0314944444444444	18	sfnC_1	putative FMNH2-dependent monooxygenase SfnC	-	Acyl-CoA dehydrogenase, C-terminal domain	NA	no	no	no	no	no	no	no	no	no	no	no	no	no	no
9422	-	-0.261446808510638	4.44369749923271	0.202476595744681	47	fadD_1	Long-chain-fatty-acid--CoA ligase	-	AMP-binding enzyme C-terminal domain	no	no	no	no	no	no	no	no	no	no	no	no	no	no	no
9433	-	-0.156	3.13667713987954	0.333285714285714	7	gpmI	2%2C3-bisphosphoglycerate-independent phosphoglycerate mutase	gpmI	Catalyzes the interconversion of 2-phosphoglycerate and 3-phosphoglycerate	NA	no	no	no	no	no	no	no	no	no	no	no	no	no	no
9446	-	-0.1658	2.96657624451305	0.701	5	lgrE	Linear gramicidin dehydrogenase LgrE	pvdG	Thioesterase domain	NA	no	no	no	no	no	no	no	no	no	no	no	no	no	no
9450	+	0.2222	2.9100948885606	0.19194	5	sufS	Cysteine desulfurase	sufS	Cys/Met metabolism PLP-dependent enzyme	no	no	no	no	no	no	no	no	no	no	no	no	no	no	no
9465	-	-0.180954545454545	2.83863199776503	0.225286363636364	22	betB_1	NAD/NADP-dependent betaine aldehyde dehydrogenase	hpaE	Involved in the biosynthesis of the osmoprotectant glycine betaine. Catalyzes the reversible oxidation of betaine aldehyde to the corresponding acid	no	no	no	no	no	no	no	no	no	no	no	no	no	no	no
9505	-	-0.158	2.7594507517174	0.723833333333333	12	Conserved TM helix	hypothetical protein	-	Conserved TM helix	NA	no	no	no	no	no	no	no	no	no	no	no	no	no	no
9603	-	-0.37871875	2.86646109162978	0.0296375	32	9603	hypothetical protein	NA	NA	NA	no	no	no	no	no	no	no	no	no	no	no	no	no	no
9621	+	0.213647058823529	4.55284196865778	0.831588235294118	17	ygeA	L-aspartate/glutamate-specific racemase	ygeA	Asp/Glu/Hydantoin racemase	no	no	no	no	no	no	no	no	no	no	no	no	no	no	no
9674	-	-0.5705	4.01547268665621	0.0363	2	tetR	Tetracycline repressor protein class B from transposon Tn10	tetR	Tetracyclin repressor, C-terminal all-alpha domain	NA	no	no	no	no	no	no	no	no	no	no	no	no	no	no
9737	+	0.2	3.22040350874218	0.29135	2	betI_5	HTH-type transcriptional regulator BetI	-	Bacterial regulatory proteins, tetR family	NA	no	no	no	no	no	no	no	no	no	no	no	no	no	no
9758	+	0.282	2.70553377383841	0.45894	5	ndhB	NAD(P)H-quinone oxidoreductase subunit 2%2C chloroplastic	phaA	Domain related to MnhB subunit of Na+/H+ antiporter	NA	no	no	no	no	no	no	no	no	no	no	no	no	no	no
9763	+	0.248388888888889	3.49349496759513	0.889888888888889	18	yyaM	hypothetical protein	yyaM	EamA-like transporter family	no	no	no	no	no	no	no	no	no	no	no	no	no	no	no
9824	-	-0.302733333333333	3.34198860334289	0.03952	15	P22_AR N-terminal domain	hypothetical protein	-	P22_AR N-terminal domain	no	no	no	no	no	no	no	no	no	no	no	no	no	no	no
9844	-	-0.1616	3.11747546204512	0.4038	5	sasA_3	Adaptive-response sensory-kinase SasA	phoR	Histidine kinase	NA	no	no	no	no	no	no	no	no	no	no	no	no	no	no
9868	-	-0.2795	2.70114692359029	0.05345	8	TelA-like protein	TelA-like protein	NA	NA	NA	no	no	yes	no	yes	no	yes	no	no	no	no	no	no	no
9882	-	-0.377666666666667	3.60380065290426	0.0645333333333333	6	von willebrand factor, type A	hypothetical protein	-	von willebrand factor, type A	NA	no	no	no	no	no	no	no	no	no	no	no	no	no	no
9926	-	-0.173375	3.62893213772826	0.3353125	8	Protein conserved in bacteria	hypothetical protein	-	Protein conserved in bacteria	yes	no	no	no	no	no	no	no	no	no	no	no	no	no	no
9970	-	-0.273	3.17134010346468	0.0622076923076923	13	9970	hypothetical protein	-	-	NA	no	no	no	no	no	no	no	no	no	no	no	no	no	no
10076	-	-0.2891	3.49620931694282	0.10591	10	lrp_6	Leucine-rich protein	lrp	COG2508, regulator of polyketide synthase expression	NA	no	no	no	no	no	no	no	no	no	no	no	no	no	no
10128	-	-0.23775	2.84466396253494	0.1702375	8	yahB	putative HTH-type transcriptional regulator YahB	-	LysR substrate binding domain	no	no	no	no	no	no	no	no	no	no	no	no	no	no	no
10197	-	-0.465	3.58670023591875	0.0282	4	10197	hypothetical protein	-	-	NA	no	no	no	no	no	no	no	no	no	no	no	no	no	no
10253	-	-0.1486	2.84771165561694	0.6726	5	aroF_2	Phospho-2-dehydro-3-deoxyheptonate aldolase%2C Tyr-sensitive	aroF	Stereospecific condensation of phosphoenolpyruvate (PEP) and D-erythrose-4-phosphate (E4P) giving rise to 3-deoxy-D- arabino-heptulosonate-7-phosphate (DAHP)	NA	no	no	no	no	no	no	no	no	no	no	no	no	no	no
10272	-	-0.2775	3.17522353752445	0.251183333333333	6	pcpR_1	PCP degradation transcriptional activation protein	-	Bacterial regulatory helix-turn-helix protein, lysR family	NA	no	no	no	no	no	no	no	no	no	no	no	no	no	no
10285	+	0.364625	3.31247103878537	0.8358	8	ygiF	hypothetical protein	ygiF	CYTH	NA	no	no	no	no	no	no	no	no	no	no	no	no	no	no
10337	-	-0.199	2.70553377383841	0.57965	4	NUDIX domain	hypothetical protein	-	NUDIX domain	no	no	no	no	no	no	no	no	no	no	no	no	no	no	no
10389	-	-0.2122	2.73518217699046	0.09848	5	10389	hypothetical protein	-	-	NA	no	no	no	no	no	no	no	no	no	no	no	no	no	no
10462	+	0.153777777777778	2.85698519974591	0.628111111111111	9	10462	hypothetical protein	-	-	NA	no	no	no	no	no	no	no	no	no	no	no	no	no	no
10491	-	-0.290363636363636	3.24336389175415	0.0707318181818182	22	Peptidase C39 family	hypothetical protein	-	Peptidase C39 family	NA	no	no	no	no	no	no	no	no	no	no	no	no	no	no
10601	-	-0.341	2.96657624451305	0.48215	4	psd	Phosphatidylserine decarboxylase proenzyme	psd	Belongs to the phosphatidylserine decarboxylase family. PSD-B subfamily. Prokaryotic type I sub-subfamily	NA	no	no	no	no	no	no	no	no	no	no	no	no	no	no
10603	+	0.231666666666667	3.23657200643706	0.700822222222222	9	azlC	hypothetical protein	azlC	AzlC protein	NA	no	no	no	no	no	no	no	no	no	no	no	no	no	no
10606	+	0.3966	3.02181948306259	0.956	5	craA	Chloramphenicol resistance protein CraA	cmr	Sugar (and other) transporter	no	no	no	no	no	no	no	no	no	no	no	no	no	no	no
10613	-	-0.2642	2.88941028970075	0.8968	5	META domain	hypothetical protein	-	META domain	NA	no	no	no	no	no	no	no	no	no	no	no	no	no	no
10619	+	0.362	3.10957898119909	0.0444	1	Site-specific recombinase	hypothetical protein	-	Site-specific recombinase	NA	no	no	no	no	no	no	no	no	no	no	no	no	no	no
10621	-	-0.210636363636364	3.03432802877989	0.251109090909091	11	cpdA_2	3'%2C5'-cyclic adenosine monophosphate phosphodiesterase CpdA	-	Calcineurin-like phosphoesterase superfamily domain	no	no	no	no	no	no	no	no	no	no	no	no	no	no	no
10626	-	-0.22525	2.99567862621736	0.86475	4	sodB	Superoxide dismutase [Fe]	sodB	Destroys radicals which are normally produced within the cells and which are toxic to biological systems	NA	no	no	no	no	no	no	no	no	no	no	no	no	no	no
10629	+	0.158285714285714	3.11861534322943	0.495142857142857	7	yddE_2	putative isomerase YddE	pab	Proline racemase	NA	no	no	no	no	no	no	no	no	no	no	no	no	no	no
10635	-	-0.15525	2.73518217699046	0.425	4	putative protein	putative protein	aarF	ABC1 family	no	no	no	no	no	no	no	no	no	no	no	no	no	no	no
10642	+	0.215071428571429	5.60554831917378	0.319675630252101	238	scmP	N-acetylcysteine deacetylase	amaA	Peptidase dimerisation domain	no	no	no	no	no	no	no	no	no	no	no	no	no	no	no
10656	-	-0.235	4.36754270781528	0.202408333333333	12	hemolysin activation secretion protein	hypothetical protein	-	hemolysin activation secretion protein	NA	no	no	no	no	no	no	no	no	no	no	no	no	no	no
10659	+	0.169333333333333	3.02227639471115	0.306	3	putative zinc-binding alcohol dehydrogenase	putative zinc-binding alcohol dehydrogenase	ybdR	Alcohol dehydrogenase GroES-like domain	NA	no	no	no	no	no	no	no	no	no	no	no	no	no	no
10662	+	0.265	3.18708664335714	0.80475	4	Rossmann-like domain	hypothetical protein	-	Rossmann-like domain	NA	no	no	no	no	no	no	no	no	no	no	no	no	no	no
10664	-	-0.173	2.76447155309245	0.262	1	rnt	Ribonuclease T	rnt	Trims short 3' overhangs of a variety of RNA species, leaving a one or two nucleotide 3' overhang. Responsible for the end-turnover of tRNA specifically removes the terminal AMP residue from uncharged tRNA (tRNA-C-C-A). Also appears to be involved in tRNA biosynthesis	no	no	no	no	no	no	no	no	no	no	no	no	no	no	no
10669	-	-0.284153846153846	3.59516628338006	0.347376923076923	13	smc_2	Chromosome partition protein Smc	smc	Required for chromosome condensation and partitioning	NA	no	no	no	no	no	no	no	no	no	no	no	no	no	no
10671	+	0.1794	2.84771165561694	0.806	5	rutF	FMN reductase (NADH) RutF	-	Flavin reductase like domain	NA	no	no	no	no	no	no	no	no	no	no	no	no	no	no
10672	-	-0.2615	3.01367622294923	0.21798	10	polA	DNA polymerase I	polA	In addition to polymerase activity, this DNA polymerase exhibits 5'-3' exonuclease activity	NA	no	no	no	no	no	no	no	no	no	no	no	no	no	no
10680	+	0.208096774193548	4.66958622665081	0.298277419354839	31	vdh	Vanillin dehydrogenase	vdh	belongs to the aldehyde dehydrogenase family	no	no	no	no	yes	no	no	no	no	no	no	no	no	no	no
10686	-	-0.2035	3.5016894462104	0.24025	8	LysE type translocator	hypothetical protein	-	LysE type translocator	no	no	no	no	no	no	no	no	no	no	no	no	no	no	no
10687	-	-0.239846153846154	3.7619538968712	0.671823076923077	13	Belongs to the purine-cytosine permease (2.A.39) family	hypothetical protein	-	Belongs to the purine-cytosine permease (2.A.39) family	NA	no	no	no	no	no	no	no	no	no	no	no	no	no	no
10690	+	0.180333333333333	2.93181413825384	0.252666666666667	3	10690	hypothetical protein	-	-	NA	no	no	no	no	no	no	no	no	no	no	no	no	no	no
10695	-	-0.523	3.85387196432176	0.0444	1	Tetratricopeptide repeat	hypothetical protein	-	Tetratricopeptide repeat	NA	no	no	no	no	no	no	no	no	no	no	no	no	no	no
10699	-	-0.515	2.85698519974591	0.0222	1	10699	hypothetical protein	-	-	NA	no	no	no	no	no	no	no	no	no	no	no	no	no	no
10703	-	-0.299	3.22841251911874	0.059475	4	yjhB_3	Putative metabolite transport protein YjhB	-	MFS/sugar transport protein	no	no	no	no	no	no	no	no	no	no	no	no	no	no	no
10708	-	-0.2214375	3.60554831917378	0.47444375	16	fabG	hypothetical protein	fabG	KR domain	NA	no	no	no	no	no	no	no	no	no	no	no	no	no	no
10713	-	-0.280125	3.18243463044022	0.0942875	8	10713	hypothetical protein	-	-	NA	no	no	no	no	no	no	no	no	no	no	no	no	no	no
10720	+	0.213	2.84163750790475	0.809	4	long-chain fatty acid transport protein	hypothetical protein	-	long-chain fatty acid transport protein	NA	no	no	no	no	no	no	no	no	no	no	no	no	no	no
10730	+	0.198333333333333	3.22040350874218	0.7134	9	Domain of unknown function (DUF3336)	hypothetical protein	-	Domain of unknown function (DUF3336)	NA	no	no	no	no	no	no	no	no	no	no	no	no	no	no
10737	-	-0.215833333333333	4.07987667370928	0.53	6	norG_3	HTH-type transcriptional regulator NorG	-	helix_turn_helix gluconate operon transcriptional repressor	no	no	no	no	no	no	no	no	no	no	no	no	no	no	no
10739	+	0.4934	3.97061622231479	0.9708	5	argD	Acetylornithine aminotransferase	argD	acetylornithine aminotransferase	no	no	no	no	no	no	no	no	no	no	no	no	no	no	no
10741	-	-0.2214	3.44009337496389	0.171	5	mqo	Malate:quinone oxidoreductase	mqo	Malate:quinone oxidoreductase (Mqo)	NA	no	no	no	no	no	no	no	no	no	no	no	no	no	no
10749	+	0.1652	2.74957999769111	0.701	5	mshB	1D-myo-inositol 2-acetamido-2-deoxy-alpha-D-glucopyranoside deacetylase	-	GlcNAc-PI de-N-acetylase	no	no	no	no	no	no	no	no	no	no	no	no	no	no	no
10766	+	0.164428571428571	3.68402965454308	0.487142857142857	14	prfA	Peptide chain release factor RF1	prfA	Peptide chain release factor 1 directs the termination of translation in response to the peptide chain termination codons UAG and UAA	no	no	no	no	no	no	no	no	no	no	no	no	no	no	no
10783	-	-0.1913	3.6458915608526	0.151	10	10783	hypothetical protein	-	-	no	no	no	no	no	no	no	no	no	no	no	no	no	no	no
10795	-	-0.4205	2.7851561519523	0.0353	2	10795	hypothetical protein	-	-	NA	no	no	no	no	no	no	no	no	no	no	no	no	no	no
10801	+	0.3135	2.74472749489669	0.929166666666667	6	purA	Adenylosuccinate synthetase	purA	Plays an important role in the de novo pathway of purine nucleotide biosynthesis. Catalyzes the first committed step in the biosynthesis of AMP from IMP	no	no	no	no	no	no	no	no	no	no	no	no	no	no	no
10814	-	-0.153692307692308	3.51712641639125	0.305857692307692	26	10814	hypothetical protein	-	-	yes	no	no	no	no	no	no	no	no	no	no	no	no	no	no
10822	-	-0.312785714285714	4.07727454200674	0.0872714285714286	14	10822	hypothetical protein	-	-	NA	no	no	no	no	no	no	no	no	no	no	no	no	no	no
10855	-	-0.29075	2.72124639904717	0.095775	4	Bacterial regulatory proteins, tetR family	hypothetical protein	-	Bacterial regulatory proteins, tetR family	no	no	no	no	no	no	no	no	no	no	no	no	no	no	no
10915	-	-0.443323529411765	3.03763066432998	0.0223588235294118	34	10915	hypothetical protein	NA	NA	NA	no	no	no	no	no	no	no	no	no	no	no	no	no	no
10950	-	-0.497	2.81247927916354	0.0484	1	tgnD_1	(E)-2-((N-methylformamido)methylene)succinate hydrolase	-	Serine aminopeptidase, S33	NA	no	no	no	no	no	no	no	no	no	no	no	no	no	no
11043	-	-0.32175	3.24184537803261	0.079575	4	mutY	Adenine DNA glycosylase	mutY	A G-specific	NA	no	no	no	no	no	no	no	no	no	no	no	no	no	no
11121	+	0.159	2.72584215073632	0.2464	5	rhaR	HTH-type transcriptional activator RhaR	yidL	Transcriptional regulator	NA	no	no	no	no	no	no	no	no	no	no	no	no	no	no
11136	+	0.26425	2.87289520163519	0.081475	12	COG3209 Rhs family protein	hypothetical protein	-	COG3209 Rhs family protein	no	no	no	no	no	no	no	no	no	no	no	no	no	no	no
11210	+	0.307777777777778	2.92081875395238	0.874777777777778	9	Protein of unknown function (DUF805)	hypothetical protein	-	Protein of unknown function (DUF805)	no	no	no	no	no	no	no	no	no	no	no	no	no	no	no
11267	-	-0.227666666666667	3.37468754903833	0.29055	6	Bacterial regulatory proteins, tetR family	hypothetical protein	-	Bacterial regulatory proteins, tetR family	no	no	no	no	no	no	no	no	no	no	no	no	no	no	no
11280	-	-0.3145	3.69464863055338	0.08065	2	abaF	Fosfomycin resistance protein AbaF	NA	NA	NA	no	no	no	no	no	no	no	no	no	no	no	no	no	no
11285	+	0.173555555555556	2.89279003035213	0.600888888888889	9	yfeX_2	Dye-decolorizing peroxidase YfeX	-	Dyp-type peroxidase family	NA	no	no	no	no	no	no	no	no	no	no	no	no	no	no
11290	+	0.167608695652174	3.36351210364663	0.636	23	rhaS_8	HTH-type transcriptional activator RhaS	-	PAS fold	NA	no	no	no	no	no	no	no	no	no	no	no	no	no	no
11500	-	-0.236666666666667	3.34008379993015	0.3276	6	fabG_3	3-oxoacyl-[acyl-carrier-protein] reductase FabG	-	KR domain	NA	no	no	no	no	no	no	no	no	no	no	no	no	no	no
11552	+	0.1715	2.8153085691824	0.731333333333333	6	queH	Epoxyqueuosine reductase QueH	queH	Catalyzes the conversion of epoxyqueuosine (oQ) to queuosine (Q), which is a hypermodified base found in the wobble positions of tRNA(Asp), tRNA(Asn), tRNA(His) and tRNA(Tyr)	NA	no	no	no	no	no	no	no	no	no	no	no	no	no	no
11561	+	0.238133333333333	3.96657624451305	0.188283333333333	30	putative metallo-hydrolase	putative metallo-hydrolase	blh	Metallo-beta-lactamase superfamily	NA	no	no	no	no	no	no	no	no	no	no	no	no	no	no
11569	+	0.157941176470588	3.17005330405836	0.510176470588235	17	czcC	Cobalt-zinc-cadmium resistance protein CzcC	czcC	Outer membrane efflux protein	NA	no	no	no	no	no	no	no	no	no	no	no	no	no	no
11569	+	0.172875	3.04817696468409	0.326825	8	czcC	hypothetical protein	czcC	Outer membrane efflux protein	NA	no	no	no	no	no	no	no	no	no	no	no	no	no	no
11734	+	0.2414	3.64206515299955	0.135481818181818	55	mhpD	2-keto-4-pentenoate hydratase	-	Fumarylacetoacetate (FAA) hydrolase family	NA	no	no	no	no	no	no	no	no	no	no	no	no	no	no
11741	-	-0.263470588235294	2.7619538968712	0.0639117647058823	17	traG	hypothetical protein	traG	TraG-like protein, N-terminal region	NA	no	no	yes	no	yes	no	yes	no	no	no	no	no	no	no
11771	-	-0.2686	2.94309514866353	0.11332	5	Phage Mu protein F like protein	hypothetical protein	-	Phage Mu protein F like protein	NA	no	no	no	no	no	no	no	no	no	no	no	no	no	no
11905	-	-0.545333333333333	3.59345981956604	0.0282	3	Phosphate acyltransferases	hypothetical protein	-	Phosphate acyltransferases	NA	no	no	no	no	no	no	no	no	no	no	no	no	no	no
11909	-	-0.1432	2.75448733218585	0.4118	5	mshA_1	D-inositol-3-phosphate glycosyltransferase	-	Glycosyltransferase Family 4	NA	no	no	no	no	no	no	no	no	no	no	no	no	no	no
12120	+	0.278571428571429	3.40230481407449	0.0527071428571429	14	Domain of unknown function (DUF1788)	hypothetical protein	-	Domain of unknown function (DUF1788)	NA	no	no	no	no	no	no	no	yes	no	no	no	yes	no	no
12139	+	0.174837837837838	3.36151074304536	0.713810810810811	37	Exhibits S-adenosyl-L-methionine-dependent methyltransferase activity	hypothetical protein	-	Exhibits S-adenosyl-L-methionine-dependent methyltransferase activity	NA	no	no	no	yes	no	no	no	no	no	no	no	no	no	no
12189	-	-0.164636363636364	3.09474395125155	0.288640909090909	44	Belongs to the 'phage' integrase family	hypothetical protein	-	Belongs to the 'phage' integrase family	no	no	no	no	no	no	no	no	no	no	no	no	no	no	no
12262	-	-0.334111111111111	3.26841123481326	0.0425444444444444	18	12262	hypothetical protein	-	-	no	no	no	no	no	no	no	no	no	no	no	no	no	no	no
12312	-	-0.241	3.15864052954515	0.108	2	nrdB_1	Ribonucleoside-diphosphate reductase subunit beta	nrdB	Provides the precursors necessary for DNA synthesis. Catalyzes the biosynthesis of deoxyribonucleotides from the corresponding ribonucleotides	NA	no	no	no	no	no	no	no	no	no	no	no	no	no	no
12361	-	-0.199333333333333	3.23507701535011	0.654916666666667	12	Glycoside hydrolase family 24	hypothetical protein	-	Glycoside hydrolase family 24	NA	no	no	no	no	no	no	no	no	no	no	no	no	no	no
12386	-	-0.196	2.86327943284359	0.22	2	accA1_1	Acetyl-/propionyl-coenzyme A carboxylase alpha chain	mccA	Biotin carboxylase C-terminal domain	NA	no	no	no	no	no	no	no	no	no	no	no	no	no	no
12397	-	-0.47	3.09582563171584	0.03125	2	Biotin-lipoyl like	hypothetical protein	-	Biotin-lipoyl like	no	no	no	no	no	no	no	no	no	no	no	no	no	no	no
12398	+	0.282	3.08301995267962	0.0887	1	ruvB_1	Holliday junction ATP-dependent DNA helicase RuvB	ruvB	The RuvA-RuvB complex in the presence of ATP renatures cruciform structure in supercoiled DNA with palindromic sequence, indicating that it may promote strand exchange reactions in homologous recombination. RuvAB is a helicase that mediates the Holliday junction migration by localized denaturation and reannealing	no	no	no	no	no	no	no	no	no	no	no	no	no	no	no
12411	+	0.163888888888889	2.82681373158773	0.216333333333333	9	In eubacteria ppGpp (guanosine 3'-diphosphate 5-' diphosphate) is a mediator of the stringent response that coordinates a variety of cellular activities in response to changes in nutritional abundance	hypothetical protein	-	In eubacteria ppGpp (guanosine 3'-diphosphate 5-' diphosphate) is a mediator of the stringent response that coordinates a variety of cellular activities in response to changes in nutritional abundance	no	no	no	no	no	no	no	no	no	no	no	no	no	no	no
12416	-	-0.224714285714286	3.64781748188864	0.424742857142857	7	fadA_2	3-ketoacyl-CoA thiolase	fadA	Catalyzes the final step of fatty acid oxidation in which acetyl-CoA is released and the CoA ester of a fatty acid two carbons shorter is formed	NA	no	no	no	no	no	no	no	no	no	no	no	no	no	no
12423	-	-0.29375	3.19044028536473	0.92625	4	yciB	Intracellular septation protein	ispZ	probably involved in intracellular septation	no	no	no	no	no	no	no	no	no	no	no	no	no	no	no
12449	+	0.202952380952381	4.82102305270683	0.333261904761905	105	12449	hypothetical protein	-	-	no	no	no	no	no	no	no	no	no	no	no	no	no	no	no
12486	-	-0.399448275862069	3.31695296176115	0.0258586206896552	29	AAA domain (dynein-related subfamily)	hypothetical protein	-	AAA domain (dynein-related subfamily)	NA	no	no	no	no	no	no	no	no	no	no	no	yes	no	no
12518	-	-0.512	4.28650945690606	0.0272	4	IS5 family transposase ISAba13	IS5 family transposase ISAba13	-	Transposase DDE domain	no	no	no	no	no	no	no	no	no	no	no	yes	no	no	no
12518	-	-0.48125	4.58670023591875	0.0279625	16	IS5 family transposase ISAha3	IS5 family transposase ISAha3	-	Transposase DDE domain	no	no	no	no	no	no	no	no	no	no	no	yes	no	no	no
12554	-	-0.239583333333333	3.59859945921846	0.247533333333333	12	ahpF_2	Alkyl hydroperoxide reductase subunit F	ahpF	Alkyl hydroperoxide reductase	NA	no	no	no	no	no	no	no	no	no	no	no	no	no	no
12572	+	0.261	3.31515463835559	0.152	2	COG3209 Rhs family protein	hypothetical protein	-	COG3209 Rhs family protein	NA	no	no	no	no	no	no	no	no	no	no	no	no	no	no
12606	+	0.1798	2.97061622231479	0.32946	5	rph	Ribonuclease PH	rph	Phosphorolytic exoribonuclease that removes nucleotide residues following the -CCA terminus of tRNA and adds nucleotides to the ends of RNA molecules by using nucleoside diphosphates as substrates	NA	no	no	no	no	no	no	no	no	no	no	no	no	no	no
12623	-	-0.192473684210526	4.18177410638604	0.148484210526316	38	12623	hypothetical protein	-	-	no	no	no	no	no	no	no	no	no	no	no	no	no	no	no
12630	-	-0.19	2.76447155309245	0.372875	4	tdeA	Toxin and drug export protein A	Z012_07725	Outer membrane efflux protein	NA	no	no	no	no	no	no	no	no	no	no	no	no	no	no
12633	-	-0.501	3.10679324694015	0.0343	1	bamB	Outer membrane protein assembly factor BamB	bamB	Part of the outer membrane protein assembly complex, which is involved in assembly and insertion of beta-barrel proteins into the outer membrane	NA	no	no	no	no	no	no	no	no	no	no	no	no	no	no
12668	-	-0.257	2.84163750790475	0.881	1	12668	hypothetical protein	-	-	NA	no	no	no	no	no	no	no	no	no	no	no	no	no	no
12700	+	0.3266	3.53760200210104	0.944	5	rnr	Ribonuclease R	rnr	3'-5' exoribonuclease that releases 5'-nucleoside monophosphates and is involved in maturation of structured RNAs	no	no	no	no	no	no	no	no	no	no	no	no	no	no	no
12860	+	0.194166666666667	2.86012091359876	0.504133333333333	6	accA1_2	Acetyl-/propionyl-coenzyme A carboxylase alpha chain	mccA	Biotin carboxylase C-terminal domain	NA	no	no	no	no	no	no	no	no	no	no	no	no	no	no
12900	+	0.177268292682927	3.54515513999149	0.521636585365854	41	pilY1	hypothetical protein	pilY1	Tfp pilus assembly protein tip-associated adhesin PilY1	NA	no	no	no	no	no	no	no	no	no	no	no	no	no	no
13014	-	-0.501	2.83564714421556	0.0645	1	13014	hypothetical protein	-	-	NA	no	no	no	no	no	no	no	no	no	no	no	no	no	no
13035	-	-0.3298	2.86646109162978	0.2097	5	sfnC_2	putative FMNH2-dependent monooxygenase SfnC	soxC	Acyl-CoA dehydrogenase, C-terminal domain	NA	no	no	no	no	no	no	no	no	no	no	no	no	no	no
13104	-	-0.402333333333333	2.96657624451305	0.0356	3	iucA	N(2)-citryl-N(6)-acetyl-N(6)-hydroxylysine synthase	iucA	IucA / IucC family	NA	no	no	no	no	no	no	no	no	no	no	no	no	no	no
13123	-	-0.216625	3.65757731917779	0.5153	8	leuC	3-isopropylmalate dehydratase large subunit	leuC	Catalyzes the isomerization between 2-isopropylmalate and 3-isopropylmalate, via the formation of 2-isopropylmaleate	NA	no	no	no	no	no	no	no	no	no	no	no	no	no	no
13171	+	0.266	2.99567862621736	0.0913666666666667	3	hetI	hypothetical protein	hetI	4'-phosphopantetheinyl transferase superfamily	NA	no	no	no	no	no	no	no	no	no	no	no	no	no	no
13209	-	-0.228	3.32422165832591	0.141589473684211	19	13209	hypothetical protein	-	-	NA	no	no	no	no	no	no	no	no	no	no	no	no	no	no
13223	-	-0.331833333333333	3.53461714855158	0.04	6	BRO family, N-terminal domain	hypothetical protein	-	BRO family, N-terminal domain	no	no	no	no	no	no	no	no	no	no	no	no	no	no	no
13239	-	-0.578	3.39361863488939	0.0201666666666667	3	abaQ	Quinolone resistance transporter	IV02_10655	COG0477 Permeases of the major facilitator superfamily	no	no	no	no	no	no	no	no	no	no	no	no	no	no	no
13240	+	0.2152	2.97061622231479	0.7314	5	13240	hypothetical protein	-	-	NA	no	no	no	no	no	no	no	no	no	no	no	no	no	no
13268	+	0.1635	2.82681373158773	0.55675	4	htpG	Chaperone protein HtpG	htpG	Molecular chaperone. Has ATPase activity	no	no	no	no	no	no	no	no	no	no	no	no	no	no	no
13292	-	-0.2299	4.27572413039921	0.22824	20	gabR_2	HTH-type transcriptional regulatory protein GabR	-	helix_turn_helix gluconate operon transcriptional repressor	NA	no	no	no	no	no	no	no	no	no	no	no	no	no	no
13293	-	-0.176324324324324	2.72353819582676	0.156718918918919	37	Participates in initiation and elongation during chromosome replication	hypothetical protein	-	Participates in initiation and elongation during chromosome replication	NA	no	no	no	no	no	no	no	no	no	no	no	no	no	no
13308	+	0.160675824175824	3.58004425151024	0.368015934065934	182	ttuB_3	Putative tartrate transporter	-	COG0477 Permeases of the major facilitator superfamily	NA	no	no	no	no	no	no	no	no	no	no	no	no	no	no
13326	-	-0.2785	3.34390179798717	0.0793166666666667	6	catM_2	HTH-type transcriptional regulator CatM	-	LysR substrate binding domain	no	no	no	no	no	no	no	no	no	no	no	no	no	no	no
13385	-	-0.3345	3.3840499483436	0.133666666666667	6	fadD3	3-[(3aS%2C4S%2C7aS)-7a-methyl-1%2C5-dioxo-octahydro-1H-inden-4-yl]propanoyl:CoA ligase	-	AMP-binding enzyme C-terminal domain	no	no	no	no	no	no	no	no	no	no	no	no	no	no	no
13386	-	-0.326333333333333	3.73518217699046	0.0996666666666667	6	dmoA_2	Dimethyl-sulfide monooxygenase	soxA	Luciferase-like monooxygenase	NA	no	no	no	no	no	no	no	no	no	no	no	no	no	no
13407	-	-0.187857142857143	3.00833099262005	0.378642857142857	14	tynA	Primary amine oxidase	tynA	Copper amine oxidase, enzyme domain	NA	no	no	no	no	no	no	no	no	no	no	no	no	no	no
13441	-	-0.248285714285714	3.92081875395238	0.25395	14	racE	Glutamate racemase 1	murI	Provides the (R)-glutamate required for cell wall biosynthesis	NA	no	no	no	no	no	no	no	no	no	no	no	no	no	no
13499	-	-0.208857142857143	3.4089353929735	0.842857142857143	7	putative protein	putative protein	-	Bacterial OB fold (BOF) protein	no	no	no	no	no	no	no	no	no	no	no	no	no	no	no
13502	-	-0.254333333333333	2.76447155309245	0.265316666666667	12	cynR_2	HTH-type transcriptional regulator CynR	NA	NA	NA	no	no	no	no	no	no	no	no	no	no	no	no	no	no
13518	-	-0.1578	2.88605664769316	0.4804	5	ycgJ	putative methyltransferase YcgJ	yafE	DREV methyltransferase	NA	no	no	no	no	no	no	no	no	no	no	no	no	no	no
13535	+	0.185	3.17005330405836	0.422448979591837	49	13535	hypothetical protein	-	-	NA	no	no	no	no	no	no	no	no	no	no	no	no	no	no
13560	-	-0.200708333333333	3.33535802444387	0.579829166666667	24	gltC_2	HTH-type transcriptional regulator GltC	ywbI	LysR substrate binding domain	no	no	no	no	no	no	no	no	no	no	no	no	no	no	no
13566	+	0.203833333333333	3.70553377383841	0.746	6	bdhA	D-beta-hydroxybutyrate dehydrogenase	bdhA	KR domain	NA	no	no	no	no	no	no	no	no	no	no	no	no	no	no
13570	-	-0.383375	2.91364016932525	0.0614875	8	SnoaL-like domain	hypothetical protein	-	SnoaL-like domain	NA	no	no	no	no	no	no	no	no	no	no	no	no	no	no
13573	-	-0.3175	3.01908806222316	0.18165	2	accC	Biotin carboxylase	accC	Biotin carboxylase	NA	no	no	no	no	no	no	no	no	no	no	no	no	no	no
13577	+	0.321	4.12784372725171	0.105	1	ppsR	Phosphoenolpyruvate synthase regulatory protein	ydiA	Bifunctional serine threonine kinase and phosphorylase involved in the regulation of the phosphoenolpyruvate synthase (PEPS) by catalyzing its phosphorylation dephosphorylation	NA	no	no	no	no	no	no	no	no	no	no	no	no	no	no
13580	-	-0.23835	3.22040350874218	0.343225	20	xdhA	hypothetical protein	xdhA	CO dehydrogenase flavoprotein C-terminal domain	NA	no	no	no	no	no	no	no	no	no	no	no	no	no	no
13582	-	-0.245833333333333	2.74232142513082	0.0993833333333333	6	styD	Phenylacetaldehyde dehydrogenase	-	Aldehyde dehydrogenase family	no	no	no	no	no	no	no	no	no	no	no	no	no	no	no
13595	-	-0.424	2.88605664769316	0.0272	2	gltD	Glutamate synthase [NADPH] small chain	gltD	glutamate synthase	no	no	no	no	no	no	no	no	no	no	no	no	no	no	no
13597	+	0.244	2.96657624451305	0.102	2	Cupin 2, conserved barrel domain protein	hypothetical protein	-	Cupin 2, conserved barrel domain protein	NA	no	no	no	no	no	no	no	no	no	no	no	no	no	no
13603	-	-0.273142857142857	4.15926676538819	0.164214285714286	7	accA_1	Acetyl-coenzyme A carboxylase carboxyl transferase subunit alpha	atuC	Carboxyl transferase domain	NA	no	no	no	no	no	no	no	no	no	no	no	no	no	no
13605	-	-0.471	2.96657624451305	0.0343	1	yffB	Protein YffB	yffB	Belongs to the ArsC family	no	no	no	no	no	no	no	no	no	no	no	no	no	no	no
13606	+	0.243	2.73754891026957	0.109	1	waaA	3-deoxy-D-manno-octulosonic acid transferase	waaA	3-Deoxy-D-manno-octulosonic-acid transferase (kdotransferase)	NA	no	no	no	no	no	no	no	no	no	no	no	no	no	no
13614	-	-0.378	3.12551818230053	0.0484	6	trpB_1	Tryptophan synthase beta chain	trpB	The beta subunit is responsible for the synthesis of L- tryptophan from indole and L-serine	no	no	no	no	no	no	no	no	no	no	no	no	no	no	no
13623	+	0.267555555555556	4.17134010346468	0.266166666666667	9	glmU	Bifunctional protein GlmU	glmU	Catalyzes the last two sequential reactions in the de novo biosynthetic pathway for UDP-N-acetylglucosamine (UDP- GlcNAc). The C-terminal domain catalyzes the transfer of acetyl group from acetyl coenzyme A to glucosamine-1-phosphate (GlcN-1-P) to produce N-acetylglucosamine-1-phosphate (GlcNAc-1-P), which is converted into UDP-GlcNAc by the transfer of uridine 5- monophosphate (from uridine 5-tr…	no	no	no	no	no	no	no	no	no	no	no	no	no	no	no
13624	-	-0.199666666666667	2.77989191195995	0.599883333333333	6	ycgN	hypothetical protein	ycgN	Belongs to the UPF0260 family	no	no	no	no	no	no	no	no	no	no	no	no	no	no	no
13625	-	-0.3236	2.91364016932525	0.27068	5	gloC	Hydroxyacylglutathione hydrolase GloC	ycbL	Metallo-beta-lactamase superfamily	NA	no	no	no	no	no	no	no	no	no	no	no	no	no	no
13627	-	-0.3174	3.82102305270683	0.05806	5	ybaL	Putative cation/proton antiporter YbaL	ybaL	Belongs to the monovalent cation proton antiporter 2 (CPA2) transporter (TC 2.A.37) family	NA	no	no	no	no	no	no	no	no	no	no	no	no	no	no
13633	+	0.208	2.72353819582676	0.49527	10	algC_1	Phosphomannomutase/phosphoglucomutase	algC	Phosphoglucomutase/phosphomannomutase, alpha/beta/alpha domain III	no	no	no	no	no	no	no	no	no	no	no	no	no	no	no
13640	-	-0.4	3.54821356447571	0.0948	1	sir	Sulfite reductase [ferredoxin]	cysI	Belongs to the nitrite and sulfite reductase 4Fe-4S domain family	NA	no	no	no	no	no	no	no	no	no	no	no	no	no	no
13644	+	0.2335	2.71444269099223	0.12275	12	soxA	Monomeric sarcosine oxidase	-	FAD dependent oxidoreductase	NA	no	no	no	no	no	no	no	no	no	no	no	no	no	no
13664	-	-0.2508	3.70996538863748	0.12848	5	ileS	Isoleucine--tRNA ligase	ileS	amino acids such as valine, to avoid such errors it has two additional distinct tRNA(Ile)-dependent editing activities. One activity is designated as 'pretransfer' editing and involves the hydrolysis of activated Val-AMP. The other activity is designated 'posttransfer' editing and involves deacylation of mischarged Val-tRNA(Ile)	no	no	no	no	no	no	no	no	no	no	no	no	no	no	no
13682	-	-0.3914	2.84771165561694	0.04114	5	Homoserine dehydrogenase	hypothetical protein	-	Homoserine dehydrogenase	NA	no	no	no	no	no	no	no	no	no	no	no	no	no	no
13703	+	0.304333333333333	2.75448733218585	0.0571333333333333	3	Cupin	hypothetical protein	-	Cupin	no	no	no	no	no	no	no	no	no	no	no	no	no	no	no
13716	-	-0.2345	3.00568284733036	0.131	2	crcB	Putative fluoride ion transporter CrcB	crcB	Important for reducing fluoride concentration in the cell, thus reducing its toxicity	NA	no	no	no	no	no	no	no	no	no	no	no	no	no	no
13726	+	0.243	3.89619627904404	0.917	4	13726	hypothetical protein	-	-	NA	no	no	no	no	no	no	no	no	no	no	no	no	no	no
13728	-	-0.266466666666667	3.41005039867429	0.241333333333333	15	Protein of unknown function (DUF1275)	hypothetical protein	-	Protein of unknown function (DUF1275)	NA	no	no	no	no	no	no	no	no	no	no	no	no	no	no
13760	-	-0.292	2.83564714421556	0.0927	1	helix_turn_helix, arabinose operon control protein	hypothetical protein	-	helix_turn_helix, arabinose operon control protein	no	no	no	no	no	no	no	no	no	no	no	no	no	no	no
13760	-	-0.196083333333333	3.20481541031758	0.415925	12	rhaS_1	HTH-type transcriptional activator RhaS	-	helix_turn_helix, arabinose operon control protein	no	no	no	no	no	no	no	no	no	no	no	no	no	no	no
13766	+	0.2696	3.26600071346161	0.862	10	Type II secretion system protein C	hypothetical protein	-	Type II secretion system protein C	NA	no	no	no	no	no	no	no	no	no	no	no	no	no	no
13813	-	-0.274266666666667	3.46980030179692	0.09915	30	putative TonB-dependent receptor	putative TonB-dependent receptor	-	Outer membrane receptor proteins mostly Fe transport	NA	no	no	no	no	no	no	no	no	no	no	no	no	no	no
13820	-	-0.627	3.39361863488939	0.01915	2	13820	hypothetical protein	-	-	NA	no	no	no	no	no	no	no	no	no	no	no	no	no	no
13831	-	-0.215153846153846	3.68193666503724	0.282938461538462	13	clsC_2	Cardiolipin synthase C	-	Phospholipase D	NA	no	no	no	no	no	no	no	no	no	no	no	no	no	no
13876	+	0.2535	3.48811663902113	0.2268	4	zitB_1	Zinc transporter ZitB	-	Cation efflux family	NA	no	no	no	no	no	no	no	no	no	no	no	no	no	no
13882	-	-0.275	2.82681373158773	0.054825	16	13882	hypothetical protein	NA	NA	NA	no	no	yes	no	yes	no	yes	no	no	no	no	no	no	no
13908	-	-0.397	2.70333480973847	0.0292	2	13908	hypothetical protein	NA	NA	no	no	no	no	no	no	no	no	no	no	no	no	no	no	no
13915	+	0.2015	2.83863199776503	0.801166666666667	6	Transport and Golgi organisation 2	hypothetical protein	-	Transport and Golgi organisation 2	NA	no	no	no	no	no	no	no	no	no	no	no	no	no	no
13916	-	-0.1745875	3.54363396687096	0.356575	80	pcpR_2	PCP degradation transcriptional activation protein	-	LysR substrate binding domain	no	no	no	no	no	no	no	no	no	no	no	no	no	no	no
13956	-	-0.201275	4.39254497678533	0.1366175	40	13956	hypothetical protein	-	-	no	no	no	no	no	no	no	no	no	no	no	no	no	no	no
13973	-	-0.293333333333333	3.74714696902011	0.0774041666666667	72	13973	hypothetical protein	-	-	NA	no	no	no	no	no	no	no	no	no	no	no	no	no	no
14086	+	0.186	2.82973828460504	0.786	2	yeiR	Zinc-binding GTPase YeiR	yeiR	CobW/HypB/UreG, nucleotide-binding domain	NA	no	no	no	no	no	no	no	no	no	no	no	no	no	no
14109	-	-0.4375	3.79588001734407	0.04535	2	Has lipid A 3-O-deacylase activity. Hydrolyzes the ester bond at the 3 position of lipid A, a bioactive component of lipopolysaccharide (LPS), thereby releasing the primary fatty acyl moiety	hypothetical protein	-	Has lipid A 3-O-deacylase activity. Hydrolyzes the ester bond at the 3 position of lipid A, a bioactive component of lipopolysaccharide (LPS), thereby releasing the primary fatty acyl moiety	NA	no	no	no	no	no	no	no	no	no	no	no	no	no	no
14239	-	-0.205	2.79317412396815	0.4583875	8	Domain of unknown function (DUF4377)	hypothetical protein	-	Domain of unknown function (DUF4377)	NA	no	no	no	no	no	no	no	no	no	no	no	no	no	no
14248	-	-0.329	3.44611697335613	0.2393	11	Domain of unknown function (DUF1852)	hypothetical protein	-	Domain of unknown function (DUF1852)	no	no	no	no	no	no	no	no	no	no	no	no	no	no	no
14249	-	-0.43475	3.28232949699774	0.02975	4	yrdA_3	Protein YrdA	yrdA	Hexapeptide repeat of succinyl-transferase	NA	no	no	no	no	no	no	no	no	no	no	no	no	no	no
14250	+	0.4224	3.28819277095881	0.78368	5	accA_2	Acetyl-coenzyme A carboxylase carboxyl transferase subunit alpha	accA	Component of the acetyl coenzyme A carboxylase (ACC) complex. First, biotin carboxylase catalyzes the carboxylation of biotin on its carrier protein (BCCP) and then the CO(2) group is transferred by the carboxyltransferase to acetyl-CoA to form malonyl-CoA	NA	no	no	no	no	no	no	no	no	no	no	no	no	no	no
14252	-	-0.1918	2.69680394257951	0.61172	5	leuS	Leucine--tRNA ligase	leuS	Belongs to the class-I aminoacyl-tRNA synthetase family	NA	no	no	no	no	no	no	no	no	no	no	no	no	no	no
14257	-	-0.231833333333333	3.50445566245355	0.131241666666667	12	pepA	cytosol aminopeptidase	pepA	Presumably involved in the processing and regular turnover of intracellular proteins. Catalyzes the removal of unsubstituted N-terminal amino acids from various peptides	NA	no	no	no	no	no	no	no	no	no	no	no	no	no	no
14258	+	0.3286	3.03245202378114	0.9178	10	ygiQ	hypothetical protein	ygiQ	UPF0313 protein	NA	no	no	no	no	no	no	no	no	no	no	no	no	no	no
14259	-	-0.29	2.91721462968355	0.057975	4	anoR	Transcriptional activator protein AnoR	sdiA	Transcriptional activator protein	no	no	no	no	no	no	no	no	no	no	no	no	no	no	no
14262	+	0.4715	3.42481215507234	0.971	4	yciK	putative oxidoreductase YciK	yciK	KR domain	NA	no	no	no	no	no	no	no	no	no	no	no	no	no	no
14266	-	-0.1805	2.86966623150499	0.81925	8	ftsZ	Cell division protein FtsZ	ftsZ	Essential cell division protein that forms a contractile ring structure (Z ring) at the future cell division site. The regulation of the ring assembly controls the timing and the location of cell division. One of the functions of the FtsZ ring is to recruit other cell division proteins to the septum to produce a new cell wall between the dividing cells. Binds GTP and shows GTPase activity	NA	no	no	no	no	no	no	no	no	no	no	no	no	no	no
14279	+	0.3345	3.13253251214095	0.9475	4	14279	hypothetical protein	-	-	NA	no	no	no	no	no	no	no	no	no	no	no	no	no	no
14283	-	-0.349363636363636	3.43770713554353	0.0816818181818182	11	ispA	Farnesyl diphosphate synthase	ispA	Belongs to the FPP GGPP synthase family	NA	no	no	no	no	no	no	no	no	no	no	no	no	no	no
14289	-	-0.673	3.39040559077478	0.0181	1	14289	hypothetical protein	-	-	NA	no	no	no	no	no	no	no	no	no	no	no	no	no	no
14291	+	0.256666666666667	3.59176003468815	0.716416666666667	12	Domain of unknown function (DUF4105)	hypothetical protein	-	Domain of unknown function (DUF4105)	NA	no	no	no	no	no	no	no	no	no	no	no	no	no	no
14296	-	-0.277	3.05749589383192	0.928666666666667	3	Binding-protein-dependent transport system inner membrane component	hypothetical protein	-	Binding-protein-dependent transport system inner membrane component	no	no	no	no	no	no	no	no	no	no	no	no	no	no	no
14299	-	-0.304769230769231	3.87942606879415	0.384376923076923	13	lrp_3	Leucine-responsive regulatory protein	-	helix_turn_helix ASNC type	NA	no	no	no	no	no	no	no	no	no	no	no	no	no	no
14303	-	-0.170368421052632	3.24565166428898	0.579473684210526	19	catD_1	3-oxoadipate enol-lactonase 2	pcaD	Ndr family	NA	no	no	no	no	no	no	no	no	no	no	no	no	no	no
14308	-	-0.34525	3.13253251214095	0.05495	4	putative ABC transporter permease protein	putative ABC transporter permease protein	-	Belongs to the binding-protein-dependent transport system permease family. FecCD subfamily	no	no	no	no	no	no	no	no	no	no	no	no	no	no	no
14309	-	-0.349	2.76700388960785	0.0615	2	ycjC	hypothetical protein	ycjC	Helix-turn-helix XRE-family like proteins	no	no	no	no	no	no	no	no	no	no	no	no	no	no	no
14312	-	-0.314333333333333	3.39685562737982	0.423333333333333	6	ssuA_3	Putative aliphatic sulfonates-binding protein	atsR	NMT1-like family	NA	no	no	no	no	no	no	no	no	no	no	no	no	no	no
14327	-	-0.26875	3.13846558914096	0.19355	4	lpxL_2	Lipid A biosynthesis lauroyltransferase	lpxL	Catalyzes the transfer of laurate from lauroyl-acyl carrier protein (ACP) to Kdo(2)-lipid IV(A) to form Kdo(2)- (lauroyl)-lipid IV(A)	no	no	no	no	no	no	no	no	no	no	no	no	no	no	no
14333	+	0.214714285714286	2.94692155651658	0.625514285714286	14	paaC	1%2C2-phenylacetyl-CoA epoxidase%2C subunit C	paaC	Phenylacetic acid catabolic protein	NA	no	no	no	no	no	no	no	no	no	no	no	no	no	no
14335	+	0.1825	2.77469071827414	0.554	4	mreD	hypothetical protein	mreD	rod shape-determining protein MreD	NA	no	no	no	no	no	no	no	no	no	no	no	no	no	no
14337	+	0.1887	2.79588001734407	0.18014	10	tdh_2	L-threonine 3-dehydrogenase	-	Alcohol dehydrogenase GroES-like domain	NA	no	no	no	no	no	no	no	no	no	no	no	no	no	no
14345	+	0.2318	3.27245874297144	0.53266	5	secA	Protein translocase subunit SecA	secA	Part of the Sec protein translocase complex. Interacts with the SecYEG preprotein conducting channel. Has a central role in coupling the hydrolysis of ATP to the transfer of proteins into and across the cell membrane, serving both as a receptor for the preprotein-SecB complex and as an ATP-driven molecular motor driving the stepwise translocation of polypeptide chains across the membrane	no	no	no	no	no	no	no	no	no	no	no	no	no	no	no
14346	+	0.2222	2.69250396208679	0.1219	5	dmlR_13	HTH-type transcriptional regulator DmlR	dmlR	LysR substrate binding domain	no	no	no	no	no	no	no	no	no	no	no	no	no	no	no
14350	-	-0.3465	2.79048498545737	0.49115	2	hpf	Ribosome hibernation promoting factor	yhbH	Sigma 54 modulation protein / S30EA ribosomal protein	no	no	no	no	no	no	no	no	no	no	no	no	no	no	no
14356	+	0.214	3.02319166266193	0.590333333333333	3	pdhC	Dihydrolipoyllysine-residue acetyltransferase component of pyruvate dehydrogenase complex	acoC	2-oxoacid dehydrogenases acyltransferase (catalytic domain)	NA	no	no	no	no	no	no	no	no	no	no	no	no	no	no
14360	-	-0.250230769230769	2.7594507517174	0.742884615384615	13	14360	hypothetical protein	-	-	NA	no	no	no	no	no	no	no	no	no	no	no	no	no	no
14361	-	-0.448	3.26121944151563	0.0323	1	gstB_2	Glutathione S-transferase GstB	yliJ	Glutathione S-transferase, N-terminal domain	no	no	no	no	no	no	no	no	no	no	no	no	no	no	no
14368	-	-0.305888888888889	3.53017798402184	0.140477777777778	18	frmA	S-(hydroxymethyl)glutathione dehydrogenase	adhC	Belongs to the zinc-containing alcohol dehydrogenase family. Class-III subfamily	NA	no	no	no	no	no	no	no	no	no	no	no	no	no	no
14380	-	-0.4035	3.17134010346468	0.04435	2	maeB	NADP-dependent malic enzyme	maeB	Malic enzyme, NAD binding domain	NA	no	no	no	no	no	no	no	no	no	no	no	no	no	no
14384	-	-0.221	2.81815641205523	0.212333333333333	3	hisI	Histidine biosynthesis bifunctional protein HisIE	hisI	belongs to the PRA-CH family	NA	no	no	no	no	no	no	no	no	no	no	no	no	no	no
14394	-	-0.217466666666667	3.4089353929735	0.535733333333333	15	mae1	hypothetical protein	mae1	Voltage-dependent anion channel	NA	no	no	no	no	no	no	no	no	no	no	no	no	no	no
14398	-	-0.2845	2.76955107862173	0.943	2	14398	hypothetical protein	-	-	NA	no	no	no	no	no	no	no	no	no	no	no	no	no	no
14403	-	-0.207	2.77989191195995	0.177	1	yaiI	hypothetical protein	yaiI	Belongs to the UPF0178 family	NA	no	no	no	no	no	no	no	no	no	no	no	no	no	no
14406	-	-0.2786	3.45099673797421	0.0642466666666667	15	Haemolysin-type calcium-binding repeat (2 copies)	hypothetical protein	-	Haemolysin-type calcium-binding repeat (2 copies)	NA	no	no	no	no	no	no	no	no	no	no	no	no	no	no
14413	-	-0.1833125	3.01863449092146	0.124990625	32	14413	hypothetical protein	-	-	no	no	no	no	no	no	no	no	no	no	no	no	no	no	no
14417	+	0.145111111111111	2.85698519974591	0.551666666666667	9	catC	Muconolactone Delta-isomerase	catC	Muconolactone delta-isomerase	NA	no	no	no	no	no	no	no	no	no	no	no	no	no	no
14425	-	-0.201428571428571	3.54060751224077	0.453757142857143	14	quiB	Catabolic 3-dehydroquinate dehydratase	aroD	Involved in the third step of the chorismate pathway, which leads to the biosynthesis of aromatic amino acids. Catalyzes the cis-dehydration of 3-dehydroquinate (DHQ) and introduces the first double bond of the aromatic ring to yield 3- dehydroshikimate	NA	no	no	no	no	no	no	no	no	no	no	no	no	no	no
14427	+	0.256058823529412	3.2958494831602	0.831941176470588	17	Tripartite ATP-independent periplasmic transporter, DctM component	hypothetical protein	-	Tripartite ATP-independent periplasmic transporter, DctM component	NA	no	no	no	no	no	no	no	no	no	no	no	no	no	no
14436	+	0.18025	2.82681373158773	0.1847	4	14436	hypothetical protein	-	-	NA	no	no	no	no	no	no	no	no	no	no	no	no	no	no
14437	-	-0.287055555555556	4.43770713554353	0.0760277777777778	36	14437	hypothetical protein	-	-	NA	no	no	no	no	no	no	no	no	no	no	no	no	no	no
14446	-	-0.46869696969697	3.58838029403677	0.0245060606060606	33	Pfam Methyltransferase	hypothetical protein	-	Pfam Methyltransferase	NA	no	no	no	no	no	no	no	no	no	no	no	no	no	no
14455	-	-0.165923076923077	2.91721462968355	0.217230769230769	13	Acetyltransferase (GNAT) domain	hypothetical protein	-	Acetyltransferase (GNAT) domain	no	no	no	no	no	no	no	no	no	no	no	no	no	no	no
14467	+	0.207142857142857	4.48678239993206	0.354122857142857	35	mhpT	3-(3-hydroxy-phenyl)propionate transporter	hcaK	Major Facilitator Superfamily	no	no	no	no	yes	no	no	no	no	no	no	no	no	no	no
14475	-	-0.164	3.14691047014813	0.443583333333333	6	nasA	Nitrate reductase	nasA	Belongs to the prokaryotic molybdopterin-containing oxidoreductase family	NA	no	no	no	no	no	no	no	no	no	no	no	no	no	no
14478	-	-0.474636363636364	4.28066871301627	0.02775	22	tagE	Poly(glycerol-phosphate) alpha-glucosyltransferase	-	Glycosyl transferases group 1	NA	no	no	no	no	no	no	no	no	no	no	no	no	no	no
14505	-	-0.199022222222222	3.22329881601159	0.117882222222222	45	14505	hypothetical protein	-	-	NA	no	no	no	no	no	no	no	no	no	no	no	no	no	no
14509	-	-0.15608	2.80410034759077	0.188484	25	14509	hypothetical protein	-	-	NA	no	no	no	no	no	no	no	no	no	no	no	no	no	no
14526	-	-0.393	3.42250820016277	0.0346166666666667	6	N-acetylmuramidase	hypothetical protein	-	N-acetylmuramidase	NA	no	no	no	no	no	no	no	no	no	no	no	no	no	no
14570	-	-0.266444444444444	2.97061622231479	0.0598222222222222	9	14570	hypothetical protein	NA	NA	NA	no	no	no	no	no	no	yes	no	no	no	no	no	no	no
14579	-	-0.226576923076923	4.05354773498693	0.121465384615385	26	14579	hypothetical protein	-	-	NA	no	no	no	no	no	no	no	no	no	no	no	no	no	no
14603	+	0.2243	2.94692155651658	0.12454	10	14603	hypothetical protein	NA	NA	NA	no	no	no	no	no	no	no	no	no	no	no	no	no	no
14619	-	-0.1776	3.0017406615763	0.7336	5	bepA_1	Beta-barrel assembly-enhancing protease	bepA	Functions as both a chaperone and a metalloprotease. Maintains the integrity of the outer membrane by promoting either the assembly or the elimination of outer membrane proteins, depending on their folding state	NA	no	no	no	no	no	no	no	no	no	no	no	no	no	no
14657	-	-0.1804	4.76447155309245	0.395957142857143	35	dadA1	D-amino acid dehydrogenase 1	dadA	Oxidative deamination of D-amino acids	NA	no	no	no	no	no	no	no	no	no	no	no	no	no	no
14680	-	-0.273285714285714	2.71896663275227	0.0639428571428571	7	N-6 DNA Methylase	hypothetical protein	-	N-6 DNA Methylase	NA	no	no	yes	no	yes	no	yes	no	no	no	no	no	no	no
14731	+	0.155190476190476	2.71444269099223	0.527571428571429	42	Glutathione-dependent formaldehyde-activating enzyme	hypothetical protein	-	Glutathione-dependent formaldehyde-activating enzyme	NA	no	no	no	no	no	no	no	no	no	no	no	no	no	no
14732	-	-0.4322	3.54975089168064	0.03308	10	14732	hypothetical protein	-	-	NA	no	no	no	no	no	no	no	no	no	no	no	no	no	no
14746	-	-0.43375	4.9100948885606	0.0384375	16	umuC	hypothetical protein	umuC	DNA polymerase	NA	no	no	no	no	no	no	no	no	no	no	no	no	no	no
14748	-	-0.50525	4.13076828026902	0.030225	4	gnu	N-acetyl-alpha-D-glucosaminyl-diphospho-ditrans%2Coctacis-undecaprenol 4-epimerase	wbpV	NAD(P)H-binding	NA	no	no	no	no	no	no	no	no	no	no	no	no	no	no
14806	+	0.165066666666667	4	0.531133333333333	30	GDSL-like Lipase/Acylhydrolase family	hypothetical protein	-	GDSL-like Lipase/Acylhydrolase family	no	no	no	no	no	no	no	no	no	no	no	no	no	no	no
14827	-	-0.5415	3.13076828026902	0.02395	8	N-6 DNA Methylase	hypothetical protein	-	N-6 DNA Methylase	no	no	no	no	no	no	no	no	no	no	no	no	yes	no	no
14837	-	-0.266866666666667	4.21253952548158	0.1406	30	emrB_1	Colistin resistance protein EmrB	-	Sugar (and other) transporter	NA	no	no	no	no	no	no	no	no	no	no	no	no	no	no
14873	+	0.176857142857143	2.96657624451305	0.228571428571429	7	allA	Ureidoglycolate lyase	allA	Ureidoglycolate lyase	NA	no	no	no	no	no	no	no	no	no	no	no	no	no	no
15002	+	0.192545454545455	3.37161106994969	0.638181818181818	11	ywfM	hypothetical protein	ywfM	EamA-like transporter family	no	no	no	no	no	no	no	no	no	no	no	no	no	no	no
15064	-	-0.237285714285714	3.49620931694282	0.104942857142857	7	hmrR_1	HTH-type transcriptional regulator HmrR	-	helix_turn_helix, mercury resistance	no	no	no	no	no	no	no	no	no	no	no	no	no	no	no
15144	-	-0.259555555555556	3.7594507517174	0.6762	9	nicP_1	Porin-like protein NicP	-	outer membrane porin, OprD family	NA	no	no	no	no	no	no	no	no	no	no	no	no	no	no
15209	-	-0.2445	3.77211329538633	0.119	2	fabG_7	3-oxoacyl-[acyl-carrier-protein] reductase FabG	fabG	reductase	NA	no	no	no	no	no	no	no	no	no	no	no	no	no	no
15304	-	-0.3385	2.8153085691824	0.04285	4	cellulase activity	hypothetical protein	-	cellulase activity	NA	no	no	no	no	no	no	no	no	no	no	no	no	no	no
15448	-	-0.149833333333333	3.9100948885606	0.375666666666667	6	von willebrand factor, type A	hypothetical protein	-	von willebrand factor, type A	NA	no	no	no	no	no	no	no	no	no	no	no	no	no	no
15476	+	0.189142857142857	3.25492520841794	0.792714285714286	7	Interacts with outer membrane receptor proteins that carry out high-affinity binding and energy dependent uptake into the periplasmic space of specific substrates. It could act to transduce energy from the cytoplasmic membrane to specific energy- requiring processes in the outer membrane, resulting in the release into the periplasm of ligands bound by these outer membrane proteins	hypothetical protein	-	Interacts with outer membrane receptor proteins that carry out high-affinity binding and energy dependent uptake into the periplasmic space of specific substrates. It could act to transduce energy from the cytoplasmic membrane to specific energy- requiring processes in the outer membrane, resulting in the release into the periplasm of ligands bound by these outer membrane proteins	NA	no	no	no	no	no	no	no	no	no	no	no	no	no	no
15483	-	-0.256	3.19044028536473	0.588788888888889	9	outer membrane porin, OprD family	hypothetical protein	-	outer membrane porin, OprD family	NA	no	no	no	no	no	no	no	no	no	no	no	no	no	no
15664	-	-0.5545	4.97061622231479	0.0333	2	lrp_1	Leucine-responsive regulatory protein	-	Lrp/AsnC ligand binding domain	NA	no	no	no	no	no	no	no	no	no	no	no	no	no	no
15667	+	0.166785714285714	2.75448733218585	0.418457142857143	14	transcriptional regulator	hypothetical protein	-	transcriptional regulator	no	no	no	no	no	no	no	no	no	no	no	no	no	no	no
15668	+	0.2645	3.24565166428898	0.902	4	15668	hypothetical protein	-	-	NA	no	no	no	no	no	no	no	no	no	no	no	no	no	no
15669	-	-0.348	2.94309514866353	0.0544	1	fosB	Metallothiol transferase FosB	-	Glyoxalase/Bleomycin resistance protein/Dioxygenase superfamily	no	no	no	no	no	no	no	no	no	no	no	no	no	no	no
15679	+	0.1699	3.31875876262441	0.401	10	overlaps another CDS with the same product name	hypothetical protein	-	overlaps another CDS with the same product name	NA	no	no	no	yes	no	no	no	no	no	no	no	no	no	no
15680	+	0.182865853658537	4.23210238398191	0.685140243902439	82	Alpha-ketoglutaric semialdehyde dehydrogenase	Alpha-ketoglutaric semialdehyde dehydrogenase	aldH	Aldehyde dehydrogenase family	no	no	no	no	no	no	no	no	no	no	no	no	no	no	no
15697	+	0.158	3.09963287134353	0.51	4	recD2	ATP-dependent RecD-like DNA helicase	pif1	Helix-turn-helix domain	NA	no	no	no	no	no	no	no	no	no	no	no	no	no	no
15701	-	-0.222913043478261	3.29413628771608	0.123830434782609	23	15701	hypothetical protein	NA	NA	NA	no	no	no	no	no	no	no	no	no	no	no	no	no	no
15865	-	-0.2824	2.88272870434424	0.05928	5	fatty acid desaturase	hypothetical protein	-	fatty acid desaturase	NA	no	no	no	no	no	no	no	no	no	no	no	no	no	no
15912	+	0.210416666666667	3.60730304674033	0.3745	12	cycA_1	D-serine/D-alanine/glycine transporter	cycA	Amino acid permease	NA	no	no	no	no	no	no	no	no	no	no	no	no	no	no
16005	+	0.220076923076923	2.87614835903291	0.402153846153846	13	argJ	Arginine biosynthesis bifunctional protein ArgJ	argJ	Catalyzes two activities which are involved in the cyclic version of arginine biosynthesis the synthesis of N- acetylglutamate from glutamate and acetyl-CoA as the acetyl donor, and of ornithine by transacetylation between N(2)-acetylornithine and glutamate	NA	no	no	no	no	no	no	no	no	no	no	no	no	no	no
16007	-	-0.2025	3.19586056766465	0.3425	4	Long-chain-fatty-acid--CoA ligase	Long-chain-fatty-acid--CoA ligase	-	AMP-binding enzyme C-terminal domain	no	no	no	no	no	no	no	no	no	no	no	no	no	no	no
16015	-	-0.146125	3.04914854111145	0.404975	16	lldD	L-lactate dehydrogenase	lldD	Catalyzes the conversion of L-lactate to pyruvate. Is coupled to the respiratory chain	NA	no	no	no	no	no	no	no	no	no	no	no	no	no	no
16017	+	0.1496	3.01144104312138	0.3312	5	rhtB_4	Homoserine/homoserine lactone efflux protein	rhtB	LysE type translocator	no	no	no	no	no	no	no	no	no	no	no	no	no	no	no
16018	+	0.1812	2.98296666070122	0.4973	5	2OG-Fe(II) oxygenase superfamily	hypothetical protein	-	2OG-Fe(II) oxygenase superfamily	NA	no	no	no	no	no	no	no	no	no	no	no	no	no	no
16019	-	-0.2124	2.72124639904717	0.1201	5	mmgC_1	Acyl-CoA dehydrogenase	fadE	Acyl-CoA dehydrogenase, C-terminal domain	NA	no	no	no	no	no	no	no	no	no	no	no	no	no	no
16022	-	-0.3685	3.33818731446274	0.10335	4	mmgC_2	Acyl-CoA dehydrogenase	-	Acyl-CoA dehydrogenase, C-terminal domain	NA	no	no	no	no	no	no	no	no	no	no	no	no	no	no
16043	+	0.1805	2.81815641205523	0.2025	4	ipdC	Indole-3-pyruvate decarboxylase	ipdC	Thiamine pyrophosphate enzyme, central domain	no	no	no	no	no	no	no	no	no	no	no	no	no	no	no
16054	-	-0.204	3.69464863055338	0.420611764705882	17	protein conserved in bacteria	hypothetical protein	-	protein conserved in bacteria	NA	no	no	no	no	no	no	no	no	no	no	no	no	no	no
16057	+	0.257666666666667	2.69250396208679	0.124166666666667	3	16057	hypothetical protein	-	-	NA	no	no	no	no	no	no	no	no	no	no	no	no	no	no
16071	-	-0.257142857142857	2.76700388960785	0.3124	7	pheT	Phenylalanine--tRNA ligase beta subunit	pheT	Belongs to the phenylalanyl-tRNA synthetase beta subunit family. Type 1 subfamily	NA	no	no	no	no	no	no	no	no	no	no	no	no	no	no
16081	-	-0.257	2.83564714421556	0.07665	4	mro	Aldose 1-epimerase	galM	Converts alpha-aldose to the beta-anomer	NA	no	no	no	no	no	no	no	no	no	no	no	no	no	no
16084	-	-0.318225806451613	3.48545224733971	0.0544967741935484	31	rutD	Putative aminoacrylate hydrolase RutD	bioH	May increase the rate of spontaneous hydrolysis of aminoacrylate to malonic semialdehyde. Required to remove a toxic intermediate produce in the pyrimidine nitrogen degradation	NA	no	no	no	no	no	no	no	no	no	no	no	no	no	no
16095	+	0.17075	2.84771165561694	0.6875	4	Sulphur transport	hypothetical protein	-	Sulphur transport	NA	no	no	no	no	no	no	no	no	no	no	no	no	no	no
16102	-	-0.223	4.86966623150499	0.123688636363636	44	16102	hypothetical protein	-	-	no	no	no	no	no	no	no	no	no	no	no	no	no	no	no
16106	-	-0.207910256410256	3.81247927916354	0.260529487179487	78	fadL	hypothetical protein	fadL	long-chain fatty acid transport protein	NA	no	no	no	no	no	no	no	no	no	no	no	no	no	no
16111	-	-0.24145	3.70774392864352	0.130745	20	16111	hypothetical protein	-	-	NA	no	no	no	no	no	no	no	no	no	no	no	no	no	no
16112	+	0.185277777777778	3.57024771999759	0.340888888888889	18	kup	Low affinity potassium transport system protein kup	kup	Transport of potassium into the cell	NA	no	no	no	no	no	no	no	no	no	no	no	no	no	no
16121	-	-0.20219587628866	3.4672456210075	0.120578350515464	97	16121	hypothetical protein	-	-	yes	no	no	no	no	no	no	no	no	no	no	no	no	no	no
16122	-	-0.154977777777778	3.26440110030182	0.179333333333333	45	IstB-like ATP binding protein	hypothetical protein	-	IstB-like ATP binding protein	no	no	no	no	no	no	no	no	no	no	no	no	no	no	no
16132	-	-0.3752	3.02273378757271	0.03752	5	Domain of unknown function (DUF4357)	hypothetical protein	-	Domain of unknown function (DUF4357)	no	no	no	no	no	no	no	no	no	no	no	no	no	no	no
16136	+	0.284777777777778	3.32057210338788	0.924333333333333	9	mazG	Nucleoside triphosphate pyrophosphohydrolase	mazG	Nucleoside triphosphate pyrophosphohydrolase	NA	no	no	no	no	no	no	no	no	no	no	no	no	no	no
16160	-	-0.286365853658537	4.58670023591875	0.129039024390244	123	16160	hypothetical protein	-	-	NA	no	no	no	no	no	no	no	no	no	no	no	no	no	no
16253	+	0.24774	3.92811799269387	0.108026	50	hemolysin activation secretion protein	hypothetical protein	-	hemolysin activation secretion protein	NA	no	no	no	no	no	no	no	no	no	no	no	no	no	no
16265	-	-0.245333333333333	3.20551195334083	0.0722238095238095	21	DEAD-like helicases superfamily	hypothetical protein	-	DEAD-like helicases superfamily	NA	no	no	no	no	no	no	no	no	no	no	no	no	no	no
16270	-	-0.225609756097561	4.79860287567955	0.117869512195122	82	yfdQ	hypothetical protein	yfdQ	Uncharacterized conserved protein (DUF2303)	no	no	no	no	no	no	no	no	no	no	no	no	no	no	no
16303	-	-0.453	3.11013827874181	0.0262	1	Helix-turn-helix domain	hypothetical protein	-	Helix-turn-helix domain	no	no	no	no	no	no	no	no	no	no	no	no	no	no	no
16305	-	-0.244857142857143	3.66154350639539	0.0843357142857143	14	16305	hypothetical protein	-	-	no	no	no	no	no	no	no	no	no	no	no	no	no	no	no
16307	-	-0.2857	2.96257350205938	0.065115	40	rutA	Pyrimidine monooxygenase RutA	rutA	Catalyzes the pyrimidine ring opening between N-3 and C- 4 by an unusual flavin hydroperoxide-catalyzed mechanism to yield ureidoacrylate peracid. It cleaves pyrmidine rings directly by adding oxygen atoms, making a toxic ureidoacrylate peracid product which can be spontaneously reduced to ureidoacrylate	NA	no	no	no	no	no	no	no	no	no	no	no	no	no	no
16341	-	-0.2398	4.26600071346161	0.0852066666666667	15	16341	hypothetical protein	NA	NA	yes	no	no	no	no	no	no	no	no	no	no	no	no	no	no
16365	-	-0.513666666666667	2.75448733218585	0.0235333333333333	3	16365	hypothetical protein	NA	NA	NA	no	no	no	no	no	no	no	no	no	no	no	no	no	no
16391	-	-0.262875	2.93930215964639	0.152825	8	pac	Penicillin G acylase	pac	Penicillin amidase	NA	no	no	no	no	no	no	no	no	no	no	no	no	no	no
16428	-	-0.1982	2.77989191195995	0.1216	5	ORF6N domain	hypothetical protein	-	ORF6N domain	NA	no	no	no	no	no	no	no	no	no	no	no	no	no	no
16438	-	-0.343119047619048	2.93930215964639	0.035847619047619	42	ThiF family	hypothetical protein	-	ThiF family	NA	no	no	no	no	no	no	no	no	no	no	no	yes	no	no
16508	-	-0.3028125	3.78251605578609	0.36606875	16	hdc	Histidine decarboxylase	hdc	Pyridoxal-dependent decarboxylase conserved domain	NA	no	no	no	no	no	no	no	no	no	no	no	no	no	no
16515	+	0.228666666666667	3.84163750790475	0.340333333333333	6	rocC_1	Amino-acid permease RocC	mmuP	amino acid	NA	no	no	no	no	no	no	no	no	no	no	no	no	no	no
16546	-	-0.203411764705882	3.56863623584101	0.591717647058824	17	16546	hypothetical protein	-	-	NA	no	no	no	no	no	no	no	no	no	no	no	no	no	no
16554	-	-0.43125	3.69897000433602	0.03225	4	16554	hypothetical protein	-	-	NA	no	no	no	no	no	no	no	no	no	no	no	no	no	no
16565	+	0.17825	3.03479829897409	0.40475	4	putative transporter	putative transporter	ygaY	Major Facilitator Superfamily	no	no	no	no	no	no	no	no	no	no	no	no	no	no	no
16565	+	0.199333333333333	2.7281583934635	0.155666666666667	3	ygaY	hypothetical protein	ygaY	Major Facilitator Superfamily	no	no	no	no	no	no	no	no	no	no	no	no	no	no	no
16572	-	-0.4474	4.00130484168834	0.04478	5	yclQ	Petrobactin-binding protein YclQ	-	Periplasmic binding protein	NA	no	no	no	no	no	no	no	no	no	no	no	no	no	no
16629	-	-0.429	3.39361863488939	0.0665	3	lexA_3	LexA repressor	-	Helix-turn-helix XRE-family like proteins	no	no	no	no	no	no	no	no	no	no	no	no	no	no	no
16702	-	-0.5235	3.09312646527793	0.0232	2	ybjK	hypothetical protein	ybjK	Bacterial regulatory proteins, tetR family	NA	no	no	no	no	no	no	no	no	no	no	no	no	no	no
16717	-	-0.380529411764706	4.67162039656126	0.0494294117647059	17	16717	hypothetical protein	-	-	NA	no	no	no	no	no	no	no	no	no	no	no	no	no	no
16794	-	-0.453	3.1073489661227	0.03125	2	Arabinose-binding domain of AraC transcription regulator, N-term	hypothetical protein	-	Arabinose-binding domain of AraC transcription regulator, N-term	NA	no	no	no	no	no	no	no	no	no	no	no	no	no	no
16839	-	-0.265933333333333	2.79860287567955	0.10926	15	16839	hypothetical protein	-	-	NA	no	no	no	no	no	no	no	no	no	no	no	no	no	no
16908	-	-0.280333333333333	3.1001794975729	0.0551166666666667	6	Glycosyl hydrolase 108	hypothetical protein	-	Glycosyl hydrolase 108	no	no	no	no	no	no	no	no	no	no	no	no	no	no	no
17094	-	-0.172701754385965	3.26201267366657	0.152287719298246	57	DnaD domain protein	hypothetical protein	-	DnaD domain protein	no	no	no	no	no	no	no	no	no	no	no	no	no	no	no
17189	-	-0.432	4.6458915608526	0.0767	4	yneE	hypothetical protein	yneE	Bestrophin, RFP-TM, chloride channel	no	no	no	no	no	no	no	no	no	no	no	no	no	no	no
17217	-	-0.2511	4.03574036980315	0.64202	10	desA3_2	NADPH-dependent stearoyl-CoA 9-desaturase	-	Fatty acid desaturase	NA	no	no	no	no	no	no	no	no	no	no	no	no	no	no
17224	-	-0.354	3.39147396642281	0.264866666666667	3	pilT_2	Twitching mobility protein	pilU	Type II/IV secretion system protein	NA	no	no	no	no	no	no	no	no	no	no	no	no	no	no
17227	-	-0.25475	2.87614835903291	0.144375	16	benC	Benzoate 1%2C2-dioxygenase electron transfer component	benC	Oxidoreductase FAD-binding domain	NA	no	no	no	no	no	no	no	no	no	no	no	no	no	no
17232	-	-0.349052631578947	3.7281583934635	0.0789526315789474	19	glnM	putative glutamine ABC transporter permease protein GlnM	-	Binding-protein-dependent transport system inner membrane component	no	no	no	no	no	no	no	no	no	no	no	no	no	no	no
17233	-	-0.391571428571429	3.23657200643706	0.0855857142857143	7	madM	hypothetical protein	madM	Malonate/sodium symporter MadM subunit	NA	no	no	no	no	no	no	no	no	no	no	no	no	no	no
17237	+	0.212666666666667	2.78251605578609	0.772166666666667	6	Arabinose-binding domain of AraC transcription regulator, N-term	hypothetical protein	-	Arabinose-binding domain of AraC transcription regulator, N-term	no	no	no	no	no	no	no	no	no	no	no	no	no	no	no
17238	+	0.212	2.88941028970075	0.136	2	Glycosyl transferases group 1	hypothetical protein	-	Glycosyl transferases group 1	no	no	no	no	no	no	no	no	no	no	no	no	no	no	no
17239	-	-0.2012	2.8153085691824	0.819	5	lspA_2	Lipoprotein signal peptidase	lspA	This protein specifically catalyzes the removal of signal peptides from prolipoproteins	NA	no	no	no	no	no	no	no	no	no	no	no	no	no	no
17241	+	0.256222222222222	3.61261017366127	0.2165	9	Enoyl-(Acyl carrier protein) reductase	hypothetical protein	-	Enoyl-(Acyl carrier protein) reductase	NA	no	no	no	no	no	no	no	no	no	no	no	no	no	no
17257	+	0.161596774193548	3.35457773065091	0.593354838709677	62	hcnB	Hydrogen cyanide synthase subunit HcnB	-	Thi4 family	no	no	no	no	no	no	no	no	no	no	no	no	no	no	no
17258	-	-0.191692307692308	3.31875876262441	0.312923076923077	13	tgnA	Flavin-dependent trigonelline monooxygenase%2C reductase component	-	Flavin reductase like domain	NA	no	no	no	no	no	no	no	no	no	no	no	no	no	no
17259	+	0.1805	3.42481215507234	0.46544	20	pcaI_3	3-oxoadipate CoA-transferase subunit A	pcaI	3-oxoadipate CoA-transferase activity	NA	no	no	no	no	no	no	no	no	no	no	no	no	no	no
17262	-	-0.234	3.21681130892474	0.18875	4	Lipopolysaccharide assembly protein A domain	hypothetical protein	-	Lipopolysaccharide assembly protein A domain	NA	no	no	no	no	no	no	no	no	no	no	no	no	no	no
17267	-	-0.26175	3.0565054840939	0.089925	8	Z012_06855	hypothetical protein	Z012_06855	Acetyltransferase (GNAT) domain	no	no	no	no	no	no	no	no	no	no	no	no	no	no	no
17270	-	-0.15825	2.80966830182971	0.39625	8	trpG	Anthranilate synthase component 2	pabA	component II	no	no	no	no	no	no	no	no	no	no	no	no	no	no	no
17278	-	-0.24875	3.0670191780768	0.393325	4	gabP_1	GABA permease	gabP	Amino acid permease	NA	no	no	no	no	no	no	no	no	no	no	no	no	no	no
17281	+	0.317333333333333	2.70333480973847	0.0437	3	17281	hypothetical protein	-	-	NA	no	no	no	no	no	no	no	no	no	no	no	no	no	no
17300	-	-0.22275	2.68824613894425	0.19885	4	aatA	Aspartate/prephenate aminotransferase	aspC	DegT/DnrJ/EryC1/StrS aminotransferase family	no	no	no	no	no	no	no	no	no	no	no	no	no	no	no
17305	-	-0.194791666666667	3.94309514866353	0.1701875	24	17305	hypothetical protein	-	-	NA	no	no	no	no	no	no	yes	no	no	no	no	no	no	no
17308	+	0.165285714285714	2.92445303860747	0.359142857142857	7	Protein of unknown function DUF45	hypothetical protein	-	Protein of unknown function DUF45	no	no	no	no	no	no	no	no	no	no	no	no	no	no	no
17317	+	0.184916666666667	3.25026368443094	0.407583333333333	12	fgd	F420-dependent glucose-6-phosphate dehydrogenase	yhbW	Luciferase-like monooxygenase	NA	no	no	no	no	no	no	no	no	no	no	no	no	no	no
17321	-	-0.293357142857143	4.29499204066666	0.116953571428571	28	dmdC_1	3-methylmercaptopropionyl-CoA dehydrogenase	-	acyl-CoA dehydrogenase	NA	no	no	no	no	no	no	no	no	no	no	no	no	no	no
17331	-	-0.337285714285714	2.78781239559604	0.0437857142857143	7	Psort location Cytoplasmic, score	hypothetical protein	-	Psort location Cytoplasmic, score	NA	no	no	no	no	no	no	no	no	no	no	no	no	no	no
17356	+	0.164869565217391	3.16115090926274	0.451226086956522	23	paaX	Transcriptional repressor PaaX	paaX	PaaX-like protein	NA	no	no	no	no	no	no	no	no	no	no	no	no	no	no
17357	-	-0.4505	3.16430942850757	0.0736	2	madM	hypothetical protein	madM	Malonate/sodium symporter MadM subunit	NA	no	no	no	no	no	no	no	no	no	no	no	no	no	no
17367	+	0.1674	2.76955107862173	0.584	5	pilX	hypothetical protein	pilX	-	NA	no	no	no	no	no	no	no	no	no	no	no	no	no	no
17388	-	-0.157227272727273	3.47237009912866	0.186045454545455	22	17388	hypothetical protein	-	-	NA	no	no	no	no	no	no	no	no	no	no	no	no	no	no
17389	-	-0.174620689655172	3.91364016932525	0.232924137931034	29	Domain of unknown function (DUF1833)	hypothetical protein	-	Domain of unknown function (DUF1833)	NA	no	no	no	no	no	no	no	no	no	no	no	no	no	no
17391	-	-0.260761904761905	3.1438755557577	0.0724309523809524	42	rutG_2	Putative pyrimidine permease RutG	uraA	Permease family	NA	no	no	no	no	no	no	no	no	no	no	no	no	no	no
17396	-	-0.272333333333333	3.1438755557577	0.179	6	fahA	hypothetical protein	fahA	Fumarylacetoacetase N-terminal	NA	no	no	no	no	no	no	no	no	no	no	no	no	no	no
17399	-	-0.312	3.30277065724028	0.11348	5	hchA_1	Protein/nucleic acid deglycase HchA	hchA	DJ-1/PfpI family	no	no	no	no	no	no	no	no	no	no	no	no	no	no	no
17403	+	0.1552	2.73754891026957	0.309	5	17403	hypothetical protein	-	-	NA	no	no	no	no	no	no	no	no	no	no	no	no	no	no
17433	-	-0.2705	2.71896663275227	0.06015	6	17433	hypothetical protein	NA	NA	NA	no	no	yes	no	yes	no	yes	no	no	no	no	no	no	no
17445	-	-0.176285714285714	3.38510278396687	0.142236734693878	49	17445	hypothetical protein	-	-	yes	no	no	no	no	no	no	no	no	no	no	no	no	no	no
17456	+	0.284953125	3.34390179798717	0.0508171875	64	DNA recombination	hypothetical protein	-	DNA recombination	NA	no	no	no	no	no	no	no	yes	no	no	no	yes	no	no
17487	-	-0.291571428571429	3.83863199776503	0.101771428571429	7	Arabinose-binding domain of AraC transcription regulator, N-term	hypothetical protein	-	Arabinose-binding domain of AraC transcription regulator, N-term	NA	no	no	no	no	no	no	no	no	no	no	no	no	no	no
17495	-	-0.301875	3.14630178822383	0.04535	8	17495	hypothetical protein	-	-	NA	no	no	no	no	no	no	no	no	no	no	no	no	no	no
17497	-	-0.253655172413793	3.15676722190199	0.0753724137931034	29	Hgd	2-(hydroxymethyl)glutarate dehydrogenase	-	NAD-binding of NADP-dependent 3-hydroxyisobutyrate dehydrogenase	NA	no	no	no	no	no	no	no	no	no	no	no	no	no	no
17502	-	-0.265333333333333	3.77728352885242	0.131	3	outer membrane porin, OprD family	hypothetical protein	-	outer membrane porin, OprD family	NA	no	no	no	no	no	no	no	no	no	no	no	no	no	no
17520	-	-0.38875	2.83863199776503	0.04335	4	Selenoprotein, putative	hypothetical protein	-	Selenoprotein, putative	NA	no	no	no	no	no	no	no	no	no	no	no	no	no	no
17568	-	-0.296857142857143	3.47755576649368	0.0507	7	17568	hypothetical protein	NA	NA	NA	no	no	no	no	no	no	no	no	no	no	no	no	no	no
17573	-	-0.439622222222222	3.87942606879415	0.02396	45	Mu transposase, C-terminal	hypothetical protein	-	Mu transposase, C-terminal	NA	no	no	no	no	no	no	no	no	no	no	yes	no	no	no
17629	-	-0.385333333333333	2.79048498545737	0.0698	3	yjdF	Inner membrane protein YjdF	-	Predicted membrane protein (DUF2238)	NA	no	no	no	no	no	no	no	no	no	no	no	no	no	no
17719	-	-0.252947368421053	3.03668448861389	0.0601473684210526	19	P22_AR N-terminal domain	hypothetical protein	-	P22_AR N-terminal domain	no	no	no	no	no	no	no	no	no	no	no	no	no	no	no
17732	-	-0.261466666666667	2.70996538863748	0.05996	15	17732	hypothetical protein	NA	NA	NA	no	no	yes	no	yes	no	yes	no	no	no	no	no	no	no
17740	+	0.245090909090909	3.66958622665081	0.1363	33	pcaR	Pca regulon regulatory protein	-	regulator IclR	no	no	no	no	no	no	no	no	no	no	no	no	no	no	no
17791	-	-0.1604	2.6903698325741	0.1494	5	17791	hypothetical protein	-	-	NA	no	no	no	no	no	no	no	no	no	no	no	no	no	no
17834	-	-0.244	2.78251605578609	0.9174	5	Short repeat of unknown function (DUF308)	hypothetical protein	-	Short repeat of unknown function (DUF308)	NA	no	no	no	no	no	no	no	no	no	no	no	no	no	no
17868	-	-0.5025	4.02826040911222	0.0242	2	Tfp pilus assembly protein FimV	hypothetical protein	-	Tfp pilus assembly protein FimV	NA	no	no	no	no	no	no	no	no	no	no	no	no	no	no
17873	-	-0.167268656716418	4.55284196865778	0.251988059701493	67	Domain of unknown function (DUF4055)	hypothetical protein	-	Domain of unknown function (DUF4055)	yes	no	no	no	no	no	no	no	no	no	no	no	no	no	no
17996	-	-0.345125	3.24795155218056	0.0393125	8	virB5	hypothetical protein	virB5	conjugation	NA	no	no	no	no	no	no	no	no	no	no	no	no	no	no
18293	-	-0.218571428571429	2.96657624451305	0.267328571428571	7	18293	hypothetical protein	-	-	NA	no	no	no	no	no	no	no	no	no	no	no	no	no	no
18403	-	-0.256666666666667	3.29843201494407	0.177155555555556	9	ubiG	Ubiquinone biosynthesis O-methyltransferase	ubiG	O-methyltransferase that catalyzes the 2 O-methylation steps in the ubiquinone biosynthetic pathway	no	no	no	no	no	no	no	no	no	no	no	no	no	no	no
18405	-	-0.358	2.96657624451305	0.219133333333333	3	adeT	hypothetical protein	adeT	TRAP-type C4-dicarboxylate transport system periplasmic component	NA	no	no	no	no	no	no	no	no	no	no	no	no	no	no
18412	+	0.384	3.56066730616974	0.9451	10	ydjA	Putative NAD(P)H nitroreductase YdjA	ydjA	Nitroreductase family	NA	no	no	no	no	no	no	no	no	no	no	no	no	no	no
18414	-	-0.597	3.81247927916354	0.0242	1	ispD	2-C-methyl-D-erythritol 4-phosphate cytidylyltransferase	ispD	Catalyzes the formation of 4-diphosphocytidyl-2-C- methyl-D-erythritol from CTP and 2-C-methyl-D-erythritol 4- phosphate (MEP)	NA	no	no	no	no	no	no	no	no	no	no	no	no	no	no
18419	-	-0.25475	3.46852108295774	0.88025	12	atoE	Putative short-chain fatty acid transporter	atoE	Short chain fatty acid transporter	NA	no	no	no	no	no	no	no	no	no	no	no	no	no	no
18428	-	-0.354666666666667	3.30627305107635	0.0639	3	srpH	hypothetical protein	srpH	Bacterial transferase hexapeptide (six repeats)	NA	no	no	no	no	no	no	no	no	no	no	no	no	no	no
18430	+	0.173969696969697	3.22694530663574	0.628272727272727	33	4-hydroxyproline 2-epimerase	4-hydroxyproline 2-epimerase	-	Proline racemase	NA	no	no	no	no	no	no	no	no	no	no	no	no	no	no
18435	-	-0.2355	2.77989191195995	0.0748375	8	18435	hypothetical protein	NA	NA	NA	no	no	no	no	no	no	no	no	no	no	no	no	no	no
18439	-	-0.431	3.39040559077478	0.054925	4	COQ5_1	2-methoxy-6-polyprenyl-1%2C4-benzoquinol methylase%2C mitochondrial	-	Methyltransferase domain	no	no	no	no	no	no	no	no	no	no	no	no	no	no	no
18441	-	-0.261545454545455	5.07058107428571	0.146490909090909	11	Antibiotic biosynthesis monooxygenase	hypothetical protein	-	Antibiotic biosynthesis monooxygenase	NA	no	no	no	no	no	no	no	no	no	no	no	no	no	no
18442	-	-0.2805	2.82390874094432	0.2254	4	PGAP1-like protein	hypothetical protein	-	PGAP1-like protein	NA	no	no	no	no	no	no	no	no	no	no	no	no	no	no
18444	+	0.242333333333333	3.67162039656126	0.889	6	Putative methionine and alanine importer, small subunit	hypothetical protein	-	Putative methionine and alanine importer, small subunit	NA	no	no	no	no	no	no	no	no	no	no	no	no	no	no
18468	-	-0.1876	4.18111458540599	0.7426	10	pilP	hypothetical protein	pilP	Pilus assembly protein, PilP	NA	no	no	no	no	no	no	no	no	no	no	no	no	no	no
18472	-	-0.214666666666667	2.72584215073632	0.888333333333333	3	Flavin reductase like domain	hypothetical protein	-	Flavin reductase like domain	NA	no	no	no	no	no	no	no	no	no	no	no	no	no	no
18476	+	0.374	2.72124639904717	0.964	1	VIT family	hypothetical protein	-	VIT family	NA	no	no	no	no	no	no	no	no	no	no	no	no	no	no
18488	-	-0.468666666666667	2.96657624451305	0.0289	3	Membrane	hypothetical protein	-	Membrane	NA	no	no	no	no	no	no	no	no	no	no	no	no	no	no
18498	+	0.218	2.69250396208679	0.715666666666667	6	Outer membrane protein (OmpH-like)	hypothetical protein	-	Outer membrane protein (OmpH-like)	NA	no	no	no	no	no	no	no	no	no	no	no	no	no	no
18500	+	0.4004	3.55129368009492	0.9616	5	argC	N-acetyl-gamma-glutamyl-phosphate reductase	argC	Catalyzes the NADPH-dependent reduction of N-acetyl-5- glutamyl phosphate to yield N-acetyl-L-glutamate 5-semialdehyde	NA	no	no	no	no	no	no	no	no	no	no	no	no	no	no
18504	-	-0.3985	2.74472749489669	0.0292	2	cpo	Non-heme chloroperoxidase	cpo	Serine aminopeptidase, S33	NA	no	no	no	no	no	no	no	no	no	no	no	no	no	no
18509	-	-0.323833333333333	2.75696195131371	0.954	6	fadB	Fatty acid oxidation complex subunit alpha	fadB	Involved in the aerobic and anaerobic degradation of long-chain fatty acids via beta-oxidation cycle. Catalyzes the formation of 3-oxoacyl-CoA from enoyl-CoA via L-3-hydroxyacyl-CoA. It can also use D-3-hydroxyacyl-CoA and cis-3-enoyl-CoA as substrate	NA	no	no	no	no	no	no	no	no	no	no	no	no	no	no
18510	+	0.215928571428571	2.87614835903291	0.143464285714286	14	pcpD	Tetrachlorobenzoquinone reductase	vanB	2Fe-2S iron-sulfur cluster binding domain	NA	no	no	no	no	no	no	no	no	no	no	no	no	no	no
18522	+	0.25225	2.90308998699194	0.8335	4	18522	hypothetical protein	-	-	NA	no	no	no	no	no	no	no	no	no	no	no	no	no	no
18530	-	-0.1586	3.68824613894425	0.475	5	fdhD	Sulfur carrier protein FdhD	fdhD	Required for formate dehydrogenase (FDH) activity. Acts as a sulfur carrier protein that transfers sulfur from IscS to the molybdenum cofactor prior to its insertion into FDH	NA	no	no	no	no	no	no	no	no	no	no	no	no	no	no
18539	-	-0.673	3.39040559077478	0.0181	1	Cyd operon protein YbgE (Cyd_oper_YbgE)	hypothetical protein	-	Cyd operon protein YbgE (Cyd_oper_YbgE)	NA	no	no	no	no	no	no	no	no	no	no	no	no	no	no
18546	-	-0.255333333333333	3.69680394257951	0.568941666666667	12	putative HTH-type transcriptional regulator	putative HTH-type transcriptional regulator	-	Arabinose-binding domain of AraC transcription regulator, N-term	NA	no	no	no	no	no	no	no	no	no	no	no	no	no	no
18553	-	-0.5865	3.78251605578609	0.02215	2	rnfH	Protein RnfH	-	Belongs to the UPF0125 (RnfH) family	no	no	no	no	no	no	no	no	no	no	no	no	no	no	no
18554	+	0.34975	3.22040350874218	0.949	4	nanT_1	Sialic acid transporter NanT	-	Organic Anion Transporter Polypeptide (OATP) family	no	no	no	no	no	no	no	no	no	no	no	no	no	no	no
18559	-	-0.236625	2.85387196432176	0.154475	8	18559	hypothetical protein	-	-	NA	no	no	no	no	no	no	no	no	no	no	no	no	no	no
18566	+	0.238458333333333	3.22402566887063	0.127354166666667	24	long-chain fatty acid transport protein	hypothetical protein	-	long-chain fatty acid transport protein	NA	no	no	no	no	no	no	no	no	no	no	no	no	no	no
18591	-	-0.4355	2.86012091359876	0.02825	2	RBKS	Ribokinase	gsk	pfkB family carbohydrate kinase	no	no	no	no	no	no	no	no	no	no	no	no	no	no	no
18594	-	-0.471	2.96657624451305	0.0343	1	serB2	Phosphoserine phosphatase SerB2	serB	phosphoserine phosphatase	NA	no	no	no	no	no	no	no	no	no	no	no	no	no	no
18599	-	-0.3245	2.77728352885242	0.041	6	Fibronectin type 3 domain	hypothetical protein	-	Fibronectin type 3 domain	NA	no	no	no	no	no	no	no	no	no	no	no	no	no	no
18733	-	-0.460714285714286	3.05700040663396	0.0199	7	18733	hypothetical protein	-	-	NA	no	no	no	no	no	no	no	no	no	no	no	no	no	no
18743	-	-0.348	4.02826040911222	0.052925	4	18743	hypothetical protein	NA	NA	NA	no	no	no	no	no	no	no	no	no	no	no	no	no	no
18765	+	0.296066666666667	3.42021640338319	0.0504133333333333	15	18765	hypothetical protein	-	-	NA	no	no	no	no	no	no	no	no	no	no	no	no	no	no
18914	-	-0.2174	2.69897000433602	0.49846	5	smf	hypothetical protein	smf	nucleotide-binding protein involved in DNA uptake	no	no	no	no	no	no	no	no	no	no	no	no	no	no	no
18964	-	-0.188363636363636	3.70996538863748	0.399390909090909	11	mupP	N-acetylmuramic acid 6-phosphate phosphatase	gph	Phosphoglycolate phosphatase	no	no	no	no	no	no	no	no	no	no	no	no	no	no	no
18971	-	-0.317794871794872	2.77211329538633	0.0529230769230769	39	rutB	Peroxyureidoacrylate/ureidoacrylate amidohydrolase RutB	-	Isochorismatase family	NA	no	no	no	no	no	no	no	no	no	no	no	no	no	no
19066	-	-0.418384615384615	3.35951856302958	0.0460615384615385	13	19066	hypothetical protein	-	-	NA	no	no	no	no	no	no	no	no	no	no	no	no	no	no
19127	-	-0.331041666666667	3.43651891460559	0.038475	24	Belongs to the SOS response-associated peptidase family	hypothetical protein	-	Belongs to the SOS response-associated peptidase family	no	no	no	no	no	no	no	no	no	no	no	no	no	no	no
19129	-	-0.502125	2.82102305270683	0.02895	8	19129	hypothetical protein	-	-	NA	no	no	no	no	no	no	no	no	no	no	no	no	no	no
19162	-	-0.380985714285714	3.45345733652187	0.04219	70	Peptidase family M23	hypothetical protein	-	Peptidase family M23	NA	no	no	no	no	no	no	no	no	no	no	no	no	no	no
19274	-	-0.23	4.43533393574791	0.221	2	virS_3	HTH-type transcriptional regulator VirS	-	Arabinose-binding domain of AraC transcription regulator, N-term	NA	no	no	no	no	no	no	no	no	no	no	no	no	no	no
19365	-	-0.268	3.24641694110709	0.526875	4	pcaJ_2	3-oxoadipate CoA-transferase subunit B	pcaJ	3-oxoadipate CoA-transferase activity	NA	no	no	no	no	no	no	no	no	no	no	no	no	no	no
19373	-	-0.233733333333333	3.4145392704915	0.0851033333333333	30	xseA_1	Exodeoxyribonuclease 7 large subunit	xseA	Bidirectionally degrades single-stranded DNA into large acid-insoluble oligonucleotides, which are then degraded further into small acid-soluble oligonucleotides	NA	no	no	no	no	no	no	no	no	no	no	no	no	no	no
19419	-	-0.173947368421053	3.37365963262496	0.160410526315789	19	19419	hypothetical protein	-	-	NA	no	no	no	no	no	no	no	no	no	no	no	no	no	no
19444	-	-0.366	3.01367622294923	0.0594	4	gshB	Glutathione synthetase	gshB	Belongs to the prokaryotic GSH synthase family	NA	no	no	no	no	no	no	no	no	no	no	no	no	no	no
19590	+	0.304666666666667	2.81247927916354	0.945333333333333	3	yraN	hypothetical protein	yraN	Belongs to the UPF0102 family	NA	no	no	no	no	no	no	no	no	no	no	no	no	no	no
19593	+	0.337888888888889	3.2518119729938	0.860666666666667	9	rne	Ribonuclease E	rne	Endoribonuclease that plays a central role in RNA processing and decay. Required for the maturation of 5S and 16S rRNAs and the majority of tRNAs. Also involved in the degradation of most mRNAs	NA	no	no	no	no	no	no	no	no	no	no	no	no	no	no
19618	-	-0.163388888888889	2.84771165561694	0.160616666666667	18	19618	hypothetical protein	-	-	NA	no	no	no	no	no	no	no	no	no	no	no	no	no	no
19746	+	0.2588	3.22257317761069	0.8995	10	Cache domain	hypothetical protein	-	Cache domain	NA	no	no	no	no	no	no	no	no	no	no	no	no	no	no
19763	-	-0.389655172413793	3.72584215073632	0.0371137931034483	29	Haemolysin-type calcium-binding repeat (2 copies)	hypothetical protein	-	Haemolysin-type calcium-binding repeat (2 copies)	NA	no	no	no	no	no	no	no	no	no	no	no	no	no	no
19908	+	0.202090909090909	3.13608262304214	0.1122	11	Domain of unknown function (DUF4055)	hypothetical protein	-	Domain of unknown function (DUF4055)	yes	no	no	no	no	no	no	no	no	no	no	no	no	no	no
19931	-	-0.443833333333333	3.14327110961712	0.0770166666666667	6	pqiB	Intermembrane transport protein PqiB	pqiB	MlaD protein	NA	no	no	no	no	no	no	no	no	no	no	no	no	no	no
19943	+	0.210455555555556	4.15552282425432	0.27329	90	COG3209 Rhs family protein	hypothetical protein	-	COG3209 Rhs family protein	no	no	no	no	no	no	no	no	no	no	no	no	no	no	no
19970	-	-0.386666666666667	2.9100948885606	0.0255333333333333	3	19970	hypothetical protein	-	-	NA	no	no	no	no	no	no	no	no	no	no	no	no	no	no
20027	-	-0.225916666666667	3.34103515733556	0.131775	12	20027	hypothetical protein	-	-	yes	no	no	no	no	no	no	no	no	no	no	no	no	no	no
20040	-	-0.316	2.80410034759077	0.0965375	8	perR	HTH-type transcriptional regulator PerR	perR	LysR substrate binding domain	no	no	no	no	no	no	no	no	no	no	no	no	no	no	no
20047	+	0.1637	2.90308998699194	0.5598	10	20047	hypothetical protein	-	-	NA	no	no	no	no	no	no	no	no	no	no	no	no	no	no
20218	+	0.1905	3.10292299679058	0.3005	2	thiO_2	Glycine oxidase	-	FAD dependent oxidoreductase	NA	no	no	no	no	no	no	no	no	no	no	no	no	no	no
20219	-	-0.272333333333333	2.79317412396815	0.184066666666667	3	FCD	hypothetical protein	-	FCD	no	no	no	no	no	no	no	no	no	no	no	no	no	no	no
20246	+	0.230076923076923	3.46980030179692	0.569461538461538	13	alpha/beta hydrolase fold	hypothetical protein	-	alpha/beta hydrolase fold	no	no	no	no	no	no	no	no	no	no	no	no	no	no	no
20255	-	-0.325571428571429	2.77728352885242	0.0492571428571429	7	norR	Anaerobic nitric oxide reductase transcription regulator NorR	-	Sigma-54 interaction domain	NA	no	no	no	no	no	no	no	no	no	no	no	no	no	no
20383	+	0.2454	3.81247927916354	0.5481	5	Metallo-beta-lactamase superfamily	hypothetical protein	-	Metallo-beta-lactamase superfamily	NA	no	no	no	no	no	no	no	no	no	no	no	no	no	no
20436	-	-0.2574375	2.73048705578208	0.17058125	16	ilvB	Acetolactate synthase isozyme 1 large subunit	-	Thiamine pyrophosphate enzyme, central domain	NA	no	no	no	no	no	no	no	no	no	no	no	no	no	no
20438	+	0.348	3.61978875828839	0.894	6	GDSL-like Lipase/Acylhydrolase family	hypothetical protein	-	GDSL-like Lipase/Acylhydrolase family	no	no	no	no	no	no	no	no	no	no	no	no	no	no	no
20470	-	-0.185083333333333	2.86012091359876	0.677	12	Alpha beta hydrolase	hypothetical protein	-	Alpha beta hydrolase	NA	no	no	no	no	no	yes	no	no	no	no	no	no	no	no
20543	-	-0.270142857142857	2.93181413825384	0.730071428571429	7	amtB_2	Ammonia channel	amtB	Ammonium Transporter Family	NA	no	no	no	no	no	no	no	no	no	no	no	no	no	no
20547	+	0.502	3.03574036980315	0.98	1	pal_2	Peptidoglycan-associated lipoprotein	-	OmpA family	no	no	no	no	no	no	no	no	no	no	no	no	no	no	no
20586	+	0.2084	2.79048498545737	0.67066	10	20586	hypothetical protein	-	-	NA	no	no	no	no	no	no	no	no	no	no	no	no	no	no
20691	-	-0.189125	2.73048705578208	0.609875	8	rpoC	DNA-directed RNA polymerase subunit beta'	rpoC	DNA-dependent RNA polymerase catalyzes the transcription of DNA into RNA using the four ribonucleoside triphosphates as substrates	NA	no	no	no	no	no	no	no	no	no	no	no	no	no	no
20757	-	-0.409714285714286	3.29843201494407	0.0486857142857143	7	tgnB	Flavin-dependent trigonelline monooxygenase%2C oxygenase component	-	Luciferase-like monooxygenase	NA	no	no	no	no	no	no	no	no	no	no	no	no	no	no
21043	-	-0.2762	2.88272870434424	0.07942	5	Sh3 type 3 domain protein	hypothetical protein	-	Sh3 type 3 domain protein	NA	no	no	no	no	no	no	no	no	no	no	no	no	no	no
21058	-	-0.221518518518519	4.59176003468815	0.218159259259259	27	citG	2-(5''-triphosphoribosyl)-3'-dephosphocoenzyme-A synthase	mdcB	Involved in the formation of 2-(5''-phosphoribosyl)-3'- dephosphocoenzyme-A, the prosthetic group of the acyl-carrier protein of the malonate decarboxylase	NA	no	no	no	no	no	no	no	no	no	no	no	no	no	no
21066	-	-0.2765	3.73282827159699	0.08265	2	21066	hypothetical protein	NA	NA	NA	no	no	no	no	no	no	no	no	no	no	no	no	no	no
21142	-	-0.4385	2.89279003035213	0.03425	2	21142	hypothetical protein	-	-	NA	no	no	no	no	no	no	no	no	no	no	no	no	no	no
21178	-	-0.422333333333333	3.69680394257951	0.05075	6	transcriptional regulator	hypothetical protein	-	transcriptional regulator	no	no	no	no	no	no	no	no	no	no	no	no	no	no	no
21335	-	-0.4055	3.86327943284359	0.05495	4	menH_1	2-succinyl-6-hydroxy-2%2C4-cyclohexadiene-1-carboxylate synthase	-	Alpha/beta hydrolase family	NA	no	no	no	no	no	no	no	no	no	no	no	no	no	no
21405	-	-0.3432	3.01412464269161	0.06293	10	21405	hypothetical protein	-	-	NA	no	no	no	yes	no	no	no	no	no	no	no	no	no	no
21419	-	-0.275333333333333	3.16367588429325	0.2663	15	Putative serine esterase (DUF676)	hypothetical protein	-	Putative serine esterase (DUF676)	NA	no	no	no	no	no	no	no	no	no	no	no	no	no	no
21476	+	0.331666666666667	3.21467016498923	0.944	3	cmpR_3	HTH-type transcriptional activator CmpR	cmpR_1	Transcriptional regulator	no	no	no	no	no	no	no	no	no	no	no	no	no	no	no
21619	-	-0.235285714285714	2.69680394257951	0.6843	7	21619	hypothetical protein	-	-	NA	no	no	no	no	no	no	no	no	no	no	no	no	no	no
21650	+	0.226125	2.98716277529483	0.1515	16	helix_turn_helix, arabinose operon control protein	hypothetical protein	-	helix_turn_helix, arabinose operon control protein	NA	no	no	no	no	no	no	no	no	no	no	no	no	no	no
21652	+	0.16503125	2.81815641205523	0.56728125	32	dcaP	hypothetical protein	dcaP	Forms passive diffusion pores that allow small molecular weight hydrophilic materials across the outer membrane	NA	no	no	no	no	no	no	no	no	no	no	no	no	no	no
21653	+	0.18552	3.62708799702989	0.343084	25	paaZ	Bifunctional protein PaaZ	paaN	MaoC like domain	no	no	no	no	no	no	no	no	no	no	no	no	no	no	no
21667	+	0.212625	3.34678748622466	0.788625	8	rluC	Ribosomal large subunit pseudouridine synthase C	rluC	Responsible for synthesis of pseudouridine from uracil	no	no	no	no	no	no	no	no	no	no	no	no	no	no	no
21671	-	-0.238714285714286	5.67571754470231	0.256871428571429	7	21671	hypothetical protein	-	-	NA	no	no	no	no	no	no	no	no	no	no	no	no	no	no
21672	-	-0.311	2.96657624451305	0.57326	5	yidC	Membrane protein insertase YidC	yidC	Required for the insertion and or proper folding and or complex formation of integral membrane proteins into the membrane. Involved in integration of membrane proteins that insert both dependently and independently of the Sec translocase complex, as well as at least some lipoproteins. Aids folding of multispanning membrane proteins	NA	no	no	no	no	no	no	no	no	no	no	no	no	no	no
21676	-	-0.345333333333333	3.4294570601181	0.0658111111111111	9	dinB	DNA polymerase IV	dinB	Poorly processive, error-prone DNA polymerase involved in untargeted mutagenesis. Copies undamaged DNA at stalled replication forks, which arise in vivo from mismatched or misaligned primer ends. These misaligned primers can be extended by PolIV. Exhibits no 3'-5' exonuclease (proofreading) activity. May be involved in translesional synthesis, in conjunction with the beta clamp from PolIII	no	no	no	no	no	no	no	no	no	no	no	no	no	no	no
21678	-	-0.17975	2.84163750790475	0.502	4	ftsW	putative peptidoglycan glycosyltransferase FtsW	ftsW	Peptidoglycan polymerase that is essential for cell division	NA	no	no	no	no	no	no	no	no	no	no	no	no	no	no
21685	-	-0.332181818181818	3.97469413473523	0.0678545454545455	11	Bacterial lipid A biosynthesis acyltransferase	hypothetical protein	-	Bacterial lipid A biosynthesis acyltransferase	NA	no	no	no	no	no	no	no	no	no	no	no	no	no	no
21686	+	0.195555555555556	3.83268266525182	0.193066666666667	9	Bacterial regulatory proteins, tetR family	hypothetical protein	-	Bacterial regulatory proteins, tetR family	no	no	no	no	no	no	no	no	no	no	no	no	no	no	no
21689	-	-0.477	3.01099538430146	0.0262	1	nuoF	NADH-quinone oxidoreductase subunit F	nuoF	NDH-1 shuttles electrons from NADH, via FMN and iron- sulfur (Fe-S) centers, to quinones in the respiratory chain	NA	no	no	no	no	no	no	no	no	no	no	no	no	no	no
21693	-	-0.161625	2.74957999769111	0.5995	8	ydgI	Putative arginine/ornithine antiporter	ydgI	Amino acid permease	NA	no	no	no	no	no	no	no	no	no	no	no	no	no	no
21694	+	0.273	2.74472749489669	0.3805	3	baiA	3-alpha-hydroxycholanate dehydrogenase (NADP(+))	baiA2	Enoyl-(Acyl carrier protein) reductase	NA	no	no	no	no	no	no	no	no	no	no	no	no	no	no
21695	-	-0.196	2.74957999769111	0.191	9	ytrE	ABC transporter ATP-binding protein YtrE	ybbA	ABC transporter	no	no	no	no	no	no	no	no	no	no	no	no	no	no	no
21700	+	0.268787878787879	3.30102999566398	0.712133333333333	33	hrpA	hypothetical protein	hrpA	Helicase associated domain (HA2) Add an annotation	no	no	no	no	no	no	no	no	no	no	no	no	no	no	no
21703	-	-0.412	2.86327943284359	0.0349666666666667	3	ydgC	Inner membrane protein YdgC	ydgC	GlpM protein	NA	no	no	no	no	no	no	no	no	no	no	no	no	no	no
21706	-	-0.471	2.96657624451305	0.0343	1	ribBA	Riboflavin biosynthesis protein RibBA	ribB	Catalyzes the conversion of D-ribulose 5-phosphate to formate and 3,4-dihydroxy-2-butanone 4-phosphate	NA	no	no	no	no	no	no	no	no	no	no	no	no	no	no
21713	-	-0.246666666666667	2.70553377383841	0.792	3	topA	DNA topoisomerase 1	topA	Releases the supercoiling and torsional tension of DNA, which is introduced during the DNA replication and transcription, by transiently cleaving and rejoining one strand of the DNA duplex. Introduces a single-strand break via transesterification at a target site in duplex DNA. The scissile phosphodiester is attacked by the catalytic tyrosine of the enzyme, resulting in the formation of a DNA-(5'…	no	no	no	no	no	no	no	no	no	no	no	no	no	no	no
21721	+	0.167769230769231	3.012780770092	0.411153846153846	13	tsaB	tRNA threonylcarbamoyladenosine biosynthesis protein TsaB	yeaZ	Glycoprotease family	no	no	no	no	no	no	no	no	no	no	no	no	no	no	no
21722	-	-0.2875	2.89962945488244	0.06855	2	argA	Amino-acid acetyltransferase	argA	Belongs to the acetyltransferase family. ArgA subfamily	no	no	no	no	no	no	no	no	no	no	no	no	no	no	no
21737	-	-0.325	2.80410034759077	0.0565	1	Protein of unknown function (DUF2804)	hypothetical protein	-	Protein of unknown function (DUF2804)	NA	no	no	no	no	no	no	no	no	no	no	no	no	no	no
21746	-	-0.218857142857143	2.74957999769111	0.116285714285714	7	21746	hypothetical protein	-	-	NA	no	no	no	no	no	no	no	no	no	no	no	no	no	no
21755	+	0.187666666666667	2.93554201077308	0.169	3	Putative inner membrane exporter, YdcZ	hypothetical protein	-	Putative inner membrane exporter, YdcZ	NA	no	no	no	no	no	no	no	no	no	no	no	no	no	no
21758	+	0.16	2.76447155309245	0.643666666666667	6	Baeyer-Villiger monooxygenase	Baeyer-Villiger monooxygenase	-	Flavin-binding monooxygenase-like	NA	no	no	no	yes	no	no	no	no	no	no	no	no	no	no
21760	+	0.213217391304348	2.95467702121334	0.818521739130435	23	glaR	HTH-type transcriptional repressor GlaR	-	FCD domain	no	no	no	no	no	no	no	no	no	no	no	no	no	no	no
21764	+	0.163071428571429	2.99139982823808	0.483214285714286	14	Domain of unknown function (DUF4850)	hypothetical protein	-	Domain of unknown function (DUF4850)	NA	no	no	no	no	no	no	no	no	no	no	no	no	no	no
21772	-	-0.233833333333333	3.3777859770337	0.387966666666667	12	dltA	D-alanine--D-alanyl carrier protein ligase	-	AMP-binding enzyme	no	no	no	no	no	no	no	no	no	no	no	no	no	no	no
21775	-	-0.262727272727273	4.3829996588791	0.186590909090909	11	21775	hypothetical protein	NA	NA	NA	no	no	no	no	no	no	no	no	no	no	no	no	no	no
21777	+	0.393	2.72353819582676	0.972	3	Isocitrate lyase	Isocitrate lyase	aceA	Isocitrate lyase	NA	no	no	no	no	no	no	no	no	no	no	no	no	no	no
21780	-	-0.175333333333333	2.70114692359029	0.260666666666667	3	gltP_2	Proton/glutamate-aspartate symporter	gltP	Catalyzes the proton-dependent transport of glutamate and aspartate	no	no	no	no	no	no	no	no	no	no	no	no	no	no	no
21781	-	-0.1554	2.92445303860747	0.4402	5	ubiB_1	protein kinase UbiB	-	ABC1 family	no	no	no	no	no	no	no	no	no	no	no	no	no	no	no
21784	+	0.204916666666667	3	0.194558333333333	12	yjiE	HTH-type transcriptional regulator YjiE	-	LysR substrate binding domain	no	no	no	no	no	no	no	no	no	no	no	no	no	no	no
21785	-	-0.1445	2.70114692359029	0.197785714285714	14	21785	hypothetical protein	-	-	NA	no	no	no	no	no	no	no	no	no	no	no	no	no	no
21787	-	-0.429333333333333	2.82973828460504	0.100066666666667	3	Bacterial transcriptional regulator	hypothetical protein	-	Bacterial transcriptional regulator	no	no	no	no	no	no	no	no	no	no	no	no	no	no	no
21795	+	0.174111111111111	3.21824462534753	0.293944444444444	18	ubiI	2-octaprenylphenol hydroxylase	ubiF	Squalene epoxidase	NA	no	no	no	yes	no	no	no	no	no	no	no	no	no	no
21819	-	-0.27	3.30016227413275	0.0572	8	21819	hypothetical protein	-	-	no	no	no	no	no	no	no	no	no	no	no	no	no	no	no
21820	-	-0.205142857142857	4.06550154875643	0.129128571428571	28	Helix-turn-helix domain	hypothetical protein	-	Helix-turn-helix domain	no	no	no	no	no	no	no	no	no	no	no	no	no	no	no
21832	+	0.15325	2.97881070093006	0.51125	4	putative metallo-hydrolase	putative metallo-hydrolase	-	Metallo-beta-lactamase superfamily	NA	no	no	no	no	no	no	no	no	no	no	no	no	no	no
21840	-	-0.277571428571429	4.98716277529483	0.0987976190476191	42	LysM domain	hypothetical protein	-	LysM domain	no	no	no	no	no	no	no	no	no	no	no	no	no	no	no
21861	-	-0.337758620689655	3.6458915608526	0.0576413793103448	29	21861	hypothetical protein	-	-	yes	no	no	no	no	no	no	no	no	no	no	no	no	no	no
21865	-	-0.335666666666667	4.23807216157947	0.0453027777777778	36	PAAR motif	hypothetical protein	-	PAAR motif	no	no	no	no	no	no	no	no	no	no	no	no	no	no	no
21867	+	0.256	3.44733178388781	0.812833333333333	6	yaiW	hypothetical protein	yaiW	Protein of unknown function (DUF1615)	NA	no	no	no	no	no	no	no	no	no	no	no	no	no	no
21882	+	0.305166666666667	2.80687540164554	0.0819666666666667	6	21882	hypothetical protein	-	-	NA	no	no	no	no	no	no	no	no	no	no	no	no	no	no
21898	-	-0.560384615384615	4.2839966563652	0.0234461538461538	13	yhbO	Protein/nucleic acid deglycase 2	pfpI	DJ-1/PfpI family	NA	no	no	no	no	no	no	no	no	no	no	no	no	no	no
21921	+	0.3635	2.68613277963085	0.963	2	bamA_1	Outer membrane protein assembly factor BamA	ytfM	Surface antigen	NA	no	no	no	no	no	no	no	no	no	no	no	no	no	no
21934	-	-0.278	3.31695296176115	0.117	1	phaC_2	Poly(3-hydroxyalkanoate) polymerase subunit PhaC	phaC	alpha/beta hydrolase fold	NA	no	no	no	no	no	no	no	no	no	no	no	no	no	no
21955	+	0.291833333333333	3.16367588429325	0.0742666666666667	6	21955	hypothetical protein	NA	NA	NA	no	no	no	no	no	no	no	no	no	no	no	no	no	no
21975	+	0.20052	3.23732143627256	0.114354	50	Interacts with outer membrane receptor proteins that carry out high-affinity binding and energy dependent uptake into the periplasmic space of specific substrates. It could act to transduce energy from the cytoplasmic membrane to specific energy- requiring processes in the outer membrane, resulting in the release into the periplasm of ligands bound by these outer membrane proteins	hypothetical protein	-	Interacts with outer membrane receptor proteins that carry out high-affinity binding and energy dependent uptake into the periplasmic space of specific substrates. It could act to transduce energy from the cytoplasmic membrane to specific energy- requiring processes in the outer membrane, resulting in the release into the periplasm of ligands bound by these outer membrane proteins	NA	no	no	no	no	no	no	no	no	no	no	no	no	no	no
22028	-	-0.2675	2.7619538968712	0.0637	10	22028	hypothetical protein	NA	NA	NA	no	no	yes	no	yes	no	yes	no	no	no	no	no	no	no
22058	+	0.346	3.12378215940836	0.0565	1	22058	hypothetical protein	-	-	NA	no	no	no	no	no	no	no	no	no	no	no	no	no	no
22095	-	-0.181578947368421	2.85078088734462	0.141	19	22095	hypothetical protein	-	-	NA	no	no	no	no	no	no	no	no	no	no	no	no	no	no
22099	-	-0.445	2.79048498545737	0.0202	1	22099	hypothetical protein	NA	NA	NA	no	no	no	no	no	no	no	no	no	no	no	no	no	no
22113	-	-0.170986486486486	3.09044397075882	0.149975675675676	74	22113	hypothetical protein	-	-	NA	no	no	no	no	no	no	no	no	no	no	no	no	no	no
22186	-	-0.37684	3.53760200210104	0.147148	25	FCD	hypothetical protein	-	FCD	no	no	no	no	no	no	no	no	no	no	no	no	no	no	no
22206	-	-0.393	3.65757731917779	0.041	3	aroA	3-phosphoshikimate 1-carboxyvinyltransferase	aroA	Catalyzes the transfer of the enolpyruvyl moiety of phosphoenolpyruvate (PEP) to the 5-hydroxyl of shikimate-3- phosphate (S3P) to produce enolpyruvyl shikimate-3-phosphate and inorganic phosphate	no	no	no	no	no	no	no	no	no	no	no	no	no	no	no
22266	-	-0.4805	3.69897000433602	0.03125	2	Deoxyribonuclease NucA/NucB	hypothetical protein	-	Deoxyribonuclease NucA/NucB	NA	no	no	no	no	no	no	no	no	no	no	no	no	no	no
22278	-	-0.364	2.85387196432176	0.03386	5	22278	hypothetical protein	-	-	NA	no	no	no	no	no	no	no	no	no	no	no	no	no	no
22329	-	-0.3842	2.99139982823808	0.0262833333333333	30	nuclear chromosome segregation	hypothetical protein	-	nuclear chromosome segregation	NA	no	no	no	yes	no	no	no	no	no	no	no	no	no	no
22359	-	-0.300631578947368	3.13667713987954	0.113184210526316	19	22359	hypothetical protein	-	-	no	no	no	no	yes	no	no	no	no	no	no	no	no	no	no
22367	-	-0.257	3.04769199033787	0.0721	4	Belongs to the SOS response-associated peptidase family	hypothetical protein	-	Belongs to the SOS response-associated peptidase family	NA	no	no	no	no	no	no	no	no	no	no	no	no	no	no
22372	+	0.149666666666667	2.86012091359876	0.479666666666667	6	puuB	Gamma-glutamylputrescine oxidoreductase	-	FAD dependent oxidoreductase	NA	no	no	no	no	no	no	no	no	no	no	no	no	no	no
22469	+	0.226869565217391	3.66756154008439	0.409113043478261	23	allS	HTH-type transcriptional activator AllS	-	LysR substrate binding domain	no	no	no	no	no	no	no	no	no	no	no	no	no	no	no
22473	-	-0.222533333333333	3.34969247686806	0.254046666666667	15	entE	Enterobactin synthase component E	entE	AMP-binding enzyme C-terminal domain	no	no	no	no	no	no	no	no	no	no	no	no	no	no	no
22511	+	0.209666666666667	3.38195190328791	0.419	3	ygfA	5-formyltetrahydrofolate cyclo-ligase	ygfA	Belongs to the 5-formyltetrahydrofolate cyclo-ligase family	no	no	no	no	no	no	no	no	no	no	no	no	no	no	no
22512	-	-0.4255	2.87942606879415	0.0489	4	ybiV	Sugar phosphatase YbiV	supH	Sucrose-6F-phosphate phosphohydrolase	NA	no	no	no	no	no	no	no	no	no	no	no	no	no	no
22633	-	-0.228333333333333	3.35261702988538	0.801966666666667	18	membrane transporter protein	hypothetical protein	-	membrane transporter protein	NA	no	no	no	no	no	no	no	no	no	no	no	no	no	no
22645	-	-0.266666666666667	3.77728352885242	0.119466666666667	3	22645	hypothetical protein	-	-	yes	no	no	no	no	no	no	no	no	no	no	no	no	no	no
22767	+	0.2275	3.02456819149074	0.608125	12	Lamin Tail Domain	hypothetical protein	-	Lamin Tail Domain	NA	no	no	no	no	no	no	no	no	no	no	no	no	no	no
22787	-	-0.427831460674157	4.28066871301627	0.0279516853932584	89	22787	hypothetical protein	NA	NA	NA	no	no	no	no	no	no	no	no	no	no	no	no	no	no
22817	+	0.1672	2.96657624451305	0.46554	5	leuE_2	Leucine efflux protein	-	LysE type translocator	no	no	no	no	no	no	no	no	no	no	no	no	no	no	no
22903	-	-0.224786666666667	4.16304326294045	0.218702666666667	75	Condensation domain	hypothetical protein	-	Condensation domain	NA	no	no	no	no	no	no	no	no	no	no	no	no	no	no
22923	+	0.162666666666667	2.86966623150499	0.653666666666667	6	cat	Chloramphenicol acetyltransferase	-	Hexapeptide repeat of succinyl-transferase	no	no	no	no	no	no	no	no	no	no	no	no	no	no	no
23088	-	-0.306666666666667	3.12551818230053	0.184133333333333	3	nimR_1	HTH-type transcriptional regulator NimR	-	Transcriptional regulator	NA	no	no	no	no	no	no	no	no	no	no	no	no	no	no
23157	+	0.163289473684211	3.43179827593301	0.426605263157895	38	putative transporter	putative transporter	ygaY	Major Facilitator Superfamily	no	no	no	no	no	no	no	no	no	no	no	no	no	no	no
23200	-	-0.1805	3.74957999769111	0.686590909090909	22	Belongs to the UPF0319 family	hypothetical protein	-	Belongs to the UPF0319 family	NA	no	no	no	no	no	no	no	no	no	no	no	no	no	no
23320	-	-0.377888888888889	4.82102305270683	0.0457111111111111	9	ORF6N domain	hypothetical protein	-	ORF6N domain	NA	no	no	no	no	no	no	no	no	no	no	no	no	no	no
23361	-	-0.22968115942029	4.64397414280688	0.0911594202898551	69	nuclear chromosome segregation	hypothetical protein	-	nuclear chromosome segregation	NA	no	no	no	no	no	no	no	no	no	no	no	no	no	no
23369	-	-0.437333333333333	3.39040559077478	0.0765666666666667	3	mdcE	hypothetical protein	mdcE	Malonate decarboxylase gamma subunit (MdcE)	NA	no	no	no	no	no	no	no	no	no	no	no	no	no	no
23381	-	-0.166933333333333	2.95078197732982	0.312153333333333	15	fkpA_1	putative FKBP-type peptidyl-prolyl cis-trans isomerase FkpA	fkpA	Domain amino terminal to FKBP-type peptidyl-prolyl isomerase	NA	no	no	no	no	no	no	no	no	no	no	no	no	no	no
23386	-	-0.215375	2.71896663275227	0.6661625	8	fldP_3	Flavodoxin FldP	-	NADPH-dependent FMN reductase	NA	no	no	no	no	no	no	no	no	no	no	no	no	no	no
23388	-	-0.277142857142857	2.95467702121334	0.151542857142857	7	emrK	putative multidrug resistance protein EmrK	emrA	HlyD membrane-fusion protein of T1SS	no	no	no	no	no	no	no	no	no	no	no	no	no	no	no
23399	+	0.1975	3.70774392864352	0.7405	8	2Fe-2S iron-sulfur cluster binding domain	hypothetical protein	-	2Fe-2S iron-sulfur cluster binding domain	NA	no	no	no	no	no	no	no	no	no	no	no	no	no	no
23400	+	0.172111111111111	3.09745322068601	0.233888888888889	18	tgnC	(Z)-2-((N-methylformamido)methylene)-5-hydroxybutyrolactone dehydrogenase	-	Involved in the biosynthesis of the osmoprotectant glycine betaine. Catalyzes the reversible oxidation of betaine aldehyde to the corresponding acid	no	no	no	no	no	no	no	no	no	no	no	no	no	no	no
23404	-	-0.242666666666667	2.98716277529483	0.114333333333333	3	2'-5' RNA ligase superfamily	hypothetical protein	-	2'-5' RNA ligase superfamily	NA	no	no	no	no	no	no	no	no	no	no	no	no	no	no
23410	+	0.241545454545455	2.89279003035213	0.873727272727273	11	Protein of unknown function (DUF815)	hypothetical protein	-	Protein of unknown function (DUF815)	NA	no	no	no	no	no	no	no	no	no	no	no	no	no	no
23413	+	0.274333333333333	2.97469413473523	0.909	3	sphX	Protein SphX	pstS	PBP superfamily domain	NA	no	no	no	no	no	no	no	no	no	no	no	no	no	no
23425	+	0.236	3.39685562737982	0.149	1	23425	hypothetical protein	-	-	NA	no	no	no	no	no	no	no	no	no	no	no	no	no	no
23430	+	0.20475	2.92811799269387	0.631875	8	prpF	2-methyl-aconitate isomerase	prpF	PrpF protein	NA	no	no	no	no	no	no	no	no	no	no	no	no	no	no
23431	-	-0.24375	3.1180450286604	0.1355	4	cnbA	Chloronitrobenzene nitroreductase	-	Nitroreductase family	NA	no	no	no	no	no	no	no	no	no	no	no	no	no	no
24043	+	0.316333333333333	3.37059040089728	0.935	6	24043	hypothetical protein	-	-	NA	no	no	no	no	no	no	no	no	no	no	no	no	no	no
24044	-	-0.195666666666667	2.82102305270683	0.121755555555556	9	24044	hypothetical protein	-	-	NA	no	no	no	no	no	no	no	no	no	no	no	no	no	no
24046	+	0.169	2.79048498545737	0.237	8	diguanylate cyclase	hypothetical protein	-	diguanylate cyclase	no	no	no	no	no	no	no	no	no	no	no	no	no	no	no
24047	+	0.174454545454545	2.72124639904717	0.218181818181818	11	mcpII	hypothetical protein	mcpII	Glyoxalase/Bleomycin resistance protein/Dioxygenase superfamily	NA	no	no	no	yes	no	no	no	no	no	no	no	no	no	no
24054	+	0.35	3.04527520902094	0.942	1	murA	UDP-N-acetylglucosamine 1-carboxyvinyltransferase	murA	Belongs to the EPSP synthase family. MurA subfamily	NA	no	no	no	no	no	no	no	no	no	no	no	no	no	no
24062	-	-0.24225	2.78251605578609	0.0948	4	NADPH oxidoreductase	NADPH oxidoreductase	-	Oxidoreductase NAD-binding domain	NA	no	no	no	no	no	no	no	no	no	no	no	no	no	no
24074	+	0.153	2.69464863055338	0.39975	8	Electron transfer flavoprotein-ubiquinone oxidoreductase	Electron transfer flavoprotein-ubiquinone oxidoreductase	etfD	Electron transfer flavoprotein-ubiquinone oxidoreductase	NA	no	no	no	no	no	no	no	no	no	no	no	no	no	no
24082	-	-0.16475	2.84466396253494	0.4625	4	tam	Trans-aconitate 2-methyltransferase	bioC	Converts the free carboxyl group of a malonyl-thioester to its methyl ester by transfer of a methyl group from S-adenosyl- L-methionine (SAM). It allows to synthesize pimeloyl-ACP via the fatty acid synthetic pathway	NA	no	no	no	no	no	no	no	no	no	no	no	no	no	no
24089	+	0.207416666666667	3.35163998901907	0.586975	12	aroP_4	Aromatic amino acid transport protein AroP	pheP	Amino acid permease	NA	no	no	no	no	no	no	no	no	no	no	no	no	no	no
24091	+	0.372	3.17587416608345	0.964	3	Beta-ketodecanoyl-[acyl-carrier-protein] synthase	Beta-ketodecanoyl-[acyl-carrier-protein] synthase	fabH	synthase III	NA	no	no	no	no	no	no	no	no	no	no	no	no	no	no
24093	+	0.153	3.19997064075587	0.392314285714286	14	NMT1-like family	hypothetical protein	-	NMT1-like family	no	no	no	no	yes	no	no	no	no	no	no	no	no	no	no
24096	+	0.183846153846154	3.92811799269387	0.451607692307692	26	NADH:quinone reductase	NADH:quinone reductase	-	Nitronate monooxygenase	no	no	no	no	no	no	no	no	no	no	no	no	no	no	no
24098	-	-0.238363636363636	2.80687540164554	0.159209090909091	11	hyuE	Hydantoin racemase	hyuE	Asp/Glu/Hydantoin racemase	NA	no	no	no	no	no	no	no	no	no	no	no	no	no	no
24101	+	0.279125	3.1438755557577	0.906	8	adk	Adenylate kinase	adk	Catalyzes the reversible transfer of the terminal phosphate group between ATP and AMP. Plays an important role in cellular energy homeostasis and in adenine nucleotide metabolism	no	no	no	no	no	no	no	no	no	no	no	no	no	no	no
24107	-	-0.1916	3.19722627470802	0.1986	5	hscA	Chaperone protein HscA	hscA	Chaperone involved in the maturation of iron-sulfur cluster-containing proteins. Has a low intrinsic ATPase activity which is markedly stimulated by HscB	no	no	no	no	no	no	no	no	no	no	no	no	no	no	no
24108	+	0.225857142857143	3.61798295742513	0.15555	14	gabD_2	Succinate-semialdehyde dehydrogenase [NADP(+)] GabD	gabD	Involved in the biosynthesis of the osmoprotectant glycine betaine. Catalyzes the reversible oxidation of betaine aldehyde to the corresponding acid	no	no	no	no	no	no	no	no	no	no	no	no	no	no	no
24110	+	0.1768	2.85078088734462	0.4348	5	TLL0138	hypothetical protein	TLL0138	Uncharacterized protein conserved in bacteria (DUF2062)	NA	no	no	no	no	no	no	no	no	no	no	no	no	no	no
24113	-	-0.1714	2.7281583934635	0.33213	10	guaD_2	Guanine deaminase	guaD	Amidohydrolase family	NA	no	no	no	no	no	no	no	no	no	no	no	no	no	no
24118	+	0.307	3.12842706445412	0.939444444444444	9	miaA	tRNA dimethylallyltransferase	miaA	Catalyzes the transfer of a dimethylallyl group onto the adenine at position 37 in tRNAs that read codons beginning with uridine, leading to the formation of N6-(dimethylallyl)adenosine (i(6)A)	NA	no	no	no	no	no	no	no	no	no	no	no	no	no	no
24128	-	-0.193375	3.48945498979339	0.76775	8	24128	hypothetical protein	-	-	NA	no	no	no	no	no	no	no	no	no	no	no	no	no	no
24131	+	0.1858	2.73992861201493	0.562506666666667	15	FtsX-like permease family	hypothetical protein	-	FtsX-like permease family	no	no	no	no	no	no	no	no	no	no	no	no	no	no	no
24132	-	-0.317142857142857	2.96257350205938	0.0801142857142857	7	nadX	L-aspartate dehydrogenase	nadX	Specifically catalyzes the NAD or NADP-dependent dehydrogenation of L-aspartate to iminoaspartate	NA	no	no	no	no	no	no	no	no	no	no	no	no	no	no
24136	+	0.3472	2.94692155651658	0.9572	5	Putative esterase	Putative esterase	-	Thioesterase-like superfamily	NA	no	no	no	no	no	no	no	no	no	no	no	no	no	no
24140	-	-0.265666666666667	2.86646109162978	0.0739333333333333	3	Domain of unknown function (DUF4902)	hypothetical protein	-	Domain of unknown function (DUF4902)	NA	no	no	no	no	no	no	no	no	no	no	no	no	no	no
24142	-	-0.157375	3.19246497193115	0.196221875	32	24142	hypothetical protein	-	-	NA	no	no	no	no	no	no	no	no	no	no	no	no	no	no
24143	-	-0.1785	3.29499204066666	0.172770833333333	24	24143	hypothetical protein	-	-	NA	no	no	no	no	no	no	no	no	no	no	no	no	no	no
24150	+	0.253	2.93181413825384	0.879	1	rsmE_2	Ribosomal RNA small subunit methyltransferase E	rsmE	Specifically methylates the N3 position of the uracil ring of uridine 1498 (m3U1498) in 16S rRNA. Acts on the fully assembled 30S ribosomal subunit	NA	no	no	no	no	no	no	no	no	no	no	no	no	no	no
24151	-	-0.1896	3.09636748391576	0.68722	10	basI	hypothetical protein	basI	4'-phosphopantetheinyl transferase superfamily	NA	no	no	no	no	no	no	no	no	no	no	no	no	no	no
24152	+	0.207444444444444	2.74957999769111	0.4401	9	protein conserved in bacteria	hypothetical protein	-	protein conserved in bacteria	NA	no	no	no	no	no	no	no	no	no	no	no	no	no	no
24157	+	0.247714285714286	2.73282827159699	0.0934	7	betB_2	NAD/NADP-dependent betaine aldehyde dehydrogenase	betB	Involved in the biosynthesis of the osmoprotectant glycine betaine. Catalyzes the reversible oxidation of betaine aldehyde to the corresponding acid	no	no	no	no	no	no	no	no	no	no	no	no	no	no	no
24163	-	-0.2686	3.19928292171761	0.51384	5	ygiN	putative quinol monooxygenase YgiN	ygiN	Antibiotic biosynthesis monooxygenase	NA	no	no	no	no	no	no	no	no	no	no	no	no	no	no
24167	-	-0.427	3.39147396642281	0.0988666666666667	3	ribD	Riboflavin biosynthesis protein RibD	ribD	Converts 2,5-diamino-6-(ribosylamino)-4(3h)-pyrimidinone 5'-phosphate into 5-amino-6-(ribosylamino)-2,4(1h,3h)- pyrimidinedione 5'-phosphate	no	no	no	no	no	no	no	no	no	no	no	no	no	no	no
24183	-	-0.55	2.78781239559604	0.0161	1	nagZ	Beta-hexosaminidase	nagZ	Plays a role in peptidoglycan recycling by cleaving the terminal beta-1,4-linked N-acetylglucosamine (GlcNAc) from peptide-linked peptidoglycan fragments, giving rise to free GlcNAc, anhydro-N-acetylmuramic acid and anhydro-N-acetylmuramic acid-linked peptides	NA	no	no	no	no	no	no	no	no	no	no	no	no	no	no
24186	+	0.315	2.88272870434424	0.94	3	Nitroreductase family	hypothetical protein	-	Nitroreductase family	NA	no	no	no	no	no	no	no	no	no	no	no	no	no	no
24196	-	-0.203	3.30102999566398	0.641333333333333	3	FhuF 2Fe-2S C-terminal domain	hypothetical protein	-	FhuF 2Fe-2S C-terminal domain	NA	no	no	no	no	no	no	no	no	no	no	no	no	no	no
24198	+	0.2465	3.99567862621736	0.474070833333333	24	sdaA	L-serine dehydratase 1	sdaA	Serine dehydratase beta chain	no	no	no	no	no	no	no	no	no	no	no	no	no	no	no
24208	+	0.2258	2.80410034759077	0.38518	5	ilvH	Acetolactate synthase isozyme 3 small subunit	ilvH	Acetolactate synthase small	NA	no	no	no	no	no	no	no	no	no	no	no	no	no	no
24216	+	0.1756	2.71896663275227	0.28446	10	astE	Succinylglutamate desuccinylase	astE	Belongs to the AspA AstE family. Succinylglutamate desuccinylase subfamily	NA	no	no	no	no	no	no	no	no	no	no	no	no	no	no
24224	-	-0.161066666666667	3.57186520597121	0.187768888888889	45	24224	hypothetical protein	-	-	yes	no	no	no	no	no	no	no	no	no	no	no	no	no	no
24225	-	-0.223173076923077	3.81815641205523	0.122001923076923	52	Endodeoxyribonuclease RusA	hypothetical protein	-	Endodeoxyribonuclease RusA	no	no	no	no	no	no	no	no	no	no	no	no	no	no	no
24242	-	-0.382642857142857	3.85387196432176	0.157264285714286	14	betA	Oxygen-dependent choline dehydrogenase	betA	Involved in the biosynthesis of the osmoprotectant glycine betaine. Catalyzes the oxidation of choline to betaine aldehyde and betaine aldehyde to glycine betaine at the same rate	NA	no	no	no	no	no	no	no	no	no	no	no	no	no	no
24262	-	-0.173555555555556	3.31069114087638	0.346555555555556	9	COG2610 H gluconate symporter and related permeases	hypothetical protein	-	COG2610 H gluconate symporter and related permeases	NA	no	no	no	no	no	no	no	no	no	no	no	no	no	no
24288	-	-0.184428571428571	2.99139982823808	0.221428571428571	7	24288	hypothetical protein	NA	NA	no	no	no	no	yes	no	no	no	no	no	no	no	no	no	no
24388	+	0.229357798165138	3.66958622665081	0.133929357798165	109	aldH	NADP-dependent fatty aldehyde dehydrogenase	-	Aldehyde dehydrogenase	no	no	no	no	no	no	no	no	no	no	no	no	no	no	no
24436	-	-0.232833333333333	3.31336373073771	0.0946208333333333	24	24436	hypothetical protein	-	-	yes	no	no	no	no	no	no	no	no	no	no	no	no	no	no
24475	-	-0.36005	3.08092190762393	0.0347	20	24475	hypothetical protein	-	-	no	no	no	no	no	no	no	no	no	no	no	no	no	no	no
24495	-	-0.3824	3.1001794975729	0.04034	5	24495	hypothetical protein	-	-	NA	no	no	no	no	no	no	no	no	no	no	no	no	no	no
24558	-	-0.2075	3.11633856484638	0.1883	12	Uncharacterized protein conserved in bacteria (DUF2236)	hypothetical protein	-	Uncharacterized protein conserved in bacteria (DUF2236)	NA	no	no	no	no	no	no	no	no	no	no	no	no	no	no
24642	-	-0.2785	2.7619538968712	0.0635	2	24642	hypothetical protein	NA	NA	NA	no	no	yes	no	yes	no	yes	no	no	no	no	no	no	no
24701	-	-0.246	3.84163750790475	0.1406	5	ABC-type transport auxiliary lipoprotein component	hypothetical protein	-	ABC-type transport auxiliary lipoprotein component	NA	no	no	no	no	no	no	no	no	no	no	no	no	no	no
24741	-	-0.2185	2.79317412396815	0.866	6	fmt	Methionyl-tRNA formyltransferase	fmt	Attaches a formyl group to the free amino group of methionyl-tRNA(fMet). The formyl group appears to play a dual role in the initiator identity of N-formylmethionyl-tRNA by promoting its recognition by IF2 and preventing the misappropriation of this tRNA by the elongation apparatus	no	no	no	no	no	no	no	no	no	no	no	no	no	no	no
24819	-	-0.19525	2.76700388960785	0.2765	4	dapE	Succinyl-diaminopimelate desuccinylase	dapE	Catalyzes the hydrolysis of N-succinyl-L,L- diaminopimelic acid (SDAP), forming succinate and LL-2,6- diaminoheptanedioate (DAP), an intermediate involved in the bacterial biosynthesis of lysine and meso-diaminopimelic acid, an essential component of bacterial cell walls	NA	no	no	no	no	no	no	no	no	no	no	no	no	no	no
24957	-	-0.4492	4.14630178822383	0.022995	20	24957	hypothetical protein	NA	NA	NA	no	no	no	no	no	no	no	no	no	no	no	no	no	no
25010	+	0.19375	3.21467016498923	0.802	4	puuP_2	Putrescine importer PuuP	-	Amino acid permease	NA	no	no	no	no	no	no	no	no	no	no	no	no	no	no
25020	-	-0.233842105263158	3.4672456210075	0.101115789473684	19	Phage-related minor tail protein	hypothetical protein	-	Phage-related minor tail protein	NA	no	no	no	no	no	no	no	no	no	no	no	no	no	no
25103	+	0.173333333333333	2.83564714421556	0.638666666666667	3	Protein of unknown function (DUF4256)	hypothetical protein	-	Protein of unknown function (DUF4256)	NA	no	no	no	no	no	no	no	no	no	no	no	no	no	no
25134	-	-0.221794117647059	4.80966830182971	0.198670588235294	68	Phage Mu protein F like protein	hypothetical protein	-	Phage Mu protein F like protein	NA	no	no	no	no	no	no	no	no	no	no	no	no	no	no
25180	+	0.1711	3.02227639471115	0.47035	10	gabP_2	GABA permease	-	Amino acid permease	NA	no	no	no	no	no	no	no	no	no	no	no	no	no	no
25189	+	0.186333333333333	2.87942606879415	0.3317	9	ddl_2	D-alanine--D-alanine ligase	uca	Allophanate hydrolase subunit 2	NA	no	no	no	no	no	no	no	no	no	no	no	no	no	no
25289	-	-0.6355	3.39040559077478	0.020625	4	mutM	Formamidopyrimidine-DNA glycosylase	fpg	Involved in base excision repair of DNA damaged by oxidation or by mutagenic agents. Acts as DNA glycosylase that recognizes and removes damaged bases. Has a preference for oxidized purines, such as 7,8-dihydro-8-oxoguanine (8-oxoG). Has AP (apurinic apyrimidinic) lyase activity and introduces nicks in the DNA strand. Cleaves the DNA backbone by beta-delta elimination to generate a single-strand …	no	no	no	no	no	no	no	no	no	no	no	no	no	no	no
25297	-	-0.22	3.5016894462104	0.710476923076923	13	putative protein	putative protein	yhiN	HI0933-like protein	NA	no	no	no	no	no	no	no	no	no	no	no	no	no	no
25306	+	0.1724	4.05305672930217	0.25068	10	Baeyer-Villiger monooxygenase	Baeyer-Villiger monooxygenase	-	Flavin-binding monooxygenase-like	NA	no	no	no	no	no	no	no	no	no	no	no	no	no	no
25315	-	-0.213888888888889	3.45222529461218	0.193366666666667	9	HA62_33250	hypothetical protein	HA62_33250	Belongs to the glutamate synthase family	NA	no	no	no	no	no	no	no	no	no	no	no	no	no	no
25318	-	-0.227	2.7594507517174	0.880333333333333	3	hydrolase of the alpha beta-hydrolase fold	hypothetical protein	-	hydrolase of the alpha beta-hydrolase fold	NA	no	no	no	no	no	no	no	no	no	no	no	no	no	no
25323	-	-0.256875	2.92811799269387	0.1729875	8	NMT1-like family	hypothetical protein	-	NMT1-like family	NA	no	no	no	no	no	no	no	no	no	no	no	no	no	no
25336	-	-0.180266666666667	4.09151498112135	0.377006666666667	15	25336	hypothetical protein	NA	NA	no	no	no	no	no	no	no	no	no	no	no	no	no	no	no
25346	-	-0.300631578947368	3.32057210338788	0.2098	19	gutB	Sorbitol dehydrogenase	adhB	Alcohol dehydrogenase GroES-like domain	NA	no	no	no	no	no	no	no	no	no	no	no	no	no	no
25348	+	0.278666666666667	3.23732143627256	0.0859666666666667	3	25348	hypothetical protein	NA	NA	NA	no	no	no	no	no	no	no	no	no	no	no	no	no	no
25353	-	-0.206391304347826	3.06803388527183	0.301982608695652	23	25353	hypothetical protein	-	-	NA	no	no	no	no	no	no	no	no	no	no	no	no	no	no
25355	-	-0.429	2.76700388960785	0.0363	1	gdhA_2	NADP-specific glutamate dehydrogenase	gdhA	Belongs to the Glu Leu Phe Val dehydrogenases family	NA	no	no	no	no	no	no	no	no	no	no	no	no	no	no
25362	-	-0.333666666666667	3.18708664335714	0.950666666666667	3	gntR	putative D-xylose utilization operon transcriptional repressor	prpR	FCD	no	no	no	no	no	no	no	no	no	no	no	no	no	no	no
25369	+	0.195230769230769	3.53461714855158	0.508607692307692	13	Transcriptional regulator	hypothetical protein	-	Transcriptional regulator	no	no	no	no	no	no	no	no	no	no	no	no	no	no	no
25373	+	0.19935	4.39040559077478	0.211655	20	Z012_10790	hypothetical protein	Z012_10790	Natural resistance-associated macrophage protein	NA	no	no	no	yes	no	no	no	no	no	no	no	no	no	no
25381	-	-0.293	3.15739076038944	0.924	4	dacA	D-alanyl-D-alanine carboxypeptidase DacA	dacA	Belongs to the peptidase S11 family	no	no	no	no	no	no	no	no	no	no	no	no	no	no	no
25387	+	0.1902	2.69680394257951	0.48825	10	lip	Triacylglycerol lipase	lip	alpha/beta hydrolase fold	NA	no	no	no	no	no	no	no	no	no	no	no	no	no	no
25391	+	0.155	2.82973828460504	0.627	5	ohrR	Organic hydroperoxide resistance transcriptional regulator	ohrR	helix_turn_helix multiple antibiotic resistance protein	no	no	no	no	no	no	no	no	no	no	no	no	no	no	no
25393	-	-0.514	3.27490547891853	0.0423	1	25393	hypothetical protein	-	-	NA	no	no	no	no	no	no	no	no	no	no	no	no	no	no
25416	+	0.175409090909091	3.09799710864927	0.671363636363636	22	dxs	1-deoxy-D-xylulose-5-phosphate synthase	dxs	Catalyzes the acyloin condensation reaction between C atoms 2 and 3 of pyruvate and glyceraldehyde 3-phosphate to yield 1-deoxy-D-xylulose-5-phosphate (DXP)	NA	no	no	no	no	no	no	no	no	no	no	no	no	no	no
25419	-	-0.173333333333333	2.97469413473523	0.2513	15	Phage protein (N4 Gp49/phage Sf6 gene 66) family	hypothetical protein	-	Phage protein (N4 Gp49/phage Sf6 gene 66) family	NA	no	no	no	no	no	no	no	no	no	no	no	no	no	no
25425	+	0.27485	3.94692155651658	0.82718	20	purL	Phosphoribosylformylglycinamidine synthase	purL	Phosphoribosylformylglycinamidine synthase involved in the purines biosynthetic pathway. Catalyzes the ATP-dependent conversion of formylglycinamide ribonucleotide (FGAR) and glutamine to yield formylglycinamidine ribonucleotide (FGAM) and glutamate	NA	no	no	no	no	no	no	no	no	no	no	no	no	no	no
25428	+	0.161	2.89962945488244	0.5066	5	glnS	Glutamine--tRNA ligase	glnS	tRNA synthetases class I (E and Q), anti-codon binding domain	no	no	no	no	no	no	no	no	no	no	no	no	no	no	no
25457	-	-0.1738	3.01502287358451	0.4114	5	cmk	Cytidylate kinase	cmk	Belongs to the cytidylate kinase family. Type 1 subfamily	NA	no	no	no	no	no	no	no	no	no	no	no	no	no	no
25463	-	-0.317666666666667	2.93554201077308	0.0423333333333333	3	25463	hypothetical protein	-	-	NA	no	no	no	no	no	no	no	no	no	no	no	no	no	no
25468	-	-0.279083333333333	3.65757731917779	0.0951	12	aptB	Apulose-4-phosphate transketolase subunit B	IV02_09720	Transketolase, pyrimidine binding domain	NA	no	no	no	yes	no	no	no	no	no	no	no	no	no	no
25469	-	-0.230857142857143	3.06248210798265	0.0945571428571429	7	25469	hypothetical protein	NA	NA	NA	no	no	no	no	no	no	no	no	no	no	no	no	no	no
25470	-	-0.199366666666667	3.29499204066666	0.153933333333333	30	25470	hypothetical protein	NA	NA	NA	no	no	no	no	no	no	no	no	no	no	no	no	no	no
25487	-	-0.324	3.05060999335509	0.0544	1	Domain of unknown function (DUF4468) with TBP-like fold	hypothetical protein	-	Domain of unknown function (DUF4468) with TBP-like fold	NA	no	no	no	no	no	no	no	no	no	no	no	no	no	no
25491	-	-0.19	2.94692155651658	0.122181818181818	22	25491	hypothetical protein	-	-	NA	no	no	no	no	no	no	no	no	no	no	no	no	no	no
25504	-	-0.4505	2.71444269099223	0.05545	2	ribE	Riboflavin synthase	ribE	Lumazine binding domain	NA	no	no	no	no	no	no	no	no	no	no	no	no	no	no
25513	+	0.337	2.79588001734407	0.656166666666667	3	25513	hypothetical protein	-	-	NA	no	no	no	no	no	no	no	no	no	no	no	no	no	no
25537	+	0.345	2.88941028970075	0.0585	1	25537	hypothetical protein	-	-	NA	no	no	no	no	no	no	no	no	no	no	no	no	no	no
25541	-	-0.373947368421053	2.93554201077308	0.0336210526315789	19	McrBC 5-methylcytosine restriction system component	hypothetical protein	-	McrBC 5-methylcytosine restriction system component	NA	no	no	no	no	no	no	no	no	no	no	no	yes	no	no
25544	-	-0.17	3.18442225167573	0.164870967741935	31	25544	hypothetical protein	-	-	NA	no	no	no	no	no	no	yes	no	no	no	no	no	no	no
25562	+	0.311	2.72584215073632	0.0635	4	yoaF	hypothetical protein	yoaF	Domain of unknown function (DUF333)	NA	no	no	no	no	no	no	no	no	no	no	no	no	no	no
25569	-	-0.435	3.59516628338006	0.0302	1	25569	hypothetical protein	-	-	NA	no	no	no	no	no	no	no	no	no	no	no	no	no	no
25575	-	-0.40975	2.92445303860747	0.0232	4	25575	hypothetical protein	-	-	no	no	no	no	yes	no	no	no	no	no	no	no	no	no	no
25644	+	0.3816	3.48280410205003	0.962	5	25644	hypothetical protein	NA	NA	NA	no	no	no	no	no	no	no	no	no	no	no	no	no	no
25646	+	0.176833333333333	2.77469071827414	0.706666666666667	6	Putative diguanylate phosphodiesterase	hypothetical protein	-	Putative diguanylate phosphodiesterase	NA	no	no	no	no	no	no	no	no	no	no	no	no	no	no
25796	-	-0.407	3.48811663902113	0.05745	2	Acetamidase/Formamidase family	hypothetical protein	-	Acetamidase/Formamidase family	NA	no	no	no	no	no	no	no	no	no	no	no	no	no	no
25875	-	-0.2574	2.96657624451305	0.25264	5	Metallo-beta-lactamase superfamily	hypothetical protein	-	Metallo-beta-lactamase superfamily	NA	no	no	no	no	no	no	no	no	no	no	no	no	no	no
26034	-	-0.207685714285714	3.92081875395238	0.216154285714286	35	Tfp pilus assembly protein FimV	hypothetical protein	-	Tfp pilus assembly protein FimV	NA	no	no	no	no	no	no	no	no	no	no	no	no	no	no
26063	-	-0.2635	2.78781239559604	0.201083333333333	6	Siderophore-interacting FAD-binding domain	hypothetical protein	-	Siderophore-interacting FAD-binding domain	NA	no	no	no	no	no	no	no	no	no	no	no	no	no	no
26121	-	-0.273333333333333	2.81815641205523	0.0618222222222222	9	26121	hypothetical protein	NA	NA	NA	no	no	yes	no	yes	no	yes	no	no	no	no	no	no	no
26147	-	-0.277363636363636	3.57348873863542	0.0586454545454545	11	wecC	UDP-N-acetyl-D-mannosamine dehydrogenase	wecC	Belongs to the UDP-glucose GDP-mannose dehydrogenase family	no	no	no	no	no	no	no	no	no	no	no	no	no	no	no
26164	-	-0.183322033898305	3.7851561519523	0.159527118644068	59	dcm	hypothetical protein	dcm	C-5 cytosine-specific DNA methylase	NA	no	no	no	no	no	no	no	no	no	no	no	no	no	no
26194	-	-0.3465	3.12551818230053	0.0373	2	26194	hypothetical protein	NA	NA	no	no	no	no	no	no	no	no	no	no	no	no	no	no	no
26198	-	-0.367222222222222	3.33068311943389	0.029175	36	26198	hypothetical protein	-	-	NA	no	no	no	no	no	no	no	no	no	no	no	yes	no	no
26216	+	0.204846153846154	3.22914798835786	0.288546153846154	13	sfnG	FMNH(2)-dependent dimethylsulfone monooxygenase	sfnG	Luciferase-like monooxygenase	NA	no	no	no	no	no	no	no	no	no	no	no	no	no	no
26228	-	-0.258555555555556	2.70996538863748	0.0611555555555556	9	26228	hypothetical protein	NA	NA	NA	no	no	yes	no	yes	no	yes	no	no	no	no	no	no	no
26229	-	-0.269428571428571	2.80966830182971	0.0576285714285714	7	26229	hypothetical protein	NA	NA	NA	no	no	yes	no	yes	no	yes	no	no	no	no	no	no	no
26248	+	0.206117647058824	3.31966448658544	0.774176470588235	17	Acetyltransferase (GNAT) domain	hypothetical protein	-	Acetyltransferase (GNAT) domain	no	no	no	no	no	no	no	no	no	no	no	no	no	no	no
26263	-	-0.291142857142857	2.80134291304558	0.0728	7	26263	hypothetical protein	-	-	NA	no	no	no	no	no	no	no	no	no	no	no	no	no	no
26273	-	-0.263	2.7619538968712	0.0631666666666667	6	Type-F conjugative transfer system protein TraW	hypothetical protein	-	Type-F conjugative transfer system protein TraW	NA	no	no	yes	no	yes	no	yes	no	no	no	no	no	no	no
26276	-	-0.273266666666667	3.99139982823808	0.0864866666666667	15	Bacteriophage holin family, superfamily II-like	hypothetical protein	-	Bacteriophage holin family, superfamily II-like	NA	no	no	no	no	no	no	no	no	no	no	no	no	no	no
26277	-	-0.218052631578947	3.22694530663574	0.100410526315789	19	Peptidase S24-like	hypothetical protein	-	Peptidase S24-like	no	no	no	no	no	no	no	no	no	no	no	no	no	no	no
26285	-	-0.258416666666667	2.73048705578208	0.0645083333333333	12	Conjugative relaxosome accessory transposon protein	hypothetical protein	-	Conjugative relaxosome accessory transposon protein	NA	no	no	yes	no	yes	no	yes	no	no	no	no	no	no	no
26288	-	-0.207904761904762	3.93554201077308	0.177342857142857	21	Belongs to the 'phage' integrase family	hypothetical protein	-	Belongs to the 'phage' integrase family	no	no	no	no	no	no	no	no	no	no	no	no	no	no	no
26318	-	-0.4145	2.88605664769316	0.020675	4	IS3 family transposase ISAca1	IS3 family transposase ISAca1	-	Integrase catalytic	no	no	no	no	no	no	no	no	no	no	no	yes	no	no	no
26337	-	-0.186666666666667	3.08354605145007	0.448366666666667	6	dkgB	2%2C5-diketo-D-gluconic acid reductase B	dkgB	Aldo/keto reductase family	no	no	no	no	no	no	no	no	no	no	no	no	no	no	no
26341	+	0.209058823529412	2.80134291304558	0.687	17	IV02_03800	hypothetical protein	IV02_03800	Glucose / Sorbosone dehydrogenase	NA	no	no	no	no	no	no	no	no	no	no	no	no	no	no
26503	-	-0.3906	2.7594507517174	0.027	5	Pfam:AmoA	hypothetical protein	-	Pfam:AmoA	NA	no	no	no	no	no	no	no	no	no	no	no	no	no	no
26662	+	0.1556	2.96657624451305	0.46678	10	sotB	sugar efflux transporter	-	Major Facilitator Superfamily	no	no	no	no	no	no	no	no	no	no	no	no	no	no	no
26663	+	0.17625	2.82681373158773	0.7625	4	phnB	hypothetical protein	phnB	Glyoxalase/Bleomycin resistance protein/Dioxygenase superfamily	NA	no	no	no	no	no	no	no	no	no	no	no	no	no	no
26798	-	-0.3876	2.82681373158773	0.03952	5	arnT	Undecaprenyl phosphate-alpha-4-amino-4-deoxy-L-arabinose arabinosyl transferase	-	Dolichyl-phosphate-mannose-protein mannosyltransferase	NA	no	no	no	no	no	no	no	no	no	no	no	no	no	no
26913	-	-0.279	2.92811799269387	0.10685	2	26913	hypothetical protein	-	-	NA	no	no	no	no	no	no	no	no	no	no	no	no	no	no
26922	-	-0.4945	4.02826040911222	0.0248666666666667	6	26922	hypothetical protein	NA	NA	NA	no	no	no	no	no	no	no	no	no	no	no	no	no	no
26944	-	-0.49	3.09312646527793	0.02015	2	Protein of unknown function (DUF805)	hypothetical protein	-	Protein of unknown function (DUF805)	no	no	no	no	no	no	no	no	no	no	no	no	no	no	no
26995	-	-0.4837	3.63078414258986	0.03207	10	26995	hypothetical protein	NA	NA	no	no	no	no	no	no	no	no	no	no	no	no	no	no	no
27032	-	-0.4624	2.71669877129645	0.01854	5	Inovirus Gp2	hypothetical protein	-	Inovirus Gp2	NA	no	no	no	no	no	no	no	no	no	no	no	no	no	no
27042	-	-0.200166666666667	3.89962945488244	0.230515151515152	66	argR	Broad specificity amino-acid racemase	alr2	Catalyzes the interconversion of L-alanine and D- alanine. May also act on other amino acids	NA	no	no	no	no	no	no	no	no	no	no	no	no	no	no
27112	-	-0.145315789473684	2.89279003035213	0.364210526315789	19	27112	hypothetical protein	-	-	no	no	no	no	no	no	no	no	no	no	no	no	no	no	no
27150	-	-0.5145	2.72584215073632	0.0252	2	egtB	Hercynine oxygenase	-	Sulfatase-modifying factor enzyme 1	NA	no	no	no	no	no	no	no	no	no	no	no	no	no	no
27164	-	-0.224524752475248	4.1438755557577	0.141181188118812	101	Phage-related minor tail protein	hypothetical protein	-	Phage-related minor tail protein	NA	no	no	no	no	no	no	no	no	no	no	no	no	no	no
27185	-	-0.403	3.88272870434424	0.0749428571428571	7	DJ-1/PfpI family	hypothetical protein	-	DJ-1/PfpI family	no	no	no	no	no	no	no	no	no	no	no	no	no	no	no
27232	+	0.368444444444444	3.77211329538633	0.0445777777777778	9	27232	hypothetical protein	NA	NA	NA	no	no	no	no	no	no	no	no	no	no	no	no	no	no
27234	-	-0.214538461538462	3.18442225167573	0.357015384615385	13	Forms passive diffusion pores that allow small molecular weight hydrophilic materials across the outer membrane	hypothetical protein	-	Forms passive diffusion pores that allow small molecular weight hydrophilic materials across the outer membrane	NA	no	no	no	no	no	yes	no	no	no	no	no	no	no	no
27235	-	-0.1482	2.95078197732982	0.2602	35	27235	hypothetical protein	-	-	NA	no	no	no	yes	no	no	no	no	no	no	no	no	no	no
27374	+	0.17475	2.76447155309245	0.2015	4	27374	hypothetical protein	-	-	NA	no	no	no	no	no	no	no	no	no	no	no	no	no	no
27513	+	0.52	2.92081875395238	0.974666666666667	3	27513	hypothetical protein	NA	NA	NA	no	no	no	no	no	no	no	no	no	no	no	no	no	no
27526	-	-0.2205	2.74472749489669	0.115	4	dusA	tRNA-dihydrouridine(20/20a) synthase	dusA	Catalyzes the synthesis of 5,6-dihydrouridine (D), a modified base found in the D-loop of most tRNAs, via the reduction of the C5-C6 double bond in target uridines. Specifically modifies U20 and U20a in tRNAs	NA	no	no	no	no	no	no	no	no	no	no	no	no	no	no
27613	+	0.291	3.15366288787019	0.82375	4	mrcA	Penicillin-binding protein 1A	mrcA	penicillin-binding protein	NA	no	no	no	no	no	no	no	no	no	no	no	no	no	no
27786	+	0.2972	3.17392519729917	0.69374	5	Zinc-type alcohol dehydrogenase-like protein	Zinc-type alcohol dehydrogenase-like protein	-	Belongs to the zinc-containing alcohol dehydrogenase family. Quinone oxidoreductase subfamily	NA	no	no	no	no	no	no	no	no	no	no	no	no	no	no
27789	-	-0.22915	3.00877392430751	0.08013	20	Arm DNA-binding domain	hypothetical protein	-	Arm DNA-binding domain	no	no	no	no	no	no	no	no	no	no	no	no	no	no	no
27878	-	-0.281333333333333	3.34486156518862	0.0969888888888889	9	Sulfite exporter TauE/SafE	hypothetical protein	-	Sulfite exporter TauE/SafE	NA	no	no	no	no	no	no	no	no	no	no	no	no	no	no
27887	+	0.183	2.7281583934635	0.638333333333333	6	parE	DNA topoisomerase 4 subunit B	parE	Topoisomerase IV is essential for chromosome segregation. It relaxes supercoiled DNA. Performs the decatenation events required during the replication of a circular DNA molecule	no	no	no	no	no	no	no	no	no	no	no	no	no	no	no
28048	-	-0.3776	3.00217691925427	0.10452	5	thiE_2	Thiamine-phosphate synthase	-	Belongs to the Nudix hydrolase family	NA	no	no	no	no	no	no	no	no	no	no	no	no	no	no
28054	+	0.23	3.51144928349956	0.897	13	28054	hypothetical protein	-	-	no	no	no	no	no	no	no	no	no	no	no	no	no	no	no
28101	+	0.167092592592593	3.94309514866353	0.313509259259259	108	yngG	Hydroxymethylglutaryl-CoA lyase YngG	-	Hydroxymethylglutaryl-CoA lyase	NA	no	no	no	no	no	no	no	no	no	no	no	no	no	no
28107	-	-0.516	4.02826040911222	0.0262	2	28107	hypothetical protein	-	-	NA	no	no	no	no	no	no	no	no	no	no	no	no	no	no
28111	-	-0.248	2.69464863055338	0.0611666666666667	3	IS3 family transposase ISAba14	IS3 family transposase ISAba14	-	Integrase core domain	NA	no	no	no	no	no	no	no	no	no	no	yes	no	no	no
28133	+	0.295666666666667	2.75202673363819	0.902333333333333	3	28133	hypothetical protein	-	-	NA	no	no	no	no	no	no	no	no	no	no	no	no	no	no
28166	+	0.152857142857143	2.70553377383841	0.609857142857143	7	tolA	hypothetical protein	tolA	TonB C terminal	NA	no	no	no	no	no	no	no	no	no	no	no	no	no	no
28220	-	-0.444666666666667	3.11520463605102	0.0309333333333333	3	Bacterial capsule synthesis protein PGA_cap	hypothetical protein	-	Bacterial capsule synthesis protein PGA_cap	NA	no	no	no	no	no	no	no	no	no	no	no	no	no	no
28282	-	-0.391523809523809	2.94309514866353	0.029302380952381	42	RHS Repeat	hypothetical protein	-	RHS Repeat	NA	no	no	no	no	no	no	no	no	no	no	no	no	no	no
28471	-	-0.237941176470588	3.59176003468815	0.138958823529412	34	28471	hypothetical protein	-	-	NA	no	no	no	no	no	no	no	no	no	no	no	no	no	no
28478	+	0.3906	2.69250396208679	0.9302	5	N-terminal half of MaoC dehydratase	hypothetical protein	-	N-terminal half of MaoC dehydratase	NA	no	no	no	no	no	no	no	no	no	no	no	no	no	no
28565	+	0.21425	2.85078088734462	0.1396	4	astC_1	Succinylornithine transaminase	argD	acetylornithine aminotransferase	no	no	no	no	no	no	no	no	no	no	no	no	no	no	no
28578	-	-0.327	2.96657624451305	0.25205	4	proY	Proline-specific permease ProY	proY	Amino acid permease	NA	no	no	no	no	no	no	no	no	no	no	no	no	no	no
28650	+	0.1635	2.72124639904717	0.683	2	katE	Catalase HPII	katE	serves to protect cells from the toxic effects of hydrogen peroxide	NA	no	no	no	no	no	no	no	no	no	no	no	no	no	no
28660	-	-0.196285714285714	2.87942606879415	0.532142857142857	7	Iron-containing redox enzyme	hypothetical protein	-	Iron-containing redox enzyme	NA	no	no	no	no	no	no	no	no	no	no	no	no	no	no
28728	-	-0.153	2.82102305270683	0.621	2	macA	Macrolide export protein MacA	macA	Belongs to the membrane fusion protein (MFP) (TC 8.A.1) family	NA	no	no	no	no	no	no	no	no	no	no	no	no	no	no
28760	-	-0.297111111111111	3.00568284733036	0.0834444444444444	9	28760	hypothetical protein	NA	NA	NA	no	no	no	no	no	no	no	no	no	no	no	no	no	no
29107	-	-0.193541666666667	4.86327943284359	0.1500375	48	29107	hypothetical protein	-	-	NA	no	no	no	no	no	no	no	no	no	no	no	no	no	no
29108	-	-0.166642857142857	3.01727661233145	0.385457142857143	42	lvr_1	Levodione reductase	-	KR domain	NA	no	no	no	no	no	no	no	no	no	no	no	no	no	no
29114	-	-0.241	2.85078088734462	0.321785714285714	7	mrdA	Peptidoglycan D%2CD-transpeptidase MrdA	mrdA	Belongs to the transpeptidase family. MrdA subfamily	NA	no	no	no	no	no	no	no	no	no	no	no	no	no	no
29117	-	-0.391833333333333	2.89962945488244	0.0393333333333333	6	choD	Cholesterol oxidase	-	GMC oxidoreductase	NA	no	no	no	no	no	no	no	no	no	no	no	no	no	no
29118	+	0.178	3.33535802444387	0.487	2	yybR_1	hypothetical protein	yybR_1	HxlR-like helix-turn-helix	no	no	no	no	no	no	no	no	no	no	no	no	no	no	no
29123	-	-0.290666666666667	3.7594507517174	0.158608333333333	12	mmpI	Major membrane protein I	srpI	#NAME?	no	no	no	no	no	no	no	no	no	no	no	no	no	no	no
29124	+	0.3485	3.04866248120408	0.912	2	LysE type translocator	hypothetical protein	-	LysE type translocator	no	no	no	no	no	no	yes	no	no	no	no	no	no	no	no
29125	+	0.313142857142857	3.15989390554324	0.727714285714286	7	putA	Bifunctional protein PutA	putA	Oxidizes proline to glutamate for use as a carbon and nitrogen source	no	no	no	no	no	no	no	no	no	no	no	no	no	no	no
29131	-	-0.2629	4.48412615628832	0.33908	10	pqqB	Coenzyme PQQ synthesis protein B	pqqB	May be involved in the transport of PQQ or its precursor to the periplasm	NA	no	no	no	no	no	no	no	no	no	no	no	no	no	no
29136	+	0.166	2.7281583934635	0.7318	5	yccS_1	Inner membrane protein YccS	-	FUSC-like inner membrane protein yccS	NA	no	no	no	no	no	no	no	no	no	no	no	no	no	no
29137	-	-0.357	2.76447155309245	0.0706	2	vacJ	hypothetical protein	vacJ	MlaA lipoprotein	no	no	no	no	no	no	no	no	no	no	no	no	no	no	no
29139	-	-0.225461538461538	3.21609642072726	0.277738461538462	13	acnA	Aconitate hydratase A	acnA	Catalyzes the isomerization of citrate to isocitrate via cis-aconitate	no	no	no	no	no	no	no	no	no	no	no	no	no	no	no
29140	-	-0.334142857142857	3.89279003035213	0.0891464285714286	28	Protein of unknown function (DUF3261)	hypothetical protein	-	Protein of unknown function (DUF3261)	NA	no	no	no	no	no	no	no	no	no	no	no	no	no	no
29143	+	0.15125	2.70996538863748	0.593	4	ppnP	Pyrimidine/purine nucleoside phosphorylase	ppnP	Catalyzes the phosphorolysis of diverse nucleosides, yielding D-ribose 1-phosphate and the respective free bases. Can use uridine, adenosine, guanosine, cytidine, thymidine, inosine and xanthosine as substrates. Also catalyzes the reverse reactions	NA	no	no	no	no	no	no	no	no	no	no	no	no	no	no
29146	-	-0.523	3.51004152057517	0.0201666666666667	3	Domain of unknown function (DUF1508)	hypothetical protein	-	Domain of unknown function (DUF1508)	no	no	no	no	no	no	no	no	no	no	no	no	no	no	no
29152	-	-0.400666666666667	3.04866248120408	0.0457	3	rluD	Ribosomal large subunit pseudouridine synthase D	rluD	Responsible for synthesis of pseudouridine from uracil	no	no	no	no	no	no	no	no	no	no	no	no	no	no	no
29153	-	-0.471	2.96657624451305	0.0343	1	tsaC	Threonylcarbamoyl-AMP synthase	tsaC	Required for the formation of a threonylcarbamoyl group on adenosine at position 37 (t(6)A37) in tRNAs that read codons beginning with adenine. Catalyzes the conversion of L-threonine, HCO(3)(-) CO(2) and ATP to give threonylcarbamoyl-AMP (TC-AMP) as the acyladenylate intermediate, with the release of diphosphate	NA	no	no	no	no	no	no	no	no	no	no	no	no	no	no
29161	-	-0.29	3.29843201494407	0.0887	1	29161	hypothetical protein	-	-	NA	no	no	no	no	no	no	no	no	no	no	no	no	no	no
29198	-	-0.187285714285714	3.25884840114822	0.454242857142857	7	ppsC	Phthiocerol synthesis polyketide synthase type I PpsC	Z012_00830	Zinc-binding dehydrogenase	no	no	no	no	no	no	no	no	no	no	no	no	no	no	no
29204	-	-0.354818181818182	3.95860731484178	0.299854545454545	11	ychM	hypothetical protein	ychM	Carbonic anhydrase	NA	no	no	no	no	no	no	no	no	no	no	no	no	no	no
29208	+	0.256714285714286	2.88941028970075	0.830428571428571	7	pcnB	Poly(A) polymerase I	pcnB	Adds poly(A) tail to the 3' end of many RNAs, which usually targets these RNAs for decay. Plays a significant role in the global control of gene expression, through influencing the rate of transcript degradation, and in the general RNA quality control	no	no	no	no	no	no	no	no	no	no	no	no	no	no	no
29209	-	-0.396057692307692	4.65364702554936	0.0686769230769231	52	fabF2	hypothetical protein	fabF2	Beta-ketoacyl synthase, C-terminal domain	NA	no	no	no	no	no	no	no	no	no	no	no	no	no	no
29218	-	-0.182808510638298	4.01908806222316	0.192717021276596	47	29218	hypothetical protein	-	-	no	no	no	no	no	no	no	no	no	no	no	no	no	no	no
29226	+	0.2428	3.21896306137887	0.1182	5	putative 5-dehydro-4-deoxyglucarate dehydratase	putative 5-dehydro-4-deoxyglucarate dehydratase	kdgD	Belongs to the DapA family	NA	no	no	no	no	no	no	no	no	no	no	no	no	no	no
29263	-	-0.188263157894737	3.14086170270547	0.176368421052632	19	29263	hypothetical protein	NA	NA	NA	no	no	no	no	no	no	no	no	no	no	no	no	no	no
29268	-	-0.157	2.92811799269387	0.520666666666667	6	antB	Anthranilate 1%2C2-dioxygenase small subunit	antB	Ring hydroxylating beta subunit	NA	no	no	no	no	no	no	no	no	no	no	no	no	no	no
29275	-	-0.3995	4.32330639037513	0.0393	2	29275	hypothetical protein	NA	NA	NA	no	no	no	no	no	no	no	no	no	no	no	no	no	no
29276	-	-0.239777777777778	3.15242734085789	0.471694444444444	18	fadE	Acyl-coenzyme A dehydrogenase	fadE	Domain of unknown function (DUF1974)	no	no	no	no	no	no	no	no	no	no	no	no	no	no	no
29287	+	0.1545	2.97061622231479	0.262333333333333	12	Alpha/beta hydrolase family	hypothetical protein	-	Alpha/beta hydrolase family	no	no	no	no	no	no	no	no	no	no	no	no	no	no	no
29301	-	-0.386714285714286	3.3585258894959	0.053	7	phosphate-selective porin O and P	hypothetical protein	-	phosphate-selective porin O and P	NA	no	no	no	no	no	no	no	no	no	no	no	no	no	no
29305	+	0.222	2.75696195131371	0.863	1	fatB	Ferric-anguibactin-binding protein FatB	fatB	Periplasmic binding protein	NA	no	no	no	no	no	no	no	no	no	no	no	no	no	no
29332	-	-0.18295	3.19246497193115	0.15074	20	29332	hypothetical protein	-	-	NA	no	no	no	no	no	no	no	no	no	no	no	no	no	no
29370	-	-0.33975	2.78251605578609	0.0363	4	29370	hypothetical protein	-	-	NA	no	no	no	no	no	no	no	no	no	no	no	no	no	no
29398	-	-0.2522	2.82681373158773	0.0762	5	wecB_2	UDP-N-acetylglucosamine 2-epimerase	wecB	Belongs to the UDP-N-acetylglucosamine 2-epimerase family	no	no	no	no	no	no	no	no	no	no	no	no	no	no	no
29400	-	-0.491	3.32057210338788	0.0202	1	IS3 family transposase ISAca1	IS3 family transposase ISAca1	-	Transposase	no	no	no	no	no	no	no	no	no	no	no	yes	no	no	no
29445	-	-0.449	3.00744648216786	0.0383	1	neo_1	Aminoglycoside 3'-phosphotransferase	strA	Phosphotransferase enzyme family	NA	no	no	no	no	no	no	no	no	no	no	yes	no	no	no
29448	-	-0.266217391304348	2.72124639904717	0.0639782608695652	23	Type-1V conjugative transfer system mating pair stabilisation	hypothetical protein	-	Type-1V conjugative transfer system mating pair stabilisation	NA	no	no	yes	no	yes	no	yes	no	no	no	no	no	no	no
29481	+	0.237777777777778	2.95860731484178	0.659688888888889	9	Acetyltransferase (GNAT) domain	hypothetical protein	-	Acetyltransferase (GNAT) domain	no	no	no	no	no	no	no	no	no	no	no	no	no	no	no
29523	-	-0.32	3.32057210338788	0.0565	4	29523	hypothetical protein	-	-	no	no	no	no	no	no	no	no	no	no	no	no	no	no	no
29526	+	0.206	2.74957999769111	0.16385	4	EamA-like transporter family	hypothetical protein	-	EamA-like transporter family	no	no	no	no	no	no	no	no	no	no	no	no	no	no	no
29633	-	-0.26475	2.71896663275227	0.063	16	Protein of unknown function (DUF1173)	hypothetical protein	-	Protein of unknown function (DUF1173)	NA	no	no	yes	no	yes	no	yes	no	no	no	no	no	no	no
29638	+	0.270826086956522	3.19246497193115	0.0558434782608696	23	PglZ domain	hypothetical protein	-	PglZ domain	NA	no	no	no	no	no	no	no	yes	no	no	no	yes	no	no
29707	-	-0.288304347826087	3.42021640338319	0.0467304347826087	23	29707	hypothetical protein	-	-	yes	no	no	no	no	no	no	no	no	no	no	no	no	no	no
29719	-	-0.189265306122449	4.60730304674033	0.35325306122449	49	putative enoyl-CoA hydratase 1	putative enoyl-CoA hydratase 1	-	MaoC like domain	NA	no	no	no	no	no	no	no	no	no	no	no	no	no	no
29732	-	-0.43975	3.75696195131371	0.023675	4	29732	hypothetical protein	-	-	no	no	no	no	no	no	no	no	no	no	no	no	no	no	no
29836	-	-0.2084	2.70114692359029	0.1054	5	29836	hypothetical protein	-	-	no	no	no	no	no	no	no	no	no	no	no	no	no	no	no
29837	-	-0.1894	2.79048498545737	0.10448	5	29837	hypothetical protein	-	-	no	no	no	no	no	no	no	no	no	no	no	no	no	no	no
29954	-	-0.44275	4.28066871301627	0.0290666666666667	12	ltxB_2	Leukotoxin export ATP-binding protein LtxB	-	ABC-type RTX toxin transporter, ATPase and permease components Prot1E family	NA	no	no	no	no	no	no	no	no	no	no	no	no	no	no
30138	-	-0.2142	2.95860731484178	0.224	10	Serine aminopeptidase, S33	hypothetical protein	-	Serine aminopeptidase, S33	NA	no	no	no	no	no	no	no	no	no	no	no	no	no	no
30142	-	-0.261769230769231	2.92811799269387	0.0565769230769231	13	30142	hypothetical protein	NA	NA	no	no	no	no	no	no	no	no	no	no	no	no	no	no	no
30179	-	-0.316206896551724	5.53760200210104	0.0889586206896552	29	Protein conserved in bacteria	hypothetical protein	-	Protein conserved in bacteria	yes	no	no	no	no	no	no	no	no	no	no	no	no	no	no
30268	-	-0.248627530364372	4.51144928349956	0.101888259109312	247	virB5	hypothetical protein	virB5	conjugation	NA	no	no	no	no	no	no	no	no	no	no	no	no	no	no
30278	-	-0.589	3.02594909720712	0.0222	1	Baeyer-Villiger monooxygenase	Baeyer-Villiger monooxygenase	-	flavoprotein involved in K transport	NA	no	no	no	no	no	no	no	no	no	no	no	no	no	no
30341	-	-0.292875	2.70996538863748	0.0468875	8	30341	hypothetical protein	NA	NA	NA	no	no	yes	no	yes	no	yes	no	no	no	no	no	no	no
30387	-	-0.196909090909091	2.70553377383841	0.143290909090909	11	dltA_1	D-alanine--D-alanyl carrier protein ligase	dltA	Catalyzes the first step in the D-alanylation of lipoteichoic acid (LTA), the activation of D-alanine and its transfer onto the D-alanyl carrier protein (Dcp) DltC. In an ATP- dependent two-step reaction, forms a high energy D-alanyl-AMP intermediate, followed by transfer of the D-alanyl residue as a thiol ester to the phosphopantheinyl prosthetic group of the Dcp. D-alanylation of LTA plays an i…	NA	no	no	no	no	no	no	no	no	no	no	no	no	no	no
30456	-	-0.257	2.82973828460504	0.914777777777778	9	dhbA	2%2C3-dihydro-2%2C3-dihydroxybenzoate dehydrogenase	entA	Enoyl-(Acyl carrier protein) reductase	NA	no	no	no	no	no	no	no	no	no	no	no	no	no	no
30601	-	-0.338	2.73992861201493	0.03525	2	30601	hypothetical protein	-	-	NA	no	no	no	no	no	no	no	no	no	no	no	no	no	no
30638	-	-0.319375	2.72584215073632	0.0768375	16	domain, Protein	hypothetical protein	-	domain, Protein	yes	no	no	no	no	no	no	no	no	no	no	no	no	no	no
30692	-	-0.185833333333333	2.79860287567955	0.170666666666667	18	30692	hypothetical protein	-	-	NA	no	no	no	no	no	no	no	no	no	no	no	no	no	no
30774	-	-0.537	3.44490555142168	0.0302	1	30774	hypothetical protein	-	-	NA	no	no	no	no	no	no	no	no	no	no	no	no	no	no
30777	-	-0.232142857142857	3.24872089601666	0.224914285714286	7	Protein conserved in bacteria	hypothetical protein	-	Protein conserved in bacteria	yes	no	no	no	no	no	no	no	no	no	no	no	no	no	no
30835	-	-0.2448	3.17587416608345	0.13838	15	pcaI_1	3-oxoadipate CoA-transferase subunit A	pcaI	3-oxoadipate CoA-transferase activity	NA	no	no	no	no	no	no	no	no	no	no	no	no	no	no
30972	-	-0.328333333333333	4.13018179202067	0.1075	3	sauU	putative sulfoacetate transporter SauU	-	Sugar (and other) transporter	no	no	no	no	no	no	no	no	no	no	no	no	no	no	no
31044	-	-0.18925	2.97469413473523	0.1615	4	Secretory lipase	hypothetical protein	-	Secretory lipase	no	no	no	no	no	no	no	no	no	no	no	no	no	no	no

## Sheet: Data_S6_c
pangenome.family	Effect.on.TF	beta	pvalue	maf	Nb.of.unitigs	gene	product	Preferred.name	Description	Phage.genes	Recombinase	Replicase	ICE	Integrated.plasmid	Plasmid.carried	Mobile.element.frompl	MOB.plasmid	IS.Tn	Def.sys.gene	CRISPR.gene
4	-	-0.357	2.08249449044745	0.05535	4	Phytanoyl-CoA dioxygenase (PhyH)	hypothetical protein	-	Phytanoyl-CoA dioxygenase (PhyH)	no	no	no	yes	no	no	no	no	no	no	no
5	-	-0.549	2.02965312376991	0.028	1	panC	Pantothenate synthetase	panC	Catalyzes the condensation of pantoate with beta-alanine in an ATP-dependent reaction via a pantoyl-adenylate intermediate	no	no	no	yes	no	no	no	no	no	no	no
6	-	-0.268	2.05256627811295	0.253	1	pepA_1	Cytosol aminopeptidase	pepA	Presumably involved in the processing and regular turnover of intracellular proteins. Catalyzes the removal of unsubstituted N-terminal amino acids from various peptides	no	no	no	yes	no	no	no	no	no	no	no
7	-	-0.40925	2.50445566245355	0.160275	4	topA	DNA topoisomerase 1	topA	Releases the supercoiling and torsional tension of DNA, which is introduced during the DNA replication and transcription, by transiently cleaving and rejoining one strand of the DNA duplex. Introduces a single-strand break via transesterification at a target site in duplex DNA. The scissile phosphodiester is attacked by the catalytic tyrosine of the enzyme, resulting in the formation of a DNA-(5'…	no	no	no	yes	no	no	no	no	no	no	no
8	+	0.252333333333333	2.88941028970075	0.109866666666667	3	8	hypothetical protein	-	-	no	no	no	no	no	no	no	no	no	no	no
10	+	0.361807692307692	2.84163750790475	0.150003846153846	26	hypE	Carbamoyl dehydratase HypE	hypE	AIR synthase related protein, N-terminal domain	no	no	no	yes	no	no	no	no	no	no	no
12	-	-0.48	2.4089353929735	0.0898	2	12	hypothetical protein	-	-	no	no	no	yes	no	no	no	no	no	no	no
14	+	0.3699	4.26201267366657	0.03954	10	Serine dehydrogenase proteinase	hypothetical protein	-	Serine dehydrogenase proteinase	no	no	no	no	no	no	no	no	no	no	no
15	+	0.347153846153846	2.78251605578609	0.04	13	15	hypothetical protein	-	-	no	no	no	no	no	no	no	no	no	no	no
17	-	-0.405785714285714	3.18641901143181	0.0561642857142857	14	DUF1704	hypothetical protein	-	DUF1704	no	no	no	yes	no	no	no	no	no	no	no
18	-	-0.363	2.12959609472097	0.953	1	ugpB	sn-glycerol-3-phosphate-binding periplasmic protein UgpB	ugpB	Bacterial extracellular solute-binding protein	no	no	no	yes	no	no	no	no	no	no	no
19	+	0.3865	2.59345981956604	0.2788	4	ribA	GTP cyclohydrolase-2	-	GTP cyclohydrolase N terminal	no	no	no	yes	no	no	no	no	no	no	no
20	-	-0.387333333333333	3.30102999566398	0.0607833333333333	12	tam_4	Trans-aconitate 2-methyltransferase	-	Methyltransferase domain	no	no	no	yes	no	no	no	no	no	no	no
23	+	0.133888888888889	2.53313237964589	0.608722222222222	18	TraM recognition site of TraD and TraG	hypothetical protein	-	TraM recognition site of TraD and TraG	no	no	no	yes	no	no	no	no	no	no	no
26	-	-0.338	2.21681130892474	0.07	1	26	hypothetical protein	NA	NA	no	no	no	no	no	no	no	no	no	no	no
29	-	-0.272888888888889	2.55284196865778	0.496333333333333	9	tig	Trigger factor	tig	Involved in protein export. Acts as a chaperone by maintaining the newly synthesized protein in an open conformation. Functions as a peptidyl-prolyl cis-trans isomerase	no	no	no	yes	no	no	no	no	no	no	no
30	-	-0.157666666666667	2.34008379993015	0.417166666666667	6	accA1	Acetyl-/propionyl-coenzyme A carboxylase alpha chain	mccA	Biotin carboxylase C-terminal domain	no	no	no	yes	no	no	no	no	no	no	no
31	-	-0.254	2.16749108729376	0.134	1	31	hypothetical protein	-	-	no	no	no	yes	no	no	no	no	no	no	no
36	-	-0.59	2.55129368009492	0.0916	3	thiE	Thiamine-phosphate synthase	thiDE	Condenses 4-methyl-5-(beta-hydroxyethyl)thiazole monophosphate (THZ-P) and 2-methyl-4-amino-5-hydroxymethyl pyrimidine pyrophosphate (HMP-PP) to form thiamine monophosphate (TMP)	no	no	no	yes	no	no	no	no	no	no	no
42	-	-0.46325	2.61083391563547	0.71575	8	cysS	Cysteine--tRNA ligase	cysS	cysteine-tRNA ligase activity	no	no	no	yes	no	no	no	no	no	no	no
43	+	0.269625	3.15366288787019	0.54125	8	hisG	ATP phosphoribosyltransferase	hisG	ATP phosphoribosyltransferase	no	no	no	yes	no	no	no	no	no	no	no
48	+	0.156	3.14266750356873	0.3492	7	48	hypothetical protein	-	-	no	no	no	yes	no	no	no	no	no	no	no
49	+	0.695	2.09854167860389	0.109	1	Long-chain-fatty-acid--CoA ligase FadD15	Long-chain-fatty-acid--CoA ligase FadD15	-	AMP-binding enzyme	no	no	no	no	no	no	no	no	no	no	no
55	-	-0.450642857142857	3.34678748622466	0.757642857142857	14	55	hypothetical protein	-	-	no	no	no	no	no	no	no	no	no	no	no
56	-	-0.606	2.23062267392386	0.0496	1	recF	DNA replication and repair protein RecF	recF	it is required for DNA replication and normal SOS inducibility. RecF binds preferentially to single-stranded, linear DNA. It also seems to bind ATP	no	no	no	no	no	no	no	no	no	no	no
57	-	-0.548	4	0.194666666666667	3	57	hypothetical protein	-	-	no	no	no	no	no	no	no	no	no	no	no
58	+	0.330333333333333	3.1505805862031	0.294666666666667	3	58	hypothetical protein	NA	NA	no	no	no	yes	no	no	no	no	no	no	no
60	-	-0.1582	4.16367588429325	0.5486	5	btuD_1	Vitamin B12 import ATP-binding protein BtuD	abcT3	C-terminal AAA-associated domain	no	no	no	no	no	no	no	no	no	no	no
66	-	-0.400666666666667	2.61618463401957	0.149733333333333	3	SURF1 family	hypothetical protein	-	SURF1 family	no	no	no	no	no	no	no	no	no	no	no
67	-	-0.704	2.51004152057517	0.0254	2	rplF	50S ribosomal protein L6	rplF	This protein binds to the 23S rRNA, and is important in its secondary structure. It is located near the subunit interface in the base of the L7 L12 stalk, and near the tRNA binding site of the peptidyltransferase center	no	no	no	no	no	no	no	no	no	no	no
68	+	0.432	2.84163750790475	0.573	3	pdxA	4-hydroxythreonine-4-phosphate dehydrogenase	pdxA	Catalyzes the NAD(P)-dependent oxidation of 4- (phosphohydroxy)-L-threonine (HTP) into 2-amino-3-oxo-4- (phosphohydroxy)butyric acid which spontaneously decarboxylates to form 3-amino-2-oxopropyl phosphate (AHAP)	no	no	no	no	no	no	no	no	no	no	no
72	-	-0.1318	2.74957999769111	0.1818	5	csrA_2	Translational regulator CsrA	csrA	Could accelerate the degradation of some genes transcripts potentially through selective RNA binding	no	no	no	yes	no	no	no	no	no	no	no
79	-	-0.361	2.05305672930217	0.869	1	CHASE4 domain	hypothetical protein	-	CHASE4 domain	no	no	no	yes	no	no	no	no	no	no	no
80	-	-0.375	2.3429441471429	0.391866666666667	3	Putative S-adenosyl-L-methionine-dependent methyltransferase	hypothetical protein	-	Putative S-adenosyl-L-methionine-dependent methyltransferase	no	no	no	yes	no	no	no	no	no	no	no
85	-	-0.4684	2.68824613894425	0.841	5	atpA_2	ATP synthase subunit alpha	atpA	Produces ATP from ADP in the presence of a proton gradient across the membrane. The alpha chain is a regulatory subunit	no	no	no	no	no	no	no	no	no	no	no
86	+	0.3908	5.6903698325741	0.4626	5	86	hypothetical protein	-	-	no	no	no	yes	no	no	no	no	no	no	no
88	+	0.344	2.28149831113273	0.0394	1	Protein of unknown function (DUF3487)	hypothetical protein	-	Protein of unknown function (DUF3487)	no	no	no	yes	no	no	no	no	no	no	no
93	-	-0.382	2.07468790850035	0.765	1	Prolyl 4-hydroxylase alpha subunit homologues.	hypothetical protein	-	Prolyl 4-hydroxylase alpha subunit homologues.	no	no	no	no	no	no	no	no	no	no	no
105	+	0.509	3.07468790850035	0.7208	5	surA	Chaperone SurA	surA	Chaperone involved in the correct folding and assembly of outer membrane proteins. Recognizes specific patterns of aromatic residues and the orientation of their side chains, which are found more frequently in integral outer membrane proteins. May act in both early periplasmic and late outer membrane-associated steps of protein maturation	no	no	no	no	no	no	no	no	no	no	no
110	-	-0.561	2.17587416608345	0.128	1	lipolytic protein G-D-S-L family	hypothetical protein	-	lipolytic protein G-D-S-L family	no	no	no	yes	no	no	no	no	no	no	no
111	-	-0.312	2.0301183562535	0.226	1	egtC_2	Gamma-glutamyl-hercynylcysteine sulfoxide hydrolase	-	Glutamine amidotransferases class-II	no	no	no	yes	no	no	no	no	no	no	no
113	+	0.4084	2.46092390120722	0.5858	5	putative protein	putative protein	yhiN	HI0933-like protein	no	no	no	yes	no	no	no	no	no	no	no
114	+	0.434090909090909	11.3151546383556	0.188018181818182	11	def_3	Peptide deformylase	def	Removes the formyl group from the N-terminal Met of newly synthesized proteins. Requires at least a dipeptide for an efficient rate of reaction. N-terminal L-methionine is a prerequisite for activity but the enzyme has broad specificity at other positions	no	no	no	yes	no	no	no	no	no	no	no
117	-	-0.429909090909091	2.97881070093006	0.707227272727273	22	117	hypothetical protein	-	-	no	no	no	yes	no	no	no	no	no	no	no
118	+	0.343333333333333	2.80134291304558	0.782588888888889	9	hybF	Hydrogenase maturation factor HybF	hypA	Probably plays a role in a hydrogenase nickel cofactor insertion step	no	no	no	yes	no	no	no	no	no	no	no
120	-	-0.408	2.61618463401957	0.0534	1	plsY	Glycerol-3-phosphate acyltransferase	plsY	Catalyzes the transfer of an acyl group from acyl- phosphate (acyl-PO(4)) to glycerol-3-phosphate (G3P) to form lysophosphatidic acid (LPA). This enzyme utilizes acyl-phosphate as fatty acyl donor, but not acyl-CoA or acyl-ACP	no	no	no	no	no	no	no	no	no	no	no
121	+	0.544	2.53313237964589	0.834	2	radA	DNA repair protein RadA	radA	DNA-dependent ATPase involved in processing of recombination intermediates, plays a role in repairing DNA breaks. Stimulates the branch migration of RecA-mediated strand transfer reactions, allowing the 3' invading strand to extend heteroduplex DNA faster. Binds ssDNA in the presence of ADP but not other nucleotides, has ATPase activity that is stimulated by ssDNA and various branched DNA structu…	no	no	no	yes	no	no	no	no	no	no	no
122	+	0.5295	2.13371266091581	0.6415	2	rluC	Ribosomal large subunit pseudouridine synthase C	rluC	Responsible for synthesis of pseudouridine from uracil	no	no	no	yes	no	no	no	no	no	no	no
123	+	0.362	2.21324857785444	0.0534	1	BON domain	hypothetical protein	-	BON domain	no	no	no	no	no	no	no	no	no	no	no
125	-	-0.453	2.48945498979339	0.0305	1	ketosteroid isomerase	hypothetical protein	-	ketosteroid isomerase	no	no	no	yes	no	no	no	no	no	no	no
126	+	0.315538461538462	3.47237009912866	0.3285	26	Iron-containing redox enzyme	hypothetical protein	-	Iron-containing redox enzyme	no	no	no	yes	no	no	no	no	no	no	no
129	+	0.498	2.04383156952464	0.0878	1	129	hypothetical protein	NA	NA	no	no	no	no	no	no	no	no	no	no	no
130	-	-0.3618	2.44129142946683	0.110106666666667	15	macB	Macrolide export ATP-binding/permease protein MacB	macB_1	MacB-like periplasmic core domain	no	no	no	yes	no	no	no	no	no	no	no
132	-	-0.334	2.10568393731556	0.825	2	putative acyl-CoA thioester hydrolase	putative acyl-CoA thioester hydrolase	yciA	Thioesterase superfamily	no	no	no	yes	no	no	no	no	no	no	no
134	-	-0.589454545454545	2.3829996588791	0.790727272727273	11	Protein of unknown function (DUF3141)	hypothetical protein	-	Protein of unknown function (DUF3141)	no	no	no	yes	no	no	no	no	no	no	no
138	-	-0.53	2.53165266958784	0.0606333333333333	3	hisB	Histidine biosynthesis bifunctional protein HisB	hisB	histidinol-phosphatase activity	no	no	no	yes	no	no	no	no	no	no	no
139	-	-0.434	2.34775365899668	0.3255	2	fliS	Flagellar secretion chaperone FliS	fliS	Flagellar protein FliS	no	no	no	yes	no	no	no	no	no	no	no
141	-	-0.4075	2.61618463401957	0.0566	2	deoC	Deoxyribose-phosphate aldolase	deoC	Catalyzes a reversible aldol reaction between acetaldehyde and D-glyceraldehyde 3-phosphate to generate 2-deoxy- D-ribose 5-phosphate	no	no	no	no	no	no	no	no	no	no	no
142	-	-0.498	2.65955588515988	0.101	1	prpC	2-methylcitrate synthase	prpC	Citrate synthase, C-terminal domain	no	no	no	yes	no	no	no	no	no	no	no
145	+	0.565	2.57675412606319	0.637	1	gadC_2	putative glutamate/gamma-aminobutyrate antiporter	-	Amino acid permease	no	no	no	yes	no	no	no	no	no	no	no
146	-	-0.599	2.11690664142431	0.105966666666667	3	146	hypothetical protein	-	-	no	no	no	no	no	no	no	no	no	no	no
147	+	0.593	2.49214412830417	0.910666666666667	3	147	hypothetical protein	-	-	no	no	no	yes	no	no	no	no	no	no	no
148	-	-0.289181818181818	2.88272870434424	0.203363636363636	11	flhF	Flagellar biosynthesis protein FlhF	flhF	SRP54-type protein, GTPase domain	no	no	no	yes	no	no	no	no	no	no	no
149	-	-0.315	2.10623823794206	0.863	1	mlaA	Intermembrane phospholipid transport system lipoprotein MlaA	mlaA	MlaA lipoprotein	no	no	no	yes	no	no	no	no	no	no	no
150	-	-0.290222222222222	3.34103515733556	0.609633333333333	9	Cellulase (glycosyl hydrolase family 5)	hypothetical protein	-	Cellulase (glycosyl hydrolase family 5)	no	no	no	yes	no	no	no	no	no	no	no
151	-	-0.64	2.3585258894959	0.147	7	EPTP domain	hypothetical protein	-	EPTP domain	no	no	no	no	no	no	no	no	no	no	no
152	-	-0.4115	2.60906489289662	0.676833333333333	6	cpoB	Cell division coordinator CpoB	cpoB	Mediates coordination of peptidoglycan synthesis and outer membrane constriction during cell division	no	no	no	yes	no	no	no	no	no	no	no
155	+	0.384916666666667	3.08301995267962	0.464916666666667	12	Acyltransferase family	hypothetical protein	-	Acyltransferase family	no	no	no	yes	no	no	no	no	no	no	no
157	+	0.362	2.10790539730952	0.0407	1	eamA	putative amino-acid metabolite efflux pump	eamA	EamA-like transporter family	no	no	no	yes	no	no	no	no	no	no	no
158	-	-0.3616	2.2020403562628	0.05652	5	Transporter	hypothetical protein	-	Transporter	no	no	no	yes	no	no	no	no	no	no	no
162	+	0.238	2.00788851221305	0.51	1	Belongs to the UPF0149 family	hypothetical protein	-	Belongs to the UPF0149 family	no	no	no	no	no	no	no	no	no	no	no
163	-	-0.3083	3.47625353318844	0.08707	10	163	hypothetical protein	-	-	no	no	no	no	no	no	no	no	no	no	no
164	-	-0.372	2.10457745396059	0.765	1	164	hypothetical protein	-	-	no	no	no	no	no	no	no	no	no	no	no
171	-	-0.383631578947368	3.63638802010786	0.132168421052632	19	171	hypothetical protein	-	-	no	no	no	no	no	no	no	no	no	no	no
172	-	-0.209	2.06298389253519	0.775	1	rsmH	Ribosomal RNA small subunit methyltransferase H	rsmH	Specifically methylates the N4 position of cytidine in position 1402 (C1402) of 16S rRNA	no	no	no	no	no	no	no	no	no	no	no
176	-	-0.451	2.34103515733557	0.532	2	yadH	Inner membrane transport permease YadH	yadH	ABC-2 type transporter	no	no	no	no	no	no	no	no	no	no	no
182	-	-0.484	2.21041928783557	0.0293	2	Acetyltransferase (GNAT) domain	hypothetical protein	-	Acetyltransferase (GNAT) domain	no	no	no	yes	no	no	no	no	no	no	no
184	-	-0.554	9.27736607746619	0.0407	2	pal_1	Peptidoglycan-associated lipoprotein	pal	OmpA family	no	no	no	no	no	no	no	no	no	yes	no
186	-	-0.52175	2.27408836770495	0.44025	4	186	hypothetical protein	NA	NA	no	no	no	no	no	no	no	no	no	no	no
187	+	0.542	5.4294570601181	0.0153	5	neuA_2	N-acylneuraminate cytidylyltransferase	-	Cytidylyltransferase	no	no	no	no	no	no	no	no	no	no	no
191	-	-0.2512	3.10790539730952	0.469548	25	mrcA	Penicillin-binding protein 1A	mrcA	Penicillin-binding protein OB-like domain	no	no	no	no	no	no	no	no	no	no	no
193	-	-0.3916	3.28903688100472	0.5032	5	193	hypothetical protein	-	-	no	no	no	no	no	no	no	no	no	no	no
195	-	-0.392333333333333	2.13194363817696	0.533066666666667	3	atpH_2	ATP synthase subunit delta	atpH	F(1)F(0) ATP synthase produces ATP from ADP in the presence of a proton or sodium gradient. F-type ATPases consist of two structural domains, F(1) containing the extramembraneous catalytic core and F(0) containing the membrane proton channel, linked together by a central stalk and a peripheral stalk. During catalysis, ATP synthesis in the catalytic domain of F(1) is coupled via a rotary mechanism…	no	no	no	no	no	no	no	no	no	no	no
197	-	-0.976	2.36552272983927	0.0891	1	lgt	Phosphatidylglycerol--prolipoprotein diacylglyceryl transferase	lgt	Transfers the N-acyl diglyceride group on what will become the N-terminal cysteine of membrane lipoproteins	no	no	no	yes	no	no	no	no	no	no	no
198	-	-0.622666666666667	2.20481541031758	0.731	3	Rhodanese Homology Domain	hypothetical protein	-	Rhodanese Homology Domain	no	no	no	yes	no	no	no	no	no	no	no
200	+	0.184	2.70774392864352	0.6954	5	gbsA	Betaine aldehyde dehydrogenase	gbsA	Aldehyde dehydrogenase family	no	no	no	no	no	no	no	no	no	no	no
202	+	0.716	2.01144104312138	0.897	1	Permease MlaE	hypothetical protein	-	Permease MlaE	no	no	no	no	no	no	no	no	no	no	no
204	-	-0.318176470588235	3.99139982823808	0.146529411764706	17	Antioxidant protein with alkyl hydroperoxidase activity. Required for the reduction of the AhpC active site cysteine residues and for the regeneration of the AhpC enzyme activity	hypothetical protein	-	Antioxidant protein with alkyl hydroperoxidase activity. Required for the reduction of the AhpC active site cysteine residues and for the regeneration of the AhpC enzyme activity	no	no	no	no	no	yes	no	no	yes	no	no
206	+	0.207	2.47755576649368	0.62	1	tqsA	hypothetical protein	tqsA	AI-2E family transporter	no	no	no	yes	no	no	no	no	no	no	no
208	-	-0.551	2.19928292171761	0.809	1	mltB	Membrane-bound lytic murein transglycosylase B	mltB_2	Transglycosylase SLT domain	no	no	no	yes	no	no	no	no	no	no	no
209	-	-0.461	2.12842706445412	0.0293	2	209	hypothetical protein	-	-	no	no	no	yes	no	no	no	no	no	no	no
215	-	-0.495166666666667	4.84466396253494	0.3355	12	sidJ_2	Calmodulin-dependent glutamylase SidJ	-	lyase activity	no	no	no	yes	no	no	no	no	no	no	no
217	-	-0.37925	2.89279003035213	0.061325	12	ankH	hypothetical protein	ankH	Ankyrin repeat domain protein	no	no	no	yes	no	no	no	no	no	no	no
222	-	-0.446875	3.17783192063198	0.2248	8	ftsA_1	Cell division protein FtsA	pilM	Type IV pilus assembly protein PilM;	no	no	no	no	no	no	no	no	no	no	no
223	-	-0.29875	2.20411998265592	0.414175	4	hbpA	hypothetical protein	hbpA	Bacterial extracellular solute-binding proteins, family 5 Middle	no	no	no	no	no	no	no	no	no	no	no
224	+	0.3568	2.49894073778225	0.03992	5	224	hypothetical protein	-	-	no	no	no	no	no	no	no	no	no	no	no
225	-	-0.494227272727273	3.13135556160517	0.463659090909091	22	czcA_1	Cobalt-zinc-cadmium resistance protein CzcA	-	AcrB/AcrD/AcrF family	no	no	no	yes	no	no	no	no	no	no	no
226	-	-0.22	2.18111458540599	0.0331	1	atpF_1	ATP synthase subunit b	-	Component of the F(0) channel, it forms part of the peripheral stalk, linking F(1) to F(0)	no	no	no	yes	no	no	no	no	no	no	no
227	-	-0.374666666666667	2.2020403562628	0.814666666666667	3	decarboxylase	hypothetical protein	-	decarboxylase	no	no	no	yes	no	no	no	no	no	no	no
228	-	-0.348	2.7619538968712	0.123	2	fliA	RNA polymerase sigma factor FliA	fliA	Sigma factors are initiation factors that promote the attachment of RNA polymerase to specific initiation sites and are then released. This sigma factor controls the expression of flagella-related genes	no	no	no	yes	no	no	no	no	no	no	no
229	-	-0.2352	2.22841251911874	0.3746	5	clpB	Chaperone protein ClpB	clpB	Part of a stress-induced multi-chaperone system, it is involved in the recovery of the cell from heat-induced damage, in cooperation with DnaK, DnaJ and GrpE	no	no	no	yes	no	no	no	no	no	no	no
234	+	0.442571428571429	6.39147396642281	0.0303571428571429	7	hisF_2	Imidazole glycerol phosphate synthase subunit HisF	hisF	IGPS catalyzes the conversion of PRFAR and glutamine to IGP, AICAR and glutamate. The HisF subunit catalyzes the cyclization activity that produces IGP and AICAR from PRFAR using the ammonia provided by the HisH subunit	no	no	no	yes	no	no	no	no	no	no	no
235	-	-0.634	2.68824613894425	0.0407	1	proP_4	Proline/betaine transporter	-	Sugar (and other) transporter	no	no	no	yes	no	no	no	no	no	no	no
236	-	-0.205	2.45717457304082	0.496	1	236	hypothetical protein	-	-	no	no	no	yes	no	no	no	no	no	no	no
240	+	0.442	3.40671393297954	0.0445	1	dcd	dCTP deaminase	dcd	dCTP deaminase activity	no	no	no	no	no	no	no	no	no	no	no
243	-	-0.339923076923077	3.33629907461035	0.280615384615385	13	Belongs to the glutamate synthase family	hypothetical protein	-	Belongs to the glutamate synthase family	no	no	no	no	no	no	no	no	no	no	no
246	-	-0.1675	3.49485002168009	0.0739388888888889	18	246	hypothetical protein	-	-	no	no	no	yes	no	no	no	no	no	no	no
250	-	-0.404666666666667	2.72353819582676	0.355233333333333	3	hemY	Protein HemY	hemY	HemY protein N-terminus	no	no	no	yes	no	no	no	no	no	no	no
251	-	-0.322	3.05207638016827	0.442	3	rplM	50S ribosomal protein L13	rplM	This protein is one of the early assembly proteins of the 50S ribosomal subunit, although it is not seen to bind rRNA by itself. It is important during the early stages of 50S assembly	no	no	no	yes	no	no	no	no	no	no	no
252	-	-0.335	2.13727247168203	0.0623	1	dotB	hypothetical protein	dotB	Type II/IV secretion system protein	no	no	no	no	no	no	no	no	no	no	no
254	-	-0.364	2.2020403562628	0.0579	2	murB	UDP-N-acetylenolpyruvoylglucosamine reductase	murB	Cell wall formation	no	no	no	no	no	no	no	no	no	no	no
255	-	-0.362	2.11861534322943	0.0496	1	Flagellar hook-length control protein FliK	hypothetical protein	-	Flagellar hook-length control protein FliK	no	no	no	no	no	no	no	no	no	no	no
257	-	-0.486	2.1266793981846	0.0305	1	domain protein	hypothetical protein	-	domain protein	no	no	no	yes	no	no	no	no	no	no	no
259	-	-0.718	2.25026368443094	0.899	1	PrkA AAA domain	hypothetical protein	-	PrkA AAA domain	no	no	no	yes	no	no	no	no	no	no	no
261	-	-0.686	2.14935376481693	0.891	1	ubiE	Ubiquinone/menaquinone biosynthesis C-methyltransferase UbiE	ubiE	Methyltransferase required for the conversion of demethylmenaquinol (DMKH2) to menaquinol (MKH2) and the conversion of 2-polyprenyl-6-methoxy-1,4-benzoquinol (DDMQH2) to 2- polyprenyl-3-methyl-6-methoxy-1,4-benzoquinol (DMQH2)	no	no	no	yes	no	no	no	no	no	no	no
264	-	-0.3665	2.53461714855158	0.1505	2	zapA	hypothetical protein	zapA	Activator of cell division through the inhibition of FtsZ GTPase activity, therefore promoting FtsZ assembly into bundles of protofilaments necessary for the formation of the division Z ring. It is recruited early at mid-cell but it is not essential for cell division	no	no	no	no	no	no	no	no	no	no	no
266	+	0.307125	2.49894073778225	0.1408375	16	266	hypothetical protein	-	-	no	no	no	yes	no	no	no	no	no	no	no
267	-	-0.179	2.36251027048749	0.0967	1	Predicted membrane protein (DUF2231)	hypothetical protein	-	Predicted membrane protein (DUF2231)	no	no	no	yes	no	no	no	no	no	no	no
268	-	-0.151833333333333	2.62893213772826	0.244333333333333	6	atpD_1	ATP synthase subunit beta	-	ATP synthase alpha/beta family, nucleotide-binding domain	no	no	no	yes	no	no	no	no	no	no	no
273	-	-0.552	2.26600071346161	0.224	3	NAD dependent epimerase/dehydratase family	hypothetical protein	-	NAD dependent epimerase/dehydratase family	no	no	no	no	no	no	no	no	no	no	no
279	-	-0.646	2.27408836770495	0.121	2	279	hypothetical protein	-	-	no	no	no	yes	no	no	no	no	no	no	no
281	-	-0.390692307692308	3.56066730616974	0.734230769230769	13	ATPase family associated with various cellular activities (AAA)	hypothetical protein	-	ATPase family associated with various cellular activities (AAA)	no	no	no	yes	no	no	no	no	no	no	no
282	-	-0.2296	2.53760200210104	0.3842	5	argP	HTH-type transcriptional regulator ArgP	-	Transcriptional regulator, LysR family	no	no	no	yes	no	no	no	no	no	no	no
283	-	-0.376	2.45842075605342	0.0573	1	rarA	Replication-associated recombination protein A	ycaJ	AAA C-terminal domain	no	no	no	no	no	no	no	no	no	no	no
288	+	0.369	2.59006687666871	0.522	2	Alpha/beta hydrolase family	hypothetical protein	-	Alpha/beta hydrolase family	no	no	no	yes	no	no	no	no	no	no	no
289	-	-0.379	2.24184537803261	0.042	1	murJ_2	Lipid II flippase MurJ	-	Involved in peptidoglycan biosynthesis. Transports lipid-linked peptidoglycan precursors from the inner to the outer leaflet of the cytoplasmic membrane	no	no	no	no	no	no	no	no	no	no	no
290	-	-0.663	2.26520017041115	0.0433	1	with the TIM-barrel fold	hypothetical protein	-	with the TIM-barrel fold	no	no	no	no	no	no	no	no	no	no	no
292	-	-0.62	2.30102999566398	0.0267	1	phoH	hypothetical protein	phoH	Large family of predicted nucleotide-binding domains	no	no	no	yes	no	no	no	no	no	no	no
294	-	-0.274285714285714	3.33913452199613	0.2589	7	PAP2 superfamily	hypothetical protein	-	PAP2 superfamily	no	no	no	no	no	no	no	no	no	no	no
297	+	0.505461538461539	5.4294570601181	0.0186153846153846	13	lipolytic protein G-D-S-L family	hypothetical protein	-	lipolytic protein G-D-S-L family	no	no	no	no	no	no	no	no	no	no	no
298	-	-0.53	9.71444269099223	0.641	1	ispU	Ditrans%2Cpolycis-undecaprenyl-diphosphate synthase ((2E%2C6E)-farnesyl-diphosphate specific)	uppS	Catalyzes the sequential condensation of isopentenyl diphosphate (IPP) with (2E,6E)-farnesyl diphosphate (E,E-FPP) to yield (2Z,6Z,10Z,14Z,18Z,22Z,26Z,30Z,34E,38E)-undecaprenyl diphosphate (di-trans,octa-cis-UPP). UPP is the precursor of glycosyl carrier lipid in the biosynthesis of bacterial cell wall polysaccharide components such as peptidoglycan and lipopolysaccharide	no	no	no	no	no	no	no	no	no	no	no
303	-	-0.215666666666667	2.40230481407449	0.562833333333333	6	303	hypothetical protein	-	-	no	no	no	no	no	no	no	no	no	no	no
304	-	-0.16775	2.94692155651658	0.15925	4	atpH_1	ATP synthase subunit c	-	F(1)F(0) ATP synthase produces ATP from ADP in the presence of a proton or sodium gradient. F-type ATPases consist of two structural domains, F(1) containing the extramembraneous catalytic core and F(0) containing the membrane proton channel, linked together by a central stalk and a peripheral stalk. During catalysis, ATP synthesis in the catalytic domain of F(1) is coupled via a rotary mechanism…	no	no	no	yes	no	no	no	no	no	no	no
307	-	-0.226	2.11350927482752	0.135	7	Domain of unknown function (DUF4156)	hypothetical protein	-	Domain of unknown function (DUF4156)	no	no	no	yes	no	no	no	no	no	no	no
314	-	-0.4344	3.16178077809237	0.8482	10	314	hypothetical protein	-	-	no	no	no	yes	no	no	no	no	no	no	no
318	+	0.434	2.08512818245995	0.776	1	318	hypothetical protein	-	-	no	no	no	yes	no	no	no	no	no	no	no
319	+	0.341	8.09312646527793	0.149	1	udk_3	Uridine kinase	udk	Phosphoribulokinase / Uridine kinase family	no	no	no	no	no	no	no	no	no	no	no
320	-	-0.2785	2.13608262304214	0.1085	2	Alpha-2-macroglobulin family	hypothetical protein	-	Alpha-2-macroglobulin family	no	no	no	no	no	no	no	no	no	no	no
321	-	-0.497	2.09636748391576	0.975	1	Integral membrane protein TerC family	hypothetical protein	-	Integral membrane protein TerC family	no	no	no	yes	no	no	no	no	no	no	no
323	-	-0.591	2.04769199033787	0.0738	1	323	hypothetical protein	NA	NA	no	no	no	no	no	no	no	no	no	no	no
324	-	-0.37225	2.68613277963085	0.05025	4	Chagasin family peptidase inhibitor I42	hypothetical protein	-	Chagasin family peptidase inhibitor I42	no	no	no	yes	no	no	no	no	no	no	no
325	+	0.241	2.00480370840282	0.616	1	cydB_2	Cytochrome bd-I ubiquinol oxidase subunit 2	cydB	Cytochrome bd terminal oxidase subunit II	no	no	no	yes	no	no	no	no	no	no	no
327	-	-0.8195	2.63827216398241	0.3775	2	zwf	Glucose-6-phosphate 1-dehydrogenase	zwf	Catalyzes the oxidation of glucose 6-phosphate to 6- phosphogluconolactone	no	no	no	no	no	no	no	no	no	no	no
330	+	0.325	7.49485002168009	0.237	1	Acetyltransferase (GNAT) domain	hypothetical protein	-	Acetyltransferase (GNAT) domain	no	no	no	no	no	no	no	no	no	no	no
335	-	-0.3615	2.11861534322943	0.05405	2	lapB	Lipopolysaccharide assembly protein B	lapB	Modulates cellular lipopolysaccharide (LPS) levels by regulating LpxC, which is involved in lipid A biosynthesis. May act by modulating the proteolytic activity of FtsH towards LpxC. May also coordinate assembly of proteins involved in LPS synthesis at the plasma membrane	no	no	no	no	no	no	no	no	no	no	no
337	-	-0.354	2.03198428600636	0.0534	2	xcpW	Type II secretion system protein J	lspJ	Type II secretion system (T2SS), protein J	no	no	no	yes	no	no	no	no	no	no	no
338	-	-0.499	2.6252516539899	0.0674	1	Delta(1)-pyrroline-2-carboxylate reductase	Delta(1)-pyrroline-2-carboxylate reductase	rapL	Ornithine cyclodeaminase/mu-crystallin family	no	no	no	no	no	no	no	no	no	no	no
341	+	0.312318181818182	3.54211810326601	0.333545454545455	22	ddl_1	D-alanine--D-alanine ligase	-	Phosphoribosylglycinamide synthetase, ATP-grasp (A) domain	no	no	no	yes	no	no	no	no	no	no	no
344	-	-0.3362	2.67985371388895	0.6192	5	atpD_2	ATP synthase subunit beta	atpD	Produces ATP from ADP in the presence of a proton gradient across the membrane. The catalytic sites are hosted primarily by the beta subunits	no	no	no	no	no	no	no	no	no	no	no
345	-	-0.425875	2.59006687666871	0.551725	8	coxB	hypothetical protein	coxB	Subunits I and II form the functional core of the enzyme complex. Electrons originating in cytochrome c are transferred via heme a and Cu(A) to the binuclear center formed by heme a3 and Cu(B)	no	no	no	yes	no	no	no	no	no	no	no
346	-	-0.381	2.18375870000822	0.0382	1	fcbC	hypothetical protein	fcbC	Thioesterase-like superfamily	no	no	no	yes	no	no	no	no	no	no	no
347	-	-0.155571428571429	2.70996538863748	0.250428571428571	7	V4R	hypothetical protein	-	V4R	no	no	no	yes	no	no	no	no	no	no	no
349	+	0.348857142857143	2.49894073778225	0.0418	7	Protein of unknown function (DUF2859)	hypothetical protein	-	Protein of unknown function (DUF2859)	no	no	no	yes	no	no	no	no	no	no	no
360	+	0.193153846153846	2.82102305270683	0.319384615384615	26	intS_3	Prophage integrase IntS	-	Arm DNA-binding domain	no	no	no	yes	no	no	no	no	no	no	no
365	-	-0.352846153846154	4.08144546944973	0.0676230769230769	13	365	hypothetical protein	-	-	no	no	no	no	no	no	no	no	no	no	no
368	+	0.1455	2.09528445472132	0.117	4	368	hypothetical protein	NA	NA	no	no	no	no	no	no	no	no	no	no	no
369	-	-0.456	2.6345120151091	0.151	1	ahcY_2	S-inosyl-L-homocysteine hydrolase	-	S-adenosyl-L-homocysteine hydrolase, NAD binding domain	no	no	no	no	no	no	no	no	no	no	no
372	-	-0.3159	4.05453141486818	0.20218	10	372	hypothetical protein	NA	NA	no	no	no	no	no	no	no	no	no	no	no
375	+	0.446666666666667	2.54515513999149	0.890666666666667	3	alpha beta	hypothetical protein	-	alpha beta	no	no	no	yes	no	no	no	no	no	no	no
376	-	-0.358333333333333	2.14630178822383	0.656233333333333	3	rpmI	50S ribosomal protein L35	rpmI	structural constituent of ribosome	no	no	no	yes	no	no	no	no	no	no	no
379	+	0.430727272727273	3.51712641639125	0.485572727272727	11	379	hypothetical protein	-	-	no	no	no	yes	no	no	no	no	no	no	no
380	+	0.359615384615385	2.22621355501881	0.0539923076923077	13	vhtD	hypothetical protein	vhtD	Hydrogenase maturation protease	no	no	no	yes	no	no	no	no	no	no	no
381	+	0.1765	2.11294562194904	0.7745	2	fliI	Flagellum-specific ATP synthase	fliI	ATP synthase alpha/beta family, beta-barrel domain	no	no	no	yes	no	no	no	no	no	no	no
382	-	-0.2265	2.54515513999149	0.3175	4	fliP	Flagellar biosynthetic protein FliP	fliP	Plays a role in the flagellum-specific transport system	no	no	no	yes	no	no	no	no	no	no	no
387	-	-0.168	2.68402965454308	0.102	2	387	hypothetical protein	-	-	no	no	no	yes	no	no	no	no	no	no	no
388	+	0.303333333333333	2.95078197732982	0.401255555555556	18	388	hypothetical protein	NA	NA	no	no	no	no	no	no	no	no	no	no	no
389	-	-0.361	2.11861534322943	0.04835	2	acyP	Acylphosphatase	acyP	acylphosphatase activity	no	no	no	no	no	no	no	no	no	no	no
392	-	-0.7	2.17263072694617	0.0407	4	PFAM glutaredoxin	hypothetical protein	-	PFAM glutaredoxin	no	no	no	no	no	no	no	no	no	no	no
395	-	-0.3395	2.85387196432176	0.0165	2	395	hypothetical protein	-	-	no	no	no	yes	no	no	no	no	no	no	no
397	-	-0.52	3.12205304837081	0.656	1	aroE	Shikimate dehydrogenase (NADP(+))	aroE	Involved in the biosynthesis of the chorismate, which leads to the biosynthesis of aromatic amino acids. Catalyzes the reversible NADPH linked reduction of 3-dehydroshikimate (DHSA) to yield shikimate (SA)	no	no	no	yes	no	no	no	no	no	no	no
401	+	0.3599	3.60032627851896	0.62916	50	gapA	Glyceraldehyde-3-phosphate dehydrogenase 1	gap	Glyceraldehyde 3-phosphate dehydrogenase, NAD binding domain	no	no	no	yes	no	no	no	no	no	no	no
403	-	-0.597	2.02365002099673	0.132	1	403	hypothetical protein	NA	NA	no	no	no	no	no	no	no	no	no	no	no
414	-	-0.3598	2.71219827006977	0.19904	10	Ferritin-like domain	hypothetical protein	-	Ferritin-like domain	no	no	no	yes	no	no	no	no	no	no	no
417	-	-0.834	2.13253251214095	0.10984	5	dsbB_1	Disulfide bond formation protein B	lidJ	Disulfide bond formation protein DsbB	no	no	no	no	no	no	no	no	no	no	no
419	+	0.506142857142857	4.44249279809434	0.823	7	419	hypothetical protein	-	-	no	no	no	no	no	no	no	no	no	no	no
422	+	0.427714285714286	3.1890957193313	0.0389	7	HNH endonuclease	hypothetical protein	-	HNH endonuclease	no	no	no	no	no	no	no	no	no	no	yes
427	-	-0.176	2.30627305107635	0.126	1	427	hypothetical protein	NA	NA	no	no	no	no	no	no	no	no	no	no	no
430	+	0.3506	2.92811799269387	0.7862	5	tolB	Tol-Pal system protein TolB	tolB	involved in the tonB-independent uptake of proteins	no	no	no	yes	no	no	no	no	no	no	no
431	-	-0.3365	2.02872415126189	0.526	2	scpA	Segregation and condensation protein A	scpA	Participates in chromosomal partition during cell division. May act via the formation of a condensin-like complex containing Smc and ScpB that pull DNA away from mid-cell into both cell halves	no	no	no	yes	no	no	no	no	no	no	no
433	-	-0.409	2.10902040301031	0.8855	2	Electron transfer flavoprotein-ubiquinone oxidoreductase	Electron transfer flavoprotein-ubiquinone oxidoreductase	etfD	Electron transfer flavoprotein-ubiquinone oxidoreductase, 4Fe-4S	no	no	no	yes	no	no	no	no	no	no	no
434	-	-0.3225	2.98716277529483	0.0831	6	trpR	Trp operon repressor	-	Trp repressor protein	no	no	no	yes	no	no	no	no	no	no	no
436	-	-0.193888888888889	2.49349496759513	0.0780222222222222	9	ftsP	Cell division protein FtsP	copA2	Copper resistance protein B precursor (CopB)	no	no	no	yes	no	no	no	no	no	no	no
438	-	-0.707	2.34582345812204	0.106	1	Legionella pneumophila major outer membrane protein precursor	hypothetical protein	-	Legionella pneumophila major outer membrane protein precursor	no	no	no	no	no	no	no	no	yes	no	no
439	-	-0.32525	2.84163750790475	0.124	4	439	hypothetical protein	NA	NA	no	no	no	no	no	no	no	no	no	no	no
442	-	-0.359	2.07262963696098	0.0445	4	442	hypothetical protein	-	-	no	no	no	no	no	no	no	no	no	no	no
447	-	-0.336	2.54363396687096	0.181	1	447	hypothetical protein	-	-	no	no	no	no	no	no	no	no	no	no	no
449	-	-0.256428571428571	8.97061622231479	0.169285714285714	7	Transposase	hypothetical protein	-	Transposase	no	no	no	no	no	no	no	no	yes	no	no
450	+	0.402833333333333	5.4672456210075	0.282466666666667	12	Rieske (2fe-2S)	hypothetical protein	-	Rieske (2fe-2S)	no	no	no	yes	no	no	no	no	no	no	no
453	-	-0.496785714285714	3.56066730616974	0.351	14	conserved protein (some members contain a von Willebrand factor type A (vWA) domain)	hypothetical protein	-	conserved protein (some members contain a von Willebrand factor type A (vWA) domain)	no	no	no	yes	no	no	no	no	no	no	no
457	-	-0.4084	2.72353819582676	0.051285	20	arcB	Aerobic respiration control sensor protein ArcB	-	sensory box histidine kinase response regulator	no	no	no	no	no	no	no	no	no	no	no
458	-	-0.165444444444444	3.40782324260413	0.104622222222222	9	lexA_1	LexA repressor	-	Helix-turn-helix domain	no	no	no	yes	no	no	no	no	no	no	no
461	+	0.37825	2.49349496759513	0.4492	12	Putative diguanylate phosphodiesterase	hypothetical protein	-	Putative diguanylate phosphodiesterase	no	no	no	no	no	no	no	no	no	no	no
462	+	0.447513513513514	5.57024771999759	0.223559459459459	74	462	hypothetical protein	-	-	no	no	no	yes	no	no	no	no	no	no	no
463	-	-0.361	2.07520400420209	0.0751	1	463	hypothetical protein	-	-	no	no	no	yes	no	no	no	no	no	no	no
466	-	-0.424	8.68613277963085	0.0559666666666667	12	Conjugal transfer protein TrbH	hypothetical protein	-	Conjugal transfer protein TrbH	no	no	no	yes	no	no	no	no	no	no	no
468	+	0.478	2.012780770092	0.108	1	Acetamidase/Formamidase family	hypothetical protein	-	Acetamidase/Formamidase family	no	no	no	no	no	no	no	no	no	no	no
471	-	-0.35425	2.77211329538633	0.21115	4	bcr_1	Bicyclomycin resistance protein	-	Sugar (and other) transporter	no	no	no	yes	no	no	no	no	no	no	no
474	+	0.285	2.03105031901866	0.232	1	msrA_1	Peptide methionine sulfoxide reductase MsrA	-	Has an important function as a repair enzyme for proteins that have been inactivated by oxidation. Catalyzes the reversible oxidation-reduction of methionine sulfoxide in proteins to methionine	no	no	no	no	no	no	no	no	no	no	no
475	-	-0.4075	2.61618463401957	0.0566	2	coaE	Dephospho-CoA kinase	coaE	Catalyzes the phosphorylation of the 3'-hydroxyl group of dephosphocoenzyme A to form coenzyme A	no	no	no	yes	no	no	no	no	no	no	no
477	-	-0.3615	2.11861534322943	0.048975	4	477	hypothetical protein	NA	NA	no	no	no	no	no	no	no	no	no	no	no
479	+	0.408	2.59345981956604	0.0394	1	hmo	4-hydroxymandelate oxidase	-	FMN-dependent dehydrogenase	no	no	no	no	no	no	no	no	no	no	no
487	-	-0.5655	2.53610701101409	0.0765	2	rplC	50S ribosomal protein L3	rplC	One of the primary rRNA binding proteins, it binds directly near the 3'-end of the 23S rRNA, where it nucleates assembly of the 50S subunit	no	no	no	no	no	no	no	no	no	no	no
496	-	-0.462142857142857	2.5654310959658	0.1091	7	treA	Periplasmic trehalase	treF	Trehalase	no	no	no	yes	no	no	no	no	no	no	no
506	+	0.403	3.36754270781528	0.824	4	acsA_1	Acetyl-coenzyme A synthetase	acsB	Catalyzes the conversion of acetate into acetyl-CoA (AcCoA), an essential intermediate at the junction of anabolic and catabolic pathways. AcsA undergoes a two-step reaction. In the first half reaction, AcsA combines acetate with ATP to form acetyl-adenylate (AcAMP) intermediate. In the second half reaction, it can then transfer the acetyl group from AcAMP to the sulfhydryl group of CoA, forming …	no	no	no	no	no	no	no	no	no	no	no
511	-	-0.523	2.50307035192679	0.14115	2	Putative diguanylate phosphodiesterase	hypothetical protein	-	Putative diguanylate phosphodiesterase	no	no	no	yes	no	no	no	no	no	no	no
513	-	-0.553	2.01010543628123	0.0331	3	513	hypothetical protein	-	-	no	no	no	no	no	no	no	no	no	no	no
514	+	0.374	2.59345981956604	0.04005	4	514	hypothetical protein	NA	NA	no	no	no	no	no	no	no	no	no	no	no
515	-	-0.482	2.13786862068696	0.192	1	menH_1	2-succinyl-6-hydroxy-2%2C4-cyclohexadiene-1-carboxylate synthase	-	Alpha/beta hydrolase family	no	no	no	no	no	no	no	no	no	no	no
517	+	0.488	2.42596873227228	0.0950571428571429	7	yagA	putative protein YagA	-	leucine-zipper of insertion element IS481	no	no	no	no	no	no	no	no	yes	no	no
519	+	0.2865	3.27408836770495	0.05535	4	Tn3 family transposase Tn3	Tn3 family transposase Tn3	-	PFAM Transposase	no	no	no	no	no	yes	no	no	yes	no	no
523	-	-0.445	2.83564714421556	0.344	1	comF	hypothetical protein	comF	Competence protein	no	no	no	yes	no	no	no	no	no	no	no
529	+	0.352	2.04191415147891	0.135	1	529	hypothetical protein	-	-	no	no	no	yes	no	no	no	no	no	no	no
531	-	-0.581	3.7619538968712	0.11235	4	531	hypothetical protein	-	-	no	no	no	yes	no	no	no	no	no	no	no
532	-	-0.553	2.01010543628123	0.0331	1	532	hypothetical protein	-	-	no	no	no	no	no	no	no	no	no	no	no
533	-	-0.3585	2.14630178822383	0.05405	2	alx	Putative membrane-bound redox modulator Alx	ygjT	Integral membrane protein TerC family	no	no	no	no	no	no	no	no	no	no	no
541	-	-0.281	2.12842706445412	0.0916	1	clpX	ATP-dependent Clp protease ATP-binding subunit ClpX	clpX	ATP-dependent specificity component of the Clp protease. It directs the protease to specific substrates. Can perform chaperone functions in the absence of ClpP	no	no	no	yes	no	no	no	no	no	no	no
543	-	-0.5015	9.91364016932525	0.4375	2	543	hypothetical protein	NA	NA	no	no	no	no	no	no	no	no	no	no	no
547	-	-0.412	2.72353819582676	0.0526	3	ubiC	Chorismate pyruvate-lyase	ubiC	Removes the pyruvyl group from chorismate, with concomitant aromatization of the ring, to provide 4- hydroxybenzoate (4HB) for the ubiquinone pathway	no	no	no	no	no	no	no	no	no	no	no
548	-	-0.396	2.48280410205003	0.0547	1	legL7	hypothetical protein	legL7	GTPase activator activity	no	no	no	no	no	no	no	no	no	no	no
551	+	0.356	2.04720755695591	0.0433	2	551	hypothetical protein	NA	NA	no	no	no	no	no	no	no	no	no	no	no
552	-	-0.426454545454545	2.73754891026957	0.366909090909091	11	frgA	hypothetical protein	frgA	IucA / IucC family	no	no	no	yes	no	no	no	no	no	no	no
555	-	-0.316666666666667	8.97469413473523	0.09385	6	555	hypothetical protein	NA	NA	no	no	no	yes	no	no	no	no	no	no	no
569	-	-0.2848	2.96657624451305	0.3022	5	acrC	Acryloyl-CoA reductase (NADH)	-	Acyl-CoA dehydrogenase, C-terminal domain	no	no	no	yes	no	no	no	no	no	no	no
570	-	-0.407	2.60205999132796	0.0509	1	Putative multidrug export ATP-binding/permease protein	Putative multidrug export ATP-binding/permease protein	-	ABC transporter transmembrane region	no	no	no	no	no	no	no	no	no	no	no
583	+	0.214	3.94692155651658	0.1295	2	583	hypothetical protein	NA	NA	no	no	no	no	no	no	no	no	no	no	no
593	+	0.370142857142857	2.49894073778225	0.0408857142857143	7	Heavy metal translocating P-type atpase	hypothetical protein	-	Heavy metal translocating P-type atpase	no	no	no	no	no	no	no	no	no	no	no
594	-	-0.401	2.52870828894106	0.0483	1	594	hypothetical protein	-	-	no	no	no	no	no	no	no	no	no	no	no
596	-	-0.359	2.07262963696098	0.0445	13	AAA ATPase domain	hypothetical protein	-	AAA ATPase domain	no	no	no	no	no	no	no	no	no	no	no
601	-	-0.178821428571429	3.0395292224657	0.328071428571429	28	IS481 family transposase ISVvu4	IS481 family transposase ISVvu4	-	COG2801 Transposase and inactivated derivatives	no	no	no	yes	no	no	no	no	yes	no	no
611	+	0.142666666666667	2.44249279809434	0.491833333333333	6	Protein of unknown function (DUF2895)	hypothetical protein	-	Protein of unknown function (DUF2895)	no	no	no	yes	no	no	no	no	no	no	no
612	-	-0.38628125	3.54975089168064	0.26655	32	O-methyltransferase	hypothetical protein	-	O-methyltransferase	no	no	no	yes	no	no	no	no	no	no	no
619	-	-0.232083333333333	5.05453141486818	0.0881666666666667	36	cadA_1	putative cadmium-transporting ATPase	-	E1-E2 ATPase	no	no	no	yes	no	yes	no	no	no	no	no
620	-	-0.230666666666667	2.55284196865778	0.111333333333333	3	620	hypothetical protein	-	-	no	no	no	no	no	no	no	no	no	no	no
627	+	0.376	2.49894073778225	0.0407	1	627	hypothetical protein	-	-	no	no	no	no	no	no	no	no	no	no	no
646	-	-0.231	2.1505805862031	0.0267	9	traD	Coupling protein TraD	-	F sex factor protein N terminal	no	no	no	yes	no	no	no	no	no	no	no
648	+	0.298	4.53760200210104	0.318333333333333	3	pdxH_3	Pyridoxine/pyridoxamine 5'-phosphate oxidase	-	Pyridoxamine 5'-phosphate oxidase	no	no	no	no	no	no	no	no	no	no	no
649	-	-0.239846153846154	3.25884840114822	0.140615384615385	13	hin	DNA-invertase hin	-	Resolvase, N terminal domain	no	no	no	no	no	no	no	no	no	no	no
651	-	-0.593	3.92081875395238	0.0878	1	651	hypothetical protein	-	-	no	no	no	yes	no	no	no	no	no	no	no
665	-	-0.453	3.41680122603138	0.365388888888889	9	domain, Protein	hypothetical protein	-	domain, Protein	no	no	no	yes	no	no	no	no	no	no	no
666	-	-0.244	3.00436480540245	0.352	1	ISL3 family transposase ISLpn11	ISL3 family transposase ISLpn11	-	Viral functions Phage Transposases	no	no	no	yes	no	no	no	no	yes	no	no
669	-	-0.486	2.04431224968649	0.0802	1	ppsC	Phthiocerol synthesis polyketide synthase type I PpsC	qor_2	Zinc-binding dehydrogenase	no	no	no	yes	no	no	no	no	no	no	no
678	+	0.294	2.10513034325475	0.0458	1	2OG-Fe(II) oxygenase superfamily	hypothetical protein	-	2OG-Fe(II) oxygenase superfamily	no	no	no	no	no	no	no	no	no	no	no
684	-	-0.973	2.36855623098683	0.09225	2	684	hypothetical protein	NA	NA	no	no	no	no	no	no	no	no	no	no	no
690	-	-0.360032258064516	4.39902710431325	0.267751612903226	31	gntT	hypothetical protein	gntT	gluconate transmembrane transporter activity	no	no	no	yes	no	no	no	no	no	no	no
703	-	-0.1688	3.72124639904717	0.072676	25	putative HTH-type transcriptional regulator	putative HTH-type transcriptional regulator	-	Cro/C1-type HTH DNA-binding domain	no	no	no	yes	no	no	no	no	no	no	no
716	-	-0.224933333333333	2.37571790416433	0.0307	15	atm1_1	ATM1-type heavy metal exporter	atmA	ABC transporter transmembrane region	no	no	no	yes	no	no	no	no	no	no	no
733	+	0.335	2.04624030826677	0.042	1	helB	hypothetical protein	helB	Barrel-sandwich domain of CusB or HlyD membrane-fusion	no	no	no	no	no	no	no	no	no	no	no
741	-	-0.6	12.177831920632	0.0445	1	Tn3 family transposase ISPsy42	Tn3 family transposase ISPsy42	-	Tn3 transposase DDE domain	no	no	no	no	no	yes	no	no	yes	no	no
750	-	-0.339	3.012780770092	0.219666666666667	3	traC_1	Protein TraC	-	F pilus assembly Type-IV secretion system for plasmid transfer	no	no	no	no	no	yes	no	no	no	no	no
757	-	-0.330285714285714	3.13786862068696	0.0892714285714286	7	#NAME?	hypothetical protein	-	#NAME?	no	no	no	yes	no	no	no	no	no	no	no
758	+	0.289	2.63264407897398	0.0344	11	IS3 family transposase ISShfr8	IS3 family transposase ISShfr8	-	Transposase and inactivated derivatives	no	no	no	no	no	no	no	no	yes	no	no
763	-	-0.182793103448276	3.25026368443094	0.182758620689655	29	763	hypothetical protein	NA	NA	no	no	no	no	no	no	no	no	no	no	no
772	+	0.230454545454545	2.85387196432176	0.0475363636363636	33	COG1002 Type II restriction enzyme, methylase subunits	hypothetical protein	-	COG1002 Type II restriction enzyme, methylase subunits	no	no	no	no	no	no	no	no	no	yes	no
773	+	0.335230769230769	3.18508681872493	0.0296769230769231	13	Deoxyguanosinetriphosphate triphosphohydrolase-like protein	Deoxyguanosinetriphosphate triphosphohydrolase-like protein	-	Phosphohydrolase-associated domain	no	no	no	no	no	no	no	no	no	yes	no
777	-	-0.227	3.35359627377693	0.0751	1	Tn3 family transposase ISYps3	Tn3 family transposase ISYps3	-	Resolvase	no	no	no	no	no	yes	no	no	yes	no	no
793	+	0.23375	6.82102305270683	0.221125	4	Phosphotransferase enzyme family	hypothetical protein	-	Phosphotransferase enzyme family	no	no	no	no	no	no	no	no	no	no	no
794	+	0.544636363636364	6.39147396642281	0.0154090909090909	11	Methyltransferase domain	hypothetical protein	-	Methyltransferase domain	no	no	no	no	no	no	no	no	no	no	no
800	-	-0.22825	2.26921772433361	0.027975	4	Bacterial conjugation TrbI-like protein	hypothetical protein	-	Bacterial conjugation TrbI-like protein	no	no	no	yes	no	no	no	no	no	no	no
804	+	0.376	2.49894073778225	0.0407	3	804	hypothetical protein	NA	NA	no	no	no	no	no	no	no	no	no	no	no
822	-	-0.3402	2.97469413473523	0.13384	5	nixA	High-affinity nickel-transport protein NixA	-	Belongs to the NiCoT transporter (TC 2.A.52) family	no	no	no	yes	no	no	no	no	no	no	no
830	-	-0.2515	3.15490195998574	0.223	2	830	hypothetical protein	NA	NA	no	no	no	yes	no	no	no	no	no	no	no
831	-	-0.5265	2.60205999132796	0.08595	2	sixA	Phosphohistidine phosphatase SixA	sixA	Histidine phosphatase superfamily (branch 1)	no	no	no	yes	no	no	no	no	no	no	no
834	+	0.324	2.07109230975605	0.44	1	834	hypothetical protein	-	-	no	no	no	yes	no	no	no	no	no	no	no
839	-	-0.209	2.26760624017703	0.121	1	csrA_6	Translational regulator CsrA	-	Global regulator protein family	no	no	no	yes	no	no	no	no	no	no	no
849	-	-0.359333333333333	2.52870828894106	0.0770333333333333	3	Catalyzes the synthesis of 5,6-dihydrouridine (D), a modified base found in the D-loop of most tRNAs, via the reduction of the C5-C6 double bond in target uridines	hypothetical protein	-	Catalyzes the synthesis of 5,6-dihydrouridine (D), a modified base found in the D-loop of most tRNAs, via the reduction of the C5-C6 double bond in target uridines	no	no	no	yes	no	no	no	no	no	no	no
850	+	0.3616	2.81247927916354	0.04224	5	Helix-turn-helix domain	hypothetical protein	-	Helix-turn-helix domain	no	no	no	no	no	no	no	no	no	no	no
856	-	-0.19	2.90657831483776	0.235	1	856	hypothetical protein	-	-	no	no	no	yes	no	no	no	no	no	no	no
858	-	-0.2255	2.26921772433361	0.02925	2	msrAB	Peptide methionine sulfoxide reductase msrA/msrB	msrB	Peptide-methionine (R)-S-oxide reductase	no	no	no	no	no	no	no	no	no	no	no
864	-	-0.344666666666667	2.42712839779952	0.119766666666667	6	864	hypothetical protein	NA	NA	no	no	no	no	no	no	no	no	no	no	no
886	-	-0.27525	3.4145392704915	0.0264	4	886	hypothetical protein	-	-	no	no	no	yes	no	no	no	no	no	no	no
906	+	0.23375	3.27490547891853	0.046425	4	Transposase DDE domain	hypothetical protein	-	Transposase DDE domain	no	no	no	no	no	no	no	no	yes	no	no
908	-	-0.467	2.35457773065091	0.098	1	908	hypothetical protein	NA	NA	no	no	no	no	no	no	no	no	no	no	no
914	-	-0.225461538461538	3.75202673363819	0.139538461538462	52	czcA_2	Cobalt-zinc-cadmium resistance protein CzcA	-	Belongs to the resistance-nodulation-cell division (RND) (TC 2.A.6) family	no	no	no	yes	no	no	no	no	no	no	no
950	-	-0.296	2.09528445472132	0.0483	2	F plasmid transfer operon protein	hypothetical protein	-	F plasmid transfer operon protein	no	no	no	yes	no	no	no	no	no	no	no
962	+	0.322	2.47625353318844	0.106566666666667	3	truD	tRNA pseudouridine synthase D	truD	Responsible for synthesis of pseudouridine from uracil- 13 in transfer RNAs	no	no	no	yes	no	no	no	no	no	no	no
989	-	-0.44	2.06298389253519	0.0763	2	IS4 family transposase ISPat1	IS4 family transposase ISPat1	-	Transposase DDE domain	no	no	no	no	no	no	no	no	yes	no	no
[truncated: 1,658 more rows]
