# Supplementary material for: Intragenomic conflicts with plasmids and chromosomal mobile genetic elements drive the evolution of natural transformation within species
Source: PLoS Biol. 2024 Oct 14;22(10):e3002814. doi: 10.1371/journal.pbio.3002814 (PMC11472951; doi:10.1371/journal.pbio.3002814)
Supplement: S7 Data — (XLSX) [file pbio.3002814.s007.xlsx]

## Sheet: Data_S7
Acinetobacter baumannii			Legionella pneumophila
Replicate id	Replicate id	Spearman Correlation coefficient of LumR/OD	Replicate id	Replicate id	Spearman Correlation coefficient of LumR/OD
R1	R2	0.83	R1	R2	0.71
R1	R3	0.89	R1	R4	0.70
R1	R4	0.90	R1	R6	0.70
R2	R3	0.90	R2	R4	0.75
R2	R4	0.91	R2	R6	0.71
R3	R4	0.95	R4	R6	0.76
