# Supplementary material for: Intragenomic conflicts with plasmids and chromosomal mobile genetic elements drive the evolution of natural transformation within species
Source: PLoS Biol. 2024 Oct 14;22(10):e3002814. doi: 10.1371/journal.pbio.3002814 (PMC11472951; doi:10.1371/journal.pbio.3002814)
Supplement: S8 Data — (XLSX) [file pbio.3002814.s008.xlsx]

## Sheet: Data_S8
Species	Name	Assembly	Strain	gembase	RLU_R1	RLU_R2	RLU_R3	RLU_R4	RLU_R6	Number of replicates	Log.RLU.R1	Log.RLU.R2	Log.RLU.R3	Log.RLU.R4	Log.RLU.R6	Mean.Log.LumR.OD	Sd.Log.LumR.OD	LowerCI.Log.LumR.OD	UpperCI.Log.LumR.OD	TF_binary	gsize	nb_conts	L90	country	region	year	species_id_method	source	detailed_source	OXA.type.serotype	Isolation_date	Bibliography	Atmosphere.incubation	Capsule.type	ST	closest.ST	ProviderLab
Legionella pneumophila	Paris	GCA_000048645.1	NA	LEPN.1221.00001	NA	NA	NA	NA	NA	NA	NA	NA	NA	NA	NA	4.1150509089203	0.639672587974405	3.96729679458607	4.26280502325453	T	3635495	2	1	NA	NA	NA	NA	clinical	NA	NA	NA	NA	NA	NA	1	NA	CNRL
Legionella pneumophila	CNR-L_201354206	JAWTVB000000000	NA	LEPN.1221.00002	263.243411938692	NA	NA	315.623955537866	288.13110437493	3	2.42035751112258	NA	NA	2.49916995829872	2.45959014383833	2.45970587108654	0.0394063510372395	2.4151142064208	2.50429753575228	NT	3555576	55	6	NA	NA	NA	NA	clinical	NA	NA	NA	NA	NA	NA	1362	NA	CNRL
Legionella pneumophila	CNR-L_211063472	JAWTLF000000000	NA	LEPN.1221.00003	795.282030692599	NA	NA	117.370888824233	328.964288912042	3	2.90052116972899	NA	NA	2.06956039341287	2.51714875518335	2.49574343944174	0.41589372873424	2.02512402911433	2.96636284976915	T	3361878	55	6	NA	NA	NA	NA	clinical	NA	NA	NA	NA	NA	NA	1272	NA	CNRL
Legionella pneumophila	CNR-L_190840721	JAWTHL000000000	NA	LEPN.1221.00004	1601.09902034483	710.910902024397	89.235394342452	544.076527998964	NA	3	3.20441819179409	2.85181517431086	1.95053714718693	2.73565999041535	NA	2.9306311188401	0.244115807914982	2.65439315314102	3.20686908453917	T	3353557	56	6	NA	NA	NA	NA	clinical	NA	NA	NA	NA	NA	NA	17	NA	CNRL
Legionella pneumophila	CNR-L_200995505	JAWTXM000000000	NA	LEPN.1221.00005	284.559987997406	NA	NA	436.042515952694	219.941348563534	3	2.45417383385941	NA	NA	2.63952883684528	2.34230688358948	2.47866985143139	0.150117499086429	2.30879903102999	2.64854067183278	T	3455133	58	6	NA	NA	NA	NA	clinical	NA	NA	NA	NA	NA	NA	534	NA	CNRL
Legionella pneumophila	CNR-L_211181659	JAWTKU000000000	NA	LEPN.1221.00006	296.254885315202	NA	NA	134.42554148554	632.321440734109	3	2.47166552069897	NA	NA	2.12848179455372	2.80093790810555	2.46702840778608	0.336252038321603	2.08653039816732	2.84752641740484	NT	3303119	62	6	NA	NA	NA	NA	clinical	NA	NA	NA	NA	NA	NA	40	NA	CNRL
Legionella pneumophila	CNR-L_201354156	JAWTVC000000000	NA	LEPN.1221.00007	265.875631785005	NA	NA	280.032469049853	243.516367654034	3	2.42467853490106	NA	NA	2.44720838959814	2.38652815710274	2.41947169386731	0.0306733768777905	2.38476213817646	2.45418124955816	NT	3423925	65	6	NA	NA	NA	NA	clinical	NA	NA	NA	NA	NA	NA	37	NA	CNRL
Legionella pneumophila	CNR-L_210751298	JAWTNB000000000	NA	LEPN.1221.00008	533.599299992829	NA	NA	119.943560062756	210.965136854254	3	2.72721525117564	NA	NA	2.07897693505257	2.3242106916825	2.37680095930357	0.327303423154813	2.00642907494729	2.74717284365985	NT	3523051	65	6	NA	NA	NA	NA	clinical	NA	NA	NA	NA	NA	NA	242	NA	CNRL
Legionella pneumophila	CNR-L_192139085	JAWSXC000000000	NA	LEPN.1221.00009	372.439478254017	111.6984174898	112.387611602402	151.547719142201	152.589536974462	4	2.57105570957879	2.0480470202032	2.05071844193381	2.18054940443567	2.18352475517821	2.24579422234897	0.225856417396615	2.02445900046166	2.46712944423627	NT	3436597	67	6	NA	NA	NA	NA	clinical	NA	NA	NA	NA	NA	NA	751	NA	CNRL
Legionella pneumophila	CNR-L_201212392	JAWTWA000000000	NA	LEPN.1221.00010	302.171868647175	NA	NA	344.749885521611	151.245557889423	3	2.48025403028765	NA	NA	2.53750413063515	2.17968262820093	2.39914692970791	0.192205172210352	2.18165029881902	2.6166435605968	NT	3327342	71	6	NA	NA	NA	NA	clinical	NA	NA	NA	NA	NA	NA	107	NA	CNRL
Legionella pneumophila	CNR-L_191046877	JAWTGV000000000	NA	LEPN.1221.00011	239.116089872479	163.324123567649	101.669518150934	106.537974759804	153.725650074674	4	2.37860880032208	2.21305033635057	2.00719076528138	2.02750443677956	2.18674633826407	2.20147747792907	0.143751013848458	2.06060407298702	2.34235088287112	NT	3563945	72	6	NA	NA	NA	NA	clinical	NA	NA	NA	NA	NA	NA	1362	NA	CNRL
Legionella pneumophila	CNR-L_201066457	JAWTXB000000000	NA	LEPN.1221.00012	282.828275238588	NA	NA	495.44993395103	183.943284792684	3	2.45152282509038	NA	NA	2.69499977485083	2.26468393769193	2.47040217921105	0.215778248293128	2.2262305917186	2.7145737667035	NT	3307210	75	6	NA	NA	NA	NA	clinical	NA	NA	NA	NA	NA	NA	40	NA	CNRL
Legionella pneumophila	CNR-L_200707554	JAWTYU000000000	NA	LEPN.1221.00013	1237.98663104434	NA	NA	275.7544152248	558.81532144166	3	3.09271595478505	NA	NA	2.44052247484719	2.74726830496961	2.76016891153395	0.326288067596197	2.39094598904281	3.12939183402509	T	3305141	76	6	NA	NA	NA	NA	clinical	NA	NA	NA	NA	NA	NA	40	NA	CNRL
Legionella pneumophila	CNR-L_210350504	JAWTOG000000000	NA	LEPN.1221.00014	503.102460213425	NA	NA	566.618758123595	203.018054421973	3	2.70165644106755	NA	NA	2.75329094790189	2.30753466149537	2.58749401682161	0.243822601597997	2.31158783920797	2.86340019443524	T	3329143	78	6	NA	NA	NA	NA	clinical	NA	NA	NA	NA	NA	NA	107	NA	CNRL
Legionella pneumophila	CNR-L_191418154	JAWTEG000000000	NA	LEPN.1221.00015	185.8470271343	99.887878629369	85.0887208677427	82.3421733979194	125.064690113423	4	2.26915561838038	1.99951278988992	1.92987199499	1.91562232589035	2.09713471134437	2.07035636137626	0.151876767996405	1.92151986369561	2.21919285905691	NT	3356590	80	6	NA	NA	NA	NA	clinical	NA	NA	NA	NA	NA	NA	40	NA	CNRL
Legionella pneumophila	CNR-L_201399021	JAWTUP000000000	NA	LEPN.1221.00016	262.26901862429	NA	NA	196.536045543482	165.362276220193	3	2.41874699118055	NA	NA	2.29344221346465	2.21843644174614	2.31020854879711	0.101202329785629	2.19568943615642	2.4247276614378	NT	3425509	81	6	NA	NA	NA	NA	clinical	NA	NA	NA	NA	NA	NA	37	NA	CNRL
Legionella pneumophila	CNR-L_192060314	JAWSXN000000000	NA	LEPN.1221.00017	672.709918613783	99.7008965391604	108.235761099086	127.020784914206	170.43693633484	4	2.82782783108324	1.99869906363021	2.03437077539181	2.1038747920974	2.23156371899924	2.29049135145252	0.370662217149528	1.9272490534311	2.65373364947394	NT	3307125	82	6	NA	NA	NA	NA	clinical	NA	NA	NA	NA	NA	NA	40	NA	CNRL
Legionella pneumophila	CNR-L_201137568	JAWTWS000000000	NA	LEPN.1221.00018	3007.88269977468	NA	NA	208.929896682122	158.233504630523	3	3.47826089580461	NA	NA	2.32000058950191	2.19929844714859	2.66585331081837	0.706149286553173	1.86678485202673	3.46492176961001	T	3331317	84	6	NA	NA	NA	NA	clinical	NA	NA	NA	NA	NA	NA	9	NA	CNRL
Legionella pneumophila	CNR-L_201279621	JAWTVP000000000	NA	LEPN.1221.00019	484.325134104856	NA	NA	294.693210436295	169.836270709478	3	2.68513700739015	NA	NA	2.46937013006771	2.23003044495871	2.46151252747219	0.227655007041247	2.2039013692133	2.71912368573107	NT	3308877	85	6	NA	NA	NA	NA	clinical	NA	NA	NA	NA	NA	NA	40	NA	CNRL
Legionella pneumophila	CNR-L_201212380	JAWTWB000000000	NA	LEPN.1221.00020	401.170083275262	NA	NA	275.292496562888	213.514780574284	3	2.60332853862327	NA	NA	2.43979437432198	2.32942794446485	2.45751695247003	0.137807660172589	2.30157577017232	2.61345813476775	NT	3330779	88	6	NA	NA	NA	NA	clinical	NA	NA	NA	NA	NA	NA	107	NA	CNRL
Legionella pneumophila	CNR-L_192042821	JAWSXS000000000	NA	LEPN.1221.00021	364.047207837345	148.789392840477	132.187000370695	159.781759972299	170.921442357959	4	2.56115770445647	2.17257197156572	2.12118874754849	2.20352720053799	2.23279654904956	2.29251335640243	0.180776431496548	2.11535570890898	2.46967100389589	NT	3308889	88	6	NA	NA	NA	NA	clinical	NA	NA	NA	NA	NA	NA	23	NA	CNRL
Legionella pneumophila	CNR-L_200539471	JAWTZD000000000	NA	LEPN.1221.00022	3588.47851752518	NA	NA	420.560745505386	218.521144406369	3	3.55491035066637	NA	NA	2.62382873386149	2.33949346627083	2.83941085026623	0.635740739141042	2.12001569928319	3.55880600124928	T	3330328	88	6	NA	NA	NA	NA	clinical	NA	NA	NA	NA	NA	NA	9	NA	CNRL
Legionella pneumophila	CNR-L_200491645	JAWTZI000000000	NA	LEPN.1221.00023	254.645559320671	NA	NA	2209.86560616518	258.556085432531	3	2.40593610706101	NA	NA	3.34436586270067	2.41255476387822	2.72095224454663	0.539902172740067	2.11000664807724	3.33189784101602	T	3299972	92	6	NA	NA	NA	NA	clinical	NA	NA	NA	NA	NA	NA	706	NA	CNRL
Legionella pneumophila	CNR-L_201164633	JAWTWK000000000	NA	LEPN.1221.00024	437.865605638529	NA	NA	310.469312399715	375.707676483283	3	2.64134083268232	NA	NA	2.49201867982949	2.57485006868668	2.56940319373283	0.0748099436453699	2.48474932873669	2.65405705872897	T	3332918	95	6	NA	NA	NA	NA	clinical	NA	NA	NA	NA	NA	NA	9	NA	CNRL
Legionella pneumophila	CNR-L_192170540	JAWSWX000000000	NA	LEPN.1221.00025	269.59846938008	NA	NA	47.3933659463968	168.031481496507	3	2.43071742220426	NA	NA	1.67571755402616	2.22539065648393	2.11060854423812	0.390368287910204	1.66887335860319	2.55234372987304	NT	3399504	97	6	NA	NA	NA	NA	clinical	NA	NA	NA	NA	NA	NA	1361	NA	CNRL
Legionella pneumophila	CNR-L_210219833	JAWTPF000000000	NA	LEPN.1221.00026	2833.64015745721	NA	NA	212.464586173794	379.407098922623	3	3.45234469857443	NA	NA	2.32728655174627	2.57910545252544	2.78624556761538	0.590439860524094	2.11811224461639	3.45437889061437	T	3378763	58	7	NA	NA	NA	NA	clinical	NA	NA	NA	NA	NA	NA	93	NA	CNRL
Legionella pneumophila	CNR-L_200465084	JAWTZK000000000	NA	LEPN.1221.00027	360.199006684142	NA	NA	1527.33115759501	377.534688575668	3	2.55654251083723	NA	NA	3.183933211466	2.57695686156752	2.77247752795692	0.35647723776965	2.3690929711739	3.17586208473993	T	3456067	61	7	NA	NA	NA	NA	clinical	NA	NA	NA	NA	NA	NA	534	NA	CNRL
Legionella pneumophila	CNR-L_191046846	JAWTGW000000000	NA	LEPN.1221.00028	281.774576522941	127.462341862936	84.7119819596444	126.570052391045	103.908048255045	4	2.44990180575741	2.10538189350057	1.92794484280915	2.10233095986876	2.01664918737802	2.16856596162619	0.192013771566611	1.98039592322306	2.35673600002932	NT	3563649	68	7	NA	NA	NA	NA	clinical	NA	NA	NA	NA	NA	NA	1362	NA	CNRL
Legionella pneumophila	CNR-L_191120609	JAWTGA000000000	NA	LEPN.1221.00029	339.570330518693	143.734910146687	93.0059556972053	180.017998934423	190.38665068897	4	2.53092973735839	2.15756226182068	1.96851075977561	2.25531592980946	2.27963649375767	2.30586110568655	0.159050286733321	2.14999468882251	2.46172752255059	NT	3246728	73	7	NA	NA	NA	NA	clinical	NA	NA	NA	NA	NA	NA	927	NA	CNRL
Legionella pneumophila	CNR-L_191822792	JAWSZZ000000000	NA	LEPN.1221.00030	17831.1503126548	947.806576347193	714.625122970338	1327.36302199252	3558.43844479452	4	4.25117936102863	2.9767197177221	2.8540782799543	3.12298971479142	3.55125945763877	3.47553706279523	0.57168267194892	2.91529833899247	4.03577578659798	T	3267407	80	7	NA	NA	NA	NA	clinical	NA	NA	NA	NA	NA	NA	736	NA	CNRL
Legionella pneumophila	CNR-L_201033800	JAWTXJ000000000	NA	LEPN.1221.00031	315.668213343159	NA	NA	210.708118832103	212.33569740487	3	2.4992308521973	NA	NA	2.32368126980863	2.32702301292577	2.3833117116439	0.100402824520748	2.26969730775527	2.49692611553253	NT	3307791	84	7	NA	NA	NA	NA	clinical	NA	NA	NA	NA	NA	NA	40	NA	CNRL
Legionella pneumophila	CNR-L_190191470	JAWTJU000000000	NA	LEPN.1221.00032	200.526376474428	143.442618418934	364.53102362446	281.20865445271	232.732729733392	4	2.30217150615261	2.15667820429057	2.56173449511096	2.44902868236208	2.36685746340302	2.31868396405207	0.123597409752813	2.19756072820309	2.43980719990105	NT	3381056	84	7	NA	NA	NA	NA	clinical	NA	NA	NA	NA	NA	NA	9	NA	CNRL
Legionella pneumophila	CNR-L_201144670	JAWTWQ000000000	NA	LEPN.1221.00033	260.906164193953	NA	NA	252.659569768609	229.858367906656	3	2.41648433990434	NA	NA	2.4025357522833	2.36146031869993	2.39349347029585	0.0286047701447022	2.36112472047358	2.42586222011813	NT	3308042	87	7	NA	NA	NA	NA	clinical	NA	NA	NA	NA	NA	NA	40	NA	CNRL
Legionella pneumophila	CNR-L_200654933	JAWTYV000000000	NA	LEPN.1221.00034	344.563538617168	NA	NA	199.180514152134	190.92122502265	3	2.53726931891828	NA	NA	2.29924684909703	2.28085421230048	2.3724567934386	0.143027789916248	2.21060858679293	2.53430500008427	NT	3353761	88	7	NA	NA	NA	NA	clinical	NA	NA	NA	NA	NA	NA	40	NA	CNRL
Legionella pneumophila	CNR-L_191714881	JAWTBE000000000	NA	LEPN.1221.00035	490.36503087106	160.831370846331	124.115292953556	91.306833660968	224.790447511729	4	2.69051949201356	2.20637076367014	2.09382529669734	1.96050328257468	2.35177785190997	2.30229284754209	0.305062750938127	2.00333684511037	2.60124884997381	NT	3308297	89	7	NA	NA	NA	NA	clinical	NA	NA	NA	NA	NA	NA	40	NA	CNRL
Legionella pneumophila	CNR-L_201722666	JAWTSC000000000	NA	LEPN.1221.00036	212.60221299231	NA	NA	114.743452005808	175.526586056414	3	2.3275677808145	NA	NA	2.05972791129962	2.24434290600488	2.210546199373	0.137081041576897	2.05542724831228	2.36566515043372	NT	3307702	89	7	NA	NA	NA	NA	clinical	NA	NA	NA	NA	NA	NA	40	NA	CNRL
Legionella pneumophila	CNR-L_201042361	JAWTXH000000000	NA	LEPN.1221.00037	556.038245365557	NA	NA	198.569310357071	305.157166103709	3	2.74510466420792	NA	NA	2.29791212748013	2.48452357308912	2.50918012159239	0.224613557614696	2.25501062411551	2.76334961906928	T	3308465	89	7	NA	NA	NA	NA	clinical	NA	NA	NA	NA	NA	NA	40	NA	CNRL
Legionella pneumophila	CNR-L_191654030	JAWTBU000000000	NA	LEPN.1221.00038	171.321291777196	143.626570587737	121.788772708037	440.205437054455	1947.16900118665	4	2.23381134035442	2.15723479082677	2.0856072540137	2.64365540229767	3.289403646999	2.58102629511947	0.518291533677382	2.07310992536962	3.08894266486931	T	3277327	90	7	NA	NA	NA	NA	clinical	NA	NA	NA	NA	NA	NA	2629	NA	CNRL
Legionella pneumophila	CNR-L_210694122	JAWTNI000000000	NA	LEPN.1221.00039	510.848655036204	NA	NA	258.566328211598	570.563287062897	3	2.70829225430679	NA	NA	2.41257196824728	2.75630382350936	2.62572268202114	0.186148321993654	2.41507989643091	2.83636546761138	T	3357778	91	7	NA	NA	NA	NA	clinical	NA	NA	NA	NA	NA	NA	40	NA	CNRL
Legionella pneumophila	CNR-L_200471295	JAWTZJ000000000	NA	LEPN.1221.00040	2235.80915427993	NA	NA	298.023626450475	180.280439792874	3	3.34943472999237	NA	NA	2.47425069505053	2.25594860885859	2.69321134463383	0.578693181943168	2.03837039553979	3.34805229372786	T	3393919	96	7	NA	NA	NA	NA	clinical	NA	NA	NA	NA	NA	NA	9	NA	CNRL
Legionella pneumophila	CNR-L_190705079	JAWTHY000000000	NA	LEPN.1221.00041	137.471072139233	118.043841945774	136.237169646842	134.480376085105	218.902909207068	4	2.13821131975143	2.07204333594057	2.13429561249765	2.12865891497229	2.34025153335496	2.16979127600481	0.11733218354137	2.05480784902055	2.28477470298908	NT	3333090	96	7	NA	NA	NA	NA	clinical	NA	NA	NA	NA	NA	NA	9	NA	CNRL
Legionella pneumophila	CNR-L_191190070	JAWTFN000000000	NA	LEPN.1221.00042	246.215260712053	150.443614443408	97.877792809189	221.664999649666	175.202156141218	4	2.3913149675134	2.17737375890332	1.99068416724291	2.34569712451273	2.24353944654936	2.2894813243697	0.0969691865733602	2.19445326772274	2.38450938101667	NT	3359701	104	7	NA	NA	NA	NA	clinical	NA	NA	NA	NA	NA	NA	2872	NA	CNRL
Legionella pneumophila	CNR-L_200918659	JAWTXZ000000000	NA	LEPN.1221.00043	138.497050915346	NA	NA	161.751759511001	224.704670775418	3	2.14144052585658	NA	NA	2.20884901355565	2.351612099882	2.23396721309808	0.107313631907929	2.11253263815916	2.35540178803699	NT	3424590	111	7	NA	NA	NA	NA	clinical	NA	NA	NA	NA	NA	NA	9	NA	CNRL
Legionella pneumophila	CNR-L_202061887	JAWTQR000000000	NA	LEPN.1221.00044	273.638577042878	NA	NA	1149.73461108961	268.638438153816	3	2.43717732336911	NA	NA	3.06059760536189	2.4291681538418	2.6423143608576	0.362266050264035	2.2323792664387	3.05224945527651	T	3362641	177	7	NA	NA	NA	NA	clinical	NA	NA	NA	NA	NA	NA	1361	NA	CNRL
Legionella pneumophila	CNR-L_190929709	JAWTHD000000000	NA	LEPN.1221.00045	890.5354097961	263.293097772749	178.820002397206	338.703981243919	279.392040621751	4	2.94965119271932	2.42043947422761	2.25241609636629	2.52982030152241	2.44621402968335	2.58653124953817	0.24654115597896	2.34492535632535	2.82813714275099	T	3448948	44	8	NA	NA	NA	NA	clinical	NA	NA	NA	NA	NA	NA	23	NA	CNRL
Legionella pneumophila	CNR-L_200882712	JAWTYD000000000	NA	LEPN.1221.00046	3788.98773846007	NA	NA	4713.61393986886	2803.13062165814	3	3.57852319985727	NA	NA	3.673354009531	3.44764333569949	3.56650684836259	0.113334114889563	3.43825958076941	3.69475411595577	T	3559449	46	8	NA	NA	NA	NA	clinical	NA	NA	NA	NA	NA	NA	75	NA	CNRL
Legionella pneumophila	CNR-L_200637829	JAWTYZ000000000	NA	LEPN.1221.00047	582.06959267788	NA	NA	42597.5536837545	17762.9095333842	3	2.7649749123288	NA	NA	4.62938465891135	4.24951410394262	3.88129122506092	0.985239560810945	2.76640819339979	4.99617425672206	T	3507039	54	8	NA	NA	NA	NA	clinical	NA	NA	NA	NA	NA	NA	23	NA	CNRL
Legionella pneumophila	CNR-L_201085579	JAWTWW000000000	NA	LEPN.1221.00048	203.936870446412	NA	NA	192.307699361497	291.639654972941	3	2.30949575046596	NA	NA	2.28399667229503	2.46484657576741	2.35277966617613	0.0978866431945457	2.24201253718058	2.46354679517168	NT	3422084	54	8	NA	NA	NA	NA	clinical	NA	NA	NA	NA	NA	NA	733	NA	CNRL
Legionella pneumophila	CNR-L_210165016	JAWTPN000000000	NA	LEPN.1221.00049	420.77490079067	NA	NA	376.406665419731	1632.50213613754	3	2.62404982626638	NA	NA	2.57565730532211	3.21285375822407	2.80418696327085	0.354741978054243	2.40276600162671	3.205607924915	T	3345357	65	8	NA	NA	NA	NA	clinical	NA	NA	NA	NA	NA	NA	104	NA	CNRL
Legionella pneumophila	CNR-L_191190025	JAWTFP000000000	NA	LEPN.1221.00050	486.51654923734	148.044086052256	138.583090159343	147.695724675654	124.317511458811	4	2.68709761771889	2.17039106322028	2.14171024110901	2.1693679240415	2.09453230800025	2.28034722824523	0.273483593725573	2.01233823121288	2.54835622527758	NT	3290057	66	8	NA	NA	NA	NA	clinical	NA	NA	NA	NA	NA	NA	40	NA	CNRL
Legionella pneumophila	CNR-L_201354062	JAWTVD000000000	NA	LEPN.1221.00051	290.500426496767	NA	NA	236.678745215806	229.107009272084	3	2.46314677433412	NA	NA	2.37415925814048	2.36003837614541	2.39911480287334	0.0559009825847936	2.33585804845954	2.46237155728713	NT	3423394	67	8	NA	NA	NA	NA	clinical	NA	NA	NA	NA	NA	NA	37	NA	CNRL
Legionella pneumophila	CNR-L_201293744	JAWTVM000000000	NA	LEPN.1221.00052	512.405584189788	NA	NA	227.2727227171	157.29757280147	3	2.70961385403439	NA	NA	2.35654731480848	2.19672202124337	2.42096106336208	0.26244305341917	2.12398424810556	2.71793787861861	NT	3423483	68	8	NA	NA	NA	NA	clinical	NA	NA	NA	NA	NA	NA	37	NA	CNRL
Legionella pneumophila	CNR-L_201365788	JAWTUV000000000	NA	LEPN.1221.00053	246.262100870354	NA	NA	190.911950646077	357.828362316168	3	2.39139758013249	NA	NA	2.2808331150736	2.553674760796	2.4086351520007	0.137235167952902	2.25334179373165	2.56392851026975	NT	3425454	69	8	NA	NA	NA	NA	clinical	NA	NA	NA	NA	NA	NA	37	NA	CNRL
Legionella pneumophila	CNR-L_210836099	JAWTMS000000000	NA	LEPN.1221.00054	324.37170200779	NA	NA	229.314163771362	162.692502650452	3	2.51104295960225	NA	NA	2.36043088010182	2.21136753982954	2.3609471265112	0.149838376882403	2.19139215681395	2.53050209620846	NT	3458541	71	8	NA	NA	NA	NA	clinical	NA	NA	NA	NA	NA	NA	87	NA	CNRL
Legionella pneumophila	CNR-L_211085551	JAWTLD000000000	NA	LEPN.1221.00055	499.812568975823	NA	NA	186.165525690476	274.658073735315	3	2.69880717329545	NA	NA	2.26989926102463	2.43879236988627	2.46916626806878	0.216061170898959	2.22467452939173	2.71365800674584	NT	3426184	75	8	NA	NA	NA	NA	clinical	NA	NA	NA	NA	NA	NA	421	NA	CNRL
Legionella pneumophila	CNR-L_201322335	JAWTVG000000000	NA	LEPN.1221.00056	325.427469440085	NA	NA	241.300065357687	255.702450293815	3	2.51245420908866	NA	NA	2.38255743954028	2.40773488971575	2.4342488461149	0.0688878443393893	2.35629634420918	2.51220134802061	NT	3426130	79	8	NA	NA	NA	NA	clinical	NA	NA	NA	NA	NA	NA	37	NA	CNRL
Legionella pneumophila	CNR-L_190604301	JAWTIE000000000	NA	LEPN.1221.00057	83.9793293860045	143.859235807631	74.9464655850189	78.2319535669001	115.664839949051	4	1.92417240227238	2.15793774896205	1.87475115668908	1.89338417535316	2.06320136122702	2.00967392195365	0.12339795269311	1.88874615043142	2.13060169347589	NT	3369049	82	8	NA	NA	NA	NA	clinical	NA	NA	NA	NA	NA	NA	107	NA	CNRL
Legionella pneumophila	CNR-L_191477623	JAWTDU000000000	NA	LEPN.1221.00058	195.998364218814	113.59538398245	58.4746449488215	93.2320458670373	191.089526969308	4	2.29225244679674	2.05536068391302	1.76696759350409	1.96956521440444	2.28123688535916	2.14960380761834	0.16224627661588	1.99060537822192	2.30860223701476	NT	3372032	82	8	NA	NA	NA	NA	clinical	NA	NA	NA	NA	NA	NA	40	NA	CNRL
Legionella pneumophila	CNR-L_190188611	JAWTJV000000000	NA	LEPN.1221.00059	253.05073177384	161.958107487235	118.679688661707	218.56610653906	154.30602656023	4	2.40320759754238	2.20940269330845	2.07437639834012	2.33958281596543	2.1883828881548	2.28514399874276	0.103282873787204	2.18392864232141	2.38635935516412	NT	3348375	83	8	NA	NA	NA	NA	clinical	NA	NA	NA	NA	NA	NA	36	NA	CNRL
Legionella pneumophila	CNR-L_191046999	JAWTGT000000000	NA	LEPN.1221.00060	408.427887555303	165.237919691978	132.623225071895	120.900034009277	254.948532923472	4	2.61111538815994	2.2181097186697	2.12261958468214	2.08242642302818	2.40645251720534	2.32952601176579	0.229987000544784	2.10414289277571	2.55490913075588	NT	3354074	83	8	NA	NA	NA	NA	clinical	NA	NA	NA	NA	NA	NA	664	NA	CNRL
Legionella pneumophila	CNR-L_211025652	JAWTLN000000000	NA	LEPN.1221.00061	192.767878976423	NA	NA	71.1628635408435	196.90155635746	3	2.28503466885377	NA	NA	1.85225341545131	2.29424914892017	2.14384574440842	0.252568389531813	1.85804295793562	2.42964853088121	NT	3362836	85	8	NA	NA	NA	NA	clinical	NA	NA	NA	NA	NA	NA	579	NA	CNRL
Legionella pneumophila	CNR-L_191371480	JAWTEK000000000	NA	LEPN.1221.00062	173.700827645465	68.4462728823973	68.9284754934257	100.35580944915	133.241444960114	4	2.23980188776778	1.83534980439582	1.83839867321181	2.00154251821544	2.12463933382702	2.05033338605151	0.173222569914287	1.88057838688078	2.22008838522225	NT	3382385	86	8	NA	NA	NA	NA	clinical	NA	NA	NA	NA	NA	NA	93	NA	CNRL
Legionella pneumophila	CNR-L_201580829	JAWTTB000000000	NA	LEPN.1221.00063	852.362937192323	NA	NA	251.348439563879	316.282064523253	3	2.93062455727538	NA	NA	2.40027619335999	2.50007456498107	2.61032510520548	0.281839906670018	2.29139908752433	2.92925112288663	T	3307591	88	8	NA	NA	NA	NA	clinical	NA	NA	NA	NA	NA	NA	40	NA	CNRL
Legionella pneumophila	CNR-L_201923904	JAWTRB000000000	NA	LEPN.1221.00064	835.65460851151	NA	NA	202.215764835222	245.049496418226	3	2.92202681259153	NA	NA	2.30581501037495	2.38925381436544	2.53903187911064	0.334296795986539	2.1607463938249	2.91731736439638	T	3308111	89	8	NA	NA	NA	NA	clinical	NA	NA	NA	NA	NA	NA	40	NA	CNRL
Legionella pneumophila	CNR-L_201874132	JAWTRF000000000	NA	LEPN.1221.00065	1123.38857636191	NA	NA	187.591603752268	202.773694349532	3	3.05053000326078	NA	NA	2.273213396273	2.3070116136798	2.54358500440453	0.439352368576746	2.04642013189051	3.04074987691855	T	3378643	91	8	NA	NA	NA	NA	clinical	NA	NA	NA	NA	NA	NA	9	NA	CNRL
Legionella pneumophila	CNR-L_191442359	JAWTEC000000000	NA	LEPN.1221.00066	2294.69313397968	907.773543557602	366.149811309494	576.732161325639	172.832586010772	4	3.36072461617832	2.95797752137403	2.56365881466496	2.76097417041003	2.23762562813404	2.82932548402411	0.46680367247257	2.37186629107547	3.28678467697274	T	3382187	93	8	NA	NA	NA	NA	clinical	NA	NA	NA	NA	NA	NA	2569	NA	CNRL
Legionella pneumophila	CNR-L_201629807	JAWTSP000000000	NA	LEPN.1221.00067	363.101092318034	NA	NA	176.904708191149	268.921880924744	3	2.56002755540417	NA	NA	2.24773939149777	2.42962614018636	2.41246436236277	0.156849830387401	2.23497533190412	2.58995339282142	NT	3309634	95	8	NA	NA	NA	NA	clinical	NA	NA	NA	NA	NA	NA	40	NA	CNRL
Legionella pneumophila	CNR-L_210046309	JAWTPV000000000	NA	LEPN.1221.00068	582.67927268852	NA	NA	175.29971052446	321.503637858493	3	2.76542956945946	NA	NA	2.24378119893616	2.50718589139066	2.50546555326209	0.260828440339354	2.21031581113274	2.80061529539144	T	3376815	97	8	NA	NA	NA	NA	clinical	NA	NA	NA	NA	NA	NA	114	NA	CNRL
Legionella pneumophila	CNR-L_190902737	JAWTHF000000000	NA	LEPN.1221.00069	137.632718165112	118.854127437083	92.9839416114295	60.7796587669342	141.028201914872	4	2.13872168702091	2.07501426803328	1.9684079520838	1.78375825750678	2.14930596876385	2.0367000453312	0.171790606120999	1.86834834489147	2.20505174577094	NT	3374494	98	8	NA	NA	NA	NA	clinical	NA	NA	NA	NA	NA	NA	664	NA	CNRL
Legionella pneumophila	CNR-L_190788172	JAWTHS000000000	NA	LEPN.1221.00070	105.965462415192	207.050182406922	93.847758921274	195.719349384995	107.228339603472	4	2.02516433765492	2.31607561744301	1.97242390615561	2.29163376339806	2.03030958112956	2.16579582490639	0.15974243880697	2.00925111147426	2.32234053833851	NT	3354117	98	8	NA	NA	NA	NA	clinical	NA	NA	NA	NA	NA	NA	40	NA	CNRL
Legionella pneumophila	CNR-L_191782349	JAWTAL000000000	NA	LEPN.1221.00071	316.866775224315	66.2540335369795	108.380268065248	85.0449294877625	245.597326353037	4	2.50087670402715	1.82121232320551	2.03495022085163	1.9296484254015	2.39022363463345	2.1604902718169	0.335180461689048	1.83201945520088	2.48896108843292	NT	3357677	100	8	NA	NA	NA	NA	clinical	NA	NA	NA	NA	NA	NA	664	NA	CNRL
Legionella pneumophila	CNR-L_190782345	JAWTHT000000000	NA	LEPN.1221.00072	115.546215886565	98.2969500870191	170.163400522594	128.775682795157	213.862407568454	4	2.06275572699821	1.99254004294987	2.23086615586412	2.10983386127739	2.33013445161036	2.12381602070896	0.145744682597835	1.98098885629397	2.26664318512395	NT	3332765	101	8	NA	NA	NA	NA	clinical	NA	NA	NA	NA	NA	NA	9	NA	CNRL
Legionella pneumophila	CNR-L_202174561	JAWTQF000000000	NA	LEPN.1221.00073	782.930478596956	NA	NA	128.740732338801	134.986662255804	3	2.89372319998619	NA	NA	2.10971597527451	2.13029085890339	2.37791001138803	0.446825766499582	1.87228834839945	2.88353167437661	NT	3358511	102	8	NA	NA	NA	NA	clinical	NA	NA	NA	NA	NA	NA	622	NA	CNRL
Legionella pneumophila	CNR-L_211117533	JAWTKZ000000000	NA	LEPN.1221.00074	1707.74437691356	NA	NA	137.116342159465	151.610867888637	3	3.23242286400864	NA	NA	2.13708921909816	2.18073033384811	2.5167474723183	0.62017706054601	1.81496395800314	3.21853098663346	T	3383713	110	8	NA	NA	NA	NA	clinical	NA	NA	NA	NA	NA	NA	9	NA	CNRL
Legionella pneumophila	CNR-L_201164496	JAWTWL000000000	NA	LEPN.1221.00075	464.389844669201	NA	NA	423.634329696608	221.406874683652	3	2.66688271396845	NA	NA	2.62699114641584	2.3451911015961	2.5463549873268	0.175351121987158	2.34793015923188	2.74477981542172	T	3314081	29	9	NA	NA	NA	NA	clinical	NA	NA	NA	NA	NA	NA	9	NA	CNRL
Legionella pneumophila	CNR-L_191834170	JAWSZT000000000	NA	LEPN.1221.00076	215.559482996557	176.148230160418	197.315592751687	303.08825305788	175.923085683156	4	2.33356713330211	2.24587828398944	2.29516140648097	2.48156910452663	2.24532283392558	2.32658433893594	0.11133423624974	2.21747879228806	2.43568988558382	NT	3352822	49	9	NA	NA	NA	NA	clinical	NA	NA	NA	NA	NA	NA	65	NA	CNRL
Legionella pneumophila	CNR-L_200958972	JAWTXT000000000	NA	LEPN.1221.00077	282.110098530855	NA	NA	9303.01724734965	1468.32444321887	3	2.45041863262019	NA	NA	3.96862382611896	3.16682202855779	3.19528816243232	0.759502793263448	2.3358456365844	4.05473068828024	T	3375293	53	9	NA	NA	NA	NA	clinical	NA	NA	NA	NA	NA	NA	65	NA	CNRL
Legionella pneumophila	CNR-L_210044007	JAWTPX000000000	NA	LEPN.1221.00078	170.186899368414	NA	NA	277.223070225236	189.220693261174	3	2.23092612595429	NA	NA	2.44282936899391	2.27696862930527	2.31690804141782	0.111454535944478	2.19078767854497	2.44302840429068	NT	3382821	54	9	NA	NA	NA	NA	clinical	NA	NA	NA	NA	NA	NA	65	NA	CNRL
Legionella pneumophila	CNR-L_201542873	JAWTTG000000000	NA	LEPN.1221.00079	296.132152287226	NA	NA	473.871141952441	551.789379754605	3	2.47148556308959	NA	NA	2.67566026161685	2.74177333739297	2.6296397206998	0.140898147163803	2.47020138741148	2.78907805398813	T	3407470	54	9	NA	NA	NA	NA	clinical	NA	NA	NA	NA	NA	NA	65	NA	CNRL
Legionella pneumophila	CNR-L_201064312	JAWTXC000000000	NA	LEPN.1221.00080	526.315800275784	NA	NA	466.381216997057	351.648358788529	3	2.72124640796063	NA	NA	2.66874105135903	2.54610859481711	2.64536535137892	0.089878422940901	2.54366021017774	2.74707049258011	T	3318722	56	9	NA	NA	NA	NA	clinical	NA	NA	NA	NA	NA	NA	65	NA	CNRL
Legionella pneumophila	CNR-L_200773680	JAWTYQ000000000	NA	LEPN.1221.00081	242.477877129402	NA	NA	694.275257388967	471.641066006972	3	2.3846721211696	NA	NA	2.8415316881272	2.67361161229192	2.63327180719624	0.23108578685531	2.371778427443	2.89476518694948	T	3384586	57	9	NA	NA	NA	NA	clinical	NA	NA	NA	NA	NA	NA	87	NA	CNRL
Legionella pneumophila	CNR-L_210046138	JAWTPW000000000	NA	LEPN.1221.00082	218.34060313063	NA	NA	356.709780733088	199.266849531186	3	2.33913450563986	NA	NA	2.55231501755303	2.29943505453001	2.39696152590763	0.135996478371382	2.24306985109798	2.55085320071729	NT	3398861	58	9	NA	NA	NA	NA	clinical	NA	NA	NA	NA	NA	NA	65	NA	CNRL
Legionella pneumophila	CNR-L_200827550	JAWTYL000000000	NA	LEPN.1221.00083	75845.1938552863	NA	NA	1590.07437151886	369.89469345635	3	4.87992806569941	NA	NA	3.20141743777006	2.56807810093108	3.54980786813352	1.19465245317475	2.19795619494187	4.90165954132517	T	3369536	58	9	NA	NA	NA	NA	clinical	NA	NA	NA	NA	NA	NA	114	NA	CNRL
Legionella pneumophila	CNR-L_191826565	JAWSZX000000000	NA	LEPN.1221.00084	185.089076719866	189.122774999752	139.722271168948	167.401606336958	173.327346354107	4	2.26738078903779	2.27674383165377	2.14526563642828	2.22375962104033	2.23886708800968	2.25168783243539	0.0246199679333169	2.22756070721048	2.27581495766031	NT	3358245	59	9	NA	NA	NA	NA	clinical	NA	NA	NA	NA	NA	NA	65	NA	CNRL
Legionella pneumophila	CNR-L_192178159	JAWSWV000000000	NA	LEPN.1221.00085	331.267359183711	272.479570537967	149.599455187905	278.856333661455	165.153406188843	4	2.52017864558686	2.4353339461164	2.17493001191536	2.44538051306635	2.21788753518011	2.40469515998743	0.130163432272614	2.27713734030821	2.53225297966665	NT	3458160	60	9	NA	NA	NA	NA	clinical	NA	NA	NA	NA	NA	NA	New	NA	CNRL
Legionella pneumophila	CNR-L_192131675	JAWSXF000000000	NA	LEPN.1221.00086	329.296794980851	117.15699337777	120.577978913676	173.128499747069	191.259873208398	4	2.51758750377931	2.06876821777059	2.08126800009664	2.23836856564594	2.28162386353415	2.2765870376825	0.1850728755454	2.09521895239037	2.45795512297462	NT	3453315	63	9	NA	NA	NA	NA	clinical	NA	NA	NA	NA	NA	NA	23	NA	CNRL
Legionella pneumophila	CNR-L_200373041	JAWSVP000000000	NA	LEPN.1221.00087	60480.9914069433	7834.84294179062	3145.32648080866	2041.34084695281	1130.45552144943	4	4.78161890152483	3.89403029497215	3.4976657313249	3.30991552582916	3.05325347940222	3.75970455043209	0.766754117264902	3.00829932301359	4.51110977785059	T	3395841	66	9	NA	NA	NA	NA	clinical	NA	NA	NA	NA	NA	NA	616	NA	CNRL
Legionella pneumophila	CNR-L_190674563	JAWTIA000000000	NA	LEPN.1221.00088	316.126446363526	247.770083192493	115.411932443553	372.314573929634	217.410365366498	4	2.49986082937108	2.39404886665352	2.06225071286207	2.57091003663026	2.33728024588717	2.45052499463551	0.104786304887689	2.34783630280905	2.55321368646196	NT	3434747	66	9	NA	NA	NA	NA	clinical	NA	NA	NA	NA	NA	NA	110	NA	CNRL
Legionella pneumophila	CNR-L_190372906	JAWTIW000000000	NA	LEPN.1221.00089	164.753550909312	121.095518804604	118.225672335112	133.381404961475	155.805754881677	4	2.2168347836527	2.08312807217326	2.07271179247472	2.12509528771003	2.19258349484616	2.15441040959554	0.0613583325325505	2.09428034863792	2.21454047055315	NT	3318876	68	9	NA	NA	NA	NA	clinical	NA	NA	NA	NA	NA	NA	189	NA	CNRL
Legionella pneumophila	CNR-L_191646152	JAWTBW000000000	NA	LEPN.1221.00090	82.781454617269	113.956895950523	178.73405628391	153.846145836673	135.373749188286	4	1.91793305345762	2.05674061106657	2.25220731158224	2.18708662074707	2.13153445690477	2.07332368554401	0.116550055380741	1.95910673007281	2.18754064101521	NT	3587473	69	9	NA	NA	NA	NA	clinical	NA	NA	NA	NA	NA	NA	438	NA	CNRL
Legionella pneumophila	CNR-L_210067658	JAWTPT000000000	NA	LEPN.1221.00091	1040.86022928519	NA	NA	275.65781841977	1316.93596498289	3	3.01739241469246	NA	NA	2.44037031478521	3.11956465823385	2.85910912923717	0.366219111849785	2.44470080672191	3.27351745175244	T	3344951	74	9	NA	NA	NA	NA	clinical	NA	NA	NA	NA	NA	NA	104	NA	CNRL
Legionella pneumophila	CNR-L_210751038	JAWTNC000000000	NA	LEPN.1221.00092	213.730565855758	NA	NA	372.911181317964	281.376244804312	3	2.32986663556247	NA	NA	2.571605405383	2.44928742932514	2.45025315675687	0.120872278379662	2.31347581089716	2.58703050261658	NT	3417866	76	9	NA	NA	NA	NA	clinical	NA	NA	NA	NA	NA	NA	37	NA	CNRL
Legionella pneumophila	CNR-L_200841328	JAWTYJ000000000	NA	LEPN.1221.00093	923.55215415796	NA	NA	553.623206260066	231.861399211436	3	2.96546142562732	NA	NA	2.74321428618039	2.36522845236867	2.69130138805879	0.303465182995132	2.34790451619269	3.0346982599249	T	3280459	76	9	NA	NA	NA	NA	clinical	NA	NA	NA	NA	NA	NA	93	NA	CNRL
Legionella pneumophila	CNR-L_201256978	JAWTVS000000000	NA	LEPN.1221.00094	339.76389969875	NA	NA	246.560419429637	275.938199887031	3	2.53117723270104	NA	NA	2.39192336016337	2.44081182679946	2.45463747322129	0.070648932252515	2.37469214935663	2.53458279708595	NT	3426387	80	9	NA	NA	NA	NA	clinical	NA	NA	NA	NA	NA	NA	37	NA	CNRL
Legionella pneumophila	CNR-L_201360581	JAWTUZ000000000	NA	LEPN.1221.00095	289.239485352948	NA	NA	295.873682758734	166.855848971434	3	2.4612575801175	NA	NA	2.47110633744534	2.22234143503334	2.38490178419873	0.140867490379449	2.22549814169023	2.54430542670722	NT	3339704	80	9	NA	NA	NA	NA	clinical	NA	NA	NA	NA	NA	NA	36	NA	CNRL
Legionella pneumophila	CNR-L_191593800	JAWTCG000000000	NA	LEPN.1221.00096	1334.8371468574	199.800193447136	5038.23650479014	682.487579531796	231.626621208521	4	3.12542828402614	2.30059590437537	3.70227855028288	2.83409475213787	2.36478847206554	2.65622685315123	0.392936243310986	2.27115641059623	3.04129729570623	T	3475079	80	9	NA	NA	NA	NA	clinical	NA	NA	NA	NA	NA	NA	1806	NA	CNRL
Legionella pneumophila	CNR-L_201353971	JAWTVE000000000	NA	LEPN.1221.00097	229.585791043193	NA	NA	211.904446245965	234.476760012765	3	2.36094500627608	NA	NA	2.32614006931027	2.37009980441409	2.35239496000015	0.0231935776905993	2.32614943836328	2.37864048163702	NT	3433741	80	9	NA	NA	NA	NA	clinical	NA	NA	NA	NA	NA	NA	37	NA	CNRL
Legionella pneumophila	CNR-L_210733440	JAWTND000000000	NA	LEPN.1221.00098	191.61982166577	NA	NA	299.947372685641	269.666072230306	3	2.28244043164655	NA	NA	2.47704506219571	2.43082630955992	2.39677060113406	0.101673910198655	2.28171785482552	2.5118233474426	NT	3418836	86	9	NA	NA	NA	NA	clinical	NA	NA	NA	NA	NA	NA	37	NA	CNRL
Legionella pneumophila	CNR-L_191490804	JAWTDP000000000	NA	LEPN.1221.00099	446.217485790175	107.104602495621	64.9805026143693	71.721309209467	130.473642068715	4	2.64954658484829	2.02980813372171	1.81278306622415	1.85564820862659	2.11552278554181	2.1626314281846	0.34214340007403	1.82733705733801	2.49792579903119	NT	3307784	91	9	NA	NA	NA	NA	clinical	NA	NA	NA	NA	NA	NA	40	NA	CNRL
Legionella pneumophila	CNR-L_210514993	JAWTNT000000000	NA	LEPN.1221.00100	6307.35594484682	NA	NA	130.293159596472	134.396565029199	3	3.79984734035132	NA	NA	2.11492161580862	2.12838816895644	2.68105237503879	0.968928257313159	1.58462698171993	3.77747776835765	T	3203028	96	9	NA	NA	NA	NA	clinical	NA	NA	NA	NA	NA	NA	114	NA	CNRL
Legionella pneumophila	CNR-L_191944841	JAWSYQ000000000	NA	LEPN.1221.00101	360.283696472174	111.052905006684	262.157289223273	83.2511802098731	191.18976737403	4	2.55664460990949	2.04552992363975	2.41856193767604	1.9203903989952	2.28146464478153	2.20100739433149	0.280398728134492	1.92622169010427	2.47579309855871	NT	3369708	107	9	NA	NA	NA	NA	clinical	NA	NA	NA	NA	NA	NA	93	NA	CNRL
Legionella pneumophila	CNR-L_201848004	JAWTRI000000000	NA	LEPN.1221.00102	755.785861180957	NA	NA	1469.7107066301	713.636370169162	3	2.8783987631188	NA	NA	3.16723185796006	2.85347697556266	2.96636919888051	0.174397906332412	2.769023016022	3.16371538173902	T	3359383	113	9	NA	NA	NA	NA	clinical	NA	NA	NA	NA	NA	NA	664	NA	CNRL
Legionella pneumophila	CNR-L_202085200	JAWTQO000000000	NA	LEPN.1221.00103	224.533591551236	NA	NA	229.565726431501	205.906575488416	3	2.35128132321914	NA	NA	2.36090704952406	2.31367021574254	2.34195286282858	0.0249618658431059	2.3137063715446	2.37019935411256	NT	3531997	133	9	NA	NA	NA	NA	clinical	NA	NA	NA	NA	NA	NA	547	NA	CNRL
Legionella pneumophila	CNR-L_191839844	JAWSZS000000000	NA	LEPN.1221.00104	217.570462032765	162.337657981333	164.414412295525	173.535785048334	96.4095758588503	4	2.33759993400899	2.21041927618129	2.21593988440887	2.23938904481292	1.98412017224431	2.19288210681187	0.149438105832897	2.04643545413669	2.33932875948706	NT	3433932	54	10	NA	NA	NA	NA	clinical	NA	NA	NA	NA	NA	NA	94	NA	CNRL
Legionella pneumophila	CNR-L_200884721	JAWTYC000000000	NA	LEPN.1221.00105	272.575255400425	NA	NA	242.83304628845	204.640095878025	3	2.43548642768786	NA	NA	2.38530778802156	2.31099073061038	2.37726164877327	0.0626366499367921	2.30638290927447	2.44814038827206	NT	3427756	54	10	NA	NA	NA	NA	clinical	NA	NA	NA	NA	NA	NA	701	NA	CNRL
Legionella pneumophila	CNR-L_191654004	JAWTBV000000000	NA	LEPN.1221.00106	84.7382823129359	107.744828022094	101.342996059228	125.426803076897	120.536389727633	4	1.92807965638937	2.03239643228637	2.0057937394332	2.09839035295846	2.08111817945935	2.03499615527339	0.0765592618136854	1.95996945735449	2.11002285319229	NT	3403334	55	10	NA	NA	NA	NA	clinical	NA	NA	NA	NA	NA	NA	367	NA	CNRL
Legionella pneumophila	CNR-L_191795433	JAWTAE000000000	NA	LEPN.1221.00107	188.716715857664	179.367546090087	222.222214893659	336.83049712997	198.42164055766	4	2.2758103701343	2.25374386663998	2.34678747190226	2.52741140627073	2.29758903607546	2.33863866978012	0.127115093918895	2.21406816679389	2.46320917276635	NT	3368322	61	10	NA	NA	NA	NA	clinical	NA	NA	NA	NA	NA	NA	65	NA	CNRL
Legionella pneumophila	CNR-L_211161780	JAWTKV000000000	NA	LEPN.1221.00108	721.52831886428	NA	NA	137.335159727446	109.770808707771	3	2.85825338114695	NA	NA	2.13778173695141	2.04048686376925	2.34550732728921	0.446707913403045	1.84001902518339	2.85099562939503	NT	3482793	70	10	NA	NA	NA	NA	clinical	NA	NA	NA	NA	NA	NA	2102	NA	CNRL
Legionella pneumophila	CNR-L_191108066	JAWTGD000000000	NA	LEPN.1221.00109	272.742129348995	142.713792238371	147.033675553047	324.115358288944	250.917264747193	4	2.43575222679614	2.15446594651036	2.16741681387688	2.51069961067463	2.39953054464054	2.37511208215542	0.154210012123326	2.22398904724682	2.52623511706402	NT	3438660	72	10	NA	NA	NA	NA	clinical	NA	NA	NA	NA	NA	NA	1084	NA	CNRL
Legionella pneumophila	CNR-L_200013881	JAWSWN000000000	NA	LEPN.1221.00110	286.240370342988	118.45534022164	1284.01690999139	268.562394385374	127.25503891056	4	2.45673088512175	2.07355464442993	3.10857074325588	2.42904520023772	2.10467498808325	2.26600142946816	0.20495770474429	2.06514656964176	2.46685628929456	NT	3364610	77	10	NA	NA	NA	NA	clinical	NA	NA	NA	NA	NA	NA	1013	NA	CNRL
Legionella pneumophila	CNR-L_191637902	JAWTBX000000000	NA	LEPN.1221.00111	126.51265619274	160.162415056996	127.399355273553	124.842087247698	153.553779382983	4	2.10213397404723	2.20456060882417	2.10516723018264	2.09636102106811	2.18626051009836	2.14732902850947	0.0560697326978127	2.09238170015422	2.20227635686472	NT	3360059	78	10	NA	NA	NA	NA	clinical	NA	NA	NA	NA	NA	NA	2847	NA	CNRL
Legionella pneumophila	CNR-L_201262253	JAWTVQ000000000	NA	LEPN.1221.00112	324.344028283534	NA	NA	320.454547190962	196.230305074813	3	2.5110059062515	NA	NA	2.50576643852246	2.29276607903995	2.43651280793797	0.124515880742905	2.29561241362337	2.57741320225257	NT	3260186	80	10	NA	NA	NA	NA	clinical	NA	NA	NA	NA	NA	NA	2982	NA	CNRL
Legionella pneumophila	CNR-L_191226581	JAWTFH000000000	NA	LEPN.1221.00113	462.244751568833	127.015686739467	94.1654376693439	127.439725640707	173.315399041641	4	2.6648719887817	2.10385736066999	1.97389152929167	2.10530482782089	2.23883715141387	2.27821783217161	0.265425919317528	2.01810521095872	2.53833045338451	NT	3316313	84	10	NA	NA	NA	NA	clinical	NA	NA	NA	NA	NA	NA	40	NA	CNRL
Legionella pneumophila	CNR-L_191559859	JAWTCR000000000	NA	LEPN.1221.00114	347.629805633016	NA	212.367272954374	107.652698966472	172.546009619934	3	2.54111700559886	NA	2.32708759023224	2.03202492251577	2.23690492004546	2.27001561605336	0.256156057720808	1.9801530754393	2.55987815666742	NT	3375583	84	10	NA	NA	NA	NA	clinical	NA	NA	NA	NA	NA	NA	35	NA	CNRL
Legionella pneumophila	CNR-L_200760611	JAWTYT000000000	NA	LEPN.1221.00115	336.242674572789	NA	NA	158.000891798738	145.492334283719	3	2.52665283151672	NA	NA	2.19865953823403	2.16284011176878	2.29605082717318	0.20050865600647	2.06915809247747	2.52294356186888	NT	3418376	96	10	NA	NA	NA	NA	clinical	NA	NA	NA	NA	NA	NA	40	NA	CNRL
Legionella pneumophila	CNR-L_211205110	JAWTKO000000000	NA	LEPN.1221.00116	3824.48677027588	NA	NA	346.804241650339	474.94232466483	3	3.58257316294268	NA	NA	2.54008440055178	2.67664087362356	2.93309947903934	0.56658976971587	2.29195457855536	3.57424437952332	T	3367480	97	10	NA	NA	NA	NA	clinical	NA	NA	NA	NA	NA	NA	44	NA	CNRL
Legionella pneumophila	CNR-L_191054098	JAWTGR000000000	NA	LEPN.1221.00117	3189.98716644664	207.541186270271	113.881799997098	621.336470321883	204.290097701696	4	3.503788935862	2.3171042947588	2.05645432291669	2.79332684595932	2.31024731612958	2.73111684817742	0.562562528763173	2.17981570046363	3.28241799589122	T	3382014	109	10	NA	NA	NA	NA	clinical	NA	NA	NA	NA	NA	NA	9	NA	CNRL
Legionella pneumophila	CNR-L_201011470	JAWTXL000000000	NA	LEPN.1221.00118	280.094074658608	NA	NA	207.16292641233	195.883599958002	3	2.44730392149658	NA	NA	2.31631203729348	2.29199807690391	2.35187134523133	0.0835363670919698	2.2573427839535	2.44639990650915	NT	3599393	115	10	NA	NA	NA	NA	clinical	NA	NA	NA	NA	NA	NA	114	NA	CNRL
Legionella pneumophila	CNR-L_191943415	JAWSYR000000000	NA	LEPN.1221.00119	222.594132489099	108.362782662223	155.534246128254	266.20369679863	155.18727654682	4	2.34751371228444	2.03488014880974	2.19182602852054	2.42521408227351	2.19085611156121	2.24961601373223	0.173188585886796	2.07989431829645	2.419337709168	NT	3398499	126	10	NA	NA	NA	NA	clinical	NA	NA	NA	NA	NA	NA	1374	NA	CNRL
Legionella pneumophila	CNR-L_190084765	JAWTKB000000000	NA	LEPN.1221.00120	84.5844782115597	122.196855400831	45.6950451238549	99.9882389326667	138.164391009505	4	1.92729067455744	2.08706002996841	1.65986911052867	1.99994891932968	2.14039612711365	2.0386739377423	0.0941532015744886	1.94640549568473	2.13094237979987	NT	3478084	212	10	NA	NA	NA	NA	clinical	NA	NA	NA	NA	NA	NA	2428	NA	CNRL
Legionella pneumophila	CNR-L_210570413	JAWTNO000000000	NA	LEPN.1221.00121	267.056127790968	NA	NA	553.985285706045	343.268012640913	3	2.42660254761229	NA	NA	2.74349822967151	2.53563333566933	2.56857803765104	0.160996066313564	2.38639718576823	2.75075888953385	T	3381092	58	11	NA	NA	NA	NA	clinical	NA	NA	NA	NA	NA	NA	94	NA	CNRL
Legionella pneumophila	CNR-L_191498216	JAWTDK000000000	NA	LEPN.1221.00122	375.898301753551	NA	NA	NA	249.679891774452	2	2.5750703636475	NA	NA	NA	2.39738356740925	2.48622696552837	0.125643538547381	2.31209710495073	2.66035682610601	T	3380019	60	11	NA	NA	NA	NA	clinical	NA	NA	NA	NA	NA	NA	94	NA	CNRL
Legionella pneumophila	CNR-L_210912536	JAWTML000000000	NA	LEPN.1221.00123	218.181820649104	NA	NA	232.908999531144	194.082086765626	3	2.33881856146455	NA	NA	2.36718626986231	2.28798545307075	2.3313300947992	0.0401279228824652	2.2859219097273	2.37673827987111	NT	3391304	63	11	NA	NA	NA	NA	clinical	NA	NA	NA	NA	NA	NA	94	NA	CNRL
Legionella pneumophila	CNR-L_191076013	JAWTGO000000000	NA	LEPN.1221.00124	2478.16817347786	1563.78128381613	780.913109870579	6537.24751017023	647.065779768681	4	3.39413077513737	3.19417601095268	2.89260271377096	3.81539492832927	2.81094843266009	3.30366253676985	0.41825392225642	2.89378122476225	3.71354384877745	T	3463356	64	11	NA	NA	NA	NA	clinical	NA	NA	NA	NA	NA	NA	266	NA	CNRL
Legionella pneumophila	CNR-L_191242703	JAWTFA000000000	NA	LEPN.1221.00125	1866.05881285275	558.803684524023	233.579373974684	382.831780456357	156.632927028862	4	3.27092532734987	2.74725926101261	2.36843449013355	2.5830079831903	2.19488306374858	2.69901890882534	0.446099976943384	2.26184896466875	3.13618885298193	T	3429511	66	11	NA	NA	NA	NA	clinical	NA	NA	NA	NA	NA	NA	23	NA	CNRL
Legionella pneumophila	CNR-L_210523504	JAWTNR000000000	NA	LEPN.1221.00126	253.087360289403	NA	NA	237.180935911408	218.969948098478	3	2.40327045612768	NA	NA	2.37507977844766	2.34038451543117	2.3729115833355	0.0314989870766448	2.33726777892172	2.40855538774928	NT	3479955	70	11	NA	NA	NA	NA	clinical	NA	NA	NA	NA	NA	NA	224	NA	CNRL
Legionella pneumophila	CNR-L_190912277	JAWTHE000000000	NA	LEPN.1221.00127	78.8530454644725	207.855731793481	239.196517708614	194.511989491584	NA	3	1.89681847132216	2.3177620050364	2.37875485277899	2.28894637589081	NA	2.16784228408313	0.235155300670388	1.90174390055212	2.43394066761413	NT	3554656	74	11	NA	NA	NA	NA	clinical	NA	NA	NA	NA	NA	NA	259	NA	CNRL
Legionella pneumophila	CNR-L_191152084	JAWTFS000000000	NA	LEPN.1221.00128	860.231688739104	613.187151883407	170.097378842885	223.728809942976	357.249172073938	4	2.93461543681264	2.787593046501	2.23069762129721	2.34972191254378	2.55297123098537	2.6562254067107	0.25778820918568	2.40359760388919	2.9088532095322	T	3452318	78	11	NA	NA	NA	NA	clinical	NA	NA	NA	NA	NA	NA	23	NA	CNRL
Legionella pneumophila	CNR-L_210825645	JAWTMW000000000	NA	LEPN.1221.00129	2312.97794476209	NA	NA	336.118841808169	NA	2	3.36417149160599	NA	NA	2.52649285839021	NA	2.9453321749981	0.592328242001956	2.12442219913727	3.76624215085893	T	3517972	81	11	NA	NA	NA	NA	clinical	NA	NA	NA	NA	NA	NA	2490	NA	CNRL
Legionella pneumophila	CNR-L_191135837	JAWTFV000000000	NA	LEPN.1221.00130	31474.9205462199	13729.3429539859	1623.19391878243	3046.40090603957	673.512560360731	4	4.49796464246912	4.13764975367621	3.21037040696505	3.48378705586927	2.82834569930844	3.73693678783076	0.736966039350182	3.01472334035302	4.4591502353085	T	3355324	90	11	NA	NA	NA	NA	clinical	NA	NA	NA	NA	NA	NA	42	NA	CNRL
Legionella pneumophila	CNR-L_210938488	JAWTMF000000000	NA	LEPN.1221.00131	24999.9996081356	NA	NA	22627.66899134	1906.5656016761	3	4.39794000186466	NA	NA	4.35463981704177	3.28025175320044	4.01094385736896	0.633168176570869	3.29445978149034	4.72742793324757	T	3446659	99	11	NA	NA	NA	NA	clinical	NA	NA	NA	NA	NA	NA	42	NA	CNRL
Legionella pneumophila	CNR-L_191498190	JAWTDL000000000	NA	LEPN.1221.00132	161.350846587259	232.912167214578	159.895148322602	213.268137587794	214.176444341236	4	2.20777124843351	2.36719217645279	2.20383528620597	2.32892597638975	2.33077170433354	2.3086652764024	0.0695322300067803	2.24052494311338	2.37680560969142	NT	3406326	99	11	NA	NA	NA	NA	clinical	NA	NA	NA	NA	NA	NA	93	NA	CNRL
Legionella pneumophila	CNR-L_191669172	JAWTBR000000000	NA	LEPN.1221.00133	369.510541512058	123.801024992468	137.165907466421	105.633803563035	330.771330870395	4	2.56762683259611	2.09272424037659	2.13724618105665	2.02380291774022	2.51952786066179	2.30092046284368	0.282289026177698	2.02428230057409	2.57755862511326	NT	3320547	103	11	NA	NA	NA	NA	clinical	NA	NA	NA	NA	NA	NA	40	NA	CNRL
Legionella pneumophila	CNR-L_200599832	JAWTZA000000000	NA	LEPN.1221.00134	405.759167585683	NA	NA	5029.37593818042	3728.03472313086	3	2.60826834091206	NA	NA	3.70151409968439	3.57147994874468	3.29375412978038	0.597197869351494	2.61797354040154	3.96953471915921	T	3484766	117	11	NA	NA	NA	NA	clinical	NA	NA	NA	NA	NA	NA	146	NA	CNRL
Legionella pneumophila	CNR-L_190417419	JAWTIU000000000	NA	LEPN.1221.00135	82.933215578352	199.702300316314	136.140178588535	118.92740638617	186.051041687834	4	1.91872850465473	2.30038306741917	2.13398631597597	2.07528194772836	2.26963210595127	2.14100640643838	0.17858019742274	1.96600102878807	2.31601178408869	NT	3542919	41	12	NA	NA	NA	NA	clinical	NA	NA	NA	NA	NA	NA	259	NA	CNRL
Legionella pneumophila	CNR-L_201598117	JAWTSV000000000	NA	LEPN.1221.00136	215.008430003115	NA	NA	242.760716815589	160.180904274259	3	2.33245548797171	NA	NA	2.3851784111903	2.20461074107015	2.30741488007739	0.092851736149318	2.20234518006661	2.41248458008816	NT	3226282	53	12	NA	NA	NA	NA	clinical	NA	NA	NA	NA	NA	NA	260	NA	CNRL
Legionella pneumophila	CNR-L_191316874	JAWTEQ000000000	NA	LEPN.1221.00137	340.858795563979	216.33111828954	154.889763554547	261.860750745532	114.548661527307	4	2.53257450506945	2.3351189953031	2.1900227167994	2.4180704086504	2.05899001893178	2.33618848198868	0.201752531333309	2.13847463438715	2.53390232959022	NT	3432816	55	12	NA	NA	NA	NA	clinical	NA	NA	NA	NA	NA	NA	94	NA	CNRL
Legionella pneumophila	CNR-L_191884010	JAWSZA000000000	NA	LEPN.1221.00138	311.932174893609	109.753775577294	141.709960039832	340.56760310857	133.029616802134	4	2.49406017327612	2.04041946908893	2.15140037557084	2.53220333282106	2.12394834007861	2.29765782881618	0.251616132598117	2.0510785499054	2.54423710772696	NT	3379724	55	12	NA	NA	NA	NA	clinical	NA	NA	NA	NA	NA	NA	94	NA	CNRL
Legionella pneumophila	CNR-L_191782187	JAWTAO000000000	NA	LEPN.1221.00139	270.562772028843	221.554038981003	198.003855495395	190.661040779201	268.848631928805	4	2.4322680398052	2.34547967172792	2.29667364684776	2.28026195941639	2.42950783085486	2.37187937545109	0.0731631166919605	2.30018083859462	2.44357791230757	NT	3554872	55	12	NA	NA	NA	NA	clinical	NA	NA	NA	NA	NA	NA	23	NA	CNRL
Legionella pneumophila	CNR-L_192170186	JAWSWY000000000	NA	LEPN.1221.00140	365.853661727792	132.229630775426	153.740560988928	207.23104540058	183.710959596811	4	2.56330740612414	2.12132878525804	2.18678846144739	2.3164548178501	2.26413506567131	2.31630651872589	0.184162643181002	2.13583044475966	2.49678259269213	NT	3466856	62	12	NA	NA	NA	NA	clinical	NA	NA	NA	NA	NA	NA	701	NA	CNRL
Legionella pneumophila	CNR-L_191816171	JAWTAA000000000	NA	LEPN.1221.00141	226.265453672057	201.525058234648	166.649933325495	170.459692799106	153.014381908109	4	2.35461825070731	2.30432905532286	2.22180514424092	2.23162170142576	2.18473225231949	2.26882531494385	0.0754468807576128	2.19488873042845	2.34276189945926	NT	3390062	62	12	NA	NA	NA	NA	clinical	NA	NA	NA	NA	NA	NA	94	NA	CNRL
Legionella pneumophila	CNR-L_191099618	JAWTGJ000000000	NA	LEPN.1221.00142	852.103681175698	955.204174366745	256.015668650208	329.732813276296	457.013583206557	4	2.93049244150723	2.98009621171293	2.40826654578094	2.51816216799766	2.65992910821862	2.77216998235911	0.220164560808886	2.55641267743036	2.98792728728786	T	3451877	64	12	NA	NA	NA	NA	clinical	NA	NA	NA	NA	NA	NA	23	NA	CNRL
Legionella pneumophila	CNR-L_190875086	JAWTHI000000000	NA	LEPN.1221.00143	116.022744226287	249.499468946741	283.188277802923	282.211719410167	177.116156453156	4	2.06454313339704	2.39706962557566	2.45207527235505	2.45057504474606	2.24825817913708	2.29011149571396	0.173033116578216	2.12054215740095	2.45968083402697	NT	3692603	67	12	NA	NA	NA	NA	clinical	NA	NA	NA	NA	NA	NA	259	NA	CNRL
Legionella pneumophila	CNR-L_201786475	JAWTRP000000000	NA	LEPN.1221.00144	633.957030317102	NA	NA	114.037745759387	8429.56099451412	3	2.80205982234767	NA	NA	2.05704862380811	3.9258049574688	2.92830446787486	0.94075280575848	1.86376201358643	3.99284692216328	T	3352274	68	12	NA	NA	NA	NA	clinical	NA	NA	NA	NA	NA	NA	664	NA	CNRL
Legionella pneumophila	CNR-L_190445866	JAWTIP000000000	NA	LEPN.1221.00145	339.153789368059	NA	301.104039914571	140.287002050992	119.381294746797	3	2.53039667380394	NA	2.47871658248332	2.14701743439949	2.07693628471096	2.25145013097146	0.244102892658119	1.97522677999281	2.52767348195012	NT	3480488	77	12	NA	NA	NA	NA	clinical	NA	NA	NA	NA	NA	NA	224	NA	CNRL
Legionella pneumophila	CNR-L_201590093	JAWTSY000000000	NA	LEPN.1221.00146	192.007145637476	NA	NA	358.233490304829	314.006128475124	3	2.28331739148053	NA	NA	2.55416618445744	2.49693812430556	2.44480723341451	0.142751495624682	2.28327167744758	2.60634278938143	NT	3462275	91	12	NA	NA	NA	NA	clinical	NA	NA	NA	NA	NA	NA	2984	NA	CNRL
Legionella pneumophila	CNR-L_192006040	JAWSXX000000000	NA	LEPN.1221.00147	240.376529015909	471.883605230208	214.485087586954	306.244034705926	184.098498067153	4	2.38089205976785	2.67383488880356	2.33139710256348	2.48606763788024	2.26505024540891	2.45146120796514	0.173567192137537	2.28136848522148	2.6215539307088	NT	3542791	92	12	NA	NA	NA	NA	clinical	NA	NA	NA	NA	NA	NA	259	NA	CNRL
Legionella pneumophila	CNR-L_191219138	JAWTFI000000000	NA	LEPN.1221.00148	1297.70998034776	252.600305409604	204.663208516423	234.700309808766	323.466211039992	4	3.11317764469238	2.40243387130888	2.31103977830299	2.37051366287575	2.50982892140259	2.5989885250699	0.347934083907667	2.25801938834342	2.93995766179638	T	3497832	93	12	NA	NA	NA	NA	clinical	NA	NA	NA	NA	NA	NA	23	NA	CNRL
Legionella pneumophila	CNR-L_191491249	JAWTDO000000000	NA	LEPN.1221.00149	128.414664635498	192.255986809086	125.833516106813	92.3392605028724	142.553566388512	4	2.10861462191518	2.28387987251855	2.09979633205976	1.96538639219035	2.15397808691013	2.12796474338355	0.131393009722941	1.99920195994491	2.2567275268222	NT	3374125	95	12	NA	NA	NA	NA	clinical	NA	NA	NA	NA	NA	NA	114	NA	CNRL
Legionella pneumophila	CNR-L_200918775	JAWTXX000000000	NA	LEPN.1221.00150	318.71891525474	NA	NA	1361.55358396504	221.791562143555	3	2.5034078386447	NA	NA	3.13403473767922	2.34594501979241	2.66112919870544	0.417047205270923	2.18920453078453	3.13305386662636	T	3405133	97	12	NA	NA	NA	NA	clinical	NA	NA	NA	NA	NA	NA	42	NA	CNRL
Legionella pneumophila	CNR-L_191714828	JAWTBF000000000	NA	LEPN.1221.00151	5726.14676901062	126.0504192874	217.832746529628	227.003543099474	699.173173966279	4	3.75786247539262	2.1005442946289	2.33812316728433	2.3560326357682	2.84458475683756	2.76475604065682	0.730494143235918	2.0488849348269	3.48062714648674	T	3338044	102	12	NA	NA	NA	NA	clinical	NA	NA	NA	NA	NA	NA	9	NA	CNRL
Legionella pneumophila	CNR-L_211207864	JAWTKN000000000	NA	LEPN.1221.00152	237.921464727336	NA	NA	242.940866412112	NA	2	2.37643362485408	NA	NA	2.38550057600086	NA	2.38096710042747	0.0064113026405764	2.37208165157883	2.38985254927611	NT	3352748	107	12	NA	NA	NA	NA	clinical	NA	NA	NA	NA	NA	NA	New	NA	CNRL
Legionella pneumophila	CNR-L_192117680	JAWSXH000000000	NA	LEPN.1221.00153	390.817152616638	142.358313571184	69.6078444388865	54.3038722704446	132.681560446226	4	2.59197361626291	2.1533828345505	1.84265818507825	1.7348307991234	2.12281057054416	2.15074945512024	0.350454278872844	1.80731057271088	2.49418833752961	NT	3357808	108	12	NA	NA	NA	NA	clinical	NA	NA	NA	NA	NA	NA	104	NA	CNRL
Legionella pneumophila	CNR-L_192207194	JAWSWT000000000	NA	LEPN.1221.00154	35294.1162949002	NA	NA	1228.9562135942	421.180334961669	3	4.54770231236704	NA	NA	3.08953640971056	2.62446808564496	3.42056893590752	1.00344126522636	2.28508911519403	4.55604875662101	T	3322085	109	12	NA	NA	NA	NA	clinical	NA	NA	NA	NA	NA	NA	42	NA	CNRL
Legionella pneumophila	CNR-L_210833654	JAWTMU000000000	NA	LEPN.1221.00155	13295.5855301648	NA	NA	347.717195888003	427.307201431597	3	4.1237074681753	NA	NA	2.54122616866602	2.63074021206749	3.09855794963627	0.88893297976401	2.09265407118549	4.10446182808704	T	3345525	115	12	NA	NA	NA	NA	clinical	NA	NA	NA	NA	NA	NA	3083	NA	CNRL
Legionella pneumophila	CNR-L_200574760	JAWTZB000000000	NA	LEPN.1221.00156	355.895193171754	NA	NA	201.786807634279	142.241383403292	3	2.55132212233068	NA	NA	2.30489276963668	2.15302596748366	2.33641361981701	0.201010272718953	2.10895326280548	2.56387397682853	NT	3508793	135	12	NA	NA	NA	NA	clinical	NA	NA	NA	NA	NA	NA	819	NA	CNRL
Legionella pneumophila	CNR-L_191099668	JAWTGI000000000	NA	LEPN.1221.00157	270.700627898845	125.326943112445	91.4634144821841	245.234214790037	141.117175169461	4	2.43248926313175	2.09804444678974	1.96124741028642	2.38958106233043	2.14957987433115	2.26742366164577	0.168072960317689	2.10271518714692	2.43213213614462	NT	3556771	52	13	NA	NA	NA	NA	clinical	NA	NA	NA	NA	NA	NA	20	NA	CNRL
Legionella pneumophila	CNR-L_191271275	JAWTEX000000000	NA	LEPN.1221.00158	242.214529075362	206.288053309528	113.317507375641	131.997640822205	127.529328251314	4	2.38420019045033	2.31447407755152	2.05429701285766	2.12056616918271	2.10561007208766	2.23121262731806	0.139470790426323	2.09453376425259	2.36789149038352	NT	3485014	61	13	NA	NA	NA	NA	clinical	NA	NA	NA	NA	NA	NA	224	NA	CNRL
Legionella pneumophila	CNR-L_191706645	JAWTBH000000000	NA	LEPN.1221.00159	128.845229799482	124.969963517162	137.392834641135	265.717262190356	161.338810023949	4	2.11006834442273	2.09680564303791	2.13796408383736	2.42441976905272	2.20773884942151	2.20975815148372	0.151415558903542	2.06137363040874	2.35814267255869	NT	3439674	63	13	NA	NA	NA	NA	clinical	NA	NA	NA	NA	NA	NA	436	NA	CNRL
Legionella pneumophila	CNR-L_191254952	JAWTEY000000000	NA	LEPN.1221.00160	281.26569189174	234.899322657235	160.066240033267	311.413210654175	205.71178066639	4	2.44911676120613	2.37088176447173	2.20429974345379	2.49333703210017	2.31325916350758	2.4066486803214	0.0802481201197613	2.32800696769051	2.48529039295229	NT	3472425	65	13	NA	NA	NA	NA	clinical	NA	NA	NA	NA	NA	NA	23	NA	CNRL
Legionella pneumophila	CNR-L_191109502	JAWTGC000000000	NA	LEPN.1221.00161	18584.1945125444	1484.61883334071	549.512351754134	3442.59670081528	541.583660965934	4	4.26914374238422	3.17161496555525	2.73997745879477	3.53688614821455	2.73366555364723	3.42782760245031	0.649926272490638	2.79091155910631	4.06474364579432	T	3555986	67	13	NA	NA	NA	NA	clinical	NA	NA	NA	NA	NA	NA	75	NA	CNRL
Legionella pneumophila	CNR-L_211228745	JAWTKM000000000	NA	LEPN.1221.00162	208.633095672317	NA	NA	290.526319435099	251.59594184067	3	2.31938320211438	NA	NA	2.46318548222605	2.40070363180337	2.39442410538127	0.0721065065052592	2.31282941128584	2.47601879947669	NT	3520540	68	13	NA	NA	NA	NA	clinical	NA	NA	NA	NA	NA	NA	436	NA	CNRL
Legionella pneumophila	CNR-L_191789971	JAWTAI000000000	NA	LEPN.1221.00163	180.995472837907	129.415504743902	138.606535779529	103.222333835665	208.754215122201	4	2.25766771218353	2.11198631050069	2.1417837092517	2.01377367415355	2.31963525342908	2.17576573756671	0.138703058084925	2.0398392383707	2.31169223676272	NT	3459627	69	13	NA	NA	NA	NA	clinical	NA	NA	NA	NA	NA	NA	42	NA	CNRL
Legionella pneumophila	CNR-L_201036299	JAWTXI000000000	NA	LEPN.1221.00164	355.163714735484	NA	NA	347.390530999471	139.451922962615	3	2.55042858972169	NA	NA	2.54081797648666	2.14442450731698	2.41189035784177	0.231682059878192	2.14972224404223	2.67405847164132	NT	3467294	69	13	NA	NA	NA	NA	clinical	NA	NA	NA	NA	NA	NA	701	NA	CNRL
Legionella pneumophila	CNR-L_201101296	JAWTWV000000000	NA	LEPN.1221.00165	183.541455090494	NA	NA	284.857564562016	180.829931137853	3	2.26373417040672	NA	NA	2.45462775689405	2.25727031691451	2.32521074807176	0.112125006041801	2.19833169080165	2.45208980534187	NT	3512842	72	13	NA	NA	NA	NA	clinical	NA	NA	NA	NA	NA	NA	224	NA	CNRL
Legionella pneumophila	CNR-L_191682652	JAWTBP000000000	NA	LEPN.1221.00166	204.633201995996	249.387337643507	248.762880805693	207.626284924022	214.574904066985	4	2.31097609992257	2.3968743988973	2.39578557753034	2.31728233315932	2.33157892703088	2.33917793975252	0.0394182180811004	2.30054879586567	2.37780708363937	NT	3451912	73	13	NA	NA	NA	NA	clinical	NA	NA	NA	NA	NA	NA	818	NA	CNRL
Legionella pneumophila	CNR-L_191849423	JAWSZL000000000	NA	LEPN.1221.00167	216.206718844393	226.824444580557	141.590878451813	161.5168578808	279.815277087122	4	2.33486918597115	2.35568985610439	2.15103527619526	2.20821785733291	2.44687142199825	2.33641208035168	0.0983345279024961	2.24004601378886	2.4327781469145	NT	3461671	75	13	NA	NA	NA	NA	clinical	NA	NA	NA	NA	NA	NA	42	NA	CNRL
Legionella pneumophila	CNR-L_191875100	JAWSZF000000000	NA	LEPN.1221.00168	235.131406675171	243.531194967626	190.131812827368	141.273901455396	209.864832439853	4	2.37131064203326	2.38655459977886	2.27905478903513	2.15006193891303	2.32193966889724	2.30746671240559	0.108499877829921	2.20113878596877	2.41379463884242	NT	3516098	79	13	NA	NA	NA	NA	clinical	NA	NA	NA	NA	NA	NA	224	NA	CNRL
Legionella pneumophila	CNR-L_201572951	JAWTTD000000000	NA	LEPN.1221.00169	168.047885143055	NA	NA	444.327720854926	342.34235018578	3	2.22543305131022	NA	NA	2.64770340898423	2.53446062778032	2.46919902935826	0.218568915708489	2.22186956243003	2.71652849628648	NT	3519983	85	13	NA	NA	NA	NA	clinical	NA	NA	NA	NA	NA	NA	2209	NA	CNRL
Legionella pneumophila	CNR-L_191736618	JAWTBC000000000	NA	LEPN.1221.00170	612.056240864497	704.933038516599	225.887940613969	218.326527946008	1512.29606152471	4	2.78679133060125	2.84814786538303	2.35389304603941	2.33910650822681	3.1796368211254	2.78842063133413	0.345689304379191	2.44965133812217	3.12718992454609	T	3455009	90	13	NA	NA	NA	NA	clinical	NA	NA	NA	NA	NA	NA	23	NA	CNRL
Legionella pneumophila	CNR-L_210297404	JAWTOQ000000000	NA	LEPN.1221.00171	222.542222818693	NA	NA	175.821654569362	153.410208923784	3	2.3474124215979	NA	NA	2.24507236266507	2.1858542613844	2.25944634854912	0.0817326029534039	2.16695890103814	2.35193379606011	NT	3547334	92	13	NA	NA	NA	NA	clinical	NA	NA	NA	NA	NA	NA	259	NA	CNRL
Legionella pneumophila	CNR-L_201198785	JAWTWF000000000	NA	LEPN.1221.00172	311.459821495	NA	NA	250.923634121455	291.742210453026	3	2.49340203035811	NA	NA	2.39954156878824	2.46499926916495	2.45264762277043	0.0481338647733437	2.39818002806697	2.5071152174739	NT	3433766	94	13	NA	NA	NA	NA	clinical	NA	NA	NA	NA	NA	NA	37	NA	CNRL
Legionella pneumophila	CNR-L_191145864	JAWTFU000000000	NA	LEPN.1221.00173	7003.98271076835	NA	408.183552716401	2247.72747471468	3501.30079092253	3	3.84534506536298	NA	2.61085550133935	3.35174365413797	3.54422942188372	3.58043938046156	0.248784965614859	3.29891786251915	3.86196089840396	T	3513357	95	13	NA	NA	NA	NA	clinical	NA	NA	NA	NA	NA	NA	42	NA	CNRL
Legionella pneumophila	CNR-L_210228739	JAWTPB000000000	NA	LEPN.1221.00174	264.857884889876	NA	NA	188.78339903356	165.583100617475	3	2.42301290652663	NA	NA	2.27596380126974	2.21901601069107	2.30599757282915	0.105262547723291	2.18688397549296	2.42511117016534	NT	3543317	96	13	NA	NA	NA	NA	clinical	NA	NA	NA	NA	NA	NA	259	NA	CNRL
Legionella pneumophila	CNR-L_201816621	JAWTRM000000000	NA	LEPN.1221.00175	212.019099933022	NA	NA	326.299768972028	214.316335985642	3	2.32637498650363	NA	NA	2.51361676629719	2.33105527583896	2.39034900954659	0.10677865501967	2.26951980682249	2.51117821227069	NT	3419315	99	13	NA	NA	NA	NA	clinical	NA	NA	NA	NA	NA	NA	701	NA	CNRL
Legionella pneumophila	CNR-L_210201376	JAWTPK000000000	NA	LEPN.1221.00176	197.652873627752	NA	NA	418.990629883521	314.339655499331	3	2.29590313282826	NA	NA	2.62220431071001	2.49739917286664	2.47183553880164	0.164645799253158	2.28552470119119	2.65814637641208	NT	3570135	104	13	NA	NA	NA	NA	clinical	NA	NA	NA	NA	NA	NA	259	NA	CNRL
Legionella pneumophila	CNR-L_191021834	JAWTHA000000000	NA	LEPN.1221.00177	223.880586911625	101.67463565831	102.903983141247	123.910051602651	152.520458799094	4	2.35001643675598	2.00721262482515	2.01243218547949	2.09310653784097	2.18332810301138	2.15841592560837	0.146582316752145	2.01476789480605	2.30206395641069	NT	3530043	105	13	NA	NA	NA	NA	clinical	NA	NA	NA	NA	NA	NA	2870	NA	CNRL
Legionella pneumophila	CNR-L_211022887	JAWTLQ000000000	NA	LEPN.1221.00178	283.975652214672	NA	NA	254.34174145074	255.319147027504	3	2.45328110567342	NA	NA	2.40541764052998	2.40708338486529	2.4219273770229	0.0271658959223789	2.39118683674373	2.45266791730206	NT	3577288	107	13	NA	NA	NA	NA	clinical	NA	NA	NA	NA	NA	NA	259	NA	CNRL
Legionella pneumophila	CNR-L_201621317	JAWTSR000000000	NA	LEPN.1221.00179	45002.5287571286	NA	NA	2254.19655848226	1036.58536696405	3	4.65323691809559	NA	NA	3.35299178240324	3.01560507379579	3.67394459143154	0.864706622840114	2.69545491286448	4.6524342699986	T	3467457	108	13	NA	NA	NA	NA	clinical	NA	NA	NA	NA	NA	NA	23	NA	CNRL
Legionella pneumophila	CNR-L_200841353	JAWTYI000000000	NA	LEPN.1221.00180	1290.55720341574	NA	NA	142.004523402366	191.787267454924	3	3.1107772592303	NA	NA	2.15230217859009	2.28281977146021	2.51529973642687	0.519811331768788	1.92708864898617	3.10351082386756	T	3287750	112	13	NA	NA	NA	NA	clinical	NA	NA	NA	NA	NA	NA	664	NA	CNRL
Legionella pneumophila	CNR-L_201966851	JAWTQX000000000	NA	LEPN.1221.00181	372.824106602031	NA	NA	143.789696977472	156.480324350913	3	2.57150398583259	NA	NA	2.15772776847986	2.19445973764589	2.30789716398611	0.22902778604943	2.04873258858553	2.5670617393867	NT	3447074	122	13	NA	NA	NA	NA	clinical	NA	NA	NA	NA	NA	NA	93	NA	CNRL
Legionella pneumophila	CNR-L_210833862	JAWTMT000000000	NA	LEPN.1221.00182	2624.10586963638	NA	NA	185.268353073384	361.132758311375	3	3.41898135268204	NA	NA	2.2678012409088	2.55766688501667	2.7481498262025	0.598762662160615	2.07059853960408	3.42570111280093	T	3371946	122	13	NA	NA	NA	NA	clinical	NA	NA	NA	NA	NA	NA	44	NA	CNRL
Legionella pneumophila	CNR-L_210991098	JAWTLV000000000	NA	LEPN.1221.00183	381.199091856444	NA	NA	211.089494750907	311.232672182546	3	2.58115185733301	NA	NA	2.32446662039796	2.49308518151749	2.46623455308282	0.13043214673003	2.31863939657819	2.61382970958745	NT	3504886	125	13	NA	NA	NA	NA	clinical	NA	NA	NA	NA	NA	NA	701	NA	CNRL
Legionella pneumophila	CNR-L_191199692	JAWTFM000000000	NA	LEPN.1221.00184	281.519863685515	154.066250297794	119.061514678766	232.094098971128	169.355563208393	4	2.44950904353784	2.18770751273056	2.07577140326567	2.36566409859096	2.22879946747621	2.30792003058389	0.121233849693327	2.18911304103086	2.42672702013692	NT	3429107	131	13	NA	NA	NA	NA	clinical	NA	NA	NA	NA	NA	NA	701	NA	CNRL
Legionella pneumophila	CNR-L_191951349	JAWSYP000000000	NA	LEPN.1221.00185	1804.71268006413	NA	348.668717688286	11417.7080100162	8148.25190549411	3	3.2564080697347	NA	2.54241298452885	4.05757893241211	3.91106444687144	3.74168381633942	0.426598214131737	3.25895136304557	4.22441626963326	T	3483842	139	13	NA	NA	NA	NA	clinical	NA	NA	NA	NA	NA	NA	701	NA	CNRL
Legionella pneumophila	CNR-L_191120686	JAWTFZ000000000	NA	LEPN.1221.00186	241.905467522678	162.718046358014	275.88964775426	337.893013314726	310.018327244976	4	2.38364568435235	2.21143572133932	2.44073540469249	2.52877921186891	2.49138736862811	2.40381199654717	0.142245752263202	2.26441372085233	2.54321027224201	NT	3442911	50	14	NA	NA	NA	NA	clinical	NA	NA	NA	NA	NA	NA	624	NA	CNRL
Legionella pneumophila	CNR-L_190311007	JAWTJH000000000	NA	LEPN.1221.00187	95.3956974593595	188.916869540151	227.631581803768	182.683908980673	157.366186338843	4	1.97952878757835	2.27627074045801	2.35723251629768	2.26170029585468	2.19691142011929	2.17860281100258	0.137125111246327	2.04422267129316	2.31298295071201	NT	3545137	56	14	NA	NA	NA	NA	clinical	NA	NA	NA	NA	NA	NA	259	NA	CNRL
Legionella pneumophila	CNR-L_191753602	JAWTAW000000000	NA	LEPN.1221.00188	177.379369993772	133.155791036964	119.362451892604	236.194542174932	190.598469751024	4	2.24890310806132	2.12436005895151	2.07686773131233	2.37326985800783	2.28011940951661	2.25666310863432	0.102813174601316	2.15590804895691	2.35741816831172	NT	3466484	60	14	NA	NA	NA	NA	clinical	NA	NA	NA	NA	NA	NA	624	NA	CNRL
Legionella pneumophila	CNR-L_201506969	JAWTTM000000000	NA	LEPN.1221.00189	178.498989139058	NA	NA	314.337400296675	182.441399420061	3	2.25163576099403	NA	NA	2.49739605704729	2.26112339484537	2.33671840429556	0.13923176673941	2.17916572332302	2.4942710852681	NT	3440853	68	14	NA	NA	NA	NA	clinical	NA	NA	NA	NA	NA	NA	436	NA	CNRL
Legionella pneumophila	CNR-L_201235710	JAWTVY000000000	NA	LEPN.1221.00190	318.133609844943	NA	NA	219.116435061821	101.540613906957	3	2.50260955341773	NA	NA	2.34067495350305	2.00663978478848	2.28330809723642	0.252912474973014	1.99711594858706	2.56950024588578	NT	3405565	70	14	NA	NA	NA	NA	clinical	NA	NA	NA	NA	NA	NA	436	NA	CNRL
Legionella pneumophila	CNR-L_200504412	JAWTZG000000000	NA	LEPN.1221.00191	249.062665567902	NA	NA	NA	NA	1	2.39630863177965	NA	NA	NA	NA	2.39630863177965	0	2.39630863177965	2.39630863177965	NT	3243333	70	14	NA	NA	NA	NA	clinical	NA	NA	NA	NA	NA	NA	2437	NA	CNRL
Legionella pneumophila	CNR-L_201101358	JAWTWU000000000	NA	LEPN.1221.00192	253.657018400546	NA	NA	388.553430619778	141.290210255146	3	2.40424688325291	NA	NA	2.58945074779024	2.15011207140652	2.38126990081656	0.22056875216825	2.13167744747998	2.63086235415313	NT	3448951	73	14	NA	NA	NA	NA	clinical	NA	NA	NA	NA	NA	NA	436	NA	CNRL
Legionella pneumophila	CNR-L_191581062	JAWTCK000000000	NA	LEPN.1221.00193	67.9529168882282	NA	NA	126.781415000778	160.539100554002	3	1.83220810361852	NA	NA	2.10305559460113	2.20558082544325	2.0469481745543	0.192906270735129	1.82865819057659	2.26523815853201	NT	3441708	73	14	NA	NA	NA	NA	clinical	NA	NA	NA	NA	NA	NA	436	NA	CNRL
Legionella pneumophila	CNR-L_201693537	JAWTSE000000000	NA	LEPN.1221.00194	223.273698663483	NA	NA	223.223032719881	273.914286724575	3	2.3488375667881	NA	NA	2.34873900418608	2.43761468462284	2.378397085199	0.0512839691305928	2.32036487734402	2.43642929305399	NT	3404470	74	14	NA	NA	NA	NA	clinical	NA	NA	NA	NA	NA	NA	436	NA	CNRL
Legionella pneumophila	CNR-L_191227161	JAWTFE000000000	NA	LEPN.1221.00195	242.134481645051	113.721703924206	143.838158566055	236.428214293188	156.609856933478	4	2.38405664041999	2.05584335822326	2.15787411453292	2.37369930207675	2.19481909282473	2.25210459838618	0.157052769157597	2.0981957127756	2.40601348399677	NT	3573449	75	14	NA	NA	NA	NA	clinical	NA	NA	NA	NA	NA	NA	20	NA	CNRL
Legionella pneumophila	CNR-L_192237239	JAWSWP000000000	NA	LEPN.1221.00196	296.442698083263	80.9027023669338	124.889288247653	171.973917462972	243.401132436702	4	2.47194075735866	1.90796302845339	2.0965251905404	2.23546258434442	2.3863225944769	2.25042224115834	0.248355566845997	2.00703825796925	2.49380622434743	NT	3428428	77	14	NA	NA	NA	NA	clinical	NA	NA	NA	NA	NA	NA	436	NA	CNRL
Legionella pneumophila	CNR-L_190042526	JAWTKF000000000	NA	LEPN.1221.00197	98.9560667795121	NA	267.683321026902	172.275645699093	137.811576793483	3	1.99544242500121	NA	2.42762131174859	2.23622388635063	2.13928570179763	2.12365067104982	0.121149777846495	1.98655931075223	2.26074203134741	NT	3580135	86	14	NA	NA	NA	NA	clinical	NA	NA	NA	NA	NA	NA	259	NA	CNRL
Legionella pneumophila	CNR-L_201848147	JAWTRH000000000	NA	LEPN.1221.00198	75958.969105164	NA	NA	11715.0985481224	6859.61563405426	3	4.88057906197629	NA	NA	4.06874594625998	3.83629978149597	4.26187492991075	0.548273569629803	3.64145638014664	4.88229347967485	T	3368077	88	14	NA	NA	NA	NA	clinical	NA	NA	NA	NA	NA	NA	23	NA	CNRL
Legionella pneumophila	CNR-L_192237325	JAWSWO000000000	NA	LEPN.1221.00199	422.237841816998	NA	NA	276.755281450937	165.422070092677	3	2.62555715307358	NA	NA	2.44209591747529	2.21859345128691	2.42874884061192	0.203809891782941	2.19812047460674	2.65937720661711	NT	3584862	89	14	NA	NA	NA	NA	clinical	NA	NA	NA	NA	NA	NA	259	NA	CNRL
Legionella pneumophila	CNR-L_200994880	JAWTXQ000000000	NA	LEPN.1221.00200	420.619876641755	NA	NA	422.118008077746	225.143150667027	3	2.62388979167856	NA	NA	2.62543388009084	2.35245873933909	2.5339274703695	0.157158427418309	2.3560892359131	2.7117657048259	T	3549174	92	14	NA	NA	NA	NA	clinical	NA	NA	NA	NA	NA	NA	259	NA	CNRL
Legionella pneumophila	CNR-L_190845626	JAWTHK000000000	NA	LEPN.1221.00201	78.5219402258266	494.747537369799	291.672542473664	181.347149120281	144.282152719332	4	1.89499102219337	2.69438364116167	2.46489554734786	2.25851073261531	2.15921261345747	2.25177450235696	0.332570985678657	1.92586092524038	2.57768807947353	NT	3585030	93	14	NA	NA	NA	NA	clinical	NA	NA	NA	NA	NA	NA	259	NA	CNRL
Legionella pneumophila	CNR-L_211152369	JAWTKX000000000	NA	LEPN.1221.00202	41172.739172062	NA	NA	10569.5929750758	4844.14596028344	3	4.61460976104021	NA	NA	4.02405826336399	3.68521722051368	4.10796174830596	0.470342927751282	3.57572840113899	4.64019509547293	T	3422002	96	14	NA	NA	NA	NA	clinical	NA	NA	NA	NA	NA	NA	23	NA	CNRL
Legionella pneumophila	CNR-L_190722758	JAWTHX000000000	NA	LEPN.1221.00203	213.41909951138	136.643371055171	128.05391352938	217.311917892747	142.431025778632	4	2.32923328313543	2.13558856772286	2.10739285573098	2.33708354469662	2.15360460205921	2.23887749940353	0.109161448346234	2.1319012457741	2.34585375303295	NT	3413288	97	14	NA	NA	NA	NA	clinical	NA	NA	NA	NA	NA	NA	2751	NA	CNRL
Legionella pneumophila	CNR-L_190344232	JAWTIZ000000000	NA	LEPN.1221.00204	260.570303537019	NA	NA	199.825294733196	99.7375343063064	3	2.41592491887889	NA	NA	2.30065046220694	1.99885862746364	2.23847800284982	0.215372082419244	1.99476602686593	2.48218997883372	NT	3505567	97	14	NA	NA	NA	NA	clinical	NA	NA	NA	NA	NA	NA	62	NA	CNRL
Legionella pneumophila	CNR-L_201938018	JAWTQZ000000000	NA	LEPN.1221.00205	255.409134627272	NA	NA	392.074777671853	719.390180028365	3	2.40723642561055	NA	NA	2.59336890486011	2.85696450522478	2.61918994523181	0.225973186446497	2.36348191116522	2.8748979792984	T	3396145	98	14	NA	NA	NA	NA	clinical	NA	NA	NA	NA	NA	NA	23	NA	CNRL
Legionella pneumophila	CNR-L_201768510	JAWTRS000000000	NA	LEPN.1221.00206	294.7336969835	NA	NA	260.7342030297	370.51480759254	3	2.46942979169445	NA	NA	2.41619800551715	2.56880556920394	2.48481112213851	0.0774577699025537	2.39716101472343	2.5724612295536	T	3542311	98	14	NA	NA	NA	NA	clinical	NA	NA	NA	NA	NA	NA	259	NA	CNRL
Legionella pneumophila	CNR-L_201178237	JAWTWH000000000	NA	LEPN.1221.00207	496.982631603391	NA	NA	613.6943872479	252.138168898757	3	2.69634121140816	NA	NA	2.78795215131324	2.40163859453548	2.62864398575229	0.201858184893995	2.40022414341974	2.85706382808485	T	3482328	99	14	NA	NA	NA	NA	clinical	NA	NA	NA	NA	NA	NA	2981	NA	CNRL
Legionella pneumophila	CNR-L_201359566	JAWTVA000000000	NA	LEPN.1221.00208	372.614359392715	NA	NA	316.647507387201	257.21968621601	3	2.57125958723456	NA	NA	2.50057607366053	2.4103042040959	2.49404662166366	0.0806761064247806	2.40275469055257	2.58533855277475	T	3408583	102	14	NA	NA	NA	NA	clinical	NA	NA	NA	NA	NA	NA	23	NA	CNRL
Legionella pneumophila	CNR-L_201367550	JAWTUU000000000	NA	LEPN.1221.00209	417.002971893771	NA	NA	410.527811180402	436.109895402038	3	2.62013915011157	NA	NA	2.61334258370407	2.63959594099525	2.62435922493696	0.0136259482574045	2.60894029627562	2.6397781535983	T	3504845	103	14	NA	NA	NA	NA	clinical	NA	NA	NA	NA	NA	NA	23	NA	CNRL
Legionella pneumophila	CNR-L_191861887	JAWSZK000000000	NA	LEPN.1221.00210	247.419949496144	117.455732455915	139.006291881262	178.549584108733	884.041340030131	4	2.39343471391394	2.0698742174799	2.14303445829345	2.25175884293825	2.94647257420672	2.4153850871347	0.378015452351027	2.04493675103089	2.78583342323851	NT	3290558	104	14	NA	NA	NA	NA	clinical	NA	NA	NA	NA	NA	NA	2131	NA	CNRL
Legionella pneumophila	CNR-L_201471673	JAWTTV000000000	NA	LEPN.1221.00211	231.958756044955	NA	NA	263.833425250744	306.006805332848	3	2.36541077103557	NA	NA	2.42132981578339	2.48573108493138	2.42415722391678	0.06020996729414	2.35602448387754	2.49228996395602	NT	3588671	105	14	NA	NA	NA	NA	clinical	NA	NA	NA	NA	NA	NA	259	NA	CNRL
Legionella pneumophila	CNR-L_192079803	JAWSXM000000000	NA	LEPN.1221.00212	554.596995394046	309.866799906292	240.348827963358	270.898895630056	311.640703994064	4	2.74397751239777	2.49117504706892	2.38084200867691	2.43280723455421	2.49365417674608	2.54040349269175	0.138598069568443	2.40457988035128	2.67622710503221	T	3458105	105	14	NA	NA	NA	NA	clinical	NA	NA	NA	NA	NA	NA	23	NA	CNRL
Legionella pneumophila	CNR-L_192006061	JAWSXW000000000	NA	LEPN.1221.00213	226.588496652988	192.030028485615	265.168531748782	285.84762240684	216.516800195316	4	2.35523785801219	2.28336914633843	2.42352198391544	2.45613458423655	2.33549160022308	2.35755829720256	0.0723731949112094	2.28663386946653	2.4284827249386	NT	3581743	107	14	NA	NA	NA	NA	clinical	NA	NA	NA	NA	NA	NA	259	NA	CNRL
Legionella pneumophila	CNR-L_191076053	JAWTGN000000000	NA	LEPN.1221.00214	327.361196955114	410.079053605455	341.198436417699	502.003009780893	409.343457178838	4	2.51502719997821	2.61286758656158	2.53300703229407	2.70070632098429	2.61208785315031	2.6101722401686	0.0758505832261613	2.53584003450378	2.68450444583342	T	3581229	107	14	NA	NA	NA	NA	clinical	NA	NA	NA	NA	NA	NA	259	NA	CNRL
Legionella pneumophila	CNR-L_210267156	JAWTOT000000000	NA	LEPN.1221.00215	296.234102563021	NA	NA	1309.90410546114	2951.43456123972	3	2.47163505318049	NA	NA	3.11723950329435	3.47003315855245	3.0196359050091	0.506304790616535	2.44670862685301	3.59256318316519	T	3687060	108	14	NA	NA	NA	NA	clinical	NA	NA	NA	NA	NA	NA	259	NA	CNRL
Legionella pneumophila	CNR-L_200259965	JAWSVV000000000	NA	LEPN.1221.00216	451.127812694167	NA	NA	97.0873759044749	235.602099694941	3	2.65429960281763	NA	NA	1.98716276305471	2.37217915658138	2.33788050748457	0.33488832278778	1.95892565890922	2.71683535605992	NT	3328363	114	14	NA	NA	NA	NA	clinical	NA	NA	NA	NA	NA	NA	487	NA	CNRL
Legionella pneumophila	CNR-L_200296535	JAWSVS000000000	NA	LEPN.1221.00217	9596.32998136507	NA	NA	NA	569.85487478353	2	3.98210517329142	NA	NA	NA	2.75576426776796	3.36893472052969	0.867153970342092	2.16714271673258	4.5707267243268	T	3395658	119	14	NA	NA	NA	NA	clinical	NA	NA	NA	NA	NA	NA	92	NA	CNRL
Legionella pneumophila	CNR-L_200013933	JAWSWL000000000	NA	LEPN.1221.00218	2409.95753642773	8723.08984639035	2467.06157698844	5148.85193402434	13816.5465737896	4	3.3820093903518	3.94067034566058	3.39217998946239	3.71171040296323	4.14039950531255	3.79369741107204	0.32558269894427	3.47463222911198	4.1127625930321	T	3212813	126	14	NA	NA	NA	NA	clinical	NA	NA	NA	NA	NA	NA	2918	NA	CNRL
Legionella pneumophila	CNR-L_201048422	JAWTXE000000000	NA	LEPN.1221.00219	329.391898701636	NA	NA	250.398360648398	178.510901299531	3	2.51771291361806	NA	NA	2.39863148123294	2.25166474274328	2.38933637919809	0.133267424743759	2.23853286254099	2.5401398958552	NT	3524389	133	14	NA	NA	NA	NA	clinical	NA	NA	NA	NA	NA	NA	701	NA	CNRL
Legionella pneumophila	CNR-L_201621544	JAWTSQ000000000	NA	LEPN.1221.00220	280.373820871287	NA	NA	360.567692271463	243.131532074124	3	2.44773746014369	NA	NA	2.55698681030425	2.38584128676496	2.4635218524043	0.0866577050017042	2.36546122967659	2.56158247513201	NT	3429406	134	14	NA	NA	NA	NA	clinical	NA	NA	NA	NA	NA	NA	701	NA	CNRL
Legionella pneumophila	CNR-L_202099550	JAWTQM000000000	NA	LEPN.1221.00221	189.289567751709	NA	NA	371.674964789604	3425.91536947492	3	2.27712667950678	NA	NA	2.57016330895718	3.53477663036796	2.79402220627731	0.658031499365584	2.04940314902246	3.53864126353215	T	3568447	148	14	NA	NA	NA	NA	clinical	NA	NA	NA	NA	NA	NA	259	NA	CNRL
Legionella pneumophila	CNR-L_191874990	JAWSZI000000000	NA	LEPN.1221.00222	219.032111968872	416.102845839521	310.641103947859	226.993865694718	202.849798060213	4	2.34050779076948	2.61920068606013	2.49225892092459	2.35601412093351	2.30717457969438	2.40572429436437	0.143768923110021	2.2648333386685	2.54661525006025	NT	3515510	154	14	NA	NA	NA	NA	clinical	NA	NA	NA	NA	NA	NA	92	NA	CNRL
Legionella pneumophila	CNR-L_201205779	JAWTWD000000000	NA	LEPN.1221.00223	328.66706314416	NA	NA	346.466546547836	222.989107793501	3	2.51675618411977	NA	NA	2.53966130719871	2.34828364986113	2.46823371372654	0.104509207880466	2.3499725850094	2.58649484244367	NT	3432882	161	14	NA	NA	NA	NA	clinical	NA	NA	NA	NA	NA	NA	701	NA	CNRL
Legionella pneumophila	CNR-L_201157539	JAWTWM000000000	NA	LEPN.1221.00224	272.625704133992	NA	NA	282.043847554891	181.126788198984	3	2.43556680027814	NA	NA	2.45031663055635	2.25798268613206	2.38128870565551	0.107040507338804	2.26016319458265	2.50241421672838	NT	3392931	38	15	NA	NA	NA	NA	clinical	NA	NA	NA	NA	NA	NA	224	NA	CNRL
Legionella pneumophila	CNR-L_200875140	JAWTYE000000000	NA	LEPN.1221.00225	241.949226470028	NA	NA	244.970295537269	210.616024825836	3	2.38372423797456	NA	NA	2.38911342613449	2.32349141161998	2.36544302524301	0.0364309518327219	2.32421827987029	2.40666777061573	NT	3286691	55	15	NA	NA	NA	NA	clinical	NA	NA	NA	NA	NA	NA	462	NA	CNRL
Legionella pneumophila	CNR-L_210962975	JAWTLZ000000000	NA	LEPN.1221.00226	205.318493091353	NA	NA	243.627547744697	227.762394488707	3	2.31242806815198	NA	NA	2.38672639380111	2.35748201994398	2.35221216063236	0.0374284498936198	2.30985866068416	2.39456566058057	NT	3442376	59	15	NA	NA	NA	NA	clinical	NA	NA	NA	NA	NA	NA	436	NA	CNRL
Legionella pneumophila	CNR-L_190428117	JAWTIR000000000	NA	LEPN.1221.00227	84.3100981218092	106.746811284372	134.087579243397	196.215149506742	120.216866312027	4	1.92587959474256	2.02835491074825	2.12738855029093	2.29273253562896	2.07996540304424	2.081733111041	0.154556821026115	1.93027020965291	2.2331960124291	NT	3488592	63	15	NA	NA	NA	NA	clinical	NA	NA	NA	NA	NA	NA	436	NA	CNRL
Legionella pneumophila	CNR-L_201066519	JAWTXA000000000	NA	LEPN.1221.00228	210.369159677264	NA	NA	295.852623172387	164.112939238309	3	2.3229820721561	NA	NA	2.47107542429494	2.21514282369943	2.33640010671682	0.128492827622789	2.19099945604776	2.48180075738588	NT	3386562	64	15	NA	NA	NA	NA	clinical	NA	NA	NA	NA	NA	NA	436	NA	CNRL
Legionella pneumophila	CNR-L_200918720	JAWTXY000000000	NA	LEPN.1221.00229	264.457555546651	NA	NA	333.741249525315	256.964772448019	3	2.42235597931622	NA	NA	2.52340988760802	2.40987358955668	2.45187981882697	0.0622604655330557	2.38142676423283	2.52233287342112	NT	3335649	67	15	NA	NA	NA	NA	clinical	NA	NA	NA	NA	NA	NA	84	NA	CNRL
Legionella pneumophila	CNR-L_201618881	JAWTSU000000000	NA	LEPN.1221.00230	247.657302805967	NA	NA	253.668764117054	316.626443728534	3	2.39385113878555	NA	NA	2.40426699301292	2.50054718306519	2.43288843828789	0.0588251800970567	2.3663227036856	2.49945417289018	NT	3404122	68	15	NA	NA	NA	NA	clinical	NA	NA	NA	NA	NA	NA	436	NA	CNRL
Legionella pneumophila	CNR-L_190875044	JAWTHJ000000000	NA	LEPN.1221.00231	105.15897328608	144.524145178057	117.835600628636	193.895604161884	168.252380335541	4	2.02184633724446	2.15994040931821	2.07127651982937	2.28756796323096	2.22596121708192	2.17382898171889	0.113938495900377	2.06217130751018	2.28548665592759	NT	3409920	69	15	NA	NA	NA	NA	clinical	NA	NA	NA	NA	NA	NA	436	NA	CNRL
Legionella pneumophila	CNR-L_210400771	JAWTNZ000000000	NA	LEPN.1221.00232	182.228922598429	NA	NA	171.780193591571	142.547949553982	3	2.26061730747803	NA	NA	2.2349730878435	2.15396097468795	2.21651712333649	0.0556718986605437	2.15351959702329	2.2795146496497	NT	3442675	69	15	NA	NA	NA	NA	clinical	NA	NA	NA	NA	NA	NA	436	NA	CNRL
Legionella pneumophila	CNR-L_190019965	JAWTKJ000000000	NA	LEPN.1221.00233	115.835378434195	266.424459955848	356.488075944742	161.073824472403	97.1060495076729	4	2.06384122184542	2.42557409413267	2.55204500785406	2.20702497051963	1.98724628640607	2.17092164322595	0.192660473666686	1.98211784841038	2.35972543804151	NT	3602940	72	15	NA	NA	NA	NA	clinical	NA	NA	NA	NA	NA	NA	259	NA	CNRL
Legionella pneumophila	CNR-L_191532349	JAWTCY000000000	NA	LEPN.1221.00234	162.091114678183	111.272727272727	174.237706434087	198.611332870715	211.309520410865	4	2.20975920885223	2.04638873265132	2.24114214564416	2.29800402594583	2.32491906434413	2.21976775794838	0.125616039759885	2.09666630104341	2.34286921485334	NT	3436406	78	15	NA	NA	NA	NA	clinical	NA	NA	NA	NA	NA	NA	436	NA	CNRL
Legionella pneumophila	CNR-L_201085288	JAWTWY000000000	NA	LEPN.1221.00235	410.587042249419	NA	NA	11512.4887514839	1979.1771021736	3	2.6134052393152	NA	NA	4.06116921886867	3.29648465780183	3.32368637199524	0.724265203543855	2.50411819997724	4.14325454401324	T	3465116	81	15	NA	NA	NA	NA	clinical	NA	NA	NA	NA	NA	NA	62	NA	CNRL
Legionella pneumophila	CNR-L_210418908	JAWTNX000000000	NA	LEPN.1221.00236	188.074667063477	NA	NA	229.77267391451	NA	2	2.27433030168823	NA	NA	2.36129837825219	NA	2.31781433997021	0.0614957166851252	2.23258719103517	2.40304148890525	NT	3541975	86	15	NA	NA	NA	NA	clinical	NA	NA	NA	NA	NA	NA	259	NA	CNRL
Legionella pneumophila	CNR-L_200042022	JAWSWJ000000000	NA	LEPN.1221.00237	2302.79900128094	NA	NA	183.977983841554	608.695641131843	3	3.36225603243054	NA	NA	2.26476585524757	2.78440019178231	2.80380735982014	0.549002414276763	2.18256405985118	3.4250506597891	T	3430797	88	15	NA	NA	NA	NA	clinical	NA	NA	NA	NA	NA	NA	23	NA	CNRL
Legionella pneumophila	CNR-L_211183863	JAWTKT000000000	NA	LEPN.1221.00238	443.661957305236	NA	NA	429.668141185362	271.364922695022	3	2.64705219085147	NA	NA	2.63313315303149	2.43355370896655	2.57124635094984	0.119448242539233	2.43608042373197	2.70641227816771	T	3468518	92	15	NA	NA	NA	NA	clinical	NA	NA	NA	NA	NA	NA	23	NA	CNRL
Legionella pneumophila	CNR-L_210962895	JAWTMA000000000	NA	LEPN.1221.00239	86547.0188969357	NA	NA	12960.5980557274	16083.1514293866	3	4.93725211324078	NA	NA	4.11262504214489	4.20637115102272	4.41874943546946	0.451476304333302	3.90786529021246	4.92963358072646	T	3417289	93	15	NA	NA	NA	NA	clinical	NA	NA	NA	NA	NA	NA	23	NA	CNRL
Legionella pneumophila	CNR-L_191004751	JAWTHB000000000	NA	LEPN.1221.00240	40742.8891252789	19329.5230403926	1807.11441620666	3100.60460200455	1523.72268872648	4	4.61005182207892	4.28622113786295	3.25698565048794	3.49144638728983	3.18290593438251	3.89265632040355	0.666899440758507	3.23910687780526	4.54620576300184	T	3603629	93	15	NA	NA	NA	NA	clinical	NA	NA	NA	NA	NA	NA	16	NA	CNRL
Legionella pneumophila	CNR-L_191690399	JAWTBN000000000	NA	LEPN.1221.00241	201.629610922673	651.239271653528	223.556458610065	448.510953182443	232.750687317766	4	2.30455431207898	2.81374058191211	2.34938722127716	2.65177305350856	2.36689097213618	2.53423972990896	0.239927632366288	2.29911497074201	2.7693644890759	T	3543588	94	15	NA	NA	NA	NA	clinical	NA	NA	NA	NA	NA	NA	2898	NA	CNRL
Legionella pneumophila	CNR-L_191680538	JAWTBQ000000000	NA	LEPN.1221.00242	179.390901961613	262.23484788072	880.186119952557	278.994699831789	NA	3	2.25380041346804	2.41869040374109	2.94457451569757	2.44559595289485	NA	2.37269559003466	0.103841342450499	2.25519020831036	2.49020097175896	NT	3579437	95	15	NA	NA	NA	NA	clinical	NA	NA	NA	NA	NA	NA	259	NA	CNRL
Legionella pneumophila	CNR-L_201935463	JAWTRA000000000	NA	LEPN.1221.00243	2497.47218771345	NA	NA	880.233732864389	1521.57156959617	3	3.39750066054573	NA	NA	2.944598007849	3.18229238492269	3.17479701777247	0.226544341358315	2.91844267295572	3.43115136258923	T	3477840	96	15	NA	NA	NA	NA	clinical	NA	NA	NA	NA	NA	NA	23	NA	CNRL
Legionella pneumophila	CNR-L_210210889	JAWTPI000000000	NA	LEPN.1221.00244	143313.55645221	NA	NA	1828.1786402358	16478.3561397986	3	5.15628727353707	NA	NA	3.26201863049959	4.21691388484756	4.21173992962807	0.947144920462662	3.13996424952981	5.28351560972633	T	3372748	102	15	NA	NA	NA	NA	clinical	NA	NA	NA	NA	NA	NA	23	NA	CNRL
Legionella pneumophila	CNR-L_201806238	JAWTRO000000000	NA	LEPN.1221.00245	246.768521741688	NA	NA	242.895705967316	459.183680491295	3	2.39228975947066	NA	NA	2.3854198371963	2.66198644472415	2.4798986804637	0.157730036385081	2.30141362145503	2.65838373947238	T	3531515	102	15	NA	NA	NA	NA	clinical	NA	NA	NA	NA	NA	NA	23	NA	CNRL
Legionella pneumophila	CNR-L_191242514	JAWTFB000000000	NA	LEPN.1221.00246	11547.2229154223	7441.51580409549	3355.04477307127	747.171276840549	1391.43731308262	4	4.06247754981039	3.87166140843604	3.52569832020339	2.87342016816125	3.14346364531213	3.48775569292995	0.569688207771014	2.92947150810577	4.04603987775413	T	3411307	104	15	NA	NA	NA	NA	clinical	NA	NA	NA	NA	NA	NA	42	NA	CNRL
Legionella pneumophila	CNR-L_201768401	JAWTRT000000000	NA	LEPN.1221.00247	4778.2930850769	NA	NA	549.538701656402	3446.56296717183	3	3.67927278445277	NA	NA	2.7399982833363	3.53738621726963	3.31888576168623	0.506325966082632	2.74593452167479	3.89183700169767	T	3521167	105	15	NA	NA	NA	NA	clinical	NA	NA	NA	NA	NA	NA	23	NA	CNRL
Legionella pneumophila	CNR-L_200807794	JAWTYM000000000	NA	LEPN.1221.00248	581.155422900379	NA	NA	352.244382011512	496.220818062459	3	2.76429229466444	NA	NA	2.54684407522112	2.69567498037149	2.66893711675235	0.111162570355109	2.54314713797527	2.79472709552943	T	3491952	106	15	NA	NA	NA	NA	clinical	NA	NA	NA	NA	NA	NA	23	NA	CNRL
Legionella pneumophila	CNR-L_210019229	JAWTQC000000000	NA	LEPN.1221.00249	173.58878589624	NA	NA	155.59938963693	390.975794939656	3	2.23952166565216	NA	NA	2.19200788906862	2.59214987133568	2.34122647535215	0.218600783919536	2.09386094681094	2.58859200389337	NT	3547345	108	15	NA	NA	NA	NA	clinical	NA	NA	NA	NA	NA	NA	259	NA	CNRL
Legionella pneumophila	CNR-L_191317036	JAWTEP000000000	NA	LEPN.1221.00250	423.394339804226	582.966231036358	189.059745355792	210.889567313252	301.330545459465	4	2.62674504780663	2.76564339849945	2.27659906860763	2.32405509576436	2.47904315773411	2.54887167495114	0.19015148209079	2.36252664669871	2.73521670320357	T	3490309	113	15	NA	NA	NA	NA	clinical	NA	NA	NA	NA	NA	NA	23	NA	CNRL
Legionella pneumophila	CNR-L_191295810	JAWTEU000000000	NA	LEPN.1221.00251	12201.0358060668	2806.21105236016	2400.98318877371	2274.74008220713	1375.1263867572	4	4.086396701639	3.44812033077949	3.38038911922055	3.35693178019666	3.13834261565629	3.50744785706786	0.40726538793926	3.10833511081252	3.9065606033232	T	3415391	114	15	NA	NA	NA	NA	clinical	NA	NA	NA	NA	NA	NA	23	NA	CNRL
Legionella pneumophila	CNR-L_191498162	JAWTDN000000000	NA	LEPN.1221.00252	1277.44042904208	548.949335081503	211.626385477054	1997.047318935	995.30942760518	4	3.10634065679773	2.7395322633756	2.32556981436835	3.30038835536088	2.99795811774118	3.03605484831885	0.233943940635933	2.80679399929494	3.26531569734275	T	3409126	117	15	NA	NA	NA	NA	clinical	NA	NA	NA	NA	NA	NA	23	NA	CNRL
Legionella pneumophila	CNR-L_191690294	JAWTBO000000000	NA	LEPN.1221.00253	221.548514262441	83.4232320867353	126.555128160216	68.7622779080707	237.813534640757	4	2.34546884193348	1.92128701181336	2.10227974796571	1.83735025525351	2.37623656791314	2.12008566922837	0.280399166630465	1.84529953528299	2.39487180317375	NT	3357758	118	15	NA	NA	NA	NA	clinical	NA	NA	NA	NA	NA	NA	664	NA	CNRL
Legionella pneumophila	CNR-L_201729285	JAWTSB000000000	NA	LEPN.1221.00254	224.928362306058	NA	NA	349.300265064008	290.074400937256	3	2.35204422118214	NA	NA	2.54319891519903	2.46250940401039	2.45258418013052	0.0959630752579976	2.34399373317049	2.56117462709055	NT	3507156	126	15	NA	NA	NA	NA	clinical	NA	NA	NA	NA	NA	NA	92	NA	CNRL
Legionella pneumophila	CNR-L_191637872	JAWTBY000000000	NA	LEPN.1221.00255	165.492379580892	178.127586530437	154.969001056698	166.149529680529	157.205242793408	4	2.21877800063643	2.25073118364165	2.19024483354822	2.22049911625909	2.19646702566191	2.22161883154977	0.0222820291292707	2.19978284425185	2.24345481884769	NT	3428687	136	15	NA	NA	NA	NA	clinical	NA	NA	NA	NA	NA	NA	701	NA	CNRL
Legionella pneumophila	CNR-L_201816662	JAWTRL000000000	NA	LEPN.1221.00256	237.125405782431	NA	NA	237.008681851154	240.317304746468	3	2.37497808708668	NA	NA	2.37476425491723	2.38078504456717	2.37684246219036	0.00341605004319277	2.37297690869459	2.38070801568613	NT	3508411	142	15	NA	NA	NA	NA	clinical	NA	NA	NA	NA	NA	NA	819	NA	CNRL
Legionella pneumophila	CNR-L_200529983	JAWTZE000000000	NA	LEPN.1221.00257	305.570577548536	NA	NA	138.670474092516	189.937102930922	3	2.48511153503627	NA	NA	2.14198400033979	2.27860980951963	2.3019017816319	0.172745515832913	2.10642542028974	2.49737814297405	NT	3508710	145	15	NA	NA	NA	NA	clinical	NA	NA	NA	NA	NA	NA	819	NA	CNRL
Legionella pneumophila	CNR-L_190215653	JAWTJS000000000	NA	LEPN.1221.00258	186.086110435417	231.61984350129	129.538960273481	155.667621177383	78.5147624233054	4	2.26971395837327	2.36477576383753	2.11240040692737	2.19219828882803	1.89495132090092	2.18040983298494	0.202970895354404	1.9815020105827	2.37931765538718	NT	3456949	150	15	NA	NA	NA	NA	clinical	NA	NA	NA	NA	NA	NA	1520	NA	CNRL
Legionella pneumophila	CNR-L_201452407	JAWTUB000000000	NA	LEPN.1221.00259	2959.71989365111	NA	NA	4659.06301148044	302.824548501296	3	3.4712506116002	NA	NA	3.66829858410205	2.48119107837926	3.20691342469384	0.636169528366474	2.48703306194037	3.92679378744731	T	3443110	157	15	NA	NA	NA	NA	clinical	NA	NA	NA	NA	NA	NA	444	NA	CNRL
Legionella pneumophila	CNR-L_202161568	JAWTQG000000000	NA	LEPN.1221.00260	205.650597621657	NA	NA	178.473063356316	153.31505772252	3	2.31312997590895	NA	NA	2.25157267804776	2.18558481085343	2.25009582160338	0.0637854067242484	2.17791716531197	2.32227447789478	NT	3510953	203	15	NA	NA	NA	NA	clinical	NA	NA	NA	NA	NA	NA	701	NA	CNRL
Legionella pneumophila	CNR-L_191413047	JAWTEI000000000	NA	LEPN.1221.00261	230.831322506359	102.101209529722	134.329862124906	159.265648346633	171.15447772347	4	2.36329473978998	2.00903088693483	2.12817256899358	2.20212211389102	2.23338826558407	2.20195900154998	0.146331020960199	2.05855723609849	2.34536076700146	NT	3436288	66	16	NA	NA	NA	NA	clinical	NA	NA	NA	NA	NA	NA	436	NA	CNRL
Legionella pneumophila	CNR-L_190313717	JAWTJF000000000	NA	LEPN.1221.00262	96.2772755754803	257.480856415442	271.002718957226	197.721485315573	138.428544965656	4	1.98352379224616	2.41074494498032	2.43297364815188	2.29605386429094	2.14122565401391	2.20788706388283	0.185927697275751	2.02568126868836	2.3900928590773	NT	3543674	68	16	NA	NA	NA	NA	clinical	NA	NA	NA	NA	NA	NA	259	NA	CNRL
Legionella pneumophila	CNR-L_191092286	JAWTGK000000000	NA	LEPN.1221.00263	218.947375747526	127.165312019297	182.864576891102	245.219536307965	118.129216583081	4	2.34033974420639	2.10436866120942	2.26212958546181	2.38955506687722	2.07235732379102	2.22665519902101	0.161474842614374	2.06841276105429	2.38489763698774	NT	3464916	72	16	NA	NA	NA	NA	clinical	NA	NA	NA	NA	NA	NA	20	NA	CNRL
Legionella pneumophila	CNR-L_191744329	JAWTBA000000000	NA	LEPN.1221.00264	201.554153924871	205.071355686437	175.943699859531	230.761988438372	210.434434836208	4	2.30439175316166	2.31190500246446	2.24537372036003	2.36316427254686	2.32311680789473	2.32564445901693	0.026169801935591	2.29999852437877	2.35129039365508	NT	3579174	77	16	NA	NA	NA	NA	clinical	NA	NA	NA	NA	NA	NA	16	NA	CNRL
Legionella pneumophila	CNR-L_200127935	JAWSWD000000000	NA	LEPN.1221.00265	7435.23277222909	NA	NA	4284.25747322198	4608.12880081817	3	3.87129456937609	NA	NA	3.63187556296268	3.66352460945657	3.72223158059845	0.130058627178231	3.57505909349003	3.86940406770686	T	3440024	79	16	NA	NA	NA	NA	clinical	NA	NA	NA	NA	NA	NA	23	NA	CNRL
Legionella pneumophila	CNR-L_210504884	JAWTNU000000000	NA	LEPN.1221.00266	437.382733244756	NA	NA	236.101970311717	224.095390958181	3	2.64086163420107	NA	NA	2.3730996113563	2.35043292435294	2.45479805663677	0.161533853563105	2.27200865237441	2.63758746089913	NT	3511448	80	16	NA	NA	NA	NA	clinical	NA	NA	NA	NA	NA	NA	87	NA	CNRL
Legionella pneumophila	CNR-L_201308737	JAWTVK000000000	NA	LEPN.1221.00267	213.440062592334	NA	NA	NA	243.875640997099	2	2.32927593959544	NA	NA	NA	2.38716842389366	2.35822218174455	0.0409361682270052	2.30148858964452	2.41495577384458	NT	3399704	80	16	NA	NA	NA	NA	clinical	NA	NA	NA	NA	NA	NA	436	NA	CNRL
Legionella pneumophila	CNR-L_190499522	JAWTIJ000000000	NA	LEPN.1221.00268	162.00294073629	101.033559608554	97.3932988055509	177.264405898351	114.141413041881	4	2.20952289808554	2.00446565429695	1.98852907605838	2.24862153947108	2.05744324470228	2.13001333413896	0.11749938287163	2.01486605482193	2.245160613456	NT	3473687	86	16	NA	NA	NA	NA	clinical	NA	NA	NA	NA	NA	NA	23	NA	CNRL
Legionella pneumophila	CNR-L_190445880	JAWTIO000000000	NA	LEPN.1221.00269	168.596156765634	131.270508185474	148.32631900516	152.828966385266	154.157757067916	4	2.22684767043996	2.11816716652384	2.17121821902949	2.18420567589569	2.18796538288693	2.1792964739366	0.045081994779619	2.13511693087697	2.22347601699624	NT	3453047	91	16	NA	NA	NA	NA	clinical	NA	NA	NA	NA	NA	NA	948	NA	CNRL
Legionella pneumophila	CNR-L_201250360	JAWTVU000000000	NA	LEPN.1221.00270	368.248780622832	NA	NA	428.211570957675	229.770228164911	3	2.56614131744365	NA	NA	2.63165839844458	2.36129375550402	2.51969782379742	0.141039032238046	2.36010006696893	2.6792955806259	T	3477154	91	16	NA	NA	NA	NA	clinical	NA	NA	NA	NA	NA	NA	23	NA	CNRL
Legionella pneumophila	CNR-L_201426479	JAWTUG000000000	NA	LEPN.1221.00271	450.63289915249	NA	NA	366.972473351785	439.25665618024	3	2.6538228948863	NA	NA	2.56463348899385	2.64271835120421	2.62039157836145	0.0486060811014523	2.5653896303977	2.6753935263252	T	3467303	95	16	NA	NA	NA	NA	clinical	NA	NA	NA	NA	NA	NA	23	NA	CNRL
Legionella pneumophila	CNR-L_191498832	JAWTDJ000000000	NA	LEPN.1221.00272	154.608229896785	98.956066788313	107.424657158558	138.039344780499	162.953629060827	4	2.18923260797578	1.99544242503983	2.0311039763249	2.14000288919603	2.21206403686954	2.13418548977029	0.0972603610040203	2.03887208742467	2.22949889211591	NT	3490950	98	16	NA	NA	NA	NA	clinical	NA	NA	NA	NA	NA	NA	23	NA	CNRL
Legionella pneumophila	CNR-L_210864836	JAWTMQ000000000	NA	LEPN.1221.00273	201.834867241587	NA	NA	442.263281150361	188.3623212844	3	2.30499619333096	NA	NA	2.6456808836252	2.27499403383478	2.40855703693031	0.205902456025035	2.17556075508114	2.64155331877949	NT	3479071	100	16	NA	NA	NA	NA	clinical	NA	NA	NA	NA	NA	NA	23	NA	CNRL
Legionella pneumophila	CNR-L_201806822	JAWTRN000000000	NA	LEPN.1221.00274	588.865086739435	NA	NA	453.306082863461	656.877898111756	3	2.77001580616907	NA	NA	2.65639154684671	2.81748464946163	2.7479640008258	0.082779577896352	2.65429181140544	2.84163619024616	T	3493875	100	16	NA	NA	NA	NA	clinical	NA	NA	NA	NA	NA	NA	23	NA	CNRL
Legionella pneumophila	CNR-L_201145750	JAWTWP000000000	NA	LEPN.1221.00275	890.925788117117	NA	NA	371.777929164035	164.552619437121	3	2.94984152990273	NA	NA	2.5702836040298	2.21630480001862	2.57880997798372	0.366842688099232	2.16369602548047	2.99392393048696	T	3478397	102	16	NA	NA	NA	NA	clinical	NA	NA	NA	NA	NA	NA	23	NA	CNRL
Legionella pneumophila	CNR-L_190761822	JAWTHW000000000	NA	LEPN.1221.00276	17436.626082031	2841.9855807504	894.49292532898	1254.38068633723	435.724604443043	4	4.24146245446642	3.4536218701374	2.95157691002051	3.0984293585724	2.63921208431524	3.35818144187286	0.676678728408434	2.69504847348042	4.02131441026531	T	3507127	104	16	NA	NA	NA	NA	clinical	NA	NA	NA	NA	NA	NA	1010	NA	CNRL
Legionella pneumophila	CNR-L_201400410	JAWTUM000000000	NA	LEPN.1221.00277	912.265371009313	NA	NA	580.513740364411	416.214734451863	3	2.96012118964511	NA	NA	2.76381250365051	2.61931745064223	2.78108371464595	0.171057061171185	2.58751798451164	2.97464944478026	T	3314197	106	16	NA	NA	NA	NA	clinical	NA	NA	NA	NA	NA	NA	363	NA	CNRL
Legionella pneumophila	CNR-L_190466062	JAWTIN000000000	NA	LEPN.1221.00278	80.7319694255545	NA	NA	NA	NA	1	1.90704554706063	NA	NA	NA	NA	1.90704554706063	0	1.90704554706063	1.90704554706063	NT	3544982	106	16	NA	NA	NA	NA	clinical	NA	NA	NA	NA	NA	NA	259	NA	CNRL
Legionella pneumophila	CNR-L_201876354	JAWTRE000000000	NA	LEPN.1221.00279	970.243960270071	NA	NA	386.662923715492	468.965536090591	3	2.98688094795465	NA	NA	2.58733253049628	2.67114092792693	2.74845146879262	0.210695097878617	2.5100319017934	2.98687103579185	T	3441670	108	16	NA	NA	NA	NA	clinical	NA	NA	NA	NA	NA	NA	23	NA	CNRL
Legionella pneumophila	CNR-L_191047340	JAWTGS000000000	NA	LEPN.1221.00280	471.756672455088	601.879012725924	183.365292823891	294.695475089775	198.916799659476	4	2.67371805147594	2.77950919991852	2.26331713634224	2.46937346751389	2.29867146332205	2.5553180455576	0.214113812230354	2.34549036527557	2.76514572583963	T	3440153	112	16	NA	NA	NA	NA	clinical	NA	NA	NA	NA	NA	NA	23	NA	CNRL
Legionella pneumophila	CNR-L_190328763	JAWTJD000000000	NA	LEPN.1221.00281	150.948107746894	NA	NA	NA	NA	1	2.17882767317075	NA	NA	NA	NA	2.17882767317075	0	2.17882767317075	2.17882767317075	NT	3391327	114	16	NA	NA	NA	NA	clinical	NA	NA	NA	NA	NA	NA	2762	NA	CNRL
Legionella pneumophila	CNR-L_191822860	JAWSZY000000000	NA	LEPN.1221.00282	10410.2180929826	3527.78703169919	1020.91381968689	8243.16282352038	834.564852145522	4	4.01745982802991	3.54750235941058	3.00898908271951	3.91609387835372	2.92146009036769	3.60062903904047	0.495768385580164	3.11478494883513	4.08647312924582	T	3389690	115	16	NA	NA	NA	NA	clinical	NA	NA	NA	NA	NA	NA	23	NA	CNRL
Legionella pneumophila	CNR-L_201426458	JAWTUH000000000	NA	LEPN.1221.00283	801.204849771604	NA	NA	450.36387626131	457.896235528087	3	2.90374356945663	NA	NA	2.65356354842956	2.66076707310599	2.73935806366406	0.142407579074814	2.57821167875867	2.90050444856944	T	3501581	122	16	NA	NA	NA	NA	clinical	NA	NA	NA	NA	NA	NA	23	NA	CNRL
Legionella pneumophila	CNR-L_200416557	JAWTZP000000000	NA	LEPN.1221.00284	9937.21624572664	NA	NA	27004.7009958076	1646.45581659444	3	3.99726474069099	NA	NA	4.43143937300437	3.21655008071043	3.88175139813526	0.615626914099698	3.18511676462671	4.57838603164382	T	3435253	126	16	NA	NA	NA	NA	clinical	NA	NA	NA	NA	NA	NA	23	NA	CNRL
Legionella pneumophila	CNR-L_201668723	JAWTSK000000000	NA	LEPN.1221.00285	235.920850475717	NA	NA	325.342461047753	275.260539955436	3	2.37276632514329	NA	NA	2.5123407475589	2.43974395745976	2.44161701005399	0.0698060605726941	2.36262546775787	2.5206085523501	NT	3427909	127	16	NA	NA	NA	NA	clinical	NA	NA	NA	NA	NA	NA	701	NA	CNRL
Legionella pneumophila	CNR-L_201537545	JAWTTH000000000	NA	LEPN.1221.00286	241.209445984594	NA	NA	343.162848386592	301.687157091133	3	2.38239431117399	NA	NA	2.53550026398419	2.47955682252775	2.46581713256198	0.0774722047365777	2.37815069089464	2.55348357422932	NT	3477722	132	16	NA	NA	NA	NA	clinical	NA	NA	NA	NA	NA	NA	701	NA	CNRL
Legionella pneumophila	CNR-L_191778101	JAWTAS000000000	NA	LEPN.1221.00287	2914.69546511723	278.384276867477	317.508613469513	1182.651288436	251.049278392793	4	3.46459318526031	2.44464470269669	2.50175551145961	3.07285670926629	2.39975897739139	2.84546339365367	0.514566959859241	2.34119703917448	3.34972974813286	T	3396295	132	16	NA	NA	NA	NA	clinical	NA	NA	NA	NA	NA	NA	92	NA	CNRL
Legionella pneumophila	CNR-L_210028715	JAWTQA000000000	NA	LEPN.1221.00288	46747.1593442134	NA	NA	2553.13128189457	4888.73447647142	3	4.66975522550553	NA	NA	3.40707314678095	3.68919644991779	3.92200827406809	0.6627537378855	3.1720455990712	4.67197094906498	T	3440069	133	16	NA	NA	NA	NA	clinical	NA	NA	NA	NA	NA	NA	23	NA	CNRL
Legionella pneumophila	CNR-L_200318382	JAWSVR000000000	NA	LEPN.1221.00289	318.906619951468	NA	NA	470.387232495311	149.581010312924	3	2.50366353454102	NA	NA	2.67245552537233	2.17487646224646	2.45033184071994	0.253040378575578	2.16399495817858	2.7366687232613	NT	3464488	139	16	NA	NA	NA	NA	clinical	NA	NA	NA	NA	NA	NA	92	NA	CNRL
Legionella pneumophila	CNR-L_201674967	JAWTSI000000000	NA	LEPN.1221.00290	94673.8989300411	NA	NA	6813.01229052164	2584.16201038251	3	4.97623026292	NA	NA	3.83333917239763	3.4123197376549	4.07396305765751	0.809245897967306	3.15823194415805	4.98969417115698	T	3521590	156	16	NA	NA	NA	NA	clinical	NA	NA	NA	NA	NA	NA	532	NA	CNRL
Legionella pneumophila	CNR-L_191609887	JAWTCC000000000	NA	LEPN.1221.00291	187.847413030578	194.174764718152	135.718687853611	222.95966521511	223.864379675762	4	2.27380521848761	2.28819278759163	2.13263965217636	2.34822630359124	2.34998499603132	2.31505232642545	0.0397641501287744	2.27608417536133	2.35402047748957	NT	3526169	168	16	NA	NA	NA	NA	clinical	NA	NA	NA	NA	NA	NA	23	NA	CNRL
Legionella pneumophila	CNR-L_200410850	JAWTZQ000000000	NA	LEPN.1221.00292	230.274291970308	132.850240092258	164.83516978332	240.182132800101	169.459962605578	4	2.36224545564274	2.12336234362133	2.21704987977159	2.3805406970097	2.2290671062359	2.27380390062742	0.120897608471418	2.15532642141691	2.39228137983792	NT	3489385	171	16	NA	NA	NA	NA	clinical	NA	NA	NA	NA	NA	NA	701	NA	CNRL
Legionella pneumophila	CNR-L_202128034	JAWTQJ000000000	NA	LEPN.1221.00293	303.267979527168	NA	NA	211.621650932262	391.361077587037	3	2.48182655785837	NA	NA	2.32556009814288	2.59257763115919	2.46665476238681	0.13415374861666	2.31484829427936	2.61846123049426	NT	3577300	173	16	NA	NA	NA	NA	clinical	NA	NA	NA	NA	NA	NA	259	NA	CNRL
Legionella pneumophila	CNR-L_190084766	JAWTKA000000000	NA	LEPN.1221.00294	146.702753284087	118.7029477665	134.773301033474	182.914157726331	107.762113043092	4	2.16643826466036	2.07446150398264	2.12960386577288	2.26224732157517	2.03246609862025	2.1339032972096	0.102231020629851	2.03371873794097	2.23408785647824	NT	3384531	65	17	NA	NA	NA	NA	clinical	NA	NA	NA	NA	NA	NA	624	NA	CNRL
Legionella pneumophila	CNR-L_201374147	JAWTUT000000000	NA	LEPN.1221.00295	476.327097963693	NA	NA	223.353116558589	249.908575206996	3	2.6779052889677	NA	NA	2.3489920167799	2.39778115849213	2.47489282141324	0.177498286116138	2.27403829302125	2.67574734980524	NT	3619662	68	17	NA	NA	NA	NA	clinical	NA	NA	NA	NA	NA	NA	1850	NA	CNRL
Legionella pneumophila	CNR-L_200994885	JAWTXP000000000	NA	LEPN.1221.00296	734.772818129955	NA	NA	535.79021463248	356.487160378449	3	2.8661530818274	NA	NA	2.72899477763739	2.55204389245659	2.71573058397379	0.157474124340974	2.53753511138341	2.89392605656418	T	3478570	81	17	NA	NA	NA	NA	clinical	NA	NA	NA	NA	NA	NA	23	NA	CNRL
Legionella pneumophila	CNR-L_190397155	JAWTIV000000000	NA	LEPN.1221.00297	167.945563688617	104.630187190127	101.475048263924	188.175168838866	170.086387789673	4	2.22516853636464	2.01965700230077	2.00635926655006	2.2745623143742	2.23066955791365	2.18751435273832	0.114066715856942	2.07573102528113	2.2992976801955	NT	3452361	86	17	NA	NA	NA	NA	clinical	NA	NA	NA	NA	NA	NA	948	NA	CNRL
Legionella pneumophila	CNR-L_191532311	JAWTCZ000000000	NA	LEPN.1221.00298	35578.2412079971	NA	358.920352726216	22795.3414357744	1836.05190490254	3	4.55118447515484	NA	2.55499808587871	4.35784610158568	3.2638849544764	4.05763851040564	0.6941746627012	3.27212036513582	4.84315665567546	T	3423366	87	17	NA	NA	NA	NA	clinical	NA	NA	NA	NA	NA	NA	906	NA	CNRL
Legionella pneumophila	CNR-L_210211657	JAWTPH000000000	NA	LEPN.1221.00299	5291.7667252337	NA	NA	1217.22635087843	1030.24787886363	3	3.72360069111321	NA	NA	3.08537134552414	3.01294172904591	3.27397125522775	0.391070945669452	2.83144095209652	3.71650155835898	T	3464439	87	17	NA	NA	NA	NA	clinical	NA	NA	NA	NA	NA	NA	1	NA	CNRL
Legionella pneumophila	CNR-L_201145784	JAWTWO000000000	NA	LEPN.1221.00300	10078.6315458189	NA	NA	1058.37074012222	982.498736280267	3	4.0034015685733	NA	NA	3.02463782477439	2.99233200044506	3.34012379793092	0.574642469142901	2.6898665776545	3.99038101820733	T	3454351	89	17	NA	NA	NA	NA	clinical	NA	NA	NA	NA	NA	NA	23	NA	CNRL
Legionella pneumophila	CNR-L_191211280	JAWTFL000000000	NA	LEPN.1221.00301	456.184358597393	227.469051493231	163.357633574179	246.299289904713	236.322815316879	4	2.65914039034156	2.35692231668535	2.21313943352638	2.39146315974446	2.3735056517547	2.44525787963152	0.143284279390842	2.30484186605311	2.58567389320993	NT	3399763	89	17	NA	NA	NA	NA	clinical	NA	NA	NA	NA	NA	NA	23	NA	CNRL
Legionella pneumophila	CNR-L_191875057	JAWSZG000000000	NA	LEPN.1221.00302	308.025305873251	373.022983629622	179.366144852064	305.872179292429	157.936040719667	4	2.4885863975058	2.57173559147626	2.25374047387283	2.48553997737944	2.19848124653538	2.43608580322422	0.163359336181943	2.27599659549673	2.59617501095171	NT	3503236	89	17	NA	NA	NA	NA	clinical	NA	NA	NA	NA	NA	NA	23	NA	CNRL
Legionella pneumophila	CNR-L_190350479	JAWTIX000000000	NA	LEPN.1221.00303	346.518113957527	396.967010697554	187.805846048163	263.125068364347	374.07407297301	4	2.53972594193825	2.59875441692102	2.27370910692339	2.42016222601682	2.57295760834534	2.53290004830535	0.0789468500118364	2.45553355694731	2.6102665396634	T	3489679	90	17	NA	NA	NA	NA	clinical	NA	NA	NA	NA	NA	NA	23	NA	CNRL
Legionella pneumophila	CNR-L_210343629	JAWTOH000000000	NA	LEPN.1221.00304	33970.7117889371	NA	NA	1239.70137580998	535.077272448757	3	4.53110464674548	NA	NA	3.0933170831809	2.72841650459094	3.45094607817244	0.953071355151409	2.37246412912646	4.52942802721842	T	3484821	93	17	NA	NA	NA	NA	clinical	NA	NA	NA	NA	NA	NA	23	NA	CNRL
Legionella pneumophila	CNR-L_191412986	JAWTEJ000000000	NA	LEPN.1221.00305	322.959470243179	537.848613516116	261.915632790378	709.509639478998	318.828077715619	4	2.50914802402099	2.73066005342398	2.41816142065502	2.85095830020801	2.50355656071657	2.64858073459239	0.171432382617766	2.48058008673503	2.81658138244974	T	3470071	93	17	NA	NA	NA	NA	clinical	NA	NA	NA	NA	NA	NA	23	NA	CNRL
Legionella pneumophila	CNR-L_200909730	JAWTYA000000000	NA	LEPN.1221.00306	337.398364664235	NA	NA	356.972878325668	292.186030719759	3	2.52814297327676	NA	NA	2.55263522103951	2.46565944867443	2.51547921433023	0.0448494630694405	2.46472820173988	2.56623022692059	T	3519947	94	17	NA	NA	NA	NA	clinical	NA	NA	NA	NA	NA	NA	445	NA	CNRL
Legionella pneumophila	CNR-L_200904317	JAWTYB000000000	NA	LEPN.1221.00307	32530.346079823	NA	NA	44551.6101369482	14753.1014300403	3	4.51228868362486	NA	NA	4.64886340446617	4.16888332827112	4.44334513878738	0.247305737230495	4.16349749458216	4.7231927829926	T	3479761	95	17	NA	NA	NA	NA	clinical	NA	NA	NA	NA	NA	NA	1	NA	CNRL
Legionella pneumophila	CNR-L_192212119	JAWSWS000000000	NA	LEPN.1221.00308	468.792590374183	264.467963614831	463.879016706991	2229.67222266205	2735.29406567346	4	2.67098073870748	2.42237307119935	2.66640472790899	3.34824102342842	3.43700402325961	2.96964971414872	0.500155412685459	2.47950641638058	3.45979301191685	T	3412798	95	17	NA	NA	NA	NA	clinical	NA	NA	NA	NA	NA	NA	364	NA	CNRL
Legionella pneumophila	CNR-L_191831793	JAWSZW000000000	NA	LEPN.1221.00309	504.355808306704	283.107475420581	191.14802778747	544.707097075507	2080.88317151079	4	2.70273702665336	2.45195133701274	2.28136982144771	2.73616303380196	3.31824769799516	2.8022747738658	0.366621100564572	2.4429926973263	3.1615568504053	T	3482877	95	17	NA	NA	NA	NA	clinical	NA	NA	NA	NA	NA	NA	23	NA	CNRL
Legionella pneumophila	CNR-L_191573519	JAWTCL000000000	NA	LEPN.1221.00310	915.746067862504	502.227618122129	118.37475005554	438.843250047351	1269.68817823992	4	2.96177506251618	2.70090059142796	2.07325907501353	2.64230942275702	3.10369707599727	2.85217053817461	0.21771773433986	2.63881107912372	3.0655299972255	T	3478050	96	17	NA	NA	NA	NA	clinical	NA	NA	NA	NA	NA	NA	23	NA	CNRL
Legionella pneumophila	CNR-L_210772400	JAWTNA000000000	NA	LEPN.1221.00311	13881.4653053831	NA	NA	358.311047109028	319.099738500356	3	4.14243531197285	NA	NA	2.55426019813131	2.50392644829286	3.06687398613234	0.931803356844161	2.0124586005632	4.12128937170148	T	3496279	96	17	NA	NA	NA	NA	clinical	NA	NA	NA	NA	NA	NA	23	NA	CNRL
Legionella pneumophila	CNR-L_201204689	JAWTWE000000000	NA	LEPN.1221.00312	390.772120208591	NA	NA	450.399078065007	311.553449518978	3	2.59192357124049	NA	NA	2.65359749287417	2.49353256412477	2.57968454274648	0.0807312871057187	2.48833016996404	2.67103891552892	T	3487813	97	17	NA	NA	NA	NA	clinical	NA	NA	NA	NA	NA	NA	23	NA	CNRL
Legionella pneumophila	CNR-L_201164808	JAWTWJ000000000	NA	LEPN.1221.00313	4913.8605722746	NA	NA	4068.66733742708	619.715618032261	3	3.69142282948415	NA	NA	3.6094521824987	2.79219244134858	3.36435581777714	0.49720015460215	2.80173121584888	3.9269804197054	T	3435932	97	17	NA	NA	NA	NA	clinical	NA	NA	NA	NA	NA	NA	23	NA	CNRL
Legionella pneumophila	CNR-L_210592459	JAWTNN000000000	NA	LEPN.1221.00314	839.359169506895	NA	NA	356.643369724957	748.627481894755	3	2.9239478392034	NA	NA	2.5522341545627	2.87426576589378	2.78348258655329	0.201801771735696	2.55512658054588	3.0118385925607	T	3480455	97	17	NA	NA	NA	NA	clinical	NA	NA	NA	NA	NA	NA	23	NA	CNRL
Legionella pneumophila	CNR-L_201392974	JAWTUQ000000000	NA	LEPN.1221.00315	230.769219996149	NA	NA	179.311888664964	205.368031525742	3	2.3631778821385	NA	NA	2.25360908493543	2.31253284036881	2.30977326914758	0.0548365002085795	2.24772106780489	2.37182547049027	NT	3542107	98	17	NA	NA	NA	NA	clinical	NA	NA	NA	NA	NA	NA	259	NA	CNRL
Legionella pneumophila	CNR-L_210618008	JAWTNL000000000	NA	LEPN.1221.00316	209.973747444118	NA	NA	365.978797572268	341.682544821337	3	2.32216499924407	NA	NA	2.56345592592968	2.53362279301766	2.47308123939714	0.131545762422397	2.32422593126178	2.6219365475325	NT	3496621	98	17	NA	NA	NA	NA	clinical	NA	NA	NA	NA	NA	NA	23	NA	CNRL
Legionella pneumophila	CNR-L_201644477	JAWTSN000000000	NA	LEPN.1221.00317	78931.2290396538	NA	NA	1116.96679346724	570.83465963356	3	4.89724886526557	NA	NA	3.04804026207863	2.75651033450325	3.56726648728248	1.16098547319817	2.25351188834176	4.88102108622321	T	3402768	98	17	NA	NA	NA	NA	clinical	NA	NA	NA	NA	NA	NA	23	NA	CNRL
Legionella pneumophila	CNR-L_192125707	JAWSXG000000000	NA	LEPN.1221.00318	495.073905871197	664.340938191351	213.962586589429	264.257993968166	447.892270537386	4	2.69467003633997	2.82239101547451	2.33033783943202	2.42202813385553	2.65117356770942	2.64756568834486	0.166995927978865	2.48391268614315	2.81121869054657	T	3479993	98	17	NA	NA	NA	NA	clinical	NA	NA	NA	NA	NA	NA	23	NA	CNRL
Legionella pneumophila	CNR-L_210977352	JAWTLX000000000	NA	LEPN.1221.00319	129193.792043362	NA	NA	32409.6983629417	16506.602556016	3	5.1112416456553	NA	NA	4.51067498907233	4.21765769452205	4.61319144308323	0.455527482088572	4.09772304287216	5.1286598432943	T	3466995	99	17	NA	NA	NA	NA	clinical	NA	NA	NA	NA	NA	NA	1	NA	CNRL
Legionella pneumophila	CNR-L_190313817	JAWTJE000000000	NA	LEPN.1221.00320	214.661800095998	409.97323775312	217.557834357899	312.83567251696	320.550171907878	4	2.33175476691618	2.61275550775513	2.33757472705481	2.4953162696242	2.50589601412764	2.48643063960579	0.115960414411326	2.37279152166652	2.60006975754506	T	3479198	100	17	NA	NA	NA	NA	clinical	NA	NA	NA	NA	NA	NA	23	NA	CNRL
Legionella pneumophila	CNR-L_191788046	JAWTAJ000000000	NA	LEPN.1221.00321	66438.8139728871	55177.1774286259	8912.35231812531	8197.06484415866	10729.4402870827	4	4.82242187107575	4.74175948051204	3.94999234645547	3.91365837065438	4.03057706711305	4.3771041973388	0.471219832754078	3.91531724683931	4.83889114783829	T	3467142	101	17	NA	NA	NA	NA	clinical	NA	NA	NA	NA	NA	NA	1	NA	CNRL
Legionella pneumophila	CNR-L_201488216	JAWTTT000000000	NA	LEPN.1221.00322	536.643387096245	NA	NA	492.687784635881	363.685724246206	3	2.72968578204213	NA	NA	2.6925717948079	2.5607262540303	2.66099461029344	0.0887956612841542	2.56051470673644	2.76147451385045	T	3482464	101	17	NA	NA	NA	NA	clinical	NA	NA	NA	NA	NA	NA	23	NA	CNRL
Legionella pneumophila	CNR-L_201244152	JAWTVW000000000	NA	LEPN.1221.00323	3657.83013632786	NA	NA	15341.331109207	5323.52066331924	3	3.56322353368049	NA	NA	4.18586304333547	3.7261989441266	3.82509517371418	0.32288595187129	3.45972203684303	4.19046831058534	T	3416109	102	17	NA	NA	NA	NA	clinical	NA	NA	NA	NA	NA	NA	23	NA	CNRL
Legionella pneumophila	CNR-L_201179225	JAWTWG000000000	NA	LEPN.1221.00324	692.812688909798	NA	NA	632.868720029754	355.979242019095	3	2.84061583321403	NA	NA	2.80131363090257	2.55142467398579	2.73111804603413	0.156854858851137	2.55362332543765	2.90861276663061	T	3468255	103	17	NA	NA	NA	NA	clinical	NA	NA	NA	NA	NA	NA	2981	NA	CNRL
Legionella pneumophila	CNR-L_210600716	JAWTNM000000000	NA	LEPN.1221.00325	805.046590279376	NA	NA	316.68384054959	649.524371415959	3	2.90582101492158	NA	NA	2.50062590315974	2.81259545128725	2.73968078978952	0.212210227239209	2.49954672402057	2.97981485555848	T	3479011	108	17	NA	NA	NA	NA	clinical	NA	NA	NA	NA	NA	NA	23	NA	CNRL
Legionella pneumophila	CNR-L_210376775	JAWTOC000000000	NA	LEPN.1221.00326	51923.8853389083	NA	NA	7039.48005554235	1416.2362969618	3	4.71536718221518	NA	NA	3.84754058281428	3.15113572080073	3.9046811619434	0.78367965429575	3.01788044505658	4.79148187883021	T	3469252	108	17	NA	NA	NA	NA	clinical	NA	NA	NA	NA	NA	NA	1	NA	CNRL
Legionella pneumophila	CNR-L_190543781	JAWTIF000000000	NA	LEPN.1221.00327	155.721056405851	122.797047702897	100.474459834655	198.721678511171	182.038838503031	4	2.19234734129372	2.08918792558566	2.0020556800399	2.29824524679892	2.26016405583164	2.20998614237749	0.0916712041222072	2.12015001312801	2.29982227162696	NT	3504041	108	17	NA	NA	NA	NA	clinical	NA	NA	NA	NA	NA	NA	23	NA	CNRL
Legionella pneumophila	CNR-L_201450573	JAWTUC000000000	NA	LEPN.1221.00328	343.335666995955	NA	NA	353.619477072143	396.541085015149	3	2.5357189219079	NA	NA	2.54853617758538	2.59828819057164	2.56084776335497	0.0330516217968237	2.52344701964161	2.59824850706834	T	3485489	109	17	NA	NA	NA	NA	clinical	NA	NA	NA	NA	NA	NA	23	NA	CNRL
Legionella pneumophila	CNR-L_201504845	JAWTTO000000000	NA	LEPN.1221.00329	16489.5538862724	NA	NA	767.01190990954	960.63235031116	3	4.21720890625998	NA	NA	2.88480210758371	2.98255720787556	3.36152274057308	0.74265612871586	2.52114365999398	4.20190182115219	T	3482986	109	17	NA	NA	NA	NA	clinical	NA	NA	NA	NA	NA	NA	23	NA	CNRL
Legionella pneumophila	CNR-L_191929821	JAWSYT000000000	NA	LEPN.1221.00330	203.437381100395	175.8831453982	217.87793722557	223.531182878947	422.412545475688	4	2.30843075642361	2.24522422370265	2.33821325490753	2.34933811631633	2.62573680808152	2.38218247613103	0.167922942299461	2.21762101658856	2.5467439356735	NT	3482517	111	17	NA	NA	NA	NA	clinical	NA	NA	NA	NA	NA	NA	23	NA	CNRL
Legionella pneumophila	CNR-L_201713929	JAWTSD000000000	NA	LEPN.1221.00331	156.082773268326	NA	NA	228.616030305508	290.668670144199	3	2.19335497297046	NA	NA	2.35910667938009	2.46339822366327	2.33861995867127	0.136182299162684	2.18451801170508	2.49272190563746	NT	3436871	113	17	NA	NA	NA	NA	clinical	NA	NA	NA	NA	NA	NA	23	NA	CNRL
Legionella pneumophila	CNR-L_210922543	JAWTMJ000000000	NA	LEPN.1221.00332	1974.19134399131	NA	NA	1019.2307653823	383.309060435907	3	3.29538924337532	NA	NA	3.00827252432615	2.58354908497523	2.9624036175589	0.358129962770199	2.55714886074291	3.36765837437489	T	3511364	113	17	NA	NA	NA	NA	clinical	NA	NA	NA	NA	NA	NA	23	NA	CNRL
Legionella pneumophila	CNR-L_201738486	JAWTRY000000000	NA	LEPN.1221.00333	282.12520903359	NA	NA	304.214345156141	307.644505888969	3	2.45044189386553	NA	NA	2.48317968925434	2.48804916358654	2.47389024890213	0.0204523094175212	2.45074670733636	2.49703379046791	NT	3475128	114	17	NA	NA	NA	NA	clinical	NA	NA	NA	NA	NA	NA	23	NA	CNRL
Legionella pneumophila	CNR-L_201458546	JAWTUA000000000	NA	LEPN.1221.00334	203.373607171953	NA	NA	357.183349061867	292.956317561043	3	2.30829459163831	NA	NA	2.55289120503425	2.46680286794284	2.44266288820513	0.124072276466156	2.30226447016168	2.58306130624859	NT	3421098	114	17	NA	NA	NA	NA	clinical	NA	NA	NA	NA	NA	NA	542	NA	CNRL
Legionella pneumophila	CNR-L_201489312	JAWTTS000000000	NA	LEPN.1221.00335	1636.51590505509	NA	NA	580.71031961975	933.310441652194	3	3.21392023050812	NA	NA	2.76395954381202	2.9700261246375	2.98263529965255	0.225245196095113	2.72775104908213	3.23751955022297	T	3441485	114	17	NA	NA	NA	NA	clinical	NA	NA	NA	NA	NA	NA	23	NA	CNRL
Legionella pneumophila	CNR-L_191046954	JAWTGU000000000	NA	LEPN.1221.00336	52183.3784491294	NA	NA	NA	17046.6428971173	2	4.71753219270819	NA	NA	NA	4.23163886339823	4.47458552805321	0.343578468088383	3.99841881516531	4.9507522409411	T	3468144	116	17	NA	NA	NA	NA	clinical	NA	NA	NA	NA	NA	NA	1	NA	CNRL
Legionella pneumophila	CNR-L_210969102	JAWTLY000000000	NA	LEPN.1221.00337	65319.7856740929	NA	NA	34432.4227153575	3179.08025683738	3	4.81504475106905	NA	NA	4.53696758137136	3.502301491948	4.28477127479614	0.69175570028701	3.50199039288548	5.06755215670679	T	3473191	116	17	NA	NA	NA	NA	clinical	NA	NA	NA	NA	NA	NA	1	NA	CNRL
Legionella pneumophila	CNR-L_190344591	JAWTIY000000000	NA	LEPN.1221.00338	338.048419502265	466.809414215261	208.496213854685	285.207244189246	306.163033284831	4	2.52897890979425	2.66913960594341	2.31909817289756	2.45516055228593	2.48595275197428	2.53480795499947	0.0945330803387095	2.44216723859371	2.62744867140522	T	3508288	119	17	NA	NA	NA	NA	clinical	NA	NA	NA	NA	NA	NA	23	NA	CNRL
Legionella pneumophila	CNR-L_210046358	JAWTPU000000000	NA	LEPN.1221.00339	44503.0220727572	NA	NA	8318.84956844597	5951.476706436	3	4.64838950367662	NA	NA	3.92006327092759	3.77462473814632	4.11435917091684	0.468165984384849	3.58458922180722	4.64412912002647	T	3564341	120	17	NA	NA	NA	NA	clinical	NA	NA	NA	NA	NA	NA	1	NA	CNRL
Legionella pneumophila	CNR-L_191371416	JAWTEL000000000	NA	LEPN.1221.00340	280.689875455123	552.147217500554	309.389883897319	1243.01213917851	844.485453833184	4	2.4482267478205	2.74205488791736	2.49050610949458	3.094475369955	2.92659217329792	2.8028372947477	0.276773781181005	2.53160397325783	3.07407061623757	T	3503858	120	17	NA	NA	NA	NA	clinical	NA	NA	NA	NA	NA	NA	23	NA	CNRL
Legionella pneumophila	CNR-L_201391148	JAWTUR000000000	NA	LEPN.1221.00341	318.407968004463	NA	NA	453.491370265637	288.288294893289	3	2.5029839272097	NA	NA	2.65656902704843	2.45982700948341	2.53979332124718	0.103407224051048	2.4227791817106	2.65680746078377	T	3409889	121	17	NA	NA	NA	NA	clinical	NA	NA	NA	NA	NA	NA	23	NA	CNRL
Legionella pneumophila	CNR-L_201144537	JAWTWR000000000	NA	LEPN.1221.00342	363.599025045277	NA	NA	9767.66049831079	424.566697401502	3	2.56062271003391	NA	NA	3.98979055610957	2.6279459255295	3.059453063891	0.806398779083172	2.14694370950404	3.97196241827796	T	3452176	121	17	NA	NA	NA	NA	clinical	NA	NA	NA	NA	NA	NA	266	NA	CNRL
Legionella pneumophila	CNR-L_211045514	JAWTLK000000000	NA	LEPN.1221.00343	198.870613578093	NA	NA	247.387101689334	360.79055983855	3	2.29857061367368	NA	NA	2.39337705256402	2.55725516561142	2.4164009439497	0.130870160975343	2.26831013677375	2.56449175112565	NT	3559232	123	17	NA	NA	NA	NA	clinical	NA	NA	NA	NA	NA	NA	20	NA	CNRL
Legionella pneumophila	CNR-L_201658161	JAWTSM000000000	NA	LEPN.1221.00344	282.122508155887	NA	NA	264.470477482913	212.6851487094	3	2.45043773620127	NA	NA	2.42237719931314	2.327737165226	2.40018403358014	0.0642904346178624	2.32743389492901	2.47293417223127	NT	3454704	124	17	NA	NA	NA	NA	clinical	NA	NA	NA	NA	NA	NA	701	NA	CNRL
Legionella pneumophila	CNR-L_210131816	JAWTPP000000000	NA	LEPN.1221.00345	4684.1755994869	NA	NA	5761.34763316032	728.845690866072	3	3.67063316745471	NA	NA	3.760524080852	2.8626355904592	3.43126427958863	0.494493714473344	2.87170224670026	3.99082631247701	T	3470509	124	17	NA	NA	NA	NA	clinical	NA	NA	NA	NA	NA	NA	1	NA	CNRL
Legionella pneumophila	CNR-L_191795096	JAWTAF000000000	NA	LEPN.1221.00346	3324.7875372911	401.495055236344	177.080980027806	758.531146134735	288.486992304875	4	3.52176389796086	2.60368020093028	2.24817191685035	2.8799734181046	2.46012623587105	2.8663859382167	0.470377911854324	2.40542405503788	3.32734782139552	T	3379762	126	17	NA	NA	NA	NA	clinical	NA	NA	NA	NA	NA	NA	22	NA	CNRL
Legionella pneumophila	CNR-L_190132344	JAWTJY000000000	NA	LEPN.1221.00347	184.65715598584	168.926954175757	154.987996904618	404.754256923017	220.051229128904	4	2.26636614244973	2.22769895161855	2.19029806539648	2.60719142505593	2.34252379872223	2.36094507946161	0.170954489279167	2.19341275847031	2.52847740045292	NT	3359850	128	17	NA	NA	NA	NA	clinical	NA	NA	NA	NA	NA	NA	22	NA	CNRL
Legionella pneumophila	CNR-L_191929793	JAWSYU000000000	NA	LEPN.1221.00348	220.094085210407	231.496066468848	229.711594282272	290.884486543241	607.26276054638	4	2.34260837151747	2.36454361597865	2.36118291598621	2.46372056006341	2.78337664949883	2.48856229926459	0.203482837883498	2.28915278240276	2.68797181612642	T	3483622	130	17	NA	NA	NA	NA	clinical	NA	NA	NA	NA	NA	NA	23	NA	CNRL
Legionella pneumophila	CNR-L_210305385	JAWTOO000000000	NA	LEPN.1221.00349	261.414506927639	NA	NA	253.829815572842	235.890928868642	3	2.41732968463629	NA	NA	2.40454263422138	2.37271124051239	2.39819451979002	0.0229766252229217	2.37219449847055	2.42419454110949	NT	3471624	130	17	NA	NA	NA	NA	clinical	NA	NA	NA	NA	NA	NA	701	NA	CNRL
Legionella pneumophila	CNR-L_192161950	JAWSXA000000000	NA	LEPN.1221.00350	375.601910639725	191.705793706828	146.790848038085	62.6705007941573	246.617973200959	4	2.57472779280115	2.28263523826608	2.16669897948701	1.79706316512075	2.39202472423684	2.2616127301062	0.332313393689901	1.93595158849996	2.58727387171245	NT	3463581	131	17	NA	NA	NA	NA	clinical	NA	NA	NA	NA	NA	NA	701	NA	CNRL
Legionella pneumophila	CNR-L_191913079	JAWSYW000000000	NA	LEPN.1221.00351	236.990390948787	NA	168.755433386205	343.425845021575	208.915205583752	3	2.37473073739188	NA	2.22725776462401	2.53583297553046	2.31997005061119	2.41017792117784	0.112212199503633	2.28320019703022	2.53715564532546	NT	3571161	137	17	NA	NA	NA	NA	clinical	NA	NA	NA	NA	NA	NA	92	NA	CNRL
Legionella pneumophila	CNR-L_202081839	JAWTQP000000000	NA	LEPN.1221.00352	288.08135411524	NA	NA	189.779204648423	199.494950575934	3	2.45951514975241	NA	NA	2.27824862220492	2.2999319077182	2.34589855989184	0.0989903446620976	2.23388249806093	2.45791462172275	NT	3536369	144	17	NA	NA	NA	NA	clinical	NA	NA	NA	NA	NA	NA	2210	NA	CNRL
Legionella pneumophila	CNR-L_201991676	JAWTQV000000000	NA	LEPN.1221.00353	241.261139184894	NA	NA	277.397685094702	267.449446862673	3	2.38248737413957	NA	NA	2.44310283253109	2.42724170402675	2.41761063689914	0.0314344801057086	2.38203982765341	2.45318144614486	NT	3527798	149	17	NA	NA	NA	NA	clinical	NA	NA	NA	NA	NA	NA	23	NA	CNRL
Legionella pneumophila	CNR-L_201537523	JAWTTI000000000	NA	LEPN.1221.00354	1981.77674634247	NA	NA	1053.18866202637	430.010538667921	3	3.29705472820545	NA	NA	3.02250617511511	2.63347909936851	2.98434666756302	0.333429549993766	2.60704254547064	3.36165078965541	T	3513524	154	17	NA	NA	NA	NA	clinical	NA	NA	NA	NA	NA	NA	146	NA	CNRL
Legionella pneumophila	CNR-L_191127905	JAWTFX000000000	NA	LEPN.1221.00355	839.739767047245	592.812165531311	697.592038305692	474.103111425617	708.061026912423	4	2.92414472029341	2.7729171075369	2.84360151530233	2.67587280549939	2.85007069061226	2.80575133098549	0.106344907230293	2.70153523693017	2.9099674250408	T	3548298	161	17	NA	NA	NA	NA	clinical	NA	NA	NA	NA	NA	NA	444	NA	CNRL
Legionella pneumophila	CNR-L_191805796	JAWTAB000000000	NA	LEPN.1221.00356	547.533085956926	706.003610527185	168.559476208768	874.213181791005	5488.91220003192	4	2.73841036755667	2.84880692205467	2.22675317305095	2.94161735069623	3.73948628391577	3.06708023105583	0.455901287146566	2.62030517939947	3.5138552827122	T	3479197	164	17	NA	NA	NA	NA	clinical	NA	NA	NA	NA	NA	NA	444	NA	CNRL
Legionella pneumophila	CNR-L_191782288	JAWTAM000000000	NA	LEPN.1221.00357	158.926371156866	134.761954210624	183.48624125584	242.68672463549	182.547799182109	4	2.20119596704786	2.12956730014774	2.26360350417017	2.3850460203565	2.26137660141159	2.24429647224092	0.108201359486702	2.13826108840482	2.35033185607702	NT	3530820	169	17	NA	NA	NA	NA	clinical	NA	NA	NA	NA	NA	NA	146	NA	CNRL
Legionella pneumophila	CNR-L_202073474	JAWTQQ000000000	NA	LEPN.1221.00358	338.096201706247	NA	NA	131.664151426935	232.736015247118	3	2.52904029177351	NA	NA	2.11946754446247	2.36686359434306	2.33845714352635	0.206258705685311	2.10505773464383	2.57185655240886	NT	3679730	171	17	NA	NA	NA	NA	clinical	NA	NA	NA	NA	NA	NA	259	NA	CNRL
Legionella pneumophila	CNR-L_200152169	JAWSWA000000000	NA	LEPN.1221.00359	231946.15241791	NA	NA	NA	30271.0845837193	2	5.3653871727266	NA	NA	NA	4.4810279815871	4.92320757715685	0.625336381059393	4.05655149514165	5.78986365917205	T	3498848	171	17	NA	NA	NA	NA	clinical	NA	NA	NA	NA	NA	NA	1	NA	CNRL
Legionella pneumophila	CNR-L_201551005	JAWTTF000000000	NA	LEPN.1221.00360	200.541139204781	NA	NA	511.410499742415	357.686450721248	3	2.30220347768898	NA	NA	2.70876964025931	2.55350248924473	2.52149186906434	0.20516461924523	2.28933051278927	2.75365322533941	T	3668576	171	17	NA	NA	NA	NA	clinical	NA	NA	NA	NA	NA	NA	146	NA	CNRL
Legionella pneumophila	CNR-L_202120232	JAWTQK000000000	NA	LEPN.1221.00361	523.854085892024	NA	NA	382.04392282317	530.682292501495	3	2.71921033561619	NA	NA	2.5821132957472	2.72483459658512	2.67538607598284	0.0808255326460998	2.5839250562914	2.76684709567427	T	3474683	188	17	NA	NA	NA	NA	clinical	NA	NA	NA	NA	NA	NA	23	NA	CNRL
Legionella pneumophila	CNR-L_191834157	JAWSZU000000000	NA	LEPN.1221.00362	273.052824016884	218.275479631107	171.888337093592	170.745580453206	194.401951294458	4	2.43624667253465	2.3390049511969	2.23524641009176	2.23234947130159	2.2887006198092	2.32407542871058	0.0865453772116382	2.23926251752896	2.40888833989221	NT	3501518	226	17	NA	NA	NA	NA	clinical	NA	NA	NA	NA	NA	NA	23	NA	CNRL
Legionella pneumophila	CNR-L_200953440	JAWTXV000000000	NA	LEPN.1221.00363	176484.583890006	NA	NA	8587.34349978046	391.364720597494	3	5.24670677531077	NA	NA	3.93385883533094	2.59258167379926	3.92438242814699	1.32708792675475	2.4226686623666	5.42609619392738	T	3554616	424	17	NA	NA	NA	NA	clinical	NA	NA	NA	NA	NA	NA	701	NA	CNRL
Legionella pneumophila	CNR-L_201172211	JAWTWI000000000	NA	LEPN.1221.00364	235.271247613438	NA	NA	338.371015289465	132.887093115725	3	2.37156885549812	NA	NA	2.52939315448824	2.12348280140303	2.34148160379646	0.204620956213337	2.10993544885243	2.5730277587405	NT	3430677	43	18	NA	NA	NA	NA	clinical	NA	NA	NA	NA	NA	NA	1	NA	CNRL
Legionella pneumophila	CNR-L_191981130	JAWSYK000000000	NA	LEPN.1221.00365	264.809434193798	109.771847504735	124.332199175736	202.548936140485	139.660236790688	4	2.42293345337084	2.04049097362013	2.09458361547536	2.30652996645552	2.14507277404183	2.22875679187208	0.169509366228812	2.06264066544674	2.39487291829742	NT	3579202	67	18	NA	NA	NA	NA	clinical	NA	NA	NA	NA	NA	NA	146	NA	CNRL
Legionella pneumophila	CNR-L_190649333	JAWTIC000000000	NA	LEPN.1221.00366	286.343614857653	NA	NA	2095.27818576232	NA	2	2.45688750327612	NA	NA	3.32124169151282	NA	2.88906459739447	0.611190707849169	2.04201305797932	3.73611613680962	T	3289865	74	18	NA	NA	NA	NA	clinical	NA	NA	NA	NA	NA	NA	2780	NA	CNRL
Legionella pneumophila	CNR-L_201327948	JAWTVF000000000	NA	LEPN.1221.00367	24183.8480839463	NA	NA	37808.6413289854	1407.23795355521	3	4.38352540606394	NA	NA	4.57759107106985	3.14836753963681	4.03649467225687	0.775237204573859	3.159247311036	4.91374203347774	T	3455537	79	18	NA	NA	NA	NA	clinical	NA	NA	NA	NA	NA	NA	1	NA	CNRL
Legionella pneumophila	CNR-L_200402779	JAWTZR000000000	NA	LEPN.1221.00368	434.566667431398	NA	659.880637570926	2232.14290923498	952.887694861119	3	2.63805641157084	NA	2.81946538534125	3.3487219961371	2.97904171871161	2.98860670880652	0.355429332003373	2.58640794723928	3.39080547037376	T	3410697	82	18	NA	NA	NA	NA	clinical	NA	NA	NA	NA	NA	NA	1087	NA	CNRL
Legionella pneumophila	CNR-L_191566146	JAWTCQ000000000	NA	LEPN.1221.00369	209.711247749562	458.876646404624	242.583194498435	263.527047309006	442.547602860084	4	2.32162172424011	2.66169595572106	2.3848607108364	2.42082519599724	2.64595999265538	2.51252571715345	0.168235733465099	2.34765772790131	2.67739370640558	T	3484669	83	18	NA	NA	NA	NA	clinical	NA	NA	NA	NA	NA	NA	23	NA	CNRL
Legionella pneumophila	CNR-L_210315652	JAWTON000000000	NA	LEPN.1221.00370	232.273841812695	NA	NA	302.424734800617	324.206518366042	3	2.36600030323085	NA	NA	2.48061730848299	2.5108217423507	2.45247978468818	0.0764009325281014	2.36602557936926	2.53893399000709	NT	3501222	88	18	NA	NA	NA	NA	clinical	NA	NA	NA	NA	NA	NA	23	NA	CNRL
Legionella pneumophila	CNR-L_191271299	JAWTEW000000000	NA	LEPN.1221.00371	288.425041957937	289.535561388315	177.739639638126	174.31320008026	207.185362034824	4	2.46003296448015	2.4617019123337	2.2497842953139	2.24133027583606	2.31635906858251	2.36985605530811	0.109465885063498	2.26258145917798	2.47713065143823	NT	3500257	89	18	NA	NA	NA	NA	clinical	NA	NA	NA	NA	NA	NA	23	NA	CNRL
Legionella pneumophila	CNR-L_201760690	JAWTRW000000000	NA	LEPN.1221.00372	200.629424419693	NA	NA	336.086256220525	245.901644089728	3	2.30239462721871	NA	NA	2.52645075296448	2.39076143242603	2.40653560420307	0.112857898449733	2.27882721633954	2.53424399206661	NT	3474243	89	18	NA	NA	NA	NA	clinical	NA	NA	NA	NA	NA	NA	23	NA	CNRL
Legionella pneumophila	CNR-L_210849974	JAWTMR000000000	NA	LEPN.1221.00373	306822.121710719	NA	NA	10353.3933061403	12310.0202695878	3	5.48688666880545	NA	NA	4.01508271236351	4.09025876803797	4.53074271640231	0.828897643333913	3.59277396819629	5.46871146460832	T	3459877	90	18	NA	NA	NA	NA	clinical	NA	NA	NA	NA	NA	NA	1	NA	CNRL
Legionella pneumophila	CNR-L_192226888	JAWSWQ000000000	NA	LEPN.1221.00374	386.621676832895	117.774309630846	174.520065596314	NA	233.17141833775	3	2.58728620009345	2.07105056717142	2.24184536755173	NA	2.36767531444487	2.34200402723658	0.259073480724677	2.04884017237108	2.63516788210208	NT	3531276	91	18	NA	NA	NA	NA	clinical	NA	NA	NA	NA	NA	NA	948	NA	CNRL
Legionella pneumophila	CNR-L_200237695	JAWSVW000000000	NA	LEPN.1221.00375	374.193535231013	393.438236338529	312.677667762005	191.188687174308	491.507047400161	4	2.5730962801235	2.59487656459167	2.49509686392897	2.28146219106181	2.69152974927916	2.53524119626403	0.176842000869491	2.36193921993493	2.70854317259314	T	3496024	92	18	NA	NA	NA	NA	clinical	NA	NA	NA	NA	NA	NA	23	NA	CNRL
Legionella pneumophila	CNR-L_201897597	JAWTRD000000000	NA	LEPN.1221.00376	203.824569739856	NA	NA	154.140738179991	260.568097704688	3	2.3092565342302	NA	NA	2.18791743449123	2.41592124238601	2.30436507036915	0.114080580808735	2.17527311259086	2.43345702814744	NT	3299291	93	18	NA	NA	NA	NA	clinical	NA	NA	NA	NA	NA	NA	84	NA	CNRL
Legionella pneumophila	CNR-L_192141100	JAWSXB000000000	NA	LEPN.1221.00377	17851.9902364949	75111.6174742175	16646.7405034112	15123.1529225009	4661.08885454352	4	4.25168664064678	4.87570711429766	4.22132920961643	4.17964234368479	3.66848738198646	4.24388087015392	0.494796115368141	3.75898958724798	4.72877215305987	T	3572413	93	18	NA	NA	NA	NA	clinical	NA	NA	NA	NA	NA	NA	1	NA	CNRL
Legionella pneumophila	CNR-L_191521651	JAWTDE000000000	NA	LEPN.1221.00378	745.549462281692	441.261562628165	201.909964457579	215.262193002176	526.832448018874	4	2.87247646131472	2.64469609861076	2.30515775233718	2.33296776037465	2.72167251564732	2.64295320898686	0.22728225375497	2.42022069314445	2.86568572482928	T	3516119	93	18	NA	NA	NA	NA	clinical	NA	NA	NA	NA	NA	NA	23	NA	CNRL
Legionella pneumophila	CNR-L_201365050	JAWTUX000000000	NA	LEPN.1221.00379	21434.0632400452	NA	NA	3661.64799652771	1125.49392026947	3	4.33110450774079	NA	NA	3.56367659214661	3.05134315335648	3.64870808441463	0.644104065389965	2.91984911275888	4.37756705607038	T	3465913	94	18	NA	NA	NA	NA	clinical	NA	NA	NA	NA	NA	NA	1	NA	CNRL
Legionella pneumophila	CNR-L_201730894	JAWTRZ000000000	NA	LEPN.1221.00380	272.612383217295	NA	NA	180.821272988847	396.390599254318	3	2.43554557945461	NA	NA	2.2572495223683	2.59812334626635	2.43030614936309	0.170497301079757	2.23737383576274	2.62323846296343	NT	3541590	94	18	NA	NA	NA	NA	clinical	NA	NA	NA	NA	NA	NA	259	NA	CNRL
Legionella pneumophila	CNR-L_201128997	JAWTWT000000000	NA	LEPN.1221.00381	336.974206134832	NA	NA	241.401685871533	247.233981078925	3	2.5275966588475	NA	NA	2.38274029874454	2.3931081621321	2.43448170657471	0.0808063667069485	2.3430423747866	2.52592103836282	NT	3473992	95	18	NA	NA	NA	NA	clinical	NA	NA	NA	NA	NA	NA	23	NA	CNRL
Legionella pneumophila	CNR-L_210259814	JAWTOU000000000	NA	LEPN.1221.00382	34299.4020790243	NA	NA	7231.53438170125	2690.70203616023	3	4.53528654931263	NA	NA	3.85923045535894	3.42986560738243	3.94146087068467	0.557279324592208	3.31085153708052	4.57207020428881	T	3574322	95	18	NA	NA	NA	NA	clinical	NA	NA	NA	NA	NA	NA	1	NA	CNRL
Legionella pneumophila	CNR-L_210376825	JAWTOB000000000	NA	LEPN.1221.00383	86803.167074175	NA	NA	6759.68578862413	1161.99783968854	3	4.93853557100306	NA	NA	3.8299265090425	3.06520532064277	3.94455580022944	0.941911069330461	2.87870267140666	5.01040892905222	T	3434081	95	18	NA	NA	NA	NA	clinical	NA	NA	NA	NA	NA	NA	1	NA	CNRL
Legionella pneumophila	CNR-L_210123469	JAWTPQ000000000	NA	LEPN.1221.00384	176993.401971509	NA	NA	23112.3853734199	8564.38056943023	3	5.2479570768659	NA	NA	4.36384477027584	3.9326959574934	4.51483260154505	0.670504248254091	3.75609955958325	5.27356564350685	T	3467847	96	18	NA	NA	NA	NA	clinical	NA	NA	NA	NA	NA	NA	1	NA	CNRL
Legionella pneumophila	CNR-L_201308645	JAWTVL000000000	NA	LEPN.1221.00385	20749.9587007049	NA	NA	8708.14336434499	4413.25253994333	3	4.31701723665901	NA	NA	3.93992557032673	3.6447587798301	3.96723386227195	0.336960183554706	3.58593452560975	4.34853319893414	T	3413394	97	18	NA	NA	NA	NA	clinical	NA	NA	NA	NA	NA	NA	23	NA	CNRL
Legionella pneumophila	CNR-L_190619434	JAWTID000000000	NA	LEPN.1221.00386	192.778464261209	NA	NA	NA	3320.55580202804	2	2.28505851621144	NA	NA	NA	3.52121078296644	2.90313464958894	0.874091650401582	1.69172768846527	4.11454161071261	T	3456461	99	18	NA	NA	NA	NA	clinical	NA	NA	NA	NA	NA	NA	892	NA	CNRL
Legionella pneumophila	CNR-L_192025490	JAWSXU000000000	NA	LEPN.1221.00387	1161.8590058776	250.243301810737	154.519700616754	155.830889992008	566.41493743796	4	3.06515342867	2.39836246167356	2.18898385802431	2.19265355104733	2.75313469800329	2.60232603484855	0.385739606695262	2.22430816658187	2.98034390311523	T	3452736	99	18	NA	NA	NA	NA	clinical	NA	NA	NA	NA	NA	NA	23	NA	CNRL
Legionella pneumophila	CNR-L_190976494	JAWTHC000000000	NA	LEPN.1221.00388	83.5368189570551	105.063035757419	142.568477894893	298.754134096661	179.541481617501	4	1.92187793351348	2.02144994542623	2.15402351296591	2.47531392367316	2.25416480475993	2.1682016518432	0.247601190570655	1.92555694381934	2.41084635986706	NT	3603999	99	18	NA	NA	NA	NA	clinical	NA	NA	NA	NA	NA	NA	1	NA	CNRL
Legionella pneumophila	CNR-L_200995005	JAWTXN000000000	NA	LEPN.1221.00389	201.247158896044	NA	NA	460.684092518327	224.821307525259	3	2.3037297579369	NA	NA	2.6634032162666	2.35183746927298	2.43965681449216	0.195257335848761	2.21870639877198	2.66060723021234	NT	3375603	99	18	NA	NA	NA	NA	clinical	NA	NA	NA	NA	NA	NA	23	NA	CNRL
Legionella pneumophila	CNR-L_201693250	JAWTSF000000000	NA	LEPN.1221.00390	92994.1828883561	NA	NA	29286.7638652888	936.72537974341	3	4.96845578276359	NA	NA	4.46667138557392	2.97161228721329	4.13557981851694	1.0387791900893	2.96011210615669	5.31104753087718	T	3466253	101	18	NA	NA	NA	NA	clinical	NA	NA	NA	NA	NA	NA	1	NA	CNRL
Legionella pneumophila	CNR-L_200145672	JAWSWB000000000	NA	LEPN.1221.00391	4980.46877698719	NA	3762.48717478991	1190.02374218627	1216.37424187076	3	3.69727022181139	NA	3.57547502822251	3.07555562609642	3.08506721488229	3.28596435426337	0.356233076917183	2.88285608641782	3.68907262210891	T	3597418	102	18	NA	NA	NA	NA	clinical	NA	NA	NA	NA	NA	NA	1	NA	CNRL
Legionella pneumophila	CNR-L_191789996	JAWTAH000000000	NA	LEPN.1221.00392	430.32786401689	395.981080105189	214.560512779851	399.318243600428	507.118360900146	4	2.63379946785107	2.59767443591993	2.33154979843255	2.60131915220286	2.70510933504651	2.63447559775509	0.0498104988580928	2.58566220584817	2.68328898966201	T	3475916	102	18	NA	NA	NA	NA	clinical	NA	NA	NA	NA	NA	NA	23	NA	CNRL
Legionella pneumophila	CNR-L_200184322	JAWSVZ000000000	NA	LEPN.1221.00393	462.215708907177	NA	9153.79887838708	114.74469301086	472.651250122778	3	2.66484470136761	NA	3.96160136614609	2.05973260837577	2.67454081090355	2.46637270688231	0.352194024537738	2.06783497308853	2.86491044067609	NT	3440783	102	18	NA	NA	NA	NA	clinical	NA	NA	NA	NA	NA	NA	23	NA	CNRL
Legionella pneumophila	CNR-L_210173053	JAWTPM000000000	NA	LEPN.1221.00394	240442.095547989	NA	NA	13672.3046713014	12823.3210448033	3	5.3810105043613	NA	NA	4.13584172756455	4.10800051540493	4.54161758244359	0.727068869707535	3.71887682179166	5.36435834309553	T	3453879	103	18	NA	NA	NA	NA	clinical	NA	NA	NA	NA	NA	NA	1	NA	CNRL
Legionella pneumophila	CNR-L_191343281	JAWTEO000000000	NA	LEPN.1221.00395	358.851663793024	NA	NA	535.714276076109	899.857148640984	3	2.55491496415188	NA	NA	2.72893321989996	2.95417357112705	2.74600725172629	0.200176174239202	2.51949074865527	2.97252375479732	T	3405359	103	18	NA	NA	NA	NA	clinical	NA	NA	NA	NA	NA	NA	23	NA	CNRL
Legionella pneumophila	CNR-L_190247153	JAWTJM000000000	NA	LEPN.1221.00396	3120.0434050489	28604.0439437473	13492.4747515416	776.569348655779	41253.4250212062	4	3.49416063582681	4.45642743656616	4.13009161404306	2.89018024486009	4.61546001121469	3.86405708211694	0.816653429922071	3.06375142686776	4.66436273736612	T	3758156	103	18	NA	NA	NA	NA	clinical	NA	NA	NA	NA	NA	NA	62	NA	CNRL
Legionella pneumophila	CNR-L_210704176	JAWTNG000000000	NA	LEPN.1221.00397	1507.41504917131	NA	NA	1286.53043314149	629.933461804824	3	3.1782328467056	NA	NA	3.109420063993	2.79929467850578	3.02898252973479	0.201869218846787	2.80055020153867	3.25741485793092	T	3592860	105	18	NA	NA	NA	NA	clinical	NA	NA	NA	NA	NA	NA	540	NA	CNRL
Legionella pneumophila	CNR-L_211093479	JAWTLB000000000	NA	LEPN.1221.00398	9241.53384782671	NA	NA	19032.9899398954	18066.0700869395	3	3.96574405848886	NA	NA	4.2795070180505	4.25686369073599	4.16737158909179	0.174981215822563	3.96936534153567	4.3653778366479	T	3506988	105	18	NA	NA	NA	NA	clinical	NA	NA	NA	NA	NA	NA	23	NA	CNRL
Legionella pneumophila	CNR-L_201316955	JAWTVH000000000	NA	LEPN.1221.00399	545.619184355596	NA	NA	583.662917147183	631.724546293321	3	2.73688963201737	NA	NA	2.76616210141372	2.8005277521716	2.76785982853423	0.0318530107246216	2.73181541601088	2.80390424105759	T	3536233	105	18	NA	NA	NA	NA	clinical	NA	NA	NA	NA	NA	NA	23	NA	CNRL
Legionella pneumophila	CNR-L_201211523	JAWTWC000000000	NA	LEPN.1221.00400	9785.6709836236	NA	NA	17575.291407294	878.402905331598	3	3.9905906097073	NA	NA	4.24490253457554	2.94369376354431	3.72639563594238	0.689663181976633	2.94598261790004	4.50680865398472	T	3467233	105	18	NA	NA	NA	NA	clinical	NA	NA	NA	NA	NA	NA	1	NA	CNRL
Legionella pneumophila	CNR-L_200539791	JAWTZC000000000	NA	LEPN.1221.00401	65.1663255482209	NA	NA	46.4766605298039	NA	2	1.81402323366829	NA	NA	1.66723491530349	NA	1.74062907448589	0.103795015314718	1.59677916581279	1.88447898315899	NT	3467313	106	18	NA	NA	NA	NA	clinical	NA	NA	NA	NA	NA	NA	1	NA	CNRL
Legionella pneumophila	CNR-L_190838287	JAWTHM000000000	NA	LEPN.1221.00402	35.2683911730575	65.7596394635203	25.2127330777891	117.546225238565	NA	3	1.54738564904658	1.81795942345789	1.40161992605195	2.07020868718802	NA	1.81185125323083	0.26146503515863	1.5159811494856	2.10772135697606	NT	3467530	108	18	NA	NA	NA	NA	clinical	NA	NA	NA	NA	NA	NA	1	NA	CNRL
Legionella pneumophila	CNR-L_200806141	JAWTYN000000000	NA	LEPN.1221.00403	843.714612779627	NA	NA	4154.75563766755	2380.51110119761	3	2.92619557096877	NA	NA	3.61854548580162	3.37667021108993	3.30713708928678	0.351373366112225	2.90952800085986	3.70474617771369	T	3517561	109	18	NA	NA	NA	NA	clinical	NA	NA	NA	NA	NA	NA	23	NA	CNRL
Legionella pneumophila	CNR-L_210892433	JAWTMM000000000	NA	LEPN.1221.00404	78497.0510708833	NA	NA	30103.7179225766	3061.62693232674	3	4.89485334174272	NA	NA	4.47862013591098	3.48595226960756	4.28647524908709	0.723837206086649	3.46739139288588	5.10555910528829	T	3468800	111	18	NA	NA	NA	NA	clinical	NA	NA	NA	NA	NA	NA	1	NA	CNRL
Legionella pneumophila	CNR-L_201762604	JAWTRV000000000	NA	LEPN.1221.00405	3034.20243537347	NA	NA	262.398670961411	458.87963404594	3	3.48204455259863	NA	NA	2.41896163102532	2.66169878330429	2.85423498897608	0.557080754833693	2.22385035407789	3.48461962387427	T	3492370	111	18	NA	NA	NA	NA	clinical	NA	NA	NA	NA	NA	NA	23	NA	CNRL
Legionella pneumophila	CNR-L_211055867	JAWTLI000000000	NA	LEPN.1221.00406	45371.6179412571	NA	NA	5104.08153331364	4784.70063634448	3	4.65678426638154	NA	NA	3.70791760324943	3.6798547705244	4.01485221338512	0.556106510610412	3.3855700193515	4.64413440741874	T	3473263	112	18	NA	NA	NA	NA	clinical	NA	NA	NA	NA	NA	NA	1	NA	CNRL
Legionella pneumophila	CNR-L_191146380	JAWTFT000000000	NA	LEPN.1221.00407	244.608948063386	657.091583877382	81.4838659418847	224.703424334751	223.004703135453	4	2.38847233995894	2.81762590472054	1.91107162559812	2.35160969083637	2.34831402234967	2.47650548946638	0.228141027928146	2.25293139039883	2.70007958853394	NT	3351336	112	18	NA	NA	NA	NA	clinical	NA	NA	NA	NA	NA	NA	20	NA	CNRL
Legionella pneumophila	CNR-L_190336801	JAWTJC000000000	NA	LEPN.1221.00408	731.125463258319	531.999542242835	213.383239163391	349.438207863768	182.706222959972	4	2.86399190955068	2.72591125860803	2.32916030344494	2.54337038936241	2.26175333964127	2.5987567242906	0.260228685620496	2.34373729851041	2.85377615007078	T	3427094	113	18	NA	NA	NA	NA	clinical	NA	NA	NA	NA	NA	NA	23	NA	CNRL
Legionella pneumophila	CNR-L_201816713	JAWTRK000000000	NA	LEPN.1221.00409	57295.0429642088	NA	NA	9810.14567014943	1680.04888225945	3	4.75811704942958	NA	NA	3.99167545623544	3.22532191802747	3.9917048078975	0.766397566122602	3.12446025544246	4.85894936035253	T	3467252	113	18	NA	NA	NA	NA	clinical	NA	NA	NA	NA	NA	NA	1	NA	CNRL
Legionella pneumophila	CNR-L_201490759	JAWTTP000000000	NA	LEPN.1221.00410	287.769779579209	NA	NA	351.123589391646	317.193155312692	3	2.45904518414155	NA	NA	2.54546000747299	2.50132380713863	2.50194299958439	0.0432107390854929	2.45304634367636	2.55083965549242	T	3474765	114	18	NA	NA	NA	NA	clinical	NA	NA	NA	NA	NA	NA	23	NA	CNRL
Legionella pneumophila	CNR-L_191436118	JAWTEF000000000	NA	LEPN.1221.00411	543.675232250714	99.1486134099593	105.222138689513	118.562433106262	246.657155819144	4	2.73533954866871	1.99628664498999	2.02210712479068	2.07394710320088	2.39209371938335	2.29941675406073	0.337313963168015	1.96885514441484	2.62997836370662	NT	3370684	114	18	NA	NA	NA	NA	clinical	NA	NA	NA	NA	NA	NA	664	NA	CNRL
Legionella pneumophila	CNR-L_200432211	JAWTZO000000000	NA	LEPN.1221.00412	12443.9801740419	NA	NA	25526.8304100231	14158.8993008888	3	4.09495931051196	NA	NA	4.40699689310846	4.1510294930338	4.21766189888474	0.166348343455174	4.02942448654366	4.40589931122582	T	3662857	115	18	NA	NA	NA	NA	clinical	NA	NA	NA	NA	NA	NA	1	NA	CNRL
Legionella pneumophila	CNR-L_200128035	JAWSWC000000000	NA	LEPN.1221.00413	36077.0905889716	NA	NA	7856.04502596749	9457.51906207442	3	4.55723150691584	NA	NA	3.89520396389208	3.97577722530662	4.14273756537151	0.361215909528443	3.73399079522778	4.55148433551525	T	3469012	116	18	NA	NA	NA	NA	clinical	NA	NA	NA	NA	NA	NA	1	NA	CNRL
Legionella pneumophila	CNR-L_201729312	JAWTSA000000000	NA	LEPN.1221.00414	2175.8508434854	NA	NA	287.41327224849	659.583903104323	3	3.33762912077271	NA	NA	2.45850681923033	2.81927004830924	2.87180199610409	0.441909164220016	2.3717438901152	3.37186010209299	T	3440723	117	18	NA	NA	NA	NA	clinical	NA	NA	NA	NA	NA	NA	2985	NA	CNRL
Legionella pneumophila	CNR-L_201360713	JAWTUY000000000	NA	LEPN.1221.00415	223.551185095291	NA	NA	370.496257083623	285.134967018788	3	2.34937697650323	NA	NA	2.56878382490336	2.45505047950559	2.4577370936374	0.109728094409954	2.33357034737573	2.58190383989906	NT	3565847	118	18	NA	NA	NA	NA	clinical	NA	NA	NA	NA	NA	NA	20	NA	CNRL
Legionella pneumophila	CNR-L_210656299	JAWTNK000000000	NA	LEPN.1221.00416	3242.87180619816	NA	NA	479.52047617025	1688.69308793997	3	3.51092978093904	NA	NA	2.68080715686202	3.22755072575467	3.13976255451857	0.421966781877273	2.66227096389222	3.61725414514493	T	3571286	121	18	NA	NA	NA	NA	clinical	NA	NA	NA	NA	NA	NA	2665	NA	CNRL
Legionella pneumophila	CNR-L_191953271	JAWSYO000000000	NA	LEPN.1221.00417	823.975935674119	8372.22915819505	1057.96974395904	4097.88248882365	3951.51904908198	4	2.9159145282547	3.92284110700272	3.02447324783195	3.61255950038358	3.59676407988305	3.51201980388101	0.424815828964378	3.09570794146466	3.92833166629737	T	3444645	125	18	NA	NA	NA	NA	clinical	NA	NA	NA	NA	NA	NA	75	NA	CNRL
Legionella pneumophila	CNR-L_210377889	JAWTOA000000000	NA	LEPN.1221.00418	4611.7725519564	NA	NA	3077.63667979616	543.993694092184	3	3.66386788017815	NA	NA	3.48821734932493	2.73559386543928	3.29589303164746	0.49311727204331	2.73788856137669	3.85389750191822	T	3435740	126	18	NA	NA	NA	NA	clinical	NA	NA	NA	NA	NA	NA	22	NA	CNRL
Legionella pneumophila	CNR-L_191989615	JAWSYF000000000	NA	LEPN.1221.00419	511.561282496316	270.192581594672	220.874167352119	NA	239.252815206078	3	2.70889766748273	2.43167342086393	2.34414492532156	NA	2.37885705667363	2.5064760483401	0.177280218873438	2.30586828172901	2.70708381495118	T	3467749	127	18	NA	NA	NA	NA	clinical	NA	NA	NA	NA	NA	NA	23	NA	CNRL
Legionella pneumophila	CNR-L_210219904	JAWTPE000000000	NA	LEPN.1221.00420	13970.0051738188	NA	NA	1387.79226041033	1895.35501932521	3	4.14519656695602	NA	NA	3.14232446114067	3.27769056970936	3.52173719926869	0.544157314758406	2.90597654479488	4.1374978537425	T	3515570	128	18	NA	NA	NA	NA	clinical	NA	NA	NA	NA	NA	NA	62	NA	CNRL
Legionella pneumophila	CNR-L_201244224	JAWTVV000000000	NA	LEPN.1221.00421	9352.76466346433	NA	NA	7441.63987278158	4571.46285269233	3	3.97094000665969	NA	NA	3.87166864915124	3.66005519507924	3.83422128363006	0.158789390093325	3.65453747507779	4.01390509218232	T	3417911	131	18	NA	NA	NA	NA	clinical	NA	NA	NA	NA	NA	NA	23	NA	CNRL
Legionella pneumophila	CNR-L_202090918	JAWTQN000000000	NA	LEPN.1221.00422	137500.003308331	NA	NA	27908.4627127416	13183.2442225624	3	5.13830270861566	NA	NA	4.44573591482038	4.12002229755548	4.56802030699718	0.520037357614584	3.97955345193384	5.15648716206051	T	3610155	137	18	NA	NA	NA	NA	clinical	NA	NA	NA	NA	NA	NA	1	NA	CNRL
Legionella pneumophila	CNR-L_191054195	JAWTGQ000000000	NA	LEPN.1221.00423	375.753289585932	184.832527109363	181.872994309948	201.093125974484	153.036357380593	4	2.57490279136876	2.26677840141357	2.25976821696957	2.30339722523436	2.18479461992871	2.33246825948635	0.169058459864577	2.16679401317816	2.49814250579454	NT	3484700	140	18	NA	NA	NA	NA	clinical	NA	NA	NA	NA	NA	NA	701	NA	CNRL
Legionella pneumophila	CNR-L_201659355	JAWTSL000000000	NA	LEPN.1221.00424	1797.17412568182	NA	NA	NA	335.222482300266	2	3.25459015733113	NA	NA	NA	2.52533313767757	2.88996164750435	0.515662583824918	2.17530290050736	3.60462039450134	T	3489456	148	18	NA	NA	NA	NA	clinical	NA	NA	NA	NA	NA	NA	444	NA	CNRL
Legionella pneumophila	CNR-L_191566156	JAWTCP000000000	NA	LEPN.1221.00425	50863.7453063157	4527.92629335616	1843.40374979301	13008.9294665163	3216.50351893034	4	4.7064083359022	3.65589934869054	3.26562046658274	4.11424155898172	3.507384030865	3.99598331860987	0.539467356810255	3.46731502351831	4.52465161370143	T	3461583	150	18	NA	NA	NA	NA	clinical	NA	NA	NA	NA	NA	NA	62	NA	CNRL
Legionella pneumophila	CNR-L_202142245	JAWTQH000000000	NA	LEPN.1221.00426	51717.8504648134	NA	NA	21820.6304350182	3010.73588039081	3	4.71364046611806	NA	NA	4.33886729393768	3.47867265829588	4.17706013945054	0.633184442340222	3.46055765745937	4.89356262144171	T	3491481	154	18	NA	NA	NA	NA	clinical	NA	NA	NA	NA	NA	NA	1	NA	CNRL
Legionella pneumophila	CNR-L_201479567	JAWTTU000000000	NA	LEPN.1221.00427	1740.59656531919	NA	NA	2436.90747638358	622.42495550701	3	3.24069812220343	NA	NA	3.38683904036287	2.79408699693426	3.14054138650019	0.30880782863659	2.79109885304398	3.48998391995639	T	3490229	155	18	NA	NA	NA	NA	clinical	NA	NA	NA	NA	NA	NA	444	NA	CNRL
Legionella pneumophila	CNR-L_191660651	JAWTBS000000000	NA	LEPN.1221.00428	604.496893604826	195.058519127627	231.30301564128	277.983148004866	237.175357528716	4	2.78139407344534	2.29016492275508	2.36418129497481	2.44401846875861	2.37506956392809	2.47266175722178	0.215225007714398	2.2617451253755	2.68357838906807	NT	3403957	160	18	NA	NA	NA	NA	clinical	NA	NA	NA	NA	NA	NA	506	NA	CNRL
Legionella pneumophila	CNR-L_201580869	JAWTTA000000000	NA	LEPN.1221.00429	5930.145296125	NA	NA	827.04994943647	296.635171559508	3	3.77306533426347	NA	NA	2.91753173943109	2.47222264334989	3.05427323901482	0.661113912202068	2.30616616736767	3.80238031066196	T	3524066	162	18	NA	NA	NA	NA	clinical	NA	NA	NA	NA	NA	NA	444	NA	CNRL
Legionella pneumophila	CNR-L_201580940	JAWTSZ000000000	NA	LEPN.1221.00430	213.285369016168	NA	NA	387.06516815935	312.840048679289	3	2.32896106466893	NA	NA	2.58778409108951	2.49532234479409	2.47068916685085	0.131158052909704	2.32227258526902	2.61910574843268	NT	3582590	169	18	NA	NA	NA	NA	clinical	NA	NA	NA	NA	NA	NA	146	NA	CNRL
Legionella pneumophila	CNR-L_210239166	JAWTOY000000000	NA	LEPN.1221.00431	174.456168088947	NA	NA	381.893754031582	352.201259269959	3	2.24168632901278	NA	NA	2.5819425554359	2.54679090442233	2.45680659629034	0.187126846517065	2.24505652630897	2.66855666627171	NT	3514529	171	18	NA	NA	NA	NA	clinical	NA	NA	NA	NA	NA	NA	146	NA	CNRL
Legionella pneumophila	CNR-L_191884029	JAWSYZ000000000	NA	LEPN.1221.00432	211.937716583523	157.939502623082	118.900403495022	220.539088609292	117.710484140312	4	2.32620825093688	2.19849076601596	2.07518332842327	2.34348557549461	2.07081514594886	2.23474993459908	0.126987408121747	2.11030456139472	2.35919530780344	NT	3430671	172	18	NA	NA	NA	NA	clinical	NA	NA	NA	NA	NA	NA	701	NA	CNRL
Legionella pneumophila	CNR-L_201553879	JAWTTE000000000	NA	LEPN.1221.00433	268.415742579147	NA	NA	396.452103288661	310.694558384619	3	2.42880798360857	NA	NA	2.59819072624651	2.49233364693303	2.50644411892937	0.0855684371766652	2.40961609613306	2.60327214172568	T	3432194	173	18	NA	NA	NA	NA	clinical	NA	NA	NA	NA	NA	NA	701	NA	CNRL
Legionella pneumophila	CNR-L_201489359	JAWTTR000000000	NA	LEPN.1221.00434	43566.2242770521	NA	NA	12602.1560489609	20377.4071925799	3	4.63914992287594	NA	NA	4.10044485305907	4.30914892385144	4.34958123326215	0.271618973554524	4.04222107768344	4.65694138884086	T	3495332	173	18	NA	NA	NA	NA	clinical	NA	NA	NA	NA	NA	NA	18	NA	CNRL
Legionella pneumophila	CNR-L_191285081	JAWTEV000000000	NA	LEPN.1221.00435	208.429127151374	108.530495822791	107.635693344579	171.195391001033	120.4819252431	4	2.31895840981557	2.03555178709381	2.03195631270653	2.23349206822803	2.08092189872859	2.1672310409665	0.131909580301466	2.03796202766317	2.29650005426984	NT	3399044	80	19	NA	NA	NA	NA	clinical	NA	NA	NA	NA	NA	NA	20	NA	CNRL
Legionella pneumophila	CNR-L_190519654	JAWTII000000000	NA	LEPN.1221.00436	137.707572801073	158.813490974148	196.001574191975	126.093379347786	151.384500393481	4	2.13895782359234	2.20088739234021	2.29225955941843	2.10069228412893	2.18008141190005	2.15515472799038	0.0445021110462084	2.1115434605471	2.19876599543367	NT	3458253	86	19	NA	NA	NA	NA	clinical	NA	NA	NA	NA	NA	NA	751	NA	CNRL
Legionella pneumophila	CNR-L_200637836	JAWTYY000000000	NA	LEPN.1221.00437	24012.5306206482	NA	NA	NA	NA	1	4.38043793168006	NA	NA	NA	NA	4.38043793168006	0	4.38043793168006	4.38043793168006	T	3462035	91	19	NA	NA	NA	NA	clinical	NA	NA	NA	NA	NA	NA	23	NA	CNRL
Legionella pneumophila	CNR-L_191603479	JAWTCD000000000	NA	LEPN.1221.00438	133.034777489856	131.873043173466	125.79202532942	141.548023970996	131.120327280437	4	2.12396518756552	2.12015602831744	2.09965310958932	2.15090381093544	2.1176700245764	2.1281737628487	0.0153729174919862	2.1131085805379	2.1432389451595	NT	3483210	92	19	NA	NA	NA	NA	clinical	NA	NA	NA	NA	NA	NA	23	NA	CNRL
Legionella pneumophila	CNR-L_201285967	JAWTVN000000000	NA	LEPN.1221.00439	1967.52882743119	NA	NA	868.827456532252	1360.35243433774	3	3.29392110418362	NA	NA	2.93893353695936	3.1336514381197	3.12216869308756	0.177772138694607	2.92100427702453	3.32333310915059	T	3441629	95	19	NA	NA	NA	NA	clinical	NA	NA	NA	NA	NA	NA	23	NA	CNRL
Legionella pneumophila	CNR-L_191101738	JAWTGF000000000	NA	LEPN.1221.00440	78375.4875923107	37893.9467294299	4848.62027932344	13104.1991210677	238.737976897493	4	4.89418025569512	4.57856984025914	3.6856181735872	4.11741048366267	2.37792150926708	3.992020522221	1.12234435494672	2.8921432652473	5.0918977791947	T	3673393	97	19	NA	NA	NA	NA	clinical	NA	NA	NA	NA	NA	NA	2871	NA	CNRL
Legionella pneumophila	CNR-L_191121305	JAWTFY000000000	NA	LEPN.1221.00441	221.437740930401	146.270653132056	113.943613404577	247.185295106304	126.312462532409	4	2.34525164220194	2.16515720062099	2.05668998777983	2.39302263128675	2.10144620203626	2.25121941903649	0.139986823150284	2.11403485319412	2.38840398487885	NT	3445827	97	19	NA	NA	NA	NA	clinical	NA	NA	NA	NA	NA	NA	23	NA	CNRL
Legionella pneumophila	CNR-L_211038383	JAWTLM000000000	NA	LEPN.1221.00442	1373.16407484636	NA	NA	571.690616602247	443.246474842297	3	3.13772243275249	NA	NA	2.75716106401538	2.64664529032456	2.84717626236414	0.257616462797162	2.55566114819971	3.13869137652858	T	3574406	98	19	NA	NA	NA	NA	clinical	NA	NA	NA	NA	NA	NA	23	NA	CNRL
Legionella pneumophila	CNR-L_210019011	JAWTQD000000000	NA	LEPN.1221.00443	2878.24347279577	NA	NA	1281.07533901162	776.906620806919	3	3.45912752845372	NA	NA	3.10757467100534	2.89036882252633	3.15235700732846	0.287011689007549	2.82757867453441	3.47713534012251	T	3415534	98	19	NA	NA	NA	NA	clinical	NA	NA	NA	NA	NA	NA	363	NA	CNRL
Legionella pneumophila	CNR-L_191449258	JAWTDX000000000	NA	LEPN.1221.00444	353.968961773125	317.582091684164	180.921049580917	243.871289283737	258.510357775076	4	2.54896518202116	2.50185600476882	2.25748909856249	2.38716067428014	2.41247794872374	2.46261495244847	0.0757260183619486	2.38840481810745	2.53682508678949	NT	3481534	101	19	NA	NA	NA	NA	clinical	NA	NA	NA	NA	NA	NA	23	NA	CNRL
Legionella pneumophila	CNR-L_200953730	JAWTXU000000000	NA	LEPN.1221.00445	370.370360763312	NA	NA	17526.6780973527	2193.45658624109	3	2.56863622457582	NA	NA	4.24369961029235	3.34112904309815	3.38448829265544	0.838373040438238	2.43579732026146	4.33317926504941	T	3469923	101	19	NA	NA	NA	NA	clinical	NA	NA	NA	NA	NA	NA	23	NA	CNRL
Legionella pneumophila	CNR-L_201250393	JAWTVT000000000	NA	LEPN.1221.00446	3445.82126526534	NA	NA	27510.3001611325	581.319392205488	3	3.53729274684326	NA	NA	4.43949532894339	2.76441481080666	3.58040096219777	0.838371888981013	2.63171129277636	4.52909063161917	T	3594615	101	19	NA	NA	NA	NA	clinical	NA	NA	NA	NA	NA	NA	1	NA	CNRL
Legionella pneumophila	CNR-L_200509656	JAWTZF000000000	NA	LEPN.1221.00447	5136.35603309299	NA	NA	7890.20618618179	3259.0146274197	3	3.71065511978209	NA	NA	3.89708835230334	3.51308630971136	3.70694326059893	0.192027929225542	3.48964719534312	3.92423932585474	T	3382708	102	19	NA	NA	NA	NA	clinical	NA	NA	NA	NA	NA	NA	22	NA	CNRL
Legionella pneumophila	CNR-L_190806854	JAWTHQ000000000	NA	LEPN.1221.00448	87139.81299816	28927.3995841733	3957.29819032478	14204.7316958608	9249.04495510053	4	4.94021662360577	4.46130939469175	3.59739877645591	4.15243303502428	3.96609689034515	4.38001398591674	0.425658857919962	3.96287597030495	4.79715200152853	T	3586928	102	19	NA	NA	NA	NA	clinical	NA	NA	NA	NA	NA	NA	1	NA	CNRL
Legionella pneumophila	CNR-L_210798240	JAWTMY000000000	NA	LEPN.1221.00449	108307.689186283	NA	NA	3450.4522456511	586.826346274268	3	5.03465928998296	NA	NA	3.53787602113668	2.76850960378181	3.78034830496715	1.15236852021689	2.47634452709124	5.08435208284306	T	3591379	102	19	NA	NA	NA	NA	clinical	NA	NA	NA	NA	NA	NA	540	NA	CNRL
Legionella pneumophila	CNR-L_210341597	JAWTOI000000000	NA	LEPN.1221.00450	175.756732564623	NA	NA	262.554161218481	271.03403268172	3	2.2449119701622	NA	NA	2.41921890580686	2.43302382695518	2.36571823430808	0.104848743696055	2.24707289170582	2.48436357691035	NT	3540395	103	19	NA	NA	NA	NA	clinical	NA	NA	NA	NA	NA	NA	23	NA	CNRL
Legionella pneumophila	CNR-L_201316465	JAWTVI000000000	NA	LEPN.1221.00451	11853.4960756968	NA	NA	24269.9851016924	3051.29725946024	3	4.07384646025781	NA	NA	4.38506950973718	3.48448451896809	3.98113349632102	0.457394907777838	3.46355194384054	4.49871504880151	T	3595551	103	19	NA	NA	NA	NA	clinical	NA	NA	NA	NA	NA	NA	1	NA	CNRL
Legionella pneumophila	CNR-L_191736768	JAWTBB000000000	NA	LEPN.1221.00452	73803.7524413795	23007.2086899765	1439.36375705954	8140.37888452039	4466.49387168192	4	4.86807844343761	4.36186393183359	3.15817056302619	3.910644619094	3.64996674244515	4.19763843420259	0.535029454615425	3.67331920334542	4.72195766505976	T	3613681	108	19	NA	NA	NA	NA	clinical	NA	NA	NA	NA	NA	NA	1	NA	CNRL
Legionella pneumophila	CNR-L_201257003	JAWTVR000000000	NA	LEPN.1221.00453	3238.52430584551	NA	NA	9091.39409210339	305.293624356402	3	3.51034716087886	NA	NA	3.95863048389141	2.48471773474168	3.31789845983732	0.75556738609204	2.46290918460234	4.17288773507229	T	3464960	110	19	NA	NA	NA	NA	clinical	NA	NA	NA	NA	NA	NA	1	NA	CNRL
Legionella pneumophila	CNR-L_191758614	JAWTAV000000000	NA	LEPN.1221.00454	180.732608299002	240.8649187641	232.041478124609	364.583341482406	220.554162896382	4	2.25703651629477	2.38177355094635	2.36556562329839	2.56179682101795	2.34351525937521	2.38603053690857	0.12826913728167	2.26032909220852	2.51173198160862	NT	3744361	110	19	NA	NA	NA	NA	clinical	NA	NA	NA	NA	NA	NA	448	NA	CNRL
Legionella pneumophila	CNR-L_210068327	JAWTPS000000000	NA	LEPN.1221.00455	14124.2221923093	NA	NA	1251.43737645429	4210.83844829733	3	4.14996454095951	NA	NA	3.09740912183013	3.62436857973447	3.62391408084137	0.526277856755908	3.0283855659762	4.21944259570654	T	3585969	111	19	NA	NA	NA	NA	clinical	NA	NA	NA	NA	NA	NA	1	NA	CNRL
Legionella pneumophila	CNR-L_191849417	JAWSZM000000000	NA	LEPN.1221.00456	387.185197053241	19826.1293698619	2517.58610234168	999.883315929232	5439.93986983276	4	2.5879187449148	4.29723793571872	3.40098433250567	2.99994932179521	3.73559409926727	3.405175025424	0.76093554242921	2.65947189656515	4.15087815428285	T	3530499	111	19	NA	NA	NA	NA	clinical	NA	NA	NA	NA	NA	NA	1	NA	CNRL
Legionella pneumophila	CNR-L_200966771	JAWTXS000000000	NA	LEPN.1221.00457	52868.3915361404	NA	NA	3631.95486266882	460.394618878412	3	4.72319609766434	NA	NA	3.56014044254297	2.66313023892589	3.64882225971107	1.03289214543781	2.48001624309431	4.81762827632782	T	3437523	111	19	NA	NA	NA	NA	clinical	NA	NA	NA	NA	NA	NA	23	NA	CNRL
Legionella pneumophila	CNR-L_200454565	JAWTZM000000000	NA	LEPN.1221.00458	365.408043469041	NA	NA	434.200734258303	212.600176040698	3	2.56277810293927	NA	NA	2.63769055353586	2.32756361979909	2.50934409209141	0.161821116958538	2.32622962466885	2.69245855951396	T	3475816	111	19	NA	NA	NA	NA	clinical	NA	NA	NA	NA	NA	NA	23	NA	CNRL
Legionella pneumophila	CNR-L_200268357	JAWSVU000000000	NA	LEPN.1221.00459	399.815106863743	NA	402.935488080102	214.424957982254	278.099645272946	3	2.60185919974611	NA	2.60523551906034	2.33127533364731	2.44420043490479	2.4591116560994	0.135906826673198	2.30532142987245	2.61290188232636	NT	3431727	112	19	NA	NA	NA	NA	clinical	NA	NA	NA	NA	NA	NA	23	NA	CNRL
Legionella pneumophila	CNR-L_190884770	JAWTHH000000000	NA	LEPN.1221.00460	34498.219429	2545.73679648725	709.165594945244	951.519973854515	315.892496519085	4	4.53779668022934	3.4058134999688	2.85074765771304	2.97841790922183	2.49953931011199	3.35539184988299	0.870864790001645	2.50196003797936	4.20882366178662	T	3555523	113	19	NA	NA	NA	NA	clinical	NA	NA	NA	NA	NA	NA	23	NA	CNRL
Legionella pneumophila	CNR-L_190342064	JAWTJB000000000	NA	LEPN.1221.00461	220.588238413295	NA	NA	NA	NA	1	2.34358235249049	NA	NA	NA	NA	2.34358235249049	0	2.34358235249049	2.34358235249049	NT	3484539	113	19	NA	NA	NA	NA	clinical	NA	NA	NA	NA	NA	NA	1	NA	CNRL
Legionella pneumophila	CNR-L_190254096	JAWTJJ000000000	NA	LEPN.1221.00462	35577.36732879	NA	NA	NA	NA	1	4.55117380780408	NA	NA	NA	NA	4.55117380780408	0	4.55117380780408	4.55117380780408	T	3470065	114	19	NA	NA	NA	NA	clinical	NA	NA	NA	NA	NA	NA	1	NA	CNRL
Legionella pneumophila	CNR-L_191989285	JAWSYH000000000	NA	LEPN.1221.00463	145325.972035779	52590.8260017769	303121.699182704	32498.4567096737	18232.4101071217	4	5.16234323648556	4.72090999198091	5.48161702676022	4.5118627376439	4.26084408099948	4.66399001177746	0.381778805838091	4.28985365702578	5.03812636652915	T	3943485	114	19	NA	NA	NA	NA	clinical	NA	NA	NA	NA	NA	NA	62	NA	CNRL
Legionella pneumophila	CNR-L_191242471	JAWTFC000000000	NA	LEPN.1221.00464	122668.423291857	48470.738862324	10675.7980172766	7539.28039801684	293.10881561405	4	5.08873278314269	4.68547963992875	4.0284003484789	3.87732989572594	2.46702888058433	4.02964279984543	1.15711639215205	2.89568957257596	5.1635960271149	T	3467233	114	19	NA	NA	NA	NA	clinical	NA	NA	NA	NA	NA	NA	1	NA	CNRL
Legionella pneumophila	CNR-L_190141204	JAWTJX000000000	NA	LEPN.1221.00465	150.710318918983	150.011276074511	192.250815501791	338.823529411765	120.443986697133	4	2.1781429888518	2.1761239054082	2.28386819069545	2.52997356204494	2.08078512223022	2.24125639463379	0.197766002443007	2.04744927355641	2.43506351571117	NT	3470943	115	19	NA	NA	NA	NA	clinical	NA	NA	NA	NA	NA	NA	448	NA	CNRL
Legionella pneumophila	CNR-L_191996095	JAWSYD000000000	NA	LEPN.1221.00466	491.837576972698	187.648020515551	584.749093066256	296.008251655435	120.101693771009	4	2.69182170628245	2.27334398743438	2.76696955689996	2.47130381781053	2.07954913221736	2.37900466093618	0.262812626424231	2.12145301969924	2.63655630217312	NT	3388261	115	19	NA	NA	NA	NA	clinical	NA	NA	NA	NA	NA	NA	706	NA	CNRL
Legionella pneumophila	CNR-L_201405547	JAWTUK000000000	NA	LEPN.1221.00467	11032.7346413878	NA	NA	12927.9810661308	1271.08931675794	3	4.04268317268178	NA	NA	4.11153070737846	3.10417606858095	3.75279664954706	0.562775700699723	3.11596769515053	4.38962560394359	T	3587224	116	19	NA	NA	NA	NA	clinical	NA	NA	NA	NA	NA	NA	1	NA	CNRL
Legionella pneumophila	CNR-L_190013404	JAWTKK000000000	NA	LEPN.1221.00468	195.500802119036	140.902871582161	122.216846808919	299.796757846431	168.79562030944	4	2.29114854359969	2.14891984406449	2.08713107474339	2.47682693185776	2.227361173924	2.28606412336149	0.139846213214251	2.14901735272437	2.42311089399861	NT	3494637	117	19	NA	NA	NA	NA	clinical	NA	NA	NA	NA	NA	NA	23	NA	CNRL
Legionella pneumophila	CNR-L_201281943	JAWTVO000000000	NA	LEPN.1221.00469	391.496518284643	NA	NA	456.470575431639	556.067568775151	3	2.59272790407853	NA	NA	2.65941278769828	2.74512756669583	2.66575608615755	0.076397593993359	2.57930565867692	2.75220651363818	T	3377691	118	19	NA	NA	NA	NA	clinical	NA	NA	NA	NA	NA	NA	59	NA	CNRL
Legionella pneumophila	CNR-L_201145805	JAWTWN000000000	NA	LEPN.1221.00470	290.17857105108	NA	NA	469.768139832007	339.302535416356	3	2.46266533774372	NA	NA	2.67188355913305	2.5305871048948	2.55504533392386	0.106731999727152	2.43426892566319	2.67582174218453	T	3468709	119	19	NA	NA	NA	NA	clinical	NA	NA	NA	NA	NA	NA	23	NA	CNRL
Legionella pneumophila	CNR-L_210352433	JAWTOE000000000	NA	LEPN.1221.00471	337.925339587856	NA	NA	169.106020823902	177.42250129401	3	2.52882075889702	NA	NA	2.22815907042476	2.24900869761593	2.33532950897924	0.167892300551761	2.14534497681364	2.52531404114484	NT	3470432	119	19	NA	NA	NA	NA	clinical	NA	NA	NA	NA	NA	NA	1	NA	CNRL
Legionella pneumophila	CNR-L_201458781	JAWTTY000000000	NA	LEPN.1221.00472	82720.4746703436	NA	NA	38052.1883330429	35638.9372847549	3	4.91761301784512	NA	NA	4.58037963754909	4.55192474535788	4.6833058002507	0.20341416957782	4.45312522784748	4.91348637265391	T	3468771	121	19	NA	NA	NA	NA	clinical	NA	NA	NA	NA	NA	NA	1	NA	CNRL
Legionella pneumophila	CNR-L_190536885	JAWTIG000000000	NA	LEPN.1221.00473	1007.73226246776	1877.22413512285	1337.75001543463	963.751402342397	1105.90555202822	4	3.00334516268699	3.27351612922003	3.12637496465708	2.98396502299585	3.04371803837513	3.0761360883195	0.133920168564988	2.94489673472404	3.20737544191495	T	3533693	121	19	NA	NA	NA	NA	clinical	NA	NA	NA	NA	NA	NA	62	NA	CNRL
Legionella pneumophila	CNR-L_201527204	JAWTTL000000000	NA	LEPN.1221.00474	330.769242901774	NA	NA	286.054822695327	276.333786986374	3	2.51952511920258	NA	NA	2.45644927408145	2.44143398880594	2.47246946069666	0.0414371927867399	2.42557972447902	2.5193591969143	NT	3660044	122	19	NA	NA	NA	NA	clinical	NA	NA	NA	NA	NA	NA	20	NA	CNRL
Legionella pneumophila	CNR-L_210930332	JAWTMH000000000	NA	LEPN.1221.00475	44746.3999380939	NA	NA	18597.006620905	4530.86894636263	3	4.65075809998906	NA	NA	4.26944304568875	3.65618150056041	4.19212754874607	0.501775764244729	3.62432525222157	4.75992984527058	T	3458143	125	19	NA	NA	NA	NA	clinical	NA	NA	NA	NA	NA	NA	62	NA	CNRL
Legionella pneumophila	CNR-L_210028689	JAWTQB000000000	NA	LEPN.1221.00476	41495.0766989592	NA	NA	1607.06821061231	1194.07526282099	3	4.61799657166838	NA	NA	3.20603431040606	3.0770317013308	3.63368752780175	0.854873463540244	2.66632491201932	4.60105014358417	T	3535500	127	19	NA	NA	NA	NA	clinical	NA	NA	NA	NA	NA	NA	62	NA	CNRL
Legionella pneumophila	CNR-L_200832950	JAWTYK000000000	NA	LEPN.1221.00477	1399.5556334899	NA	NA	2091.04181879477	721.429539900458	3	3.1459901667089	NA	NA	3.32036271837014	2.85819392111668	3.1081822687319	0.233392538764107	2.84407860142662	3.37228593603719	T	3534646	130	19	NA	NA	NA	NA	clinical	NA	NA	NA	NA	NA	NA	266	NA	CNRL
Legionella pneumophila	CNR-L_201365743	JAWTUW000000000	NA	LEPN.1221.00478	20289.4264725414	NA	NA	12184.7872534271	6056.50643894977	3	4.30726977087116	NA	NA	4.0858179507986	3.78222218327625	4.058436634982	0.263592573210426	3.76015903952866	4.35671423043535	T	3479956	144	19	NA	NA	NA	NA	clinical	NA	NA	NA	NA	NA	NA	62	NA	CNRL
Legionella pneumophila	CNR-L_211007636	JAWTLT000000000	NA	LEPN.1221.00479	193.146415150171	NA	NA	200.962346332045	277.276250623316	3	2.28588665193232	NA	NA	2.30311469268365	2.4429126728056	2.34397133914052	0.0861176055031738	2.24652188530033	2.44142079298071	NT	3539031	144	19	NA	NA	NA	NA	clinical	NA	NA	NA	NA	NA	NA	146	NA	CNRL
Legionella pneumophila	CNR-L_202174571	JAWTQE000000000	NA	LEPN.1221.00480	42155.2272974742	NA	NA	1574.29800328518	4261.74493916566	3	4.6248514353235	NA	NA	3.19708694462554	3.6295874541	3.81717527801635	0.732133699528822	2.98870322819312	4.64564732783957	T	3541847	150	19	NA	NA	NA	NA	clinical	NA	NA	NA	NA	NA	NA	62	NA	CNRL
Legionella pneumophila	CNR-L_191099730	JAWTGH000000000	NA	LEPN.1221.00481	3466.99455362129	8372.45055349967	587.795785424459	6446.06565999836	1939.27170915875	4	3.53995315941409	3.92285259133813	2.76922646779739	3.80929472494761	3.28763866184889	3.63993478438718	0.284507854750585	3.36112221007223	3.91874735870213	T	3535763	151	19	NA	NA	NA	NA	clinical	NA	NA	NA	NA	NA	NA	62	NA	CNRL
Legionella pneumophila	CNR-L_190482583	JAWTIL000000000	NA	LEPN.1221.00482	5820.36604615016	2622.85843722157	2274.41503400375	1947.14591860022	588.370686767522	4	3.76495029853719	3.41877485117266	3.35686971740138	3.28939849865321	2.76965102759691	3.31069366898999	0.41279989159998	2.90615720881099	3.71523012916899	T	3473202	151	19	NA	NA	NA	NA	clinical	NA	NA	NA	NA	NA	NA	62	NA	CNRL
Legionella pneumophila	CNR-L_210201909	JAWTPJ000000000	NA	LEPN.1221.00483	69583.5294596729	NA	NA	1705.54689779302	361.869889827085	3	4.84250645352892	NA	NA	3.23186366579718	2.55855244819257	3.54430752250622	1.17359590461087	2.21628313927834	4.8723319057341	T	3520842	152	19	NA	NA	NA	NA	clinical	NA	NA	NA	NA	NA	NA	16	NA	CNRL
Legionella pneumophila	CNR-L_190437858	JAWTIQ000000000	NA	LEPN.1221.00484	115.899627627774	197.477383230827	146.922842817655	524.951399229675	189.768260262607	4	2.06408204062742	2.29551736375743	2.16708932294086	2.7201190976471	2.27822357613396	2.33948551954148	0.274721204989453	2.07026368575709	2.60870735332586	NT	3532970	154	19	NA	NA	NA	NA	clinical	NA	NA	NA	NA	NA	NA	444	NA	CNRL
Legionella pneumophila	CNR-L_191413108	JAWTEH000000000	NA	LEPN.1221.00485	1587.12258023667	NA	NA	620.744906497151	948.745935574116	3	3.20061047046279	NA	NA	2.79291316465148	2.97714992839074	2.99022452116834	0.204162881111321	2.75919671747488	3.2212523248618	T	3513349	158	19	NA	NA	NA	NA	clinical	NA	NA	NA	NA	NA	NA	146	NA	CNRL
Legionella pneumophila	CNR-L_201444939	JAWTUD000000000	NA	LEPN.1221.00486	6689.12582286773	NA	NA	16.5079360081526	NA	2	3.82536936513535	NA	NA	1.21769277669677	NA	2.52153107091606	1.84390579882632	-0.0339450274178876	5.07700716925001	T	3524486	163	19	NA	NA	NA	NA	clinical	NA	NA	NA	NA	NA	NA	444	NA	CNRL
Legionella pneumophila	CNR-L_190034007	JAWTKH000000000	NA	LEPN.1221.00487	116.08424819818	218.599945215545	220.399172322309	435.104164721293	198.337744197216	4	2.06477329308292	2.33965004877293	2.34320995925176	2.6385932402838	2.29740536945869	2.33510548789958	0.235673689215694	2.10414951641636	2.56606145938281	NT	3525391	164	19	NA	NA	NA	NA	clinical	NA	NA	NA	NA	NA	NA	444	NA	CNRL
Legionella pneumophila	CNR-L_201527319	JAWTTK000000000	NA	LEPN.1221.00488	7607.30925512323	NA	NA	2053.62233708687	488.645058829738	3	3.8812310717123	NA	NA	3.31252057947563	2.68899351155034	3.29424838757942	0.59632877233348	2.6194512559877	3.96904551917114	T	3386084	166	19	NA	NA	NA	NA	clinical	NA	NA	NA	NA	NA	NA	120	NA	CNRL
Legionella pneumophila	CNR-L_191921018	JAWSYV000000000	NA	LEPN.1221.00489	229.288692864711	187.365488148757	266.415910562959	242.156748770294	187.133069700399	4	2.36038263847376	2.2726895988951	2.42556015767304	2.38409657709041	2.27215054174543	2.32232983905118	0.0584387451175841	2.26506092118509	2.37959875691727	NT	3461114	170	19	NA	NA	NA	NA	clinical	NA	NA	NA	NA	NA	NA	701	NA	CNRL
Legionella pneumophila	CNR-L_210880063	JAWTMP000000000	NA	LEPN.1221.00490	2249.78070568671	NA	NA	744.016253086989	321.223708197542	3	3.35214018791064	NA	NA	2.87158242284278	2.50680759127474	2.91017673400939	0.423985778505145	2.43040047560178	3.38995299241699	T	3514793	172	19	NA	NA	NA	NA	clinical	NA	NA	NA	NA	NA	NA	146	NA	CNRL
Legionella pneumophila	CNR-L_211091191	JAWTLC000000000	NA	LEPN.1221.00491	276.766200199192	NA	NA	531.107755523266	345.430692160995	3	2.44211305123531	NA	NA	2.72518264326882	2.53836092282023	2.56855220577479	0.14392961355585	2.40568350836389	2.73142090318568	T	3534987	172	19	NA	NA	NA	NA	clinical	NA	NA	NA	NA	NA	NA	444	NA	CNRL
Legionella pneumophila	CNR-L_200013912	JAWSWM000000000	NA	LEPN.1221.00492	1468.8427625309	NA	NA	926.6600427142	219.755494799022	3	3.16697530768945	NA	NA	2.96692043678516	2.34193974304528	2.82527849583997	0.430369318502111	2.33827871463889	3.31227827704104	T	3462188	184	19	NA	NA	NA	NA	clinical	NA	NA	NA	NA	NA	NA	146	NA	CNRL
Legionella pneumophila	CNR-L_192080607	JAWSXL000000000	NA	LEPN.1221.00493	392.650385232331	NA	214.747735563262	205.534652044686	688.205950569634	3	2.59400602787823	NA	2.33192859305013	2.31288505211533	2.83771842342642	2.58153650113999	0.262638789468059	2.2843381937629	2.87873480851708	T	3575219	48	20	NA	NA	NA	NA	clinical	NA	NA	NA	NA	NA	NA	259	NA	CNRL
Legionella pneumophila	CNR-L_210329447	JAWTOL000000000	NA	LEPN.1221.00494	114.058585087807	NA	NA	234.885619588209	232.674514040197	3	2.05712797980064	NA	NA	2.37085642876286	2.3667488155262	2.26491107469657	0.17995715883238	2.06127412101697	2.46854802837617	NT	3516515	87	20	NA	NA	NA	NA	clinical	NA	NA	NA	NA	NA	NA	87	NA	CNRL
Legionella pneumophila	CNR-L_191636959	JAWTBZ000000000	NA	LEPN.1221.00495	175.639551902353	128.877238713933	163.951437769553	234.3534695262	152.203540062661	4	2.24462232044679	2.11017622244415	2.21471522956071	2.36987138749109	2.18242475369474	2.22677367101919	0.110086817600054	2.11889057218482	2.33465676985356	NT	3479556	90	20	NA	NA	NA	NA	clinical	NA	NA	NA	NA	NA	NA	23	NA	CNRL
Legionella pneumophila	CNR-L_190245322	JAWTJN000000000	NA	LEPN.1221.00496	130.886990657717	166.163141874271	113.97877612369	351.809670646243	176.464857897805	4	2.11689648256039	2.2205346954057	2.05682398931458	2.54630777329818	2.24665823074003	2.28259929550107	0.184520421814386	2.10177260491691	2.46342598608524	NT	3550371	93	20	NA	NA	NA	NA	clinical	NA	NA	NA	NA	NA	NA	23	NA	CNRL
Legionella pneumophila	CNR-L_191099767	JAWTGG000000000	NA	LEPN.1221.00497	272.277222877561	115.895919360829	168.183616270629	312.885175584193	159.650455631725	4	2.43501131231929	2.06406814493449	2.22578368640945	2.49538498687742	2.20317016232464	2.29940865161396	0.201197917880628	2.10223831520872	2.4965789880192	NT	3478829	95	20	NA	NA	NA	NA	clinical	NA	NA	NA	NA	NA	NA	16	NA	CNRL
Legionella pneumophila	CNR-L_210351040	JAWTOF000000000	NA	LEPN.1221.00498	9838.00779025218	NA	NA	714.181599826529	396.731067908026	3	3.99290716212067	NA	NA	2.85380865683864	2.59849621129518	3.14840401008483	0.742418542037573	2.30829377920148	3.98851424096818	T	3444046	95	20	NA	NA	NA	NA	clinical	NA	NA	NA	NA	NA	NA	23	NA	CNRL
Legionella pneumophila	CNR-L_191998081	JAWSYB000000000	NA	LEPN.1221.00499	39727.1769570572	546.516468766775	1328.58065043229	38005.4213972328	28980.2353107833	4	4.59908770486074	2.73760325354422	3.12338792304782	4.57984555227374	4.46210190748988	4.09465960454214	0.906728349258395	3.20608215038819	4.9832370586961	T	3941046	96	20	NA	NA	NA	NA	clinical	NA	NA	NA	NA	NA	NA	62	NA	CNRL
Legionella pneumophila	CNR-L_191190044	JAWTFO000000000	NA	LEPN.1221.00500	237.072978357295	198.115813521203	156.15686657349	201.587506709935	317.668683141846	4	2.3748820557956	2.29691914212563	2.19356108590474	2.30446361341306	2.50197440271173	2.3695598035115	0.0950019861242237	2.27645956787988	2.46266003914313	NT	3553201	97	20	NA	NA	NA	NA	clinical	NA	NA	NA	NA	NA	NA	23	NA	CNRL
Legionella pneumophila	CNR-L_201770467	JAWTRR000000000	NA	LEPN.1221.00501	153.776055730037	NA	NA	482.968971798701	317.146829888848	3	2.18688871729979	NA	NA	2.68391923052489	2.50126037466881	2.45735610749783	0.251407082788189	2.17286743916901	2.74184477582665	NT	3396843	98	20	NA	NA	NA	NA	clinical	NA	NA	NA	NA	NA	NA	679	NA	CNRL
Legionella pneumophila	CNR-L_190790094	JAWTHR000000000	NA	LEPN.1221.00502	954.259409523983	632.386812652763	198.633596144762	246.679321500825	232.343074706645	4	2.97966645102532	2.8009828048847	2.29805270531904	2.39213274521538	2.36612973228503	2.63472793335261	0.304204252768036	2.33661324366797	2.93284262303724	T	3448459	100	20	NA	NA	NA	NA	clinical	NA	NA	NA	NA	NA	NA	1303	NA	CNRL
Legionella pneumophila	CNR-L_200434458	JAWTZN000000000	NA	LEPN.1221.00503	317.725757828716	NA	NA	243.902441486369	212.223129436781	3	2.50205242423673	NA	NA	2.38721614766408	2.32679271434082	2.40535376208054	0.0890265200417275	2.30461262204688	2.50609490211421	NT	3461488	100	20	NA	NA	NA	NA	clinical	NA	NA	NA	NA	NA	NA	23	NA	CNRL
Legionella pneumophila	CNR-L_190491689	JAWTIK000000000	NA	LEPN.1221.00504	124.270855339102	163.37058785802	75.9271877596788	199.855520526645	226.696255565966	4	2.09436928753525	2.21317387177581	1.8803973144957	2.30071614909923	2.35544434676759	2.24092591379447	0.113927410025139	2.12927910354387	2.35257272404507	NT	3401521	101	20	NA	NA	NA	NA	clinical	NA	NA	NA	NA	NA	NA	9	NA	CNRL
Legionella pneumophila	CNR-L_191603370	JAWTCE000000000	NA	LEPN.1221.00505	914.116475359099	782.550777083394	127.149430605303	6970.86673519074	2941.73696955741	4	2.96100153641533	2.8935125270385	2.10431441967863	3.84328678023694	3.46860383841986	3.29160117052766	0.448500331680106	2.85207892195402	3.7311234191013	T	3641294	102	20	NA	NA	NA	NA	clinical	NA	NA	NA	NA	NA	NA	23	NA	CNRL
Legionella pneumophila	CNR-L_191848439	JAWSZO000000000	NA	LEPN.1221.00506	227.158011690053	NA	2222.55150449843	278.108269834235	634.301894137127	3	2.35632805865635	NA	3.34685183392134	2.44421390324738	2.80229600827918	2.53427932339431	0.236232275424801	2.26696225059525	2.80159639619336	T	3466353	104	20	NA	NA	NA	NA	clinical	NA	NA	NA	NA	NA	NA	23	NA	CNRL
Legionella pneumophila	CNR-L_191771327	JAWTAU000000000	NA	LEPN.1221.00507	190.529041166787	181.791734996161	250.572553581751	269.138747844768	194.970642121025	4	2.2799611818868	2.25957413451216	2.39893349889761	2.42997622754358	2.28996922200503	2.31487019148689	0.0777726401892757	2.23865440461011	2.39108597836368	NT	3585339	104	20	NA	NA	NA	NA	clinical	NA	NA	NA	NA	NA	NA	23	NA	CNRL
Legionella pneumophila	CNR-L_192131740	JAWSXE000000000	NA	LEPN.1221.00508	40354.7373514147	NA	NA	NA	1160.1456110588	2	4.60589452505094	NA	NA	NA	3.06451250139126	3.8352035132211	1.0899216813288	2.32467688682589	5.34573013961631	T	3441712	104	20	NA	NA	NA	NA	clinical	NA	NA	NA	NA	NA	NA	23	NA	CNRL
Legionella pneumophila	CNR-L_190818628	JAWTHO000000000	NA	LEPN.1221.00509	39345.5198731019	14757.4441155988	2256.38248476556	2895.83967998173	1561.22445941021	4	4.59489528802519	4.16901114728317	3.35341271984294	3.46177451469826	3.19346534667254	3.85478657416979	0.642469775035241	3.22517776405748	4.4843953842821	T	3595108	106	20	NA	NA	NA	NA	clinical	NA	NA	NA	NA	NA	NA	1	NA	CNRL
Legionella pneumophila	CNR-L_190158180	JAWTJW000000000	NA	LEPN.1221.00510	536.142303208018	819.672115066276	420.168079839834	487.772829653429	180.911942033081	4	2.72928007569198	2.91364016080477	2.62342305598049	2.68821760520234	2.2574672356707	2.64715126934245	0.277669803990792	2.37503986163432	2.91926267705057	T	3479916	106	20	NA	NA	NA	NA	clinical	NA	NA	NA	NA	NA	NA	23	NA	CNRL
Legionella pneumophila	CNR-L_210259066	JAWTOV000000000	NA	LEPN.1221.00511	597.91330745416	NA	NA	411.904774765039	571.589446445485	3	2.77663821940041	NA	NA	2.61479682629021	2.75708420158709	2.7161730824259	0.0883371319674104	2.61621204410238	2.81613412074943	T	3376605	107	20	NA	NA	NA	NA	clinical	NA	NA	NA	NA	NA	NA	59	NA	CNRL
Legionella pneumophila	CNR-L_211109771	JAWTLA000000000	NA	LEPN.1221.00512	45069.8311115758	NA	NA	4731.7392863212	15555.7610267495	3	4.65388593065922	NA	NA	3.67502080746237	4.19189126273711	4.17359933361957	0.489688858721457	3.61947440695432	4.72772426028481	T	3553094	108	20	NA	NA	NA	NA	clinical	NA	NA	NA	NA	NA	NA	1	NA	CNRL
Legionella pneumophila	CNR-L_210179482	JAWTPL000000000	NA	LEPN.1221.00513	502.464627547734	NA	NA	573.05568382617	418.876646433404	3	2.70110549375114	NA	NA	2.75819682441671	2.62208614788132	2.69379615534972	0.0683490957338163	2.61645329368033	2.77113901701911	T	3488291	109	20	NA	NA	NA	NA	clinical	NA	NA	NA	NA	NA	NA	23	NA	CNRL
Legionella pneumophila	CNR-L_210882835	JAWTMN000000000	NA	LEPN.1221.00514	330939.306590061	NA	NA	58415.6670788235	25677.1303698822	3	5.51974835259764	NA	NA	4.76652934049195	4.40954648613502	4.89860805974154	0.566763299035166	4.2572667959554	5.53994932352768	T	3630102	110	20	NA	NA	NA	NA	clinical	NA	NA	NA	NA	NA	NA	1	NA	CNRL
Legionella pneumophila	CNR-L_210562395	JAWTNP000000000	NA	LEPN.1221.00515	69758.5768319397	NA	NA	7467.58779377933	4582.92548755837	3	4.84359761182789	NA	NA	3.87318033715227	3.66114279623556	4.12597358173857	0.630458695007634	3.41255551654365	4.83939164693349	T	3468250	111	20	NA	NA	NA	NA	clinical	NA	NA	NA	NA	NA	NA	1	NA	CNRL
Legionella pneumophila	CNR-L_191448106	JAWTDY000000000	NA	LEPN.1221.00516	193765.421218305	20893.2916290169	10545.9641562179	5716.66549192805	1530.94467568249	4	5.28727627677058	4.32000686619882	4.02308629091132	3.75714278041437	3.18495949672051	4.13734635502607	0.895786279065472	3.25949193261933	5.0152007774328	T	3595176	111	20	NA	NA	NA	NA	clinical	NA	NA	NA	NA	NA	NA	1	NA	CNRL
Legionella pneumophila	CNR-L_201590135	JAWTSW000000000	NA	LEPN.1221.00517	346945.081436488	NA	NA	33377.1188920455	2826.32008126524	3	5.54026073497334	NA	NA	4.52344884572583	3.45122134422716	4.50497697497545	1.04464218827743	3.32287477750659	5.6870791724443	T	3596332	112	20	NA	NA	NA	NA	clinical	NA	NA	NA	NA	NA	NA	1	NA	CNRL
Legionella pneumophila	CNR-L_201775902	JAWTRQ000000000	NA	LEPN.1221.00518	56987.4991508201	NA	NA	4275.90438772524	3200.39276075277	3	4.75577959873853	NA	NA	3.63102798551065	3.50520327937008	3.96400362120642	0.688578145976572	3.18481841442271	4.74318882799013	T	3599655	112	20	NA	NA	NA	NA	clinical	NA	NA	NA	NA	NA	NA	1	NA	CNRL
Legionella pneumophila	CNR-L_191226619	JAWTFG000000000	NA	LEPN.1221.00519	74550.5048770491	40769.5692365273	10756.7462636302	6317.15907214504	660.558275669258	4	4.87245058896371	4.61033612280395	4.03168092435584	3.80052181298508	2.81991113790083	4.02580491566339	0.924376890638263	3.11993220876733	4.93167762255945	T	3468277	112	20	NA	NA	NA	NA	clinical	NA	NA	NA	NA	NA	NA	1	NA	CNRL
Legionella pneumophila	CNR-L_191877883	JAWSZC000000000	NA	LEPN.1221.00520	222.147992153731	NA	254.777071733481	375.793931977934	459.899048518649	3	2.34664239229894	NA	2.40616034176506	2.57494976317862	2.66266251106669	2.52808488884809	0.163139254016342	2.34347883633537	2.71269094136081	T	3633307	113	20	NA	NA	NA	NA	clinical	NA	NA	NA	NA	NA	NA	23	NA	CNRL
Legionella pneumophila	CNR-L_200780418	JAWTYP000000000	NA	LEPN.1221.00521	395.244224961955	NA	NA	16759.5370458962	1606.09953644794	3	2.59686553303694	NA	NA	4.22426201780323	3.20577245675247	3.34230000253088	0.822243672961143	2.41186079227366	4.2727392127881	T	3597588	113	20	NA	NA	NA	NA	clinical	NA	NA	NA	NA	NA	NA	1	NA	CNRL
Legionella pneumophila	CNR-L_192134373	JAWSXD000000000	NA	LEPN.1221.00522	364.238415292736	183.498898613386	153.900378733186	179.83023781061	241.773008053953	4	2.56138574780113	2.26363346189838	2.18723968858736	2.2548627185995	2.38340781386323	2.36582243554056	0.142955587218266	2.22572853437227	2.50591633670885	NT	3502572	113	20	NA	NA	NA	NA	clinical	NA	NA	NA	NA	NA	NA	23	NA	CNRL
Legionella pneumophila	CNR-L_210473007	JAWTNV000000000	NA	LEPN.1221.00523	78789.1713273479	NA	NA	6290.68578505479	898.39465156928	3	4.89646653276951	NA	NA	3.79869799304944	2.95346715776713	3.88287722786203	0.974231107332921	2.78045120511086	4.98530325061319	T	3469923	115	20	NA	NA	NA	NA	clinical	NA	NA	NA	NA	NA	NA	1	NA	CNRL
Legionella pneumophila	CNR-L_210269372	JAWTOS000000000	NA	LEPN.1221.00524	30235.4103311456	NA	NA	1465.85367132269	925.299700410169	3	4.48051586688418	NA	NA	3.16609061907119	2.96628242155336	3.53762963583624	0.822652212343509	2.60672812824213	4.46853114343036	T	3469119	117	20	NA	NA	NA	NA	clinical	NA	NA	NA	NA	NA	NA	1	NA	CNRL
Legionella pneumophila	CNR-L_201470525	JAWTTW000000000	NA	LEPN.1221.00525	11592.9618181292	NA	NA	4633.32551708827	508.229849826591	3	4.06419440550122	NA	NA	3.66589281289667	2.70606016884948	3.47871579574912	0.698146530466632	2.68870314157831	4.26872844991994	T	3437182	117	20	NA	NA	NA	NA	clinical	NA	NA	NA	NA	NA	NA	23	NA	CNRL
Legionella pneumophila	CNR-L_191483808	JAWTDQ000000000	NA	LEPN.1221.00526	1589.96837238463	818.153715385165	212.651421514678	387.386156912607	297.656734258231	4	3.20138848543023	2.91283490693773	2.32766829019567	2.58814409732299	2.47371571258273	2.79402080056842	0.329163479581569	2.47144651806554	3.1165950830713	T	3453352	118	20	NA	NA	NA	NA	clinical	NA	NA	NA	NA	NA	NA	23	NA	CNRL
Legionella pneumophila	CNR-L_210448273	JAWTNW000000000	NA	LEPN.1221.00527	214.54656808017	NA	NA	519.939422906086	257.000376406255	3	2.33152157188307	NA	NA	2.71595274780764	2.40993375940538	2.48580269303203	0.203135185462593	2.25593781507364	2.71566757099042	T	3428310	121	20	NA	NA	NA	NA	clinical	NA	NA	NA	NA	NA	NA	96	NA	CNRL
Legionella pneumophila	CNR-L_210977475	JAWTLW000000000	NA	LEPN.1221.00528	8705.1561519818	NA	NA	2828.46025195425	377.824429397197	3	3.9397765658423	NA	NA	3.45155008002597	2.5772900351353	3.32287222700119	0.69029767418397	2.54174122662865	4.10400322737373	T	3368011	122	20	NA	NA	NA	NA	clinical	NA	NA	NA	NA	NA	NA	96	NA	CNRL
Legionella pneumophila	CNR-L_201966784	JAWTQY000000000	NA	LEPN.1221.00529	3148.58499816767	NA	NA	448.796881105974	218.296701859343	3	3.49811542186769	NA	NA	2.65204983014835	2.3390471742107	2.82973747540891	0.599616106471752	2.15122044340318	3.50825450741465	T	3349835	122	20	NA	NA	NA	NA	clinical	NA	NA	NA	NA	NA	NA	22	NA	CNRL
Legionella pneumophila	CNR-L_201762665	JAWTRU000000000	NA	LEPN.1221.00530	5537.60359911829	NA	NA	4050.82400253325	768.555525274276	3	3.74332186421614	NA	NA	3.60754337466	2.88567524912805	3.41218016266806	0.460992969081821	2.89052709534566	3.93383322999047	T	3533118	122	20	NA	NA	NA	NA	clinical	NA	NA	NA	NA	NA	NA	62	NA	CNRL
Legionella pneumophila	CNR-L_210953526	JAWTMC000000000	NA	LEPN.1221.00531	205.684363024228	NA	NA	191.966172587428	218.769426409933	3	2.3132012760874	NA	NA	2.283224706032	2.3399866281311	2.31213753675017	0.0283959082638536	2.28000513205265	2.34426994144768	NT	3605930	123	20	NA	NA	NA	NA	clinical	NA	NA	NA	NA	NA	NA	20	NA	CNRL
Legionella pneumophila	CNR-L_191705920	JAWTBI000000000	NA	LEPN.1221.00532	156.011535626739	122.267907593839	146.728964769869	175.4681950342	145.553017920837	4	2.19315671164816	2.08731248006258	2.16651585343463	2.24419840870555	2.16302121460326	2.17192220375489	0.0656068773801076	2.10762864535331	2.23621576215646	NT	3496682	125	20	NA	NA	NA	NA	clinical	NA	NA	NA	NA	NA	NA	20	NA	CNRL
Legionella pneumophila	CNR-L_210249816	JAWTOW000000000	NA	LEPN.1221.00533	63847.1246048586	NA	NA	9852.62169331199	20672.178519482	3	4.80514134331655	NA	NA	3.99355180769978	4.3153862467838	4.37135979926671	0.408679792152521	3.9089035766617	4.83381602187172	T	3482358	125	20	NA	NA	NA	NA	clinical	NA	NA	NA	NA	NA	NA	448	NA	CNRL
Legionella pneumophila	CNR-L_211189149	JAWTKR000000000	NA	LEPN.1221.00534	32773.4982425814	NA	NA	50971.9680440753	6417.75058120324	3	4.51552280044137	NA	NA	4.70733140216202	3.8073828347115	4.34341234577163	0.474018314486929	3.80701998340739	4.87980470813587	T	3500888	126	20	NA	NA	NA	NA	clinical	NA	NA	NA	NA	NA	NA	448	NA	CNRL
Legionella pneumophila	CNR-L_200768680	JAWTYR000000000	NA	LEPN.1221.00535	959.242490480342	NA	NA	7211.54945773007	423.509051456785	3	2.98192840796864	NA	NA	3.85802858630692	2.62686269673456	3.15560656367004	0.633691911134663	2.43852983723059	3.87268329010949	T	3588383	128	20	NA	NA	NA	NA	clinical	NA	NA	NA	NA	NA	NA	1	NA	CNRL
Legionella pneumophila	CNR-L_192052823	JAWSXO000000000	NA	LEPN.1221.00536	3826.50023312393	3533.82551926357	1608.24737524502	1828.93059385605	2565.92580508358	4	3.58280174412423	3.54824510264338	3.20635285127867	3.26219722473434	3.40924409439719	3.45062204147479	0.14630764611194	3.30724318295367	3.5940008999959	T	3507757	129	20	NA	NA	NA	NA	clinical	NA	NA	NA	NA	NA	NA	62	NA	CNRL
Legionella pneumophila	CNR-L_211023066	JAWTLO000000000	NA	LEPN.1221.00537	6385.57468524567	NA	NA	2489.89298265989	456.050940177819	3	3.80519998874114	NA	NA	3.39618068121659	2.65901335538929	3.28679800844901	0.580869500356963	2.62949436848511	3.9441016484129	T	3397718	130	20	NA	NA	NA	NA	clinical	NA	NA	NA	NA	NA	NA	96	NA	CNRL
Legionella pneumophila	CNR-L_191477635	JAWTDT000000000	NA	LEPN.1221.00538	2932.04824607351	2636.83045264632	392.503551355737	2768.00203398157	3556.92637386145	4	3.467171112228	3.42108220569507	2.59384359057738	3.44216640491284	3.55107487565623	3.47037364962303	0.0570036233575571	3.41451112523849	3.52623617400758	T	3533154	135	20	NA	NA	NA	NA	clinical	NA	NA	NA	NA	NA	NA	62	NA	CNRL
Legionella pneumophila	CNR-L_201854523	JAWTRG000000000	NA	LEPN.1221.00539	11684.2533402329	NA	NA	1970.4059235271	2398.87120125512	3	4.06760096486026	NA	NA	3.29455570442954	3.38000693071656	3.58072120000212	0.423809399482513	3.10114452958032	4.06029787042392	T	3627747	135	20	NA	NA	NA	NA	clinical	NA	NA	NA	NA	NA	NA	62	NA	CNRL
Legionella pneumophila	CNR-L_191316750	JAWTER000000000	NA	LEPN.1221.00540	205.45694054172	100.579428062561	84.1705129797219	168.300345667243	161.027687204909	4	2.3127208167493	2.00250916170865	1.92515997400474	2.22608500796169	2.20690055532694	2.18705388543665	0.131359876563942	2.05832357189717	2.31578419897613	NT	3395313	143	20	NA	NA	NA	NA	clinical	NA	NA	NA	NA	NA	NA	20	NA	CNRL
Legionella pneumophila	CNR-L_210726490	JAWTNE000000000	NA	LEPN.1221.00541	183.547104871091	NA	NA	373.460082869478	281.156010540365	3	2.26374753867152	NA	NA	2.57224418924124	2.44894737227228	2.42831303339501	0.155279998096538	2.2526004027616	2.60402566402843	NT	3213115	147	20	NA	NA	NA	NA	clinical	NA	NA	NA	NA	NA	NA	2474	NA	CNRL
Legionella pneumophila	CNR-L_191795002	JAWTAG000000000	NA	LEPN.1221.00542	482.732297813052	327.396546208977	206.813980822187	362.31885524524	719.088567674932	4	2.68370635681069	2.51507409361504	2.31557989413513	2.55909093551366	2.85678238424051	2.65366344254497	0.153091310330473	2.50363671524809	2.80369016984186	T	3503175	153	20	NA	NA	NA	NA	clinical	NA	NA	NA	NA	NA	NA	146	NA	CNRL
Legionella pneumophila	CNR-L_201050496	JAWTXD000000000	NA	LEPN.1221.00543	214.618040321294	NA	NA	401.581611042907	279.378597915376	3	2.33166622500501	NA	NA	2.60377381766923	2.44619313347729	2.46054439205051	0.136620293014457	2.30594681749005	2.61514196661098	NT	3581384	155	20	NA	NA	NA	NA	clinical	NA	NA	NA	NA	NA	NA	146	NA	CNRL
Legionella pneumophila	CNR-L_201458826	JAWTTX000000000	NA	LEPN.1221.00544	195.511496318677	NA	NA	415.195406850129	268.162543148944	3	2.29117229953736	NA	NA	2.61825254043126	2.42839811564915	2.44594098520592	0.164244285136552	2.26008449524186	2.63179747516998	NT	3572399	155	20	NA	NA	NA	NA	clinical	NA	NA	NA	NA	NA	NA	146	NA	CNRL
Legionella pneumophila	CNR-L_191787999	JAWTAK000000000	NA	LEPN.1221.00545	10342.6272262896	6813.2490516723	175.829070909099	2611.19830724058	4023.44087298926	4	4.01463087192536	3.83335426444066	2.24509068127038	3.41683985553412	3.60459762347752	3.71735565384442	0.261312298085151	3.46127430736227	3.97343700032656	T	3579445	159	20	NA	NA	NA	NA	clinical	NA	NA	NA	NA	NA	NA	2106	NA	CNRL
Legionella pneumophila	CNR-L_190247214	JAWTJK000000000	NA	LEPN.1221.00546	4041.00813224033	3835.573172929	1308.90051544728	3942.44209277091	5993.20896437686	4	3.60648972443016	3.58383027238932	3.11690663873243	3.59576532305998	3.7776594204453	3.64093618508119	0.0916174906516646	3.55115269406559	3.73071967609679	T	3528407	168	20	NA	NA	NA	NA	clinical	NA	NA	NA	NA	NA	NA	18	NA	CNRL
Legionella pneumophila	CNR-L_191593760	JAWTCI000000000	NA	LEPN.1221.00547	91.2870560520694	160.684967702615	144.543973927336	203.662897246917	163.026014947114	4	1.96040920159029	2.20597524982391	2.1599999905438	2.30891191761775	2.21225691266455	2.17188832042413	0.14864995334229	2.0262140429969	2.31756259785135	NT	3508143	168	20	NA	NA	NA	NA	clinical	NA	NA	NA	NA	NA	NA	16	NA	CNRL
Legionella pneumophila	CNR-L_191868562	JAWSZJ000000000	NA	LEPN.1221.00548	10156.480767163	7666.0703427697	1561.20860203047	1797.86525188364	5069.01858450137	4	4.0067432504514	3.88457279996093	3.19346093551471	3.25475713870069	3.70492388347663	3.71274926814741	0.329531897796568	3.38981394242821	4.03568459386662	T	3474172	168	20	NA	NA	NA	NA	clinical	NA	NA	NA	NA	NA	NA	62	NA	CNRL
Legionella pneumophila	CNR-L_191877611	JAWSZE000000000	NA	LEPN.1221.00549	4554.53132988487	8094.18908313504	3333.63863896376	25669.0326154481	4581.35707487113	4	3.65844369386295	3.90817334544757	3.52291852122397	4.40940950179613	3.66099414237696	3.9092551708709	0.353409800070346	3.56291993091021	4.25559041083159	T	3475973	170	20	NA	NA	NA	NA	clinical	NA	NA	NA	NA	NA	NA	62	NA	CNRL
Legionella pneumophila	CNR-L_191213726	JAWTFJ000000000	NA	LEPN.1221.00550	24751.9847046278	35888.6928561291	6581.7222536715	4241.47143026728	555.494807063447	4	4.39361002798515	4.55495764067628	3.81833955127301	3.62751654602375	2.74468000337728	3.83019105451561	0.829083578942502	3.01770407706518	4.64267803196605	T	3487809	171	20	NA	NA	NA	NA	clinical	NA	NA	NA	NA	NA	NA	1	NA	CNRL
Legionella pneumophila	CNR-L_191875024	JAWSZH000000000	NA	LEPN.1221.00551	223.42994924607	151.788941108873	172.283843142289	258.048667801728	202.558631779004	4	2.34914138686612	2.18124013130684	2.23624455102226	2.41170162132943	2.30655075482208	2.31215847358112	0.0973783565826492	2.21672943769327	2.40758750946896	NT	3552476	171	20	NA	NA	NA	NA	clinical	NA	NA	NA	NA	NA	NA	435	NA	CNRL
Legionella pneumophila	CNR-L_191459942	JAWTDW000000000	NA	LEPN.1221.00552	530.125184442675	201.820347458689	141.930250239198	195.05707631918	174.367917076618	4	2.72437843656877	2.30496494953	2.15207496847954	2.29016171035469	2.24146657968855	2.3902429190355	0.22440255765083	2.17033245351835	2.61015338455265	NT	3583965	185	20	NA	NA	NA	NA	clinical	NA	NA	NA	NA	NA	NA	16	NA	CNRL
Legionella pneumophila	CNR-L_200462301	JAWTZL000000000	NA	LEPN.1221.00553	6060.60614817946	NA	NA	27876.4488002528	10501.9304499266	3	3.78251606206148	NA	NA	4.44523744788059	4.02126913780239	4.08300754924815	0.33564658852934	3.70319465797702	4.46282044051929	T	3477595	186	20	NA	NA	NA	NA	clinical	NA	NA	NA	NA	NA	NA	62	NA	CNRL
Legionella pneumophila	CNR-L_202036810	JAWTQT000000000	NA	LEPN.1221.00554	13112.5056143871	NA	NA	10214.3031810283	5969.28724752419	3	4.11768568715371	NA	NA	4.00920874444311	3.77592247803946	3.96760563654542	0.174638588851598	3.76998710078176	4.16522417230908	T	3562511	191	20	NA	NA	NA	NA	clinical	NA	NA	NA	NA	NA	NA	62	NA	CNRL
Legionella pneumophila	CNR-L_190052951	JAWTKE000000000	NA	LEPN.1221.00555	61.5445679813337	295.329676326304	258.419236364158	224.463234205335	139.775991581747	4	1.78918972745681	2.47030708942086	2.41232483879618	2.35114521621087	2.14543258186045	2.18901865373725	0.298424263011054	1.89656824992996	2.48146905754453	NT	3536509	55	21	NA	NA	NA	NA	clinical	NA	NA	NA	NA	NA	NA	259	NA	CNRL
Legionella pneumophila	CNR-L_191547736	JAWTCW000000000	NA	LEPN.1221.00556	1492.62124577647	99.1884583048982	92.3470743914108	118.40212537356	163.49904199226	4	3.17394961901948	1.9964611400361	1.96542314129448	2.07335949824606	2.21351521229481	2.36432136739911	0.547180761849866	1.82809407426965	2.90054866052858	NT	3383539	86	21	NA	NA	NA	NA	clinical	NA	NA	NA	NA	NA	NA	93	NA	CNRL
Legionella pneumophila	CNR-L_211160442	JAWTKW000000000	NA	LEPN.1221.00557	339.56693323759	NA	NA	237.815343428161	376.01627255315	3	2.53092539237391	NA	NA	2.37623987110361	2.5752066399466	2.49412396780804	0.104463880903941	2.3759141304509	2.61233380516517	T	3431204	89	21	NA	NA	NA	NA	clinical	NA	NA	NA	NA	NA	NA	3073	NA	CNRL
Legionella pneumophila	CNR-L_191986676	JAWSYJ000000000	NA	LEPN.1221.00558	280.855937261386	475.944106695084	230.145009532224	759.041553017309	1924.31935694097	4	2.44848360924333	2.67755595360456	2.36200156208415	2.88026555159002	3.28427714849586	2.82264556573344	0.354716763162794	2.47502952547759	3.17026160598929	T	3508801	92	21	NA	NA	NA	NA	clinical	NA	NA	NA	NA	NA	NA	23	NA	CNRL
Legionella pneumophila	CNR-L_192052523	JAWSXP000000000	NA	LEPN.1221.00559	5093.93368720531	2241.70620926457	1525.80820265353	10443.9723030182	9710.99852426665	4	3.70705328702173	3.35057869476397	3.18349994530676	4.01886571142146	3.98726388812461	3.76594039533295	0.310348372964311	3.46180457849762	4.07007621216827	T	3744007	94	21	NA	NA	NA	NA	clinical	NA	NA	NA	NA	NA	NA	62	NA	CNRL
Legionella pneumophila	CNR-L_210331433	JAWTOJ000000000	NA	LEPN.1221.00560	412.784850562096	NA	NA	363.686075038286	571.733494629675	3	2.61572375005807	NA	NA	2.56072667292766	2.75719363581535	2.64454801960036	0.10135554135104	2.52985553493796	2.75924050426276	T	3543250	100	21	NA	NA	NA	NA	clinical	NA	NA	NA	NA	NA	NA	23	NA	CNRL
Legionella pneumophila	CNR-L_210935845	JAWTMG000000000	NA	LEPN.1221.00561	178.386767275447	NA	NA	179.48718607073	232.52669392778	3	2.25136263528449	NA	NA	2.25403344891758	2.36647281683919	2.29062296701376	0.0657014695442311	2.21627612136966	2.36496981265785	NT	3476295	103	21	NA	NA	NA	NA	clinical	NA	NA	NA	NA	NA	NA	23	NA	CNRL
Legionella pneumophila	CNR-L_192187580	JAWSWU000000000	NA	LEPN.1221.00562	18994.1330921302	515.662660971144	337.906515199791	7017.98734205367	18521.1567190289	4	4.27861947678541	2.71236568536971	2.52879656551872	3.84621258056773	4.26766810659019	3.77621646232826	0.737249717935354	3.05372501494546	4.49870790971106	T	3600727	104	21	NA	NA	NA	NA	clinical	NA	NA	NA	NA	NA	NA	62	NA	CNRL
Legionella pneumophila	CNR-L_190215691	JAWTJR000000000	NA	LEPN.1221.00563	88705.9946882831	35037.7106104597	6160.37174710896	NA	2404.52755120175	3	4.94795297013691	4.54453572130521	3.78960692041876	NA	3.3810297576071	4.29117281634974	0.813607190047382	3.37050652695032	5.21183910574916	T	3597076	107	21	NA	NA	NA	NA	clinical	NA	NA	NA	NA	NA	NA	1	NA	CNRL
Legionella pneumophila	CNR-L_190426967	JAWTIS000000000	NA	LEPN.1221.00564	36621.4531875979	14603.572435769	8171.42292023184	2133.95642036966	193.795161247668	4	4.56373557368586	4.16445910916509	3.91229768842928	3.32918554602273	2.28734292921799	3.58618078952292	1.00714870030055	2.59919319969022	4.57316837935562	T	3481356	108	21	NA	NA	NA	NA	clinical	NA	NA	NA	NA	NA	NA	1	NA	CNRL
Legionella pneumophila	CNR-L_190042434	JAWTKG000000000	NA	LEPN.1221.00565	289.421164905718	NA	NA	NA	NA	1	2.46153028720342	NA	NA	NA	NA	2.46153028720342	0	2.46153028720342	2.46153028720342	NT	3521767	108	21	NA	NA	NA	NA	clinical	NA	NA	NA	NA	NA	NA	62	NA	CNRL
Legionella pneumophila	CNR-L_191477686	JAWTDR000000000	NA	LEPN.1221.00566	627.861345588821	355.143167664019	259.020801475846	210.457520275319	439.519635402872	4	2.79786374645344	2.55040346401903	2.41333464285892	2.32316444899932	2.64297828181396	2.57860248532144	0.198547659274168	2.38402935462539	2.77317561601749	T	3440277	110	21	NA	NA	NA	NA	clinical	NA	NA	NA	NA	NA	NA	23	NA	CNRL
Legionella pneumophila	CNR-L_191780016	JAWTAP000000000	NA	LEPN.1221.00567	243.677309677211	153.60982763768	120.184566011167	135.145451897591	198.195149126219	4	2.38681509118406	2.18641900184315	2.07984869955894	2.13080143479971	2.29709302081779	2.25028213716118	0.114290047178754	2.13827994903031	2.36228432529205	NT	3469225	111	21	NA	NA	NA	NA	clinical	NA	NA	NA	NA	NA	NA	23	NA	CNRL
Legionella pneumophila	CNR-L_211061995	JAWTLG000000000	NA	LEPN.1221.00568	48316.0773755899	NA	NA	13348.271306959	6159.87651382466	3	4.6840916680947	NA	NA	4.12542502521663	3.78957200601149	4.19969623310761	0.451861168617701	3.68837658091683	4.71101588529839	T	3507068	112	21	NA	NA	NA	NA	clinical	NA	NA	NA	NA	NA	NA	62	NA	CNRL
Legionella pneumophila	CNR-L_191996123	JAWSYC000000000	NA	LEPN.1221.00569	3193.11675548481	18969.3381630522	3584.55884295272	6869.16388808496	10457.8261584888	4	3.5042147986947	4.27805217869317	3.55443571401761	3.83690387812369	4.01944141823216	3.90965306843593	0.325291674988847	3.5908730847115	4.22843305216035	T	3598294	113	21	NA	NA	NA	NA	clinical	NA	NA	NA	NA	NA	NA	1	NA	CNRL
Legionella pneumophila	CNR-L_210239143	JAWTOZ000000000	NA	LEPN.1221.00570	84443.9699629198	NA	NA	11502.611888596	5407.58756368797	3	4.92656864259465	NA	NA	4.06079646644138	3.73300356058799	4.24012288987467	0.616658638026279	3.54232077228929	4.93792500746005	T	3575009	115	21	NA	NA	NA	NA	clinical	NA	NA	NA	NA	NA	NA	1	NA	CNRL
Legionella pneumophila	CNR-L_191061437	JAWTGP000000000	NA	LEPN.1221.00571	117215.35702102	NA	509.210728979007	7483.14570509736	65.189050196793	3	5.06898451469032	NA	2.7068975455851	3.87408420149775	1.81417465342404	3.5857477898707	1.64645079578818	1.72264755749844	5.44884802224297	T	3466759	116	21	NA	NA	NA	NA	clinical	NA	NA	NA	NA	NA	NA	1	NA	CNRL
Legionella pneumophila	CNR-L_191243837	JAWTEZ000000000	NA	LEPN.1221.00572	381.755078104395	NA	NA	4444.34409676592	662.489749023175	3	2.5817848227502	NA	NA	3.64780767617825	2.82117916264339	3.01692388719061	0.559319388988772	2.38400604581872	3.64984172856251	T	3505840	117	21	NA	NA	NA	NA	clinical	NA	NA	NA	NA	NA	NA	62	NA	CNRL
Legionella pneumophila	CNR-L_200644639	JAWTYW000000000	NA	LEPN.1221.00573	1099.17022385028	NA	NA	297.716158273916	238.480631223932	3	3.04106495498415	NA	NA	2.4738024062247	2.37745311254113	2.63077349124999	0.358573716979046	2.22501658850184	3.03653039399815	T	3420940	121	21	NA	NA	NA	NA	clinical	NA	NA	NA	NA	NA	NA	22	NA	CNRL
Legionella pneumophila	CNR-L_190417456	JAWTIT000000000	NA	LEPN.1221.00574	29977.9035966132	28517.5021576173	2722.75065003861	8397.13638825365	552.127328998161	4	4.47680125865713	4.45511148307777	3.43500787039953	3.92413120715569	2.74203924422283	3.89952079827835	0.812876160960762	3.10291679859121	4.69612479796549	T	3513747	123	21	NA	NA	NA	NA	clinical	NA	NA	NA	NA	NA	NA	1	NA	CNRL
Legionella pneumophila	CNR-L_191447705	JAWTEA000000000	NA	LEPN.1221.00575	141.951842316172	159.008219834717	109.219028491161	153.28380968204	355.934494423308	4	2.1521410333716	2.20141957549396	2.0382983091451	2.18549628572799	2.55137007851176	2.27260674327633	0.18697310769697	2.08937646469453	2.45583702185812	NT	3656547	125	21	NA	NA	NA	NA	clinical	NA	NA	NA	NA	NA	NA	20	NA	CNRL
Legionella pneumophila	CNR-L_210409163	JAWTNY000000000	NA	LEPN.1221.00576	203.592811529243	NA	NA	453.619300629463	329.082672040265	3	2.30876243983222	NA	NA	2.65669152467354	2.51730501497314	2.49425299315963	0.175106278590736	2.29610522635919	2.69240075996008	T	3606764	126	21	NA	NA	NA	NA	clinical	NA	NA	NA	NA	NA	NA	20	NA	CNRL
Legionella pneumophila	CNR-L_200400239	JAWTZS000000000	NA	LEPN.1221.00577	205.501103477374	NA	NA	198.325256562339	205.503310953968	3	2.31281415824541	NA	NA	2.29737802478116	2.31281882337732	2.30767033546796	0.00891340282361779	2.29758405599068	2.31775661494524	NT	3458550	127	21	NA	NA	NA	NA	clinical	NA	NA	NA	NA	NA	NA	20	NA	CNRL
Legionella pneumophila	CNR-L_200366173	JAWSVQ000000000	NA	LEPN.1221.00578	610.939123911354	NA	191.33473871114	4120.36508539593	1727.31459853101	3	2.78599793779324	NA	2.28179382763782	3.61493569844777	3.23737144351019	3.21276835991707	0.415016188300472	2.74314196182558	3.68239475800855	T	3470233	127	21	NA	NA	NA	NA	clinical	NA	NA	NA	NA	NA	NA	610	NA	CNRL
Legionella pneumophila	CNR-L_200953388	JAWTXW000000000	NA	LEPN.1221.00579	36022.5447536346	NA	NA	16278.6009412259	2073.97964607765	3	4.55657438958912	NA	NA	4.21161707686677	3.31680448993174	4.02833198546254	0.639884692403567	3.30424759608495	4.75241637484014	T	3524549	128	21	NA	NA	NA	NA	clinical	NA	NA	NA	NA	NA	NA	23	NA	CNRL
Legionella pneumophila	CNR-L_191930074	JAWSYS000000000	NA	LEPN.1221.00580	780.652419703861	6808.7024580724	4820.88748988708	4455.58289458598	7680.50764073812	4	2.89245771018347	3.83306435582018	3.68312699601498	3.64890452797843	3.88538992553742	3.56495412987988	0.459659764114658	3.11449583847642	4.01541242128333	T	3467162	129	21	NA	NA	NA	NA	clinical	NA	NA	NA	NA	NA	NA	1	NA	CNRL
Legionella pneumophila	CNR-L_191797999	JAWTAD000000000	NA	LEPN.1221.00581	40421.1708058535	15886.0501517731	1885.23740786671	10441.4918892205	10685.7195604373	4	4.60660888877249	4.2010159292699	3.27536604867136	4.01876255546378	4.02880377222825	4.2137977864336	0.274909357549303	3.94439156652876	4.48320400633844	T	3527356	143	21	NA	NA	NA	NA	clinical	NA	NA	NA	NA	NA	NA	62	NA	CNRL
Legionella pneumophila	CNR-L_210037161	JAWTPY000000000	NA	LEPN.1221.00582	200.639723714529	NA	NA	306.262902426213	346.229321307466	3	2.30241692111764	NA	NA	2.48609439397495	2.5393638444256	2.44262505317273	0.124310694667079	2.30195684449436	2.58329326185109	NT	3478991	160	21	NA	NA	NA	NA	clinical	NA	NA	NA	NA	NA	NA	16	NA	CNRL
Legionella pneumophila	CNR-L_191848107	JAWSZP000000000	NA	LEPN.1221.00583	6797.21127994722	8918.97414087701	2550.88902303873	5842.86039018128	13365.8627166362	4	3.83233076944987	3.95031490475982	3.40669156494837	3.76662550936379	4.12599699608787	3.91881704491534	0.157647060105861	3.76432576487728	4.07330832495339	T	3486139	163	21	NA	NA	NA	NA	clinical	NA	NA	NA	NA	NA	NA	62	NA	CNRL
Legionella pneumophila	CNR-L_201505284	JAWTTN000000000	NA	LEPN.1221.00584	10059.9969166867	NA	NA	908.272394508832	513.046016584629	3	4.00259784761194	NA	NA	2.95821611470069	2.71015631999	3.22365676076754	0.68589017197998	2.44751322701195	3.99980029452314	T	3526300	164	21	NA	NA	NA	NA	clinical	NA	NA	NA	NA	NA	NA	444	NA	CNRL
Legionella pneumophila	CNR-L_192050383	JAWSXQ000000000	NA	LEPN.1221.00585	193.524374018143	130.710146813284	137.625116605995	168.316835479833	162.684867669214	4	2.28673567134429	2.11630930245408	2.13869769994579	2.22612755739186	2.21134715838618	2.2101299223941	0.0705411357226681	2.14100087967161	2.27925896511659	NT	3575913	165	21	NA	NA	NA	NA	clinical	NA	NA	NA	NA	NA	NA	23	NA	CNRL
Legionella pneumophila	CNR-L_210926198	JAWTMI000000000	NA	LEPN.1221.00586	1604.58459819754	NA	NA	8485.6154778924	368.389062022166	3	3.20536261925752	NA	NA	3.92868334800412	2.56630672691586	3.23345089805917	0.681622496677224	2.46213660479384	4.0047651913245	T	3392992	167	21	NA	NA	NA	NA	clinical	NA	NA	NA	NA	NA	NA	39	NA	CNRL
Legionella pneumophila	CNR-L_200644610	JAWTYX000000000	NA	LEPN.1221.00587	23126.2256281721	NA	NA	NA	3957.25534944983	2	4.36410475846824	NA	NA	NA	3.59739407485006	3.98074941665915	0.542146323594584	3.2293867534323	4.732112079886	T	3551840	169	21	NA	NA	NA	NA	clinical	NA	NA	NA	NA	NA	NA	62	NA	CNRL
Legionella pneumophila	CNR-L_201690682	JAWTSG000000000	NA	LEPN.1221.00588	264.177534087129	NA	NA	345.538930416343	349.517201731769	3	2.42189588202626	NA	NA	2.53849698459741	2.54346855471217	2.50128714044528	0.0687997678947245	2.42343430458786	2.5791399763027	T	3715149	171	21	NA	NA	NA	NA	clinical	NA	NA	NA	NA	NA	NA	435	NA	CNRL
Legionella pneumophila	CNR-L_200968753	JAWTXR000000000	NA	LEPN.1221.00589	216.728203589331	NA	NA	283.203132154313	200.225257974145	3	2.33591543123768	NA	NA	2.45209805223035	2.30151886188897	2.36317744845233	0.0789046027043097	2.27389012567919	2.45246477122548	NT	3538302	173	21	NA	NA	NA	NA	clinical	NA	NA	NA	NA	NA	NA	146	NA	CNRL
Legionella pneumophila	CNR-L_191834141	JAWSZV000000000	NA	LEPN.1221.00590	185.770024387746	174.483359232576	246.483411117816	231.815369793821	206.599980787434	4	2.26897563811166	2.24175401388499	2.39178769561152	2.36514222712092	2.31513027679681	2.29775053897859	0.0541827176006108	2.24465245143774	2.35084862651944	NT	3497313	174	21	NA	NA	NA	NA	clinical	NA	NA	NA	NA	NA	NA	146	NA	CNRL
Legionella pneumophila	CNR-L_191798203	JAWTAC000000000	NA	LEPN.1221.00591	671.814663156667	399.552954830787	168.246188311321	473.327013053217	881.11888895385	4	2.82724947860438	2.60157434677069	2.22594523388198	2.67516129061881	2.94503451151428	2.76225490687704	0.1538789769206	2.61145628050592	2.91305353324816	T	3508160	181	21	NA	NA	NA	NA	clinical	NA	NA	NA	NA	NA	NA	146	NA	CNRL
Legionella pneumophila	CNR-L_210779658	JAWTMZ000000000	NA	LEPN.1221.00592	1255.74074724095	NA	NA	622.672978580744	561.342578031895	3	3.09889998680212	NA	NA	2.79426001955486	2.74922798485818	2.88079599707172	0.190220881581043	2.66554476115122	3.09604723299222	T	3465687	184	21	NA	NA	NA	NA	clinical	NA	NA	NA	NA	NA	NA	3072	NA	CNRL
Legionella pneumophila	CNR-L_191044918	JAWTGX000000000	NA	LEPN.1221.00593	325.203245619275	631.276876819353	568.645915836671	149.685661481302	199.004968614308	4	2.51215487132396	2.80021988174985	2.75484192427704	2.17518020089221	2.29886391970035	2.44660471841659	0.27376335194473	2.17832156336728	2.71488787346591	NT	3564367	187	21	NA	NA	NA	NA	clinical	NA	NA	NA	NA	NA	NA	146	NA	CNRL
Legionella pneumophila	CNR-L_202107758	JAWTQL000000000	NA	LEPN.1221.00594	278.669132325125	NA	NA	532.181305293924	268.914586552887	3	2.44508886536454	NA	NA	2.72605961438994	2.42961436000544	2.53358761325331	0.166865120666912	2.34476542319173	2.72240980331488	T	3595082	234	21	NA	NA	NA	NA	clinical	NA	NA	NA	NA	NA	NA	146	NA	CNRL
Legionella pneumophila	CNR-L_191660553	JAWTBT000000000	NA	LEPN.1221.00595	210.268943874942	238.672618052759	699.408044444863	178.813327572574	670.431115579693	4	2.32277513336285	2.37780259700962	2.84473062316614	2.25239988512834	2.8263541622615	2.44483294444058	0.259473889942467	2.19055320483271	2.69911268404845	NT	3303258	65	22	NA	NA	NA	NA	clinical	NA	NA	NA	NA	NA	NA	93	NA	CNRL
Legionella pneumophila	CNR-L_190070161	JAWTKC000000000	NA	LEPN.1221.00596	117.932709938177	143.13439943513	186.984995006395	481.099642167315	185.787263531804	4	2.07163427816898	2.15574402012954	2.27180675708524	2.68223503388278	2.26901593803517	2.29465731755412	0.270745973707293	2.02933113884136	2.55998349626688	NT	3537085	69	22	NA	NA	NA	NA	clinical	NA	NA	NA	NA	NA	NA	444	NA	CNRL
Legionella pneumophila	CNR-L_192096809	JAWSXJ000000000	NA	LEPN.1221.00597	854.700872653557	263.127518442358	124.692996763579	223.332981735864	114.21950217442	4	2.93181414737605	2.4201662699128	2.09584206252151	2.34895286426343	2.05774026296084	2.43966838612828	0.363632680977405	2.08331490696955	2.79602186528701	NT	3311119	86	22	NA	NA	NA	NA	clinical	NA	NA	NA	NA	NA	NA	93	NA	CNRL
Legionella pneumophila	CNR-L_200024202	JAWSWK000000000	NA	LEPN.1221.00598	126374.387905525	NA	NA	9366.58393468956	18336.459293962	3	5.10165906509839	NA	NA	3.97158122922102	4.2633154786869	4.4455185910021	0.586657872518839	3.78166491167631	5.1093722703279	T	3611278	87	22	NA	NA	NA	NA	clinical	NA	NA	NA	NA	NA	NA	62	NA	CNRL
Legionella pneumophila	CNR-L_191108012	JAWTGE000000000	NA	LEPN.1221.00599	245.587111709811	261.273702635048	225.129293116489	316.35803207429	196.761635962455	4	2.39020557150749	2.41709569991017	2.35243200771109	2.50017886532041	2.29394042481692	2.40035514038875	0.0849943681095605	2.31706219019701	2.48364809058048	NT	3457886	90	22	NA	NA	NA	NA	clinical	NA	NA	NA	NA	NA	NA	701	NA	CNRL
Legionella pneumophila	CNR-L_190239625	JAWTJP000000000	NA	LEPN.1221.00600	181833.200861063	NA	956.452036016938	17965.5100637325	8560.1178510369	3	5.25967318380508	NA	2.98066319598855	4.25443955188967	3.93247974384803	4.48219749318093	0.692290305169864	3.69881166001147	5.26558332635038	T	3594620	92	22	NA	NA	NA	NA	clinical	NA	NA	NA	NA	NA	NA	1	NA	CNRL
Legionella pneumophila	CNR-L_191135820	JAWTFW000000000	NA	LEPN.1221.00601	336.648795839167	181.490252950534	216.83672754292	236.544057015904	157.717525951998	4	2.52717706537655	2.25885330593706	2.33613284437144	2.37391204121307	2.1978799558611	2.33945559209694	0.144875794764276	2.19747992211214	2.48143126208174	NT	3433309	96	22	NA	NA	NA	NA	clinical	NA	NA	NA	NA	NA	NA	701	NA	CNRL
Legionella pneumophila	CNR-L_191998332	JAWSYA000000000	NA	LEPN.1221.00602	7227.22393863623	1826.52676882755	783.5400537181	14139.534648526	22742.610950602	4	3.85897151172745	3.26162604143647	2.89406120203516	4.15043511646916	4.3568403221084	3.90696824793537	0.476246172117556	3.44025557537263	4.3736809204981	T	3752361	97	22	NA	NA	NA	NA	clinical	NA	NA	NA	NA	NA	NA	62	NA	CNRL
Legionella pneumophila	CNR-L_190695849	JAWTHZ000000000	NA	LEPN.1221.00603	150397.684449484	NA	NA	19524.8710001633	3856.01357880616	3	5.17724114982907	NA	NA	4.29058817319711	3.5861385545851	4.35132262587043	0.797288136406265	3.44912274476492	5.25352250697593	T	3473634	102	22	NA	NA	NA	NA	clinical	NA	NA	NA	NA	NA	NA	1	NA	CNRL
Legionella pneumophila	CNR-L_200762176	JAWTYS000000000	NA	LEPN.1221.00604	503.498883137766	NA	NA	298.762273795537	367.657840865983	3	2.70199851153781	NA	NA	2.47532575607228	2.56544383240083	2.58092270000364	0.114126381806679	2.45177891446947	2.71006648553781	T	3540446	108	22	NA	NA	NA	NA	clinical	NA	NA	NA	NA	NA	NA	23	NA	CNRL
Legionella pneumophila	CNR-L_190239672	JAWTJO000000000	NA	LEPN.1221.00605	776.216837419977	221.337977386552	241.354096998949	285.644233851595	302.517862466701	4	2.88998305906784	2.34505593699261	2.38265467538978	2.45582546161306	2.48075102309325	2.54290387019169	0.238783998392624	2.30889985172468	2.77690788865869	T	3376258	109	22	NA	NA	NA	NA	clinical	NA	NA	NA	NA	NA	NA	59	NA	CNRL
Legionella pneumophila	CNR-L_201400582	JAWTUL000000000	NA	LEPN.1221.00606	588.119226704105	NA	NA	1927.1512810976	248.44053180063	3	2.76946537752312	NA	NA	3.28491580804782	2.39522245020575	2.8165345452589	0.44671041812407	2.3110434088465	3.32202568167129	T	3533912	109	22	NA	NA	NA	NA	clinical	NA	NA	NA	NA	NA	NA	6	NA	CNRL
Legionella pneumophila	CNR-L_191183892	JAWTFQ000000000	NA	LEPN.1221.00607	1580.5346220465	2281.82411878064	268.215719912884	244.536934255954	244.083757265308	4	3.19880401362012	3.35828216629307	2.42848422792033	2.38834446318212	2.38753887993028	2.8332423807564	0.518294591755489	2.32532301414507	3.34116174736772	T	3478791	110	22	NA	NA	NA	NA	clinical	NA	NA	NA	NA	NA	NA	23	NA	CNRL
Legionella pneumophila	CNR-L_191559773	JAWTCT000000000	NA	LEPN.1221.00608	163.581576673723	256.846658547844	229.885062013802	203.799655919575	252.941967828811	4	2.21373438980299	2.40967392013366	2.36151075162704	2.30920344644001	2.40302089294399	2.33390816233016	0.0923202364581456	2.24343599307907	2.42438033158125	NT	3463973	112	22	NA	NA	NA	NA	clinical	NA	NA	NA	NA	NA	NA	23	NA	CNRL
Legionella pneumophila	CNR-L_191354961	JAWTEM000000000	NA	LEPN.1221.00609	5860.68185644935	4675.24756889766	1853.67782648383	1617.28863346205	1994.50543702419	4	3.76794814660963	3.66980461306081	3.26803425497642	3.20878753427472	3.29983522453475	3.48659387961998	0.273728306394344	3.21834506857895	3.75484269066101	T	3429172	114	22	NA	NA	NA	NA	clinical	NA	NA	NA	NA	NA	NA	23	NA	CNRL
Legionella pneumophila	CNR-L_201573900	JAWTTC000000000	NA	LEPN.1221.00610	178.415055913605	NA	NA	404.478160569191	324.981383123443	3	2.25143150040053	NA	NA	2.60689507724534	2.51185848270706	2.45672835345098	0.184032842122462	2.24847941470371	2.66497729219825	NT	3481535	124	22	NA	NA	NA	NA	clinical	NA	NA	NA	NA	NA	NA	1119	NA	CNRL
Legionella pneumophila	CNR-L_201619034	JAWTST000000000	NA	LEPN.1221.00611	282.517492880162	NA	NA	483.10357290469	280.539282487696	3	2.45104534357537	NA	NA	2.68404024942412	2.44799368189579	2.52769309163176	0.135409207486283	2.37446596417772	2.6809202190858	T	3417489	128	22	NA	NA	NA	NA	clinical	NA	NA	NA	NA	NA	NA	96	NA	CNRL
Legionella pneumophila	CNR-L_190829404	JAWTHN000000000	NA	LEPN.1221.00612	1214.59756368946	513.582921508923	264.950802854135	282.993567878468	341.842884715918	4	3.08443240565425	2.71061057343744	2.42316523985183	2.45177656461746	2.53382654471354	2.69516152210567	0.281090558614955	2.41969783646589	2.97062520774545	T	3445915	131	22	NA	NA	NA	NA	clinical	NA	NA	NA	NA	NA	NA	1303	NA	CNRL
Legionella pneumophila	CNR-L_190067788	JAWTKD000000000	NA	LEPN.1221.00613	11015.0041105766	621.359222581827	836.950833052249	15235.9007886883	21132.275292222	4	4.04198466355673	2.79334274877607	2.92269994597261	4.18286813601139	4.32494625964855	3.83578545199818	0.704497359737506	3.14539072585365	4.52618017814272	T	3469346	132	22	NA	NA	NA	NA	clinical	NA	NA	NA	NA	NA	NA	1	NA	CNRL
Legionella pneumophila	CNR-L_211192336	JAWTKQ000000000	NA	LEPN.1221.00614	29297.6095370191	NA	NA	5236.34075216905	2866.09034221114	3	4.46683218666012	NA	NA	3.71902790028734	3.45728987570034	3.88104998754927	0.523910571543502	3.28820025885894	4.47389971623959	T	3460181	138	22	NA	NA	NA	NA	clinical	NA	NA	NA	NA	NA	NA	62	NA	CNRL
Legionella pneumophila	CNR-L_192170583	JAWSWW000000000	NA	LEPN.1221.00615	429.553251935103	NA	NA	3501.21453434391	17385.1594792871	3	2.6330170112126	NA	NA	3.54421872265512	4.24017867895121	3.47247147093964	0.805979470990814	2.56043659960818	4.38450634227111	T	3630938	155	22	NA	NA	NA	NA	clinical	NA	NA	NA	NA	NA	NA	62	NA	CNRL
Legionella pneumophila	CNR-L_201085519	JAWTWX000000000	NA	LEPN.1221.00616	461.789190619253	NA	NA	12311.3279176923	4947.35361321792	3	2.66444376290477	NA	NA	4.09030489909077	3.69437295276985	3.48304053825513	0.736047577939	2.65013959945804	4.31594147705222	T	3530232	156	22	NA	NA	NA	NA	clinical	NA	NA	NA	NA	NA	NA	978	NA	CNRL
Legionella pneumophila	CNR-L_211137114	JAWTKY000000000	NA	LEPN.1221.00617	19364.1907118347	NA	NA	5221.79302097398	4985.71088241135	3	4.28699935121991	NA	NA	3.7178196534635	3.69772709049067	3.90084869839136	0.334567142411867	3.52225729294746	4.27944010383526	T	3321778	159	22	NA	NA	NA	NA	clinical	NA	NA	NA	NA	NA	NA	506	NA	CNRL
Legionella pneumophila	CNR-L_191966727	JAWSYL000000000	NA	LEPN.1221.00618	219.71495849133	NA	200.738922032351	254.022023798022	300.817432438543	3	2.34185962528235	NA	2.30263158765946	2.40487137173531	2.47830300011274	2.40834466571013	0.0682879671834909	2.33107097623623	2.48561835518403	NT	3576026	167	22	NA	NA	NA	NA	clinical	NA	NA	NA	NA	NA	NA	16	NA	CNRL
Legionella pneumophila	CNR-L_201442036	JAWTUE000000000	NA	LEPN.1221.00619	11183.8980525846	NA	NA	1272.97397415789	558.805393779683	3	4.04859319958528	NA	NA	3.10481952463154	2.7472605894204	3.30022443787907	0.672312390679062	2.539445327744	4.06100354801414	T	3515102	167	22	NA	NA	NA	NA	clinical	NA	NA	NA	NA	NA	NA	146	NA	CNRL
Legionella pneumophila	CNR-L_191698408	JAWTBL000000000	NA	LEPN.1221.00620	1578.00357895072	793.960890673334	441.514962742732	3745.31835651912	3147.16086795235	4	3.19810798386503	2.89979911025697	2.64494542620688	3.5734887391525	3.49791894255683	3.29232869395783	0.307828598207741	2.99066221100852	3.59399517690714	T	3464536	207	22	NA	NA	NA	NA	clinical	NA	NA	NA	NA	NA	NA	23	NA	CNRL
Legionella pneumophila	CNR-L_190119505	JAWTJZ000000000	NA	LEPN.1221.00621	222.327349595599	159.375003562309	163.317733056947	254.830915086058	131.795711925951	4	2.3469928907145	2.20242020748527	2.2130333430383	2.4062521137608	2.11990128038551	2.26889162308652	0.131128796371576	2.14038776397433	2.39739548219871	NT	3403455	289	22	NA	NA	NA	NA	clinical	NA	NA	NA	NA	NA	NA	701	NA	CNRL
Legionella pneumophila	CNR-L_191987267	JAWSYI000000000	NA	LEPN.1221.00622	635.810576820526	NA	NA	NA	587.02226717745	2	2.80332774820377	NA	NA	NA	2.76865457540243	2.7859911618031	0.0245176356130768	2.75201207684293	2.81997024676328	T	3450402	77	23	NA	NA	NA	NA	clinical	NA	NA	NA	NA	NA	NA	23	NA	CNRL
Legionella pneumophila	CNR-L_191966661	JAWSYM000000000	NA	LEPN.1221.00623	268.671042122364	148.846435018371	176.282046349664	398.696882258999	245.244643942649	4	2.42922085986753	2.17273843743494	2.2462080833242	2.60064283956757	2.38959953131579	2.39805041704646	0.175928197280148	2.22564395177938	2.57045688231353	NT	3501887	79	23	NA	NA	NA	NA	clinical	NA	NA	NA	NA	NA	NA	23	NA	CNRL
Legionella pneumophila	CNR-L_191690441	JAWTBM000000000	NA	LEPN.1221.00624	189.04320497294	219.780218244698	232.677727891419	134.843585624574	275.800702316627	4	2.27656107156477	2.34198860030863	2.3667548142417	2.12983029232315	2.44059536775661	2.29724383298829	0.130392774520071	2.16946126203649	2.42502640394008	NT	3544655	80	23	NA	NA	NA	NA	clinical	NA	NA	NA	NA	NA	NA	259	NA	CNRL
Legionella pneumophila	CNR-L_191448050	JAWTDZ000000000	NA	LEPN.1221.00625	257.250530635645	194.575477414856	153.603786151016	223.907553172231	223.177148568084	4	2.41035627926302	2.28908810471702	2.18640192067094	2.35006874407341	2.3486497245001	2.34954071313839	0.0495113577051726	2.30102047417448	2.3980609521023	NT	3624444	88	23	NA	NA	NA	NA	clinical	NA	NA	NA	NA	NA	NA	23	NA	CNRL
Legionella pneumophila	CNR-L_192089892	JAWSXK000000000	NA	LEPN.1221.00626	308.370038932448	223.963040690511	106.076945498939	239.112854856598	131.850681031623	4	2.48907217560977	2.35017635517116	2.02562100566802	2.37860292468631	2.12008237734153	2.33448345820219	0.154982030530492	2.18260385915687	2.48636305724752	NT	3471908	92	23	NA	NA	NA	NA	clinical	NA	NA	NA	NA	NA	NA	23	NA	CNRL
Legionella pneumophila	CNR-L_191751685	JAWTAY000000000	NA	LEPN.1221.00627	192.108003868422	194.758359125229	166.785800688003	104.643559540658	232.99677904784	4	2.28354545941389	2.28949610687889	2.22215907420735	2.0197125041317	2.36734991737186	2.24002599694908	0.151757098921177	2.09130677280719	2.38874522109098	NT	3400323	104	23	NA	NA	NA	NA	clinical	NA	NA	NA	NA	NA	NA	894	NA	CNRL
Legionella pneumophila	CNR-L_200089932	JAWSWG000000000	NA	LEPN.1221.00628	29373.848073238	19667.758022632	3705.40642410492	3912.77392209286	4109.27183542227	4	4.46796084429271	4.29375485641688	3.56883585011985	3.59248475533129	3.61376487154149	3.99199133189559	0.454704651942032	3.54638896119099	4.43759370260019	T	3531831	109	23	NA	NA	NA	NA	clinical	NA	NA	NA	NA	NA	NA	266	NA	CNRL
Legionella pneumophila	CNR-L_190658483	JAWTIB000000000	NA	LEPN.1221.00629	149.978573418236	135.633682885434	107.618724941154	148.306762586228	134.659521406184	4	2.17602921831633	2.13236755438911	2.03188784225144	2.17116095471632	2.12923706660733	2.15219869850727	0.0248191569253217	2.12787637165713	2.17652102535741	NT	3406003	110	23	NA	NA	NA	NA	clinical	NA	NA	NA	NA	NA	NA	2805	NA	CNRL
Legionella pneumophila	CNR-L_191021922	JAWTGZ000000000	NA	LEPN.1221.00630	100.688921283577	140.585388770919	86.2812740520676	110.806365920084	160.400490599572	4	2.00298168812961	2.14794018621791	1.93591654938481	2.04456471169698	2.20520569227957	2.10017306958102	0.0928295990111854	2.00920173420041	2.19114440496163	NT	3468210	115	23	NA	NA	NA	NA	clinical	NA	NA	NA	NA	NA	NA	2808	NA	CNRL
Legionella pneumophila	CNR-L_191091976	JAWTGM000000000	NA	LEPN.1221.00631	44164.6548278233	7596.31013948392	2219.56815076921	2727.56246524725	807.9324127557	4	4.64507484052505	3.88060268764961	3.34626848436864	3.43577470536544	2.9073750315729	3.71720681627825	0.735451977533261	2.99647712211628	4.43793651044023	T	3471595	115	23	NA	NA	NA	NA	clinical	NA	NA	NA	NA	NA	NA	62	NA	CNRL
Legionella pneumophila	CNR-L_191442335	JAWTED000000000	NA	LEPN.1221.00632	175.036809208191	201.911424402554	154.22578165183	238.159197612271	225.611024231772	4	2.24312938785771	2.30516089256731	2.18815698002619	2.37686735844942	2.35336031714663	2.31962948900527	0.0590918726055138	2.26172051796235	2.37753846004819	NT	3451740	117	23	NA	NA	NA	NA	clinical	NA	NA	NA	NA	NA	NA	96	NA	CNRL
Legionella pneumophila	CNR-L_201385850	JAWTUS000000000	NA	LEPN.1221.00633	246.718322389947	NA	NA	503.031970630091	313.795964912194	3	2.39220140330964	NA	NA	2.7015955878929	2.49664735471416	2.53014811530556	0.157394142469271	2.35204314906018	2.70825308155094	T	3452684	128	23	NA	NA	NA	NA	clinical	NA	NA	NA	NA	NA	NA	2678	NA	CNRL
Legionella pneumophila	CNR-L_201590107	JAWTSX000000000	NA	LEPN.1221.00634	73762.51235893	NA	NA	60861.0545059916	3707.30888549743	3	4.86783570041323	NA	NA	4.78433947286878	3.56905877207717	4.40707798178639	0.726945700781557	3.58447659733398	5.22967936623881	T	3594422	131	23	NA	NA	NA	NA	clinical	NA	NA	NA	NA	NA	NA	1	NA	CNRL
Legionella pneumophila	CNR-L_210331409	JAWTOK000000000	NA	LEPN.1221.00635	196.138525726675	NA	NA	375.183008836737	304.029821981881	3	2.29256290660602	NA	NA	2.57424316196839	2.48291618521056	2.44990741792832	0.143711953585538	2.28728502143471	2.61252981442194	NT	3732296	134	23	NA	NA	NA	NA	clinical	NA	NA	NA	NA	NA	NA	20	NA	CNRL
Legionella pneumophila	CNR-L_201400288	JAWTUN000000000	NA	LEPN.1221.00636	266.596975378368	NA	NA	324.094767121231	335.754406328531	3	2.42585521790629	NA	NA	2.51067201891027	2.52602172091368	2.48751631924341	0.0539487896201449	2.42646863853858	2.54856399994824	T	3565539	135	23	NA	NA	NA	NA	clinical	NA	NA	NA	NA	NA	NA	20	NA	CNRL
Legionella pneumophila	CNR-L_201629846	JAWTSO000000000	NA	LEPN.1221.00637	291135.949874462	NA	NA	53267.7536446301	6766.80790134467	3	5.46409583604038	NA	NA	4.72646438253081	3.83038384774545	4.67364802210555	0.818135619027231	3.74785742707475	5.59943861713634	T	3316023	139	23	NA	NA	NA	NA	clinical	NA	NA	NA	NA	NA	NA	1924	NA	CNRL
Legionella pneumophila	CNR-L_200994943	JAWTXO000000000	NA	LEPN.1221.00638	200.737407226382	NA	NA	233.554752270024	474.649417159723	3	2.30262831039589	NA	NA	2.36838870854802	2.67637295192288	2.44912999028893	0.199526013843832	2.22334919944616	2.67491078113169	NT	3436004	140	23	NA	NA	NA	NA	clinical	NA	NA	NA	NA	NA	NA	1018	NA	CNRL
Legionella pneumophila	CNR-L_191782252	JAWTAN000000000	NA	LEPN.1221.00639	14237.8968379782	16791.1486884504	2811.59101056934	6808.27693928542	16759.6067531707	4	4.15344584189083	4.22508040739422	3.44895214608776	3.83303721316896	4.2242638241432	4.10895682164931	0.186986002378414	3.9257139065119	4.29219973678671	T	3470700	143	23	NA	NA	NA	NA	clinical	NA	NA	NA	NA	NA	NA	1	NA	CNRL
Legionella pneumophila	CNR-L_210952997	JAWTMD000000000	NA	LEPN.1221.00640	33102.8915071864	NA	NA	7239.0845106944	1061.72842198595	3	4.51986593065695	NA	NA	3.85968364670912	3.02601344337813	3.80185434024807	0.748603356225181	2.95474546186211	4.64896321863403	T	3446178	148	23	NA	NA	NA	NA	clinical	NA	NA	NA	NA	NA	NA	39	NA	CNRL
Legionella pneumophila	CNR-L_201980986	JAWTQW000000000	NA	LEPN.1221.00641	19022.3318191664	NA	NA	2000.54506987232	405.218402293983	3	4.27926375309164	NA	NA	3.30114833995714	2.60768915987002	3.39603375097293	0.839817144439033	2.44570865109314	4.34635885085273	T	3614161	153	23	NA	NA	NA	NA	clinical	NA	NA	NA	NA	NA	NA	390	NA	CNRL
Legionella pneumophila	CNR-L_210132629	JAWTPO000000000	NA	LEPN.1221.00642	337.850390235062	NA	NA	275.148588492958	610.40909289363	3	2.52872442489437	NA	NA	2.43956728923043	2.78562099441621	2.58463756951367	0.179674710307589	2.38132023055533	2.78795490847201	T	3406539	160	23	NA	NA	NA	NA	clinical	NA	NA	NA	NA	NA	NA	39	NA	CNRL
Legionella pneumophila	CNR-L_191466320	JAWTDV000000000	NA	LEPN.1221.00643	639.490424495154	NA	NA	6958.99112809094	3643.45332860019	3	2.80583404589043	NA	NA	3.84254628282012	3.56151321073162	3.40329784648072	0.536159623306082	2.79658726555991	4.01000842740154	T	3385180	164	23	NA	NA	NA	NA	clinical	NA	NA	NA	NA	NA	NA	39	NA	CNRL
Legionella pneumophila	CNR-L_210954800	JAWTMB000000000	NA	LEPN.1221.00644	2566.11296494098	NA	NA	128.63436231432	NA	2	3.40927577088951	NA	NA	2.10935699790442	NA	2.75931638439697	0.919181379369456	1.48541939545782	4.03321337333611	T	3431495	166	23	NA	NA	NA	NA	clinical	NA	NA	NA	NA	NA	NA	New	NA	CNRL
Legionella pneumophila	CNR-L_192222051	JAWSWR000000000	NA	LEPN.1221.00645	3044.62414442671	NA	NA	416.89051068058	357.874134809337	3	3.48353368709157	NA	NA	2.62002200976778	2.55373031108768	2.88576200264901	0.518745493830493	2.29875700221413	3.47276700308389	T	3438639	177	23	NA	NA	NA	NA	clinical	NA	NA	NA	NA	NA	NA	120	NA	CNRL
Legionella pneumophila	CNR-L_211183962	JAWTKS000000000	NA	LEPN.1221.00646	237.706137675661	NA	NA	447.818317622032	490.355898196364	3	2.376040395545	NA	NA	2.65110185404754	2.69051140353475	2.5725512177091	0.17132033028337	2.37868757600322	2.76641485941498	T	3522839	195	23	NA	NA	NA	NA	clinical	NA	NA	NA	NA	NA	NA	146	NA	CNRL
Legionella pneumophila	CNR-L_200052905	JAWSWH000000000	NA	LEPN.1221.00647	97824.8148997481	NA	NA	78.8150580175377	2572.47751296131	3	4.99044903481863	NA	NA	1.89660919958565	3.41035158711202	3.43246994050543	1.54703850879228	1.68186323388962	5.18307664712125	T	3403552	208	23	NA	NA	NA	NA	clinical	NA	NA	NA	NA	NA	NA	1455	NA	CNRL
Legionella pneumophila	CNR-L_191515931	JAWTDG000000000	NA	LEPN.1221.00648	125.88512707982	249.791848832349	161.773514210511	280.646346968708	272.843378950183	4	2.09997442265181	2.39757826244128	2.20890741978685	2.44815939360127	2.43591341928725	2.3454063744954	0.165033791458919	2.18367623074961	2.50713651824119	NT	3581509	72	24	NA	NA	NA	NA	clinical	NA	NA	NA	NA	NA	NA	259	NA	CNRL
Legionella pneumophila	CNR-L_191498168	JAWTDM000000000	NA	LEPN.1221.00649	114.829855241094	82.1876864036836	148.412957201398	142.061512342478	194.037395334212	4	2.06005481733696	1.91480675516148	2.17147181870189	2.15247643372402	2.28788543623041	2.10380586061322	0.156938342983963	1.95000911059224	2.2576026106342	NT	3406477	74	24	NA	NA	NA	NA	clinical	NA	NA	NA	NA	NA	NA	436	NA	CNRL
Legionella pneumophila	CNR-L_191699881	JAWTBK000000000	NA	LEPN.1221.00650	207.177209812428	181.567460274243	146.921885475331	154.668486597869	115.989344396032	4	2.31634197985181	2.25903801880189	2.16708649308925	2.18940183605997	2.06441809368758	2.20729998210031	0.108478199627762	2.10099329991123	2.31360666428939	NT	3433017	85	24	NA	NA	NA	NA	clinical	NA	NA	NA	NA	NA	NA	701	NA	CNRL
Legionella pneumophila	CNR-L_191897676	JAWSYY000000000	NA	LEPN.1221.00651	7269.05046240611	13735.9812621	1347.30542384436	4722.07162257738	3717.66929867106	4	3.86147768377923	4.13785968971168	3.1294660581242	3.67413257000536	3.57027075494906	3.81093517461133	0.249043837724028	3.56687669835596	4.0549936508667	T	3502045	115	24	NA	NA	NA	NA	clinical	NA	NA	NA	NA	NA	NA	774	NA	CNRL
Legionella pneumophila	CNR-L_191532297	JAWTDA000000000	NA	LEPN.1221.00652	369.187097762519	NA	206.83949328819	277.08061203516	466.964027426112	3	2.5672465150287	NA	2.31563346517423	2.44260613826608	2.66928342597924	2.55971202642467	0.113526316685345	2.43124726602132	2.68817678682802	T	3478048	117	24	NA	NA	NA	NA	clinical	NA	NA	NA	NA	NA	NA	23	NA	CNRL
Legionella pneumophila	CNR-L_190761871	JAWTHV000000000	NA	LEPN.1221.00653	2825.56966387348	3607.62597258025	1713.71961786899	825.075141671364	3154.13306542731	4	3.45110601921236	3.55722150490518	3.23393976836136	2.91649350264347	3.49888001123822	3.35592525949981	0.296150797968532	3.06570281049425	3.64614770850537	T	3262293	134	24	NA	NA	NA	NA	clinical	NA	NA	NA	NA	NA	NA	39	NA	CNRL
Legionella pneumophila	CNR-L_210239182	JAWTOX000000000	NA	LEPN.1221.00654	117.772071373567	NA	NA	174.685576258192	NA	2	2.07104231348668	NA	NA	2.24225704688285	NA	2.15664968018477	0.121067099023481	1.98886232464521	2.32443703572433	NT	3352298	162	24	NA	NA	NA	NA	clinical	NA	NA	NA	NA	NA	NA	39	NA	CNRL
Legionella pneumophila	CNR-L_191227113	JAWTFF000000000	NA	LEPN.1221.00655	16451.6129923706	1027.41702930221	130.587640709319	5603.72398940331	255.255251965656	4	4.21620848461693	3.01174675982192	2.11590207567	3.74847673603002	2.40697468661101	3.34585166676997	0.798486904398674	2.56334887939583	4.12835445414411	T	3500176	314	24	NA	NA	NA	NA	clinical	NA	NA	NA	NA	NA	NA	660	NA	CNRL
Legionella pneumophila	CNR-L_191582519	JAWTCJ000000000	NA	LEPN.1221.00656	146.167560665524	NA	272.787764827746	167.643074832379	303.069220228563	3	2.16485099924864	NA	2.43582488729324	2.22438561786503	2.48154183157162	2.2902594828951	0.168308631358746	2.09980383672765	2.48071512906254	NT	3504796	105	25	NA	NA	NA	NA	clinical	NA	NA	NA	NA	NA	NA	23	NA	CNRL
Legionella pneumophila	CNR-L_201738532	JAWTRX000000000	NA	LEPN.1221.00657	108323.225261067	NA	NA	1831.55345205222	385.835087098808	3	5.03472158239933	NA	NA	3.26281959763479	2.58640171900645	3.62798096634686	1.26434752234929	2.19726334714185	5.05869858555187	T	3609103	115	25	NA	NA	NA	NA	clinical	NA	NA	NA	NA	NA	NA	1	NA	CNRL
Legionella pneumophila	CNR-L_191953510	JAWSYN000000000	NA	LEPN.1221.00658	274.696248370948	143.612998330478	164.909713553683	212.50459924389	412.604202594811	4	2.43885272813945	2.15719374943083	2.21724623732142	2.32736833393752	2.61553364718158	2.38473711467235	0.192581324040558	2.19601088506508	2.57346334427961	NT	3613435	123	25	NA	NA	NA	NA	clinical	NA	NA	NA	NA	NA	NA	1	NA	CNRL
Legionella pneumophila	CNR-L_210694927	JAWTNH000000000	NA	LEPN.1221.00659	17812.4590970539	NA	NA	3243.42857142857	1098.30030383497	3	4.25072388007853	NA	NA	3.51100433809914	3.0407211037449	3.60081644064086	0.609980606253996	2.9105710885407	4.29106179274101	T	3548241	124	25	NA	NA	NA	NA	clinical	NA	NA	NA	NA	NA	NA	1	NA	CNRL
Legionella pneumophila	CNR-L_210952902	JAWTME000000000	NA	LEPN.1221.00660	28805.9881950709	NA	NA	4678.12427538553	473.689146766304	3	4.45948277837542	NA	NA	3.67007175475344	2.67549343422447	3.60168265578444	0.893958777939107	2.59009165581638	4.61327365575251	T	3447047	152	25	NA	NA	NA	NA	clinical	NA	NA	NA	NA	NA	NA	39	NA	CNRL
Legionella pneumophila	CNR-L_211200618	JAWTKP000000000	NA	LEPN.1221.00661	144.235100961444	NA	NA	321.135166453263	199.325365332066	3	2.15907096287169	NA	NA	2.50668786632746	2.29956256875965	2.3217737993196	0.174869614182352	2.12389383858745	2.51965376005176	NT	3519622	169	25	NA	NA	NA	NA	clinical	NA	NA	NA	NA	NA	NA	146	NA	CNRL
Legionella pneumophila	CNR-L_201399056	JAWTUO000000000	NA	LEPN.1221.00662	227.44503313006	NA	NA	179.783303943799	238.789387080067	3	2.35687645728925	NA	NA	2.25474935735406	2.37801502080328	2.3298802784822	0.0659181401363173	2.25528825148711	2.40447230547729	NT	3442614	172	25	NA	NA	NA	NA	clinical	NA	NA	NA	NA	NA	NA	39	NA	CNRL
Legionella pneumophila	CNR-L_202142031	JAWTQI000000000	NA	LEPN.1221.00663	300.578038272154	NA	NA	1253.99134495536	173.883681841307	3	2.47795724569317	NA	NA	3.09829453900578	2.24025882743802	2.60550353737899	0.443009438921456	2.10420037623438	3.1068066985236	T	3412909	240	25	NA	NA	NA	NA	clinical	NA	NA	NA	NA	NA	NA	39	NA	CNRL
Legionella pneumophila	CNR-L_191538383	JAWTCX000000000	NA	LEPN.1221.00664	170.446332962745	179.982970888825	125.466259708493	134.966972740247	172.227236775884	4	2.23158766211418	2.25523141622067	2.09852695137475	2.13022750692835	2.23610183379646	2.21328710476492	0.0563135398648994	2.15810084977634	2.2684733597535	NT	3481510	76	26	NA	NA	NA	NA	clinical	NA	NA	NA	NA	NA	NA	224	NA	CNRL
Legionella pneumophila	CNR-L_191989556	JAWSYG000000000	NA	LEPN.1221.00665	252603.427141166	38687.938382972	11401.2505357074	43922.2762778907	4481.01494724685	4	5.40243923845368	4.58757558749446	4.05695248914097	4.64268483939537	3.65137639258432	4.57101901448195	0.717033762898786	3.86833883899153	5.27369918997238	T	3272931	79	26	NA	NA	NA	NA	clinical	NA	NA	NA	NA	NA	NA	23	NA	CNRL
Legionella pneumophila	CNR-L_190206404	JAWTJT000000000	NA	LEPN.1221.00666	1277.69920337451	NA	NA	2733.58515216865	3649.85153942242	3	3.10642862401767	NA	NA	3.43673260686887	3.56227519954664	3.36847881014439	0.23546328945475	3.10203191089875	3.63492570939004	T	3515218	86	26	NA	NA	NA	NA	clinical	NA	NA	NA	NA	NA	NA	16	NA	CNRL
Legionella pneumophila	CNR-L_191234341	JAWTFD000000000	NA	LEPN.1221.00667	7880.98909846458	568.108440688282	314.07270678202	381.468695547236	321.684796677258	4	3.89658072675964	2.75443124186855	2.49703019743328	2.58145890425966	2.50743053595575	2.9349753522109	0.649371368073011	2.2986031052036	3.5713475992182	T	3472310	164	26	NA	NA	NA	NA	clinical	NA	NA	NA	NA	NA	NA	213	NA	CNRL
Legionella pneumophila	CNR-L_191515858	JAWTDH000000000	NA	LEPN.1221.00668	155.387901861536	166.306970202142	82.0902996349193	138.636741114269	134.238912178808	4	2.19141720262893	2.22091045160612	1.91429184087188	2.14187834101627	2.12787842414125	2.17052110484814	0.0432609882263392	2.12812611541852	2.21291609427776	NT	3559165	100	27	NA	NA	NA	NA	clinical	NA	NA	NA	NA	NA	NA	20	NA	CNRL
Legionella pneumophila	CNR-L_191532282	JAWTDB000000000	NA	LEPN.1221.00669	66951.3406878546	10235.024180213	3642.32223723252	16802.492445602	3130.27975166995	4	4.82575927809945	4.01008887301911	3.56137836530878	4.22537370881413	3.49558315198014	4.1392012529782	0.550666832302508	3.59955767358137	4.67884483237504	T	3467660	113	27	NA	NA	NA	NA	clinical	NA	NA	NA	NA	NA	NA	75	NA	CNRL
Legionella pneumophila	CNR-L_192163691	JAWSWZ000000000	NA	LEPN.1221.00670	257.391309684076	NA	91.3033594926217	224.543085412866	1382.28551496008	3	2.41059387970914	NA	1.96048675762483	2.35129968592613	3.14059775705031	2.63416377422853	0.439585582761358	2.13673499987021	3.13159254858684	T	3360678	128	27	NA	NA	NA	NA	clinical	NA	NA	NA	NA	NA	NA	96	NA	CNRL
Legionella pneumophila	CNR-L_191779910	JAWTAQ000000000	NA	LEPN.1221.00671	259517.297108025	161665.483830547	34952.3371047092	22322.7587978237	15572.6617331914	4	5.41416630934525	5.20861730635015	4.5434762203605	4.34874786663794	4.19236285002734	4.79097358309017	0.610107599161932	4.19307912256438	5.38886804361596	T	3654651	135	27	NA	NA	NA	NA	clinical	NA	NA	NA	NA	NA	NA	2896	NA	CNRL
Legionella pneumophila	CNR-L_200276797	JAWSVT000000000	NA	LEPN.1221.00672	18245.6741089249	NA	NA	2936.14216142034	8266.53008968376	3	4.26115991354216	NA	NA	3.46777707931819	3.91732325089042	3.88208674791692	0.397863404658767	3.43187019509409	4.33230330073976	T	3590298	141	27	NA	NA	NA	NA	clinical	NA	NA	NA	NA	NA	NA	1	NA	CNRL
Legionella pneumophila	CNR-L_191848507	JAWSZN000000000	NA	LEPN.1221.00673	233.463047271886	NA	110.046870361418	202.168959092573	256.646698789239	3	2.36821814984466	NA	2.04157769610251	2.30571447504489	2.40933568236324	2.36108943575093	0.0521771269331763	2.30204654326827	2.4201323282336	NT	3538546	180	27	NA	NA	NA	NA	clinical	NA	NA	NA	NA	NA	NA	16	NA	CNRL
Legionella pneumophila	CNR-L_191611545	JAWTCA000000000	NA	LEPN.1221.00674	391.408114781191	NA	145.203118317338	195.258014742797	NA	2	2.59262982532852	NA	2.16197594317861	2.29060886937204	NA	2.44161934735028	0.213561066017274	2.14564424922475	2.73759444547581	NT	3324100	87	28	NA	NA	NA	NA	clinical	NA	NA	NA	NA	NA	NA	458	NA	CNRL
Legionella pneumophila	CNR-L_191567168	JAWTCO000000000	NA	LEPN.1221.00675	130.698123175653	255.016726678312	185.860894852646	382.303445690264	191.006763953084	4	2.11626935115889	2.40656866696671	2.26918802378904	2.58240821232069	2.28104874680525	2.34657374431288	0.197104816319613	2.15341457372997	2.5397329148958	NT	3380937	100	28	NA	NA	NA	NA	clinical	NA	NA	NA	NA	NA	NA	65	NA	CNRL
Legionella pneumophila	CNR-L_190767445	JAWTHU000000000	NA	LEPN.1221.00676	15161.3740277227	5429.56857084295	2863.45645041246	2734.87457986495	823.804799432277	4	4.18073856182487	3.73476532226913	3.45689058242425	3.43693741457383	2.9158243177987	3.56706640411663	0.530963355046582	3.0467318776157	4.08740093061756	T	3468867	110	28	NA	NA	NA	NA	clinical	NA	NA	NA	NA	NA	NA	62	NA	CNRL
Legionella pneumophila	CNR-L_191311432	JAWTET000000000	NA	LEPN.1221.00677	239.912760119513	188.209248766994	142.488809872581	321.73686474103	198.972346819414	4	2.38005334718467	2.27464096122608	2.15378075907145	2.5075008253917	2.29879272234817	2.36524696403765	0.105009529783489	2.26233951583309	2.46815441224222	NT	3503883	111	29	NA	NA	NA	NA	clinical	NA	NA	NA	NA	NA	NA	23	NA	CNRL
Legionella pneumophila	CNR-L_191316612	JAWTES000000000	NA	LEPN.1221.00678	177.095624811646	90.9489390131349	90.9720191163943	114.091893345361	121.474689847737	4	2.24820783197703	1.95879763706164	1.95890783394763	2.0572547872714	2.08448579888476	2.08718651379871	0.120159298005664	1.96943256554935	2.20494046204806	NT	3534989	153	29	NA	NA	NA	NA	clinical	NA	NA	NA	NA	NA	NA	659	NA	CNRL
Legionella pneumophila	CNR-L_190239591	JAWTJQ000000000	NA	LEPN.1221.00679	4489.46849969187	315.355136781063	2611.53427055031	11425.4147258384	7538.80083180476	4	3.65219492868394	2.49879990955639	3.4168957293548	4.0578719732823	3.87730226980239	3.52154227033125	0.701732803173501	2.83385675983606	4.20922778082645	T	3594085	76	30	NA	NA	NA	NA	clinical	NA	NA	NA	NA	NA	NA	1	NA	CNRL
Legionella pneumophila	CNR-L_190521300	JAWTIH000000000	NA	LEPN.1221.00680	163.05765442245	115.260485549756	110.545714379843	223.66360317999	147.562830580496	4	2.21234119072496	2.06168044477107	2.04354191057586	2.34959531702398	2.16897697736054	2.19814848247013	0.119180645363497	2.08135359618679	2.31494336875348	NT	3489284	98	30	NA	NA	NA	NA	clinical	NA	NA	NA	NA	NA	NA	23	NA	CNRL
Legionella pneumophila	CNR-L_190312062	JAWTJG000000000	NA	LEPN.1221.00681	72785.3550027179	25357.7196461658	4996.01122954374	7363.65890651443	560.544786837355	4	4.86204400456949	4.40411019599143	3.69862340586771	3.86709366325818	2.74861031791094	3.97046454543251	0.91041671315896	3.07827256107506	4.86265652978996	T	3461519	100	30	NA	NA	NA	NA	clinical	NA	NA	NA	NA	NA	NA	1	NA	CNRL
Legionella pneumophila	CNR-L_191175218	JAWTFR000000000	NA	LEPN.1221.00682	226.364849118211	195.623342649304	147.25708121184	338.433007985558	203.503090968867	4	2.35480898868582	2.29142067549724	2.16807618805869	2.52947271396183	2.30857101002575	2.37106834704266	0.108943378122233	2.26430579830581	2.47783089577951	NT	3510814	243	30	NA	NA	NA	NA	clinical	NA	NA	NA	NA	NA	NA	71	NA	CNRL
Legionella pneumophila	CNR-L_201407690	JAWTUI000000000	NA	LEPN.1221.00683	393.724101600688	NA	NA	557.972851435313	267.184032510567	3	2.59519200069779	NA	NA	2.7466130685457	2.42681050021159	2.58953852315169	0.159976223341302	2.40851171102729	2.7705653352761	T	3513128	252	30	NA	NA	NA	NA	clinical	NA	NA	NA	NA	NA	NA	71	NA	CNRL
Legionella pneumophila	CNR-L_191996035	JAWSYE000000000	NA	LEPN.1221.00684	219.594599134424	87.7819714845596	117.270790959369	206.956328570968	124.555165320701	4	2.34162165456238	1.94340533038513	2.06918985435913	2.31587871134285	2.09536174250089	2.17406685969781	0.1893712818134	1.98848641366759	2.35964730572804	NT	3458594	96	31	NA	NA	NA	NA	clinical	NA	NA	NA	NA	NA	NA	22	NA	CNRL
Legionella pneumophila	CNR-L_200846897	JAWTYH000000000	NA	LEPN.1221.00685	339.46830778937	NA	NA	196.259531100937	373.818181818182	3	2.53079923548057	NA	NA	2.2928307569028	2.57266042082899	2.46543013773745	0.150933758344755	2.29463565000403	2.63622462547088	NT	3433783	114	33	NA	NA	NA	NA	clinical	NA	NA	NA	NA	NA	NA	94	NA	CNRL
Legionella pneumophila	CNR-L_190475953	JAWTIM000000000	NA	LEPN.1221.00686	139.789048464385	144.893940072286	122.517174480847	197.78209449779	141.056045180186	4	2.1454731486787	2.16105022226758	2.08819697245116	2.29618697172631	2.14939170326798	2.18802551148514	0.0724105020643769	2.11706452341082	2.25898649955946	NT	3507892	127	33	NA	NA	NA	NA	clinical	NA	NA	NA	NA	NA	NA	20	NA	CNRL
Legionella pneumophila	CNR-L_192025475	JAWSXV000000000	NA	LEPN.1221.00687	23130.5329905926	19514.9308860193	9320.11816457494	20991.4877933201	37876.9445892805	4	4.36418564021577	4.29036701752485	3.96942141856616	4.32204322074203	4.57837493861174	4.3887427042736	0.12998721801506	4.26135757139356	4.51612783715364	T	3754162	109	34	NA	NA	NA	NA	clinical	NA	NA	NA	NA	NA	NA	62	NA	CNRL
Legionella pneumophila	CNR-L_191841914	JAWSZR000000000	NA	LEPN.1221.00688	255.453504099616	140.347121776941	161.555578722647	215.416552687418	388.384330873027	4	2.40731186435118	2.14720351059918	2.20832195936158	2.33327907159245	2.58926170024562	2.36926403669711	0.182986706366403	2.18994035963323	2.54858771376098	NT	3512065	250	34	NA	NA	NA	NA	clinical	NA	NA	NA	NA	NA	NA	71	NA	CNRL
Legionella pneumophila	CNR-L_190295408	JAWTJI000000000	NA	LEPN.1221.00689	149012.329707046	31516.3709090084	16730.4545617489	21523.6069953519	21909.0914517958	4	5.17322220466861	4.4985362029504	4.22350774078172	4.33291505356084	4.34062436817445	4.58632445733858	0.39863960464219	4.19566482338359	4.97698409129356	T	3948043	111	35	NA	NA	NA	NA	clinical	NA	NA	NA	NA	NA	NA	62	NA	CNRL
Legionella pneumophila	CNR-L_210688214	JAWTNJ000000000	NA	LEPN.1221.00690	68257.8901066915	NA	NA	12892.0212849404	5329.42025821449	3	4.8341528598409	NA	NA	4.11032101386826	3.72667996843515	4.22371794738144	0.56237727523194	3.58733984556035	4.86009604920253	T	3686351	150	35	NA	NA	NA	NA	clinical	NA	NA	NA	NA	NA	NA	1113	NA	CNRL
Legionella pneumophila	CNR-L_211016437	JAWTLS000000000	NA	LEPN.1221.00691	312.398306436729	NA	NA	170.918577357563	235.57464349485	3	2.4947086708289	NA	NA	2.23278926930587	2.37212854255435	2.36654216089637	0.131049032688406	2.21824894504169	2.51483537675105	NT	3420705	156	35	NA	NA	NA	NA	clinical	NA	NA	NA	NA	NA	NA	New	NA	CNRL
Legionella pneumophila	CNR-L_211056104	JAWTLH000000000	NA	LEPN.1221.00692	4445.18344811747	NA	NA	1728.15193890694	1158.67639911925	3	3.64788968855959	NA	NA	3.23758192293919	3.06396216098508	3.31647792416128	0.299852086238277	2.97716958104107	3.6557862672815	T	3601728	201	35	NA	NA	NA	NA	clinical	NA	NA	NA	NA	NA	NA	46	NA	CNRL
Legionella pneumophila	CNR-L_210806290	JAWTMX000000000	NA	LEPN.1221.00693	238.067582985674	NA	NA	512.378249529622	577.900374997761	3	2.37670026273409	NA	NA	2.70959068565158	2.76185297627882	2.61604797488816	0.208921832847703	2.37963500930065	2.85246094047567	T	3624872	226	35	NA	NA	NA	NA	clinical	NA	NA	NA	NA	NA	NA	475	NA	CNRL
Legionella pneumophila	CNR-L_191530491	JAWTDD000000000	NA	LEPN.1221.00694	130.44057361995	266.792799488517	214.852869235596	359.060405174243	144.692045528651	4	2.11541269997316	2.42617410416279	2.33214115780985	2.5551675166203	2.16044465635767	2.31429974427848	0.211156024954738	2.10737064226352	2.52122884629344	NT	3505351	97	36	NA	NA	NA	NA	clinical	NA	NA	NA	NA	NA	NA	224	NA	CNRL
Legionella pneumophila	CNR-L_201489391	JAWTTQ000000000	NA	LEPN.1221.00695	2245.68667899127	NA	NA	281.983755020599	274.500054007685	3	3.35134916284383	NA	NA	2.45022408949621	2.43854243423324	2.74670522885776	0.523669581365038	2.15412820121544	3.33928225650008	T	3429965	156	36	NA	NA	NA	NA	clinical	NA	NA	NA	NA	NA	NA	2983	NA	CNRL
Legionella pneumophila	CNR-L_190891978	JAWTHG000000000	NA	LEPN.1221.00696	186.77544531576	NA	162.573508858125	332.727073861549	193.853953844903	3	2.27131978054067	NA	2.21104977930206	2.5220881406653	2.28747466330306	2.36029419483634	0.140350296542062	2.20147580149598	2.5191125881767	NT	3733045	161	36	NA	NA	NA	NA	clinical	NA	NA	NA	NA	NA	NA	45	NA	CNRL
Legionella pneumophila	CNR-L_192035264	JAWSXT000000000	NA	LEPN.1221.00697	246.761250642929	126.443097444799	137.055832808473	99.214555144327	191.801839774041	4	2.39227696268211	2.10189512610069	2.1368975229301	1.99657538944419	2.28285276863173	2.19340006171468	0.177639066057466	2.0193169758547	2.36748314757466	NT	3462470	163	36	NA	NA	NA	NA	clinical	NA	NA	NA	NA	NA	NA	1904	NA	CNRL
Legionella pneumophila	CNR-L_200800229	JAWTYO000000000	NA	LEPN.1221.00698	7142.585643282	NA	NA	9690.4246373872	9808.12169530677	3	3.8538554565006	NA	NA	3.98634280838548	3.99158584576246	3.94392803688285	0.0780491810512522	3.85560869704892	4.03224737671678	T	3458977	127	37	NA	NA	NA	NA	clinical	NA	NA	NA	NA	NA	NA	62	NA	CNRL
Legionella pneumophila	CNR-L_200866722	JAWTYG000000000	NA	LEPN.1221.00699	481.927704140236	NA	NA	1013.80107532834	399.073821432213	3	2.68298189291128	NA	NA	3.0059527475393	2.60105323973485	2.76332929339514	0.214074009231522	2.52108619851226	3.00557238827802	T	3636595	134	37	NA	NA	NA	NA	clinical	NA	NA	NA	NA	NA	NA	1324	NA	CNRL
Legionella pneumophila	CNR-L_200380042	JAWSVO000000000	NA	LEPN.1221.00700	318.735431286107	NA	NA	221.91967598444	1344.00549601079	3	2.50343034322507	NA	NA	2.34619580963462	3.12840104467188	2.65934239917719	0.413754376802637	2.19114384897575	3.12754094937863	T	3697557	140	37	NA	NA	NA	NA	clinical	NA	NA	NA	NA	NA	NA	82	NA	CNRL
Legionella pneumophila	CNR-L_210105521	JAWTPR000000000	NA	LEPN.1221.00701	164.020473777553	NA	NA	157.305444368688	191.200438607312	3	2.21489806203333	NA	NA	2.19674375389068	2.28148888419801	2.23104356670734	0.0446199761159237	2.18055223827974	2.28153489513494	NT	3584346	230	37	NA	NA	NA	NA	clinical	NA	NA	NA	NA	NA	NA	47	NA	CNRL
Legionella pneumophila	CNR-L_210544334	JAWTNQ000000000	NA	LEPN.1221.00702	193.093723954472	NA	NA	196.120002416285	248.656617465674	3	2.28576815831468	NA	NA	2.29252188992484	2.39560002154365	2.32463002326106	0.0615545182325293	2.2549758085612	2.39428423796092	NT	3576468	240	37	NA	NA	NA	NA	clinical	NA	NA	NA	NA	NA	NA	47	NA	CNRL
Legionella pneumophila	CNR-L_210922335	JAWTMK000000000	NA	LEPN.1221.00703	172.572779028211	NA	NA	246.274088640407	224.164518376403	3	2.23697229282668	NA	NA	2.3914187205989	2.35056687189496	2.32631929510685	0.0800273921727523	2.23576143978884	2.41687715042485	NT	3574976	232	38	NA	NA	NA	NA	clinical	NA	NA	NA	NA	NA	NA	47	NA	CNRL
Legionella pneumophila	CNR-L_210222824	JAWTPD000000000	NA	LEPN.1221.00704	208.082020015009	NA	NA	259.458228718062	161.578209638808	3	2.31823455524469	NA	NA	2.41406744889943	2.20838279163836	2.31356159859416	0.102921921625296	2.19709662035927	2.43002657682905	NT	3574353	233	38	NA	NA	NA	NA	clinical	NA	NA	NA	NA	NA	NA	47	NA	CNRL
Legionella pneumophila	CNR-L_201227458	JAWTVZ000000000	NA	LEPN.1221.00705	304.139037342044	NA	NA	292.074118362004	167.649796346173	3	2.4830721669845	NA	NA	2.46549307443138	2.22440303020273	2.39098942387287	0.144535552860758	2.22743505418883	2.55454379355692	NT	3632344	237	38	NA	NA	NA	NA	clinical	NA	NA	NA	NA	NA	NA	47	NA	CNRL
Legionella pneumophila	CNR-L_200106467	JAWSWE000000000	NA	LEPN.1221.00706	212.489855222111	NA	NA	227.771998621147	170.678341699613	3	2.32733820061585	NA	NA	2.35750033259737	2.232178414629	2.30567231594741	0.0654098899224512	2.23165541764367	2.37968921425114	NT	3577075	246	38	NA	NA	NA	NA	clinical	NA	NA	NA	NA	NA	NA	47	NA	CNRL
Legionella pneumophila	CNR-L_192043127	JAWSXR000000000	NA	LEPN.1221.00707	271.291973691779	248.663093044282	175.023649989349	144.880874508492	275.002801264376	4	2.43343694513302	2.39561133140327	2.24309673649146	2.16101105873799	2.43933711771195	2.35734911324656	0.132317824478137	2.22768002800164	2.48701819849148	NT	3464922	130	39	NA	NA	NA	NA	clinical	NA	NA	NA	NA	NA	NA	23	NA	CNRL
Legionella pneumophila	CNR-L_191714936	JAWTBD000000000	NA	LEPN.1221.00708	184.514563102804	194.659604500212	160.782948529308	158.846753727794	NA	3	2.26603064922456	2.28927583666214	2.20623998873895	2.20097834379325	NA	2.25209494322665	0.0457685999128009	2.20030384849668	2.30388603795661	NT	3460764	171	39	NA	NA	NA	NA	clinical	NA	NA	NA	NA	NA	NA	1904	NA	CNRL
Legionella pneumophila	CNR-L_201690621	JAWTSH000000000	NA	LEPN.1221.00709	16347.2007602805	NA	NA	4603.66615610718	1820.0493570063	3	4.21344339623524	NA	NA	3.66310382238231	3.26008316555916	3.7122101280589	0.478573405342994	3.17066328986452	4.25375696625329	T	3601080	208	39	NA	NA	NA	NA	clinical	NA	NA	NA	NA	NA	NA	46	NA	CNRL
Legionella pneumophila	CNR-L_201898372	JAWTRC000000000	NA	LEPN.1221.00710	191.979526922873	NA	NA	239.337561999714	127.489300561169	3	2.28325491714885	NA	NA	2.37901086279667	2.10547373847802	2.25591317280785	0.138803162186008	2.0988454946335	2.41298085098219	NT	3423112	229	39	NA	NA	NA	NA	clinical	NA	NA	NA	NA	NA	NA	47	NA	CNRL
Legionella pneumophila	CNR-L_201020269	JAWTXK000000000	NA	LEPN.1221.00711	200.155468749548	NA	NA	211.564017519328	193.630566779409	3	2.30136746061802	NA	NA	2.32544180551044	2.28697391669019	2.30459439427288	0.0194359060293445	2.28260100028123	2.32658778826453	NT	3577403	241	39	NA	NA	NA	NA	clinical	NA	NA	NA	NA	NA	NA	47	NA	CNRL
Legionella pneumophila	CNR-L_210036075	JAWTPZ000000000	NA	LEPN.1221.00712	210.14161235507	NA	NA	191.665023545416	124.207422722598	3	2.32251206014871	NA	NA	2.28254286683144	2.09414755035859	2.23306749244625	0.121956741658	2.09506298341164	2.37107200148085	NT	3620012	242	39	NA	NA	NA	NA	clinical	NA	NA	NA	NA	NA	NA	47	NA	CNRL
Legionella pneumophila	CNR-L_191772730	JAWTAT000000000	NA	LEPN.1221.00713	217.625510222691	253.953776850756	200.246882753059	169.555035886184	242.705567682457	4	2.33770980232936	2.40475467612601	2.30156576413864	2.22931069311206	2.38507973919157	2.33921372768975	0.0784861893029266	2.26229867553098	2.41612877984851	NT	3579558	262	39	NA	NA	NA	NA	clinical	NA	NA	NA	NA	NA	NA	47	NA	CNRL
Legionella pneumophila	CNR-L_191593794	JAWTCH000000000	NA	LEPN.1221.00714	151.36394267881	126.687089684433	161.290326236771	206.055840950524	142.623934590676	4	2.18002243156664	2.10273235944152	2.20760832034633	2.31398492973966	2.15419241323263	2.18773303349511	0.0900908476383687	2.09944562514117	2.27602044184906	NT	3438961	112	40	NA	NA	NA	NA	clinical	NA	NA	NA	NA	NA	NA	436	NA	CNRL
Legionella pneumophila	CNR-L_200091248	JAWSWF000000000	NA	LEPN.1221.00715	526.315805002933	NA	NA	2493.02619531517	597.719601178755	3	2.72124641186128	NA	NA	3.39672684184957	2.77649749800231	2.96482358390439	0.375057980581252	2.54041332362722	3.38923384418155	T	3461130	130	40	NA	NA	NA	NA	clinical	NA	NA	NA	NA	NA	NA	1	NA	CNRL
Legionella pneumophila	CNR-L_191609927	JAWTCB000000000	NA	LEPN.1221.00716	176.84145073465	NA	123.39242376686	160.443200919161	211.240673086937	3	2.24758406902206	NA	2.09128849505171	2.2053213177802	2.32477754263333	2.2592276431452	0.0605733194386056	2.19068373900283	2.32777154728756	NT	3475604	145	40	NA	NA	NA	NA	clinical	NA	NA	NA	NA	NA	NA	48	NA	CNRL
Legionella pneumophila	CNR-L_191517288	JAWTDF000000000	NA	LEPN.1221.00717	5984.68802942125	9653.94030509832	1325.61302993217	3387.98883313726	2016.56109773579	4	3.77704151637448	3.98470460904176	3.12241676427054	3.52994197021981	3.30461138479022	3.64907487010657	0.295449107160877	3.35954006545665	3.93860967475649	T	3601913	176	40	NA	NA	NA	NA	clinical	NA	NA	NA	NA	NA	NA	48	NA	CNRL
Legionella pneumophila	CNR-L_191022607	JAWTGY000000000	NA	LEPN.1221.00718	2556.69499314273	NA	1691.72936980859	534.536611443926	172.653864475863	3	3.4076789209493	NA	3.22833088908167	2.72797745623057	2.23717630351814	2.79094422689934	0.587786274941532	2.12581366348972	3.45607479030895	T	3690418	193	40	NA	NA	NA	NA	clinical	NA	NA	NA	NA	NA	NA	1324	NA	CNRL
Legionella pneumophila	CNR-L_201619072	JAWTSS000000000	NA	LEPN.1221.00719	384.538954869499	NA	NA	421.875009429641	299.281723596978	3	2.58494034160929	NA	NA	2.62518379988234	2.47608019634793	2.56206811261319	0.0771383516233928	2.474779454366	2.64935677086037	T	3413357	203	40	NA	NA	NA	NA	clinical	NA	NA	NA	NA	NA	NA	48	NA	CNRL
Legionella pneumophila	CNR-L_191593832	JAWTCF000000000	NA	LEPN.1221.00720	173.448966786548	223.376628909833	141.713689343806	181.547338994766	168.613329748784	4	2.23917171714875	2.34903773249287	2.15141180451223	2.25898988768373	2.22689190485284	2.26852281054455	0.0552815468514168	2.21434789012533	2.32269773096377	NT	3571893	217	40	NA	NA	NA	NA	clinical	NA	NA	NA	NA	NA	NA	47	NA	CNRL
Legionella pneumophila	CNR-L_210828078	JAWTMV000000000	NA	LEPN.1221.00721	2372.26269665907	NA	NA	267.483985742272	357.391184182083	3	3.3751627797143	NA	NA	2.42729778593873	2.55314383549952	2.78520146705085	0.514781574920083	2.20268198070602	3.36772095339568	T	3418350	224	40	NA	NA	NA	NA	clinical	NA	NA	NA	NA	NA	NA	48	NA	CNRL
Legionella pneumophila	CNR-L_200498731	JAWTZH000000000	NA	LEPN.1221.00722	215.801676732768	NA	NA	157.657655625846	147.744065412153	3	2.33405481473503	NA	NA	2.19771506430267	2.16951004515047	2.23375997472939	0.0879952951876493	2.13418575402922	2.33333419542956	NT	3571783	226	40	NA	NA	NA	NA	clinical	NA	NA	NA	NA	NA	NA	47	NA	CNRL
Legionella pneumophila	CNR-L_191753584	JAWTAX000000000	NA	LEPN.1221.00723	151.194005745359	200.595312083575	175.581392428242	178.328963045335	231.31671807201	4	2.17953457341838	2.30232077933233	2.24447848882561	2.25122188422557	2.36420702189315	2.27432106471736	0.0782762637246927	2.19761173584498	2.35103039358974	NT	3557523	227	40	NA	NA	NA	NA	clinical	NA	NA	NA	NA	NA	NA	47	NA	CNRL
Legionella pneumophila	CNR-L_192097141	JAWSXI000000000	NA	LEPN.1221.00724	304.514485572623	345.165250563855	151.085934323588	169.880619535258	185.116625172183	4	2.48360795659	2.53802706674187	2.17922403462367	2.23014383614401	2.26744542413545	2.37980607090283	0.153658077617698	2.22922392187066	2.53038821993501	NT	3610374	234	40	NA	NA	NA	NA	clinical	NA	NA	NA	NA	NA	NA	47	NA	CNRL
Legionella pneumophila	CNR-L_191213210	JAWTFK000000000	NA	LEPN.1221.00725	245.585864649051	206.752166654655	150.229361412772	164.74612478598	181.474064181503	4	2.39020336620861	2.31545006942763	2.17675482117258	2.21681520776463	2.25881456552797	2.29532080223221	0.0750637995875822	2.22175963036501	2.36888197409941	NT	3574462	234	40	NA	NA	NA	NA	clinical	NA	NA	NA	NA	NA	NA	47	NA	CNRL
Legionella pneumophila	CNR-L_201433015	JAWTUF000000000	NA	LEPN.1221.00726	168.336675705975	NA	NA	237.476364195637	162.673116215104	3	2.22617874652524	NA	NA	2.37562039118101	2.21131578622426	2.27103830797683	0.0908751120644174	2.16820532758217	2.3738712883715	NT	3574909	235	40	NA	NA	NA	NA	clinical	NA	NA	NA	NA	NA	NA	47	NA	CNRL
Legionella pneumophila	CNR-L_201458755	JAWTTZ000000000	NA	LEPN.1221.00727	210.851849608276	NA	NA	269.878125795381	192.080106905283	3	2.32397741503144	NA	NA	2.43116768547781	2.28348238876264	2.34620916309063	0.0763113666683239	2.2598563092209	2.43256201696036	NT	3626232	237	40	NA	NA	NA	NA	clinical	NA	NA	NA	NA	NA	NA	47	NA	CNRL
Legionella pneumophila	CNR-L_210229461	JAWTPA000000000	NA	LEPN.1221.00728	262.507722786858	NA	NA	376.185798028582	211.51587577859	3	2.41914208455867	NA	NA	2.5754023958017	2.32534296984005	2.43996248340014	0.126323180311478	2.29701697467654	2.58290799212374	NT	3569403	239	40	NA	NA	NA	NA	clinical	NA	NA	NA	NA	NA	NA	47	NA	CNRL
Legionella pneumophila	CNR-L_210213532	JAWTPG000000000	NA	LEPN.1221.00729	174.787495569612	NA	NA	327.245974896795	203.794797982382	3	2.24251035965212	NA	NA	2.51487431346309	2.30919309411408	2.35552592240976	0.14197034573211	2.19487430451745	2.51617754030208	NT	3633986	246	40	NA	NA	NA	NA	clinical	NA	NA	NA	NA	NA	NA	47	NA	CNRL
Legionella pneumophila	CNR-L_191744364	JAWTAZ000000000	NA	LEPN.1221.00730	205.808799910576	218.125522043904	151.748407833679	186.778789140974	226.069702599237	4	2.31346394025585	2.33870648370963	2.18112414309046	2.27132755560895	2.35424236298388	2.31943508563958	0.0362073766081758	2.28395250857623	2.35491766270293	NT	3576690	248	40	NA	NA	NA	NA	clinical	NA	NA	NA	NA	NA	NA	47	NA	CNRL
Legionella pneumophila	CNR-L_191842027	JAWSZQ000000000	NA	LEPN.1221.00731	228.64828689756	178.336507746208	184.041017900356	175.885212571738	163.241232419442	4	2.35916795186267	2.25124025786825	2.26491462661017	2.24522932798245	2.21282986489897	2.26711685065308	0.0636438316028562	2.20474704176322	2.32948665954295	NT	3578007	249	40	NA	NA	NA	NA	clinical	NA	NA	NA	NA	NA	NA	47	NA	CNRL
Legionella pneumophila	CNR-L_211023006	JAWTLP000000000	NA	LEPN.1221.00732	1497.97076550076	NA	NA	979.3625725333	231.641194152135	3	3.17550333772554	NA	NA	2.99094350293639	2.36481579513349	2.84375421193181	0.424914213069304	2.36292735021638	3.32458107364723	T	3408811	184	41	NA	NA	NA	NA	clinical	NA	NA	NA	NA	NA	NA	48	NA	CNRL
Legionella pneumophila	CNR-L_211001474	JAWTLU000000000	NA	LEPN.1221.00733	56733.0419873794	NA	NA	6102.19993285661	2517.54541960779	3	4.75383607076572	NA	NA	3.78548643279081	3.40097731450156	3.9800999393527	0.697110117773644	3.19126007499988	4.76893980370551	T	3590880	197	41	NA	NA	NA	NA	clinical	NA	NA	NA	NA	NA	NA	1324	NA	CNRL
Legionella pneumophila	CNR-L_201406020	JAWTUJ000000000	NA	LEPN.1221.00734	317.806886881389	NA	NA	261.54031794125	237.75422943708	3	2.50216330414316	NA	NA	2.41753864735134	2.3761282513922	2.43194340096223	0.064240418160434	2.3592498602208	2.50463694170367	NT	3440936	223	41	NA	NA	NA	NA	clinical	NA	NA	NA	NA	NA	NA	48	NA	CNRL
Legionella pneumophila	CNR-L_191559813	JAWTCS000000000	NA	LEPN.1221.00735	848.005727300154	248.633868551896	157.095297731774	175.769459166997	289.104279641408	4	2.9283987854247	2.39556028731181	2.19616318567838	2.24494341642889	2.46105452062566	2.50748925244777	0.294832963171526	2.21855825781206	2.79642024708347	T	3412581	226	41	NA	NA	NA	NA	clinical	NA	NA	NA	NA	NA	NA	48	NA	CNRL
Legionella pneumophila	CNR-L_200042176	JAWSWI000000000	NA	LEPN.1221.00736	220.080544116995	NA	NA	125.349629179835	119.847464930184	3	2.34258165111262	NA	NA	2.09812305352846	2.07862885206616	2.17311118556908	0.147089037631365	2.00666732894643	2.33955504219172	NT	3535548	231	41	NA	NA	NA	NA	clinical	NA	NA	NA	NA	NA	NA	109	NA	CNRL
Legionella pneumophila	CNR-L_210882736	JAWTMO000000000	NA	LEPN.1221.00737	5667.42379086879	NA	NA	8525.39084036949	2225.5101607671	3	3.75338568893483	NA	NA	3.93071429803696	3.34742958143364	3.67717652280181	0.299016960903173	3.33881319559697	4.01553985000665	T	3516377	231	41	NA	NA	NA	NA	clinical	NA	NA	NA	NA	NA	NA	45	NA	CNRL
Legionella pneumophila	CNR-L_190020290	JAWTKI000000000	NA	LEPN.1221.00738	379.052374748913	NA	NA	NA	218.934903829849	2	2.57869922182276	NA	NA	NA	2.34031500474887	2.45950711328581	0.168563096420798	2.22589487331201	2.69311935325962	NT	3631459	242	41	NA	NA	NA	NA	clinical	NA	NA	NA	NA	NA	NA	47	NA	CNRL
Legionella pneumophila	CNR-L_190344177	JAWTJA000000000	NA	LEPN.1221.00739	368.181819855372	NA	144.496826409928	122.035916307722	86.1556729507716	3	2.56606234003051	NA	2.15985830876875	2.08648766640158	1.93528387899939	2.19594462847716	0.32932656533494	1.82328338529184	2.56860587166248	NT	3576475	243	41	NA	NA	NA	NA	clinical	NA	NA	NA	NA	NA	NA	47	NA	CNRL
Legionella pneumophila	CNR-L_191549589	JAWTCV000000000	NA	LEPN.1221.00740	4262.81089216382	NA	156.66095329947	2871.49046070607	1146.84401633816	3	3.62969606679881	NA	2.19496076494526	3.45810737786267	3.05950435299256	3.38243593255134	0.292530807522823	3.05141224398074	3.71345962112195	T	3447007	129	42	NA	NA	NA	NA	clinical	NA	NA	NA	NA	NA	NA	23	NA	CNRL
Legionella pneumophila	CNR-L_190247177	JAWTJL000000000	NA	LEPN.1221.00741	5786.91974681104	676.855888854257	6151.16268838013	394.488774703079	7638.96217872419	4	3.76244745959548	2.83049621176099	3.78895721356763	2.59603464974095	3.88303435979702	3.26800317022361	0.649536386115358	2.63146920850641	3.90453713194081	T	3535456	148	42	NA	NA	NA	NA	clinical	NA	NA	NA	NA	NA	NA	18	NA	CNRL
Legionella pneumophila	CNR-L_200222110	JAWSVX000000000	NA	LEPN.1221.00742	167432.951823004	NA	NA	7200.79019109501	14653.2636971126	3	5.22384093386382	NA	NA	3.85738015709822	4.16593436515338	4.41571848537181	0.716657410234961	3.60475918372995	5.22667778701366	T	3649562	164	42	NA	NA	NA	NA	clinical	NA	NA	NA	NA	NA	NA	62	NA	CNRL
Legionella pneumophila	CNR-L_191348563	JAWTEN000000000	NA	LEPN.1221.00743	950.16891863192	5722.39744621362	708.745660968331	8042.6505365553	1693.37807924937	4	2.9778008199293	3.75757801821987	2.85049041310269	3.90539919846222	3.22875393353729	3.46738299253717	0.43692328888817	3.03920603742337	3.89555994765097	T	3613216	178	42	NA	NA	NA	NA	clinical	NA	NA	NA	NA	NA	NA	48	NA	CNRL
Legionella pneumophila	CNR-L_191567395	JAWTCN000000000	NA	LEPN.1221.00744	327.706062678843	566.727614505483	99.3684210526316	151.207397163495	161.481620659087	4	2.51548447605925	2.75337437469402	1.99724838900922	2.17957303765134	2.20812309941902	2.41413874695591	0.272528461477546	2.14706576232686	2.68121173158496	NT	3524522	200	42	NA	NA	NA	NA	clinical	NA	NA	NA	NA	NA	NA	46	NA	CNRL
Legionella pneumophila	CNR-L_201668736	JAWTSJ000000000	NA	LEPN.1221.00745	720.450291738461	NA	NA	233.558700684666	175.96666114414	3	2.85760402155748	NA	NA	2.36839605055318	2.24543039365143	2.49047682192069	0.323831628673265	2.12403357067137	2.85692007317001	T	3521713	222	42	NA	NA	NA	NA	clinical	NA	NA	NA	NA	NA	NA	48	NA	CNRL
Legionella pneumophila	CNR-L_190808869	JAWTHP000000000	NA	LEPN.1221.00746	227.351007183822	113.728676087249	176.740900564604	93.7857933391641	123.21987352811	4	2.35669688250597	2.05586998356403	2.24733706356479	1.97213705648472	2.09068075870125	2.11884617031399	0.166188463177285	1.95598446907722	2.28170787155076	NT	3464588	229	42	NA	NA	NA	NA	clinical	NA	NA	NA	NA	NA	NA	48	NA	CNRL
Legionella pneumophila	CNR-L_191477665	JAWTDS000000000	NA	LEPN.1221.00747	132.207122087296	219.521763095012	193.626906319807	197.555122815041	164.595499773472	4	2.12125485151799	2.34147758208861	2.2869657065586	2.2956882958826	2.21641795693782	2.24370967160675	0.0966098034261903	2.14903380397234	2.33838553924117	NT	3574481	236	42	NA	NA	NA	NA	clinical	NA	NA	NA	NA	NA	NA	47	NA	CNRL
Legionella pneumophila	CNR-L_202042898	JAWTQS000000000	NA	LEPN.1221.00748	174.320753538014	NA	NA	289.98538979408	249.418724072578	3	2.24134909457123	NA	NA	2.46237611758292	2.39692905321695	2.3668847551237	0.113535153636615	2.23840999495236	2.49535951529504	NT	3603735	291	42	NA	NA	NA	NA	clinical	NA	NA	NA	NA	NA	NA	47	NA	CNRL
Legionella pneumophila	CNR-L_191559611	JAWTCU000000000	NA	LEPN.1221.00749	93.8809755656921	NA	609.184611835236	218.248377133067	NA	2	1.97257759392821	NA	2.78474892440883	2.33895102303156	NA	2.15576430847989	0.259065136165549	1.79672494551238	2.51480367144739	NT	3629419	363	42	NA	NA	NA	NA	clinical	NA	NA	NA	NA	NA	NA	47	NA	CNRL
Legionella pneumophila	CNR-L_201243221	JAWTVX000000000	NA	LEPN.1221.00750	363.597712109306	NA	NA	254.86515490024	197.530867076945	3	2.56062114181772	NA	NA	2.40631046289574	2.295634970108	2.42085552494049	0.133090521532369	2.2702521894337	2.57145886044727	NT	3448491	190	43	NA	NA	NA	NA	clinical	NA	NA	NA	NA	NA	NA	48	NA	CNRL
Legionella pneumophila	CNR-L_210360026	JAWTOD000000000	NA	LEPN.1221.00751	259.903203084527	NA	NA	1740.77693846341	178.422858296551	3	2.41481163184177	NA	NA	3.24074312459183	2.25145049239508	2.63566841627623	0.530337880461825	2.03554563650543	3.23579119604702	T	3670956	203	43	NA	NA	NA	NA	clinical	NA	NA	NA	NA	NA	NA	1324	NA	CNRL
Legionella pneumophila	CNR-L_210315985	JAWTOM000000000	NA	LEPN.1221.00752	259.896743000968	NA	NA	145.768996983762	236.338799969579	3	2.4148008370017	NA	NA	2.16366516547289	2.3735350260311	2.31733367616856	0.134670802972786	2.16494211672798	2.46972523560915	NT	3571112	207	43	NA	NA	NA	NA	clinical	NA	NA	NA	NA	NA	NA	82	NA	CNRL
Legionella pneumophila	CNR-L_191779683	JAWTAR000000000	NA	LEPN.1221.00753	788.40971017509	895.12940990009	1226.92221677189	1332.35864474145	1303.58370311961	4	2.89675196447789	2.95188582631337	3.08881703061818	3.12462114410371	3.11513892245169	3.02209946433667	0.115194019338255	2.90921139976797	3.13498752890536	T	3487942	133	44	NA	NA	NA	NA	clinical	NA	NA	NA	NA	NA	NA	23	NA	CNRL
Legionella pneumophila	CNR-L_200192020	JAWSVY000000000	NA	LEPN.1221.00754	331.536395384126	NA	NA	150.111411685726	220.388918158504	3	2.52053121131355	NA	NA	2.17641370919032	2.34318975304903	2.34671155785097	0.172085781366965	2.15198174261876	2.54144137308318	NT	3669930	229	44	NA	NA	NA	NA	clinical	NA	NA	NA	NA	NA	NA	82	NA	CNRL
Legionella pneumophila	CNR-L_201079753	JAWTWZ000000000	NA	LEPN.1221.00755	349.650342730062	NA	NA	193.679918534243	189.077965672471	3	2.54363395827539	NA	NA	2.28708459376052	2.2766409209951	2.36911982434367	0.15122385652291	2.19799706565036	2.54024258303698	NT	3578946	230	44	NA	NA	NA	NA	clinical	NA	NA	NA	NA	NA	NA	82	NA	CNRL
Legionella pneumophila	CNR-L_202026410	JAWTQU000000000	NA	LEPN.1221.00756	3930.52777719823	NA	NA	1747.92252694647	662.76983212811	3	3.59445086979919	NA	NA	3.24252217951962	2.82136273203687	3.21944526045189	0.38706036393881	2.78145327439241	3.65743724651138	T	3646838	270	44	NA	NA	NA	NA	clinical	NA	NA	NA	NA	NA	NA	1324	NA	CNRL
Legionella pneumophila	CNR-L_191567443	JAWTCM000000000	NA	LEPN.1221.00757	13457.194292025	NA	573.975055296324	2426.67851065049	13816.907029227	3	4.12895452270324	NA	2.75889301856076	3.38501224427645	4.14041083533374	3.88479253410448	0.432860330072199	3.39497395974728	4.37461110846168	T	3475454	133	45	NA	NA	NA	NA	clinical	NA	NA	NA	NA	NA	NA	16	NA	CNRL
Legionella pneumophila	CNR-L_191120338	JAWTGB000000000	NA	LEPN.1221.00758	221.507017200376	107.322524491545	78.9958754401552	91.4745727188682	80.9352482932677	4	2.34538748894793	2.03069087980173	1.89760441634939	1.9613003895577	1.90813770338406	2.06137911542286	0.195875135202961	1.8694250101905	2.25333322065522	NT	3714572	211	45	NA	NA	NA	NA	clinical	NA	NA	NA	NA	NA	NA	82	NA	CNRL
Legionella pneumophila	CNR-L_191532218	JAWTDC000000000	NA	LEPN.1221.00759	185.342392429974	111.236641167598	181.902990657583	129.61257480237	169.001351110402	4	2.26797476466562	2.04624786670416	2.25983983933511	2.11264713812682	2.22789017666957	2.16368998654154	0.102298587880525	2.06343921258398	2.26394076049911	NT	3653257	217	45	NA	NA	NA	NA	clinical	NA	NA	NA	NA	NA	NA	48	NA	CNRL
Legionella pneumophila	CNR-L_200875004	JAWTYF000000000	NA	LEPN.1221.00760	201.612909212803	NA	NA	NA	999.317918728494	2	2.3045183364064	NA	NA	NA	2.99970367479715	2.65211100560177	0.491570266957565	1.97084189268869	3.33338011851485	T	3620049	221	45	NA	NA	NA	NA	clinical	NA	NA	NA	NA	NA	NA	1324	NA	CNRL
Legionella pneumophila	CNR-L_192003647	JAWSXY000000000	NA	LEPN.1221.00761	56495.7090199039	NA	2892.3389044131	30514.7644904832	11387.4711488623	3	4.75201546339915	NA	3.46124917924944	4.48451002246963	4.05642728966002	4.4309842585096	0.350869608853579	4.03394521461	4.8280233024092	T	3946672	140	46	NA	NA	NA	NA	clinical	NA	NA	NA	NA	NA	NA	62	NA	CNRL
Legionella pneumophila	CNR-L_210523078	JAWTNS000000000	NA	LEPN.1221.00762	196.809299710757	NA	NA	242.02287583904	225.335660640045	3	2.29404561603456	NA	NA	2.38385641714213	2.35282992671565	2.34357731996412	0.0456147240227316	2.29196034899617	2.39519429093206	NT	3696834	220	46	NA	NA	NA	NA	clinical	NA	NA	NA	NA	NA	NA	82	NA	CNRL
Legionella pneumophila	CNR-L_211242096	JAWTKL000000000	NA	LEPN.1221.00763	120.245604881908	NA	NA	145.457952828877	144.694526317717	3	2.08006921136256	NA	NA	2.16273747103014	2.16045210240463	2.13441959493245	0.0470826812435747	2.08114150451516	2.18769768534973	NT	3569249	228	46	NA	NA	NA	NA	clinical	NA	NA	NA	NA	NA	NA	1324	NA	CNRL
Legionella pneumophila	CNR-L_211063579	JAWTLE000000000	NA	LEPN.1221.00764	15945.176342884	NA	NA	1351.89800224287	858.78961827949	3	4.20262932660927	NA	NA	3.13094392626974	2.93388678570461	3.42248667952787	0.682769940395957	2.64987395531977	4.19509940373598	T	3511402	266	46	NA	NA	NA	NA	clinical	NA	NA	NA	NA	NA	NA	1358	NA	CNRL
Legionella pneumophila	CNR-L_210275574	JAWTOR000000000	NA	LEPN.1221.00765	210.946403650699	NA	NA	168.057617868064	246.25137654543	3	2.32417212565073	NA	NA	2.22545820334569	2.391378666883	2.31366966529314	0.0834573322739288	2.21923053868791	2.40810879189837	NT	3660641	198	47	NA	NA	NA	NA	clinical	NA	NA	NA	NA	NA	NA	82	NA	CNRL
Legionella pneumophila	CNR-L_191897904	JAWSYX000000000	NA	LEPN.1221.00766	217.560212441694	NA	553.654737642233	781.141653872515	306.334376646739	3	2.33757947422022	NA	2.74323902053974	2.89272979689497	2.48619573578881	2.57216833563466	0.287387258128578	2.2469650141811	2.89737165708823	T	3717857	220	47	NA	NA	NA	NA	clinical	NA	NA	NA	NA	NA	NA	45	NA	CNRL
Legionella pneumophila	CNR-L_201845736	JAWTRJ000000000	NA	LEPN.1221.00767	6499.33580828487	NA	NA	2903.22574021881	616.165912700254	3	3.81286897671433	NA	NA	3.46288080569727	2.78969766876887	3.35514915039349	0.520023522080079	2.76669795142363	3.94360034936335	T	3462266	231	47	NA	NA	NA	NA	clinical	NA	NA	NA	NA	NA	NA	207	NA	CNRL
Legionella pneumophila	CNR-L_210712190	JAWTNF000000000	NA	LEPN.1221.00768	188.842434863003	NA	NA	240.0489872065	307.692305542577	3	2.27609959142427	NA	NA	2.3802998779721	2.48811663598687	2.38150536846108	0.10601366280699	2.26154182001153	2.50146891691063	NT	3634186	249	47	NA	NA	NA	NA	clinical	NA	NA	NA	NA	NA	NA	82	NA	CNRL
Legionella pneumophila	CNR-L_201047858	JAWTXG000000000	NA	LEPN.1221.00769	250.810449494901	NA	NA	16714.6138734607	1146.98577038364	3	2.3993456265105	NA	NA	4.22309634834933	3.05955803003536	3.22733333496506	0.923378626869881	2.18245125364826	4.27221541628186	T	3740664	253	47	NA	NA	NA	NA	clinical	NA	NA	NA	NA	NA	NA	82	NA	CNRL
Legionella pneumophila	CNR-L_191508665	JAWTDI000000000	NA	LEPN.1221.00770	160.741297812212	214.805824994108	127.570654640945	192.935591598664	215.60920611634	4	2.20612747046446	2.33204605416205	2.10575078415614	2.28541235107097	2.3336673004858	2.28931329404582	0.0598009622983637	2.230709427873	2.34791716021864	NT	3585762	179	48	NA	NA	NA	NA	clinical	NA	NA	NA	NA	NA	NA	47	NA	CNRL
Legionella pneumophila	CNR-L_191877862	JAWSZD000000000	NA	LEPN.1221.00771	254.292196956379	138.530491868252	161.072317529083	144.962263911119	204.742629070258	4	2.40533303390446	2.1415453762353	2.20702090741235	2.16125496286881	2.31120827569871	2.25483541217682	0.125723727041547	2.13162842367503	2.37804240067861	NT	3774455	234	48	NA	NA	NA	NA	clinical	NA	NA	NA	NA	NA	NA	82	NA	CNRL
Legionella pneumophila	CNR-L_201314132	JAWTVJ000000000	NA	LEPN.1221.00772	373.60179229968	NA	NA	216.072778218833	202.633087722617	3	2.57240895102699	NA	NA	2.33460005603629	2.30671036225858	2.40457312310728	0.146017490749819	2.23934181364919	2.56980443256538	NT	3741323	251	48	NA	NA	NA	NA	clinical	NA	NA	NA	NA	NA	NA	82	NA	CNRL
Legionella pneumophila	CNR-L_210305313	JAWTOP000000000	NA	LEPN.1221.00773	134.910550377725	NA	NA	192.146027726646	168.890737952958	3	2.13004591402818	NA	NA	2.28363141063628	2.22760583331159	2.21376105265868	0.0777231281896445	2.12581066959151	2.30171143572586	NT	3648499	252	48	NA	NA	NA	NA	clinical	NA	NA	NA	NA	NA	NA	82	NA	CNRL
Legionella pneumophila	CNR-L_210223125	JAWTPC000000000	NA	LEPN.1221.00774	200.02128289821	NA	NA	213.379473424921	174.676808574317	3	2.30107620843143	NA	NA	2.32915263904789	2.24223524856173	2.29082136534702	0.0443568432966711	2.24062779426385	2.34101493643018	NT	3637734	252	48	NA	NA	NA	NA	clinical	NA	NA	NA	NA	NA	NA	82	NA	CNRL
Legionella pneumophila	CNR-L_191442436	JAWTEB000000000	NA	LEPN.1221.00775	200.732599330157	136.387033243931	120.481924746259	123.542195821336	136.64357877501	4	2.30261790840936	2.13477308250303	2.08092189693765	2.09181531615834	2.13558922791962	2.16619888374759	0.0932158738819778	2.07484900594954	2.25754876154564	NT	3646754	260	48	NA	NA	NA	NA	clinical	NA	NA	NA	NA	NA	NA	82	NA	CNRL
Legionella pneumophila	CNR-L_211038486	JAWTLL000000000	NA	LEPN.1221.00776	4278.54627067218	NA	NA	7771.99033426273	1211.83990669808	3	3.63129623306224	NA	NA	3.89053225181208	3.08344525000355	3.53509124495929	0.412054495090133	3.06881625665334	4.00136623326524	T	3647261	294	48	NA	NA	NA	NA	clinical	NA	NA	NA	NA	NA	NA	1358	NA	CNRL
Legionella pneumophila	CNR-L_191092056	JAWTGL000000000	NA	LEPN.1221.00777	264.819713558951	209.257207342308	132.045086065842	224.970677552728	145.002589761632	4	2.42295031147461	2.32068042511255	2.12072224398143	2.35212591630285	2.16137575884975	2.31428310293494	0.11054745940339	2.20594858342842	2.42261762244146	NT	3582810	182	49	NA	NA	NA	NA	clinical	NA	NA	NA	NA	NA	NA	47	NA	CNRL
Legionella pneumophila	CNR-L_211045925	JAWTLJ000000000	NA	LEPN.1221.00778	237.653806811024	NA	NA	112.744652140488	216.970172427782	3	2.37594477534771	NA	NA	2.05209595098496	2.33640003412322	2.25481358681863	0.176668549968927	2.05489797601387	2.45472919762339	NT	3633235	258	49	NA	NA	NA	NA	clinical	NA	NA	NA	NA	NA	NA	82	NA	CNRL
Legionella pneumophila	CNR-L_211018340	JAWTLR000000000	NA	LEPN.1221.00779	3765.52694941092	NA	NA	7546.67781398839	959.967738362234	3	3.57582576014041	NA	NA	3.87775580930056	2.98225663794926	3.47861273579674	0.455595731487076	2.96306710553997	3.99415836605352	T	3644989	276	49	NA	NA	NA	NA	clinical	NA	NA	NA	NA	NA	NA	1358	NA	CNRL
Legionella pneumophila	CNR-L_191436439	JAWTEE000000000	NA	LEPN.1221.00780	177.150571295421	121.813387833571	83.0072349706599	129.350170222936	131.794297895893	4	2.24834255723396	2.08569502181678	1.91911594744711	2.11176700457814	2.11989662083524	2.14142530111603	0.0727558985345811	2.07012583072071	2.21272477151134	NT	3693988	277	50	NA	NA	NA	NA	clinical	NA	NA	NA	NA	NA	NA	82	NA	CNRL
Legionella pneumophila	CNR-L_201048333	JAWTXF000000000	NA	LEPN.1221.00781	213.030625163818	NA	NA	268.225585297936	179.490252960636	3	2.32844204185932	NA	NA	2.42850020164289	2.25404086962551	2.33699437104257	0.0875435399263246	2.23793135015141	2.43605739193373	NT	3735831	239	51	NA	NA	NA	NA	clinical	NA	NA	NA	NA	NA	NA	82	NA	CNRL
Legionella pneumophila	CNR-L_201537426	JAWTTJ000000000	NA	LEPN.1221.00782	272.354392891723	NA	NA	219.688538222638	275.066542173628	3	2.43513438454122	NA	NA	2.34180739913029	2.4394377680231	2.40545985056487	0.0551666176919665	2.34303409298741	2.46788560814233	NT	3742529	273	51	NA	NA	NA	NA	clinical	NA	NA	NA	NA	NA	NA	82	NA	CNRL
Legionella pneumophila	CNR-L_191883987	JAWSZB000000000	NA	LEPN.1221.00783	342.125881772031	136.966122617021	117.14712277352	129.917877674383	192.865102730298	4	2.53418592974075	2.13661316146388	2.06873162644618	2.11366891736329	2.28525365292782	2.26743041537394	0.193418306986913	2.07788395755141	2.45697687319647	NT	3650253	291	53	NA	NA	NA	NA	clinical	NA	NA	NA	NA	NA	NA	82	NA	CNRL
Legionella pneumophila	CNR-L_191714424	JAWTBG000000000	NA	LEPN.1221.00784	196.775069848937	236.265299543455	128.338537294149	165.063289146625	205.926088470037	4	2.29397007522912	2.37339994116927	2.10835708522243	2.21765049486273	2.31371137022586	2.29968297037175	0.0642727313746611	2.23669685103057	2.36266908971292	NT	4034596	929	64	NA	NA	NA	NA	clinical	NA	NA	NA	NA	NA	NA	1324	NA	CNRL
Legionella pneumophila	CNR-L_192003628	JAWSXZ000000000	NA	LEPN.1221.00785	9006.22469863744	42376.9236364468	26907.5548290018	19467.9830025424	4724.66174520359	4	3.95454277808783	4.62712942580069	4.42987423390197	4.28932095838998	3.67437072132146	4.13634097089999	0.41261090567332	3.73198971352591	4.54069222827407	T	3941579	167	69	NA	NA	NA	NA	clinical	NA	NA	NA	NA	NA	NA	62	NA	CNRL
Legionella pneumophila	CNR-L_191705771	JAWTBJ000000000	NA	LEPN.1221.00786	259.663617695914	119.741776091834	101.229210671602	188.695072149414	414.408105981413	4	2.41441110349611	2.07824569560992	2.00530585047783	2.27576055853132	2.61742824178681	2.34646139985604	0.227287237227092	2.12372400030068	2.5691987994114	NT	3463917	263	80	NA	NA	NA	NA	clinical	NA	NA	NA	NA	NA	NA	2899	NA	CNRL
Acinetobacter baumannii	08-IB3	GCA_028447355.1	08-IB3	ACBA.0922.00150	162	205	248	116	NA	4	2.20951501454263	2.31175386105575	2.39445168082622	2.06445798922692	NA	2.24504463641288	0.142181195128953	2.10570962554708	2.38437964727868	NT	3798562	49	18	Germany	NA	2008	presence of OXA-51	environment	duck, air sample, duck hatchery	OXA-386	NA	NA	NA	KL95	1416	NA	Gottfried
Acinetobacter baumannii	12-311	GCA_028446505.1	12-62-Marie	ACBA.0922.00413	1310	636	295	206	NA	4	3.11727129565576	2.80345711564841	2.46982201597816	2.31386722036915	NA	2.67610441191287	0.35805732328321	2.32521468289492	3.02699414093083	T	3806951	86	50	Germany	NA	2012	presence of OXA-51	environment	hen chick, day 1, tracheal	OXA-385	NA	NA	NA	KL9	866	NA	Gottfried
Acinetobacter baumannii	12-315	GCA_028447285.1	12-Marie315	ACBA.0922.00072	2740	203	194	190	NA	4	3.43775056282039	2.30749603791321	2.28780172993023	2.27875360095283	NA	2.57795048290416	0.57332563674903	2.01610168318337	3.13979928262496	NT	3906201	38	12	Germany	NA	2012	presence of OXA-51	environment	hen chick, day 1, tracheal	OXA-385	NA	NA	NA	KL9	866	NA	Gottfried
Acinetobacter baumannii	12-401	GCA_028447315.1	12-202_Marie	ACBA.0922.00223	8250000	2070000	6530000	4730000	NA	4	6.91645394854993	6.31597034545692	6.81491318127507	6.67486114073781	NA	6.68054965400493	0.262459409591771	6.42334415890317	6.93775514910669	T	3870392	68	22	Germany	NA	2012	presence of OXA-51	environment	chicken, hen, tracheal	OXA-68	NA	NA	NA	KL8	23	NA	Gottfried
Acinetobacter baumannii	12-65-RKI-309	GCA_001693115.1	192/2C	ACBA.0922.00088	8870000	4360000	10800000	6300000	NA	4	6.94792361983173	6.63948648926859	7.03342375548695	6.79934054945358	NA	6.85504360351021	0.173218432220267	6.6852926592051	7.02479454781532	T	3877030	66	13	Germany	NA	2012	presence of OXA-51	environment	animal	OXA-68	NA	NA	NA	KL8	23	NA	Gottfried
Acinetobacter baumannii	13-150-1C	GCA_028446515.1	13-150-1C	ACBA.0922.00033	1450000	82000	1180000	523000	NA	4	6.16136800223498	4.91381385238372	6.07188200730613	5.71850168886727	NA	5.71639138769802	0.568188032748647	5.15957734738102	6.27320542801503	T	3755503	25	10	Poland	Oder	2013	presence of OXA-51	environment	white stork nestling, tracheal	OXA-388	NA	NA	NA	KL65	-	177	Gottfried
Acinetobacter baumannii	13-151-1C	GCA_002573725.1	151/1C	ACBA.0922.00200	152	93.1	86.1	335	NA	4	2.18184358794477	1.96894968098134	1.93500315145365	2.52504480703685	NA	2.15271030685415	0.271198636443932	1.88694052681091	2.41848008689739	NT	4013110	43	21	Poland	Oder	2013	presence of OXA-51	environment	white stork nestling, tracheal	OXA-378	NA	NA	NA	KL124	923	NA	Gottfried
Acinetobacter baumannii	13-156-2C	GCA_028446485.1	13-156-2C	ACBA.0922.00171	309	95.7	127	88.9	NA	4	2.48995847942483	1.98091193777684	2.10380372095596	1.94890176097021	NA	2.13089397478196	0.248513566134792	1.88735515513506	2.37443279442886	NT	3715224	46	19	Poland	Oder	2013	presence of OXA-51	environment	white stork nestling, tracheal	OXA-379	NA	NA	NA	KL24	926	NA	Gottfried
Acinetobacter baumannii	13-192-2C	GCA_001693105.1	192/2C	ACBA.0922.00311	1160000	583000	3290000	1570000	NA	4	6.06445798922692	5.76566855475901	6.51719589794997	6.19589965240923	NA	6.13580552358628	0.311534785820174	5.83050704351681	6.44110400365575	T	3919229	657	30	Poland	Polecko	2013	presence of OXA-51	environment	animal	OXA-381	NA	NA	NA	KL79	943	NA	Gottfried
Acinetobacter baumannii	13-268-2C	GCA_028446465.1	13-268-2C	ACBA.0922.00189	12700000	419000	1640000	1120000	NA	4	7.10380372095596	5.6222140229663	6.2148438480477	6.04921802267018	NA	6.24751990366003	0.623062538543161	5.63692983582968	6.85810997149038	T	3843505	50	20	Poland	Bytomiec	2013	presence of OXA-51	environment	white stork nestling, tracheal	OXA-382	NA	NA	NA	KL239	-	26, 57, 648, 960, 1094, 1358, 1427	Gottfried
Acinetobacter baumannii	13-278-3C	GCA_028446405.1	13-278-3C	ACBA.0922.00342	763	144	234	127	NA	4	2.88252453795488	2.15836249209525	2.36921585741014	2.10380372095596	NA	2.37847665210406	0.354986148129247	2.0305966194321	2.72635668477602	NT	3790149	98	34	Poland	Stary Raduszec	2013	presence of OXA-51	environment	white stork nestling, tracheal	OXA-51	NA	NA	NA	KL91	-	1410	Gottfried
Acinetobacter baumannii	13-280-1C	GCA_001693125.1	280/1C	ACBA.0922.00091	527	171	1300	563	NA	4	2.72181061521255	2.23299611039215	3.11394335230684	2.75050839485135	NA	2.70481461819072	0.361651678884992	2.35040248540921	3.05922675097223	T	4123810	992	13	Poland	Czarnowo	2013	presence of OXA-51	environment	animal	OXA-378	NA	NA	NA	KL121	821	NA	Gottfried
Acinetobacter baumannii	13-284-2C	GCA_028446445.1	13-284-2C	ACBA.0922.00040	134	48600	9460	8280	NA	4	2.12710479836481	4.68663626926229	3.97589113640179	3.91803033678488	NA	3.67691563520344	1.09071414502337	2.60803541436634	4.74579585604055	T	3884306	43	10	Poland	Kamiona	2013	presence of OXA-51	environment	white stork nestling, tracheal	OXA-384	NA	NA	NA	KL126	465	NA	Gottfried
Acinetobacter baumannii	13-291-1C	GCA_028446415.1	13-291-1C	ACBA.0922.00269	194	47.7	118	175	NA	4	2.28780172993023	1.67851837904011	2.07188200730613	2.24303804868629	NA	2.07031004124069	0.277272896170515	1.79858759604903	2.34203248643235	NT	3732619	54	26	Poland	Moszowice	2013	presence of OXA-51	environment	white stork nestling, tracheal	OXA-126	NA	NA	NA	KL203	155	NA	Gottfried
Acinetobacter baumannii	13-3.5D	GCA_001693095.1	3.5D	ACBA.0922.00081	6940	159	2590	1140	NA	4	3.84135947045485	2.20139712432045	3.41329976408125	3.05690485133647	NA	3.12824030254826	0.696162066349565	2.44601401382419	3.81046659127232	T	4092837	90	12	Germany	NA	2013	presence of OXA-51	environment	animal	OXA-71	NA	NA	NA	KL11	388	NA	Gottfried
Acinetobacter baumannii	13-658C	GCA_028446365.1	13-658C	ACBA.0922.00463	925	281	684	333	NA	4	2.96614173273903	2.44870631990508	2.83505610172012	2.52244423350632	NA	2.69308709696764	0.247356007591377	2.45068266384828	2.93549153008699	T	3768514	125	69	Poland	Podlechy	2013	presence of OXA-51	environment	white stork nestling, tracheal	OXA-390	NA	NA	NA	KL41	930	NA	Gottfried
Acinetobacter baumannii	13-86II-2C	GCA_002573895.1	86II/2C	ACBA.0922.00366	78100	1290	16500	11300	NA	4	4.8926510338773	3.11058971029925	4.21748394421391	4.05307844348342	NA	4.06845078296847	0.734677044717669	3.34848050901099	4.78842105692595	T	3838175	64	38	Poland	Oder	2013	presence of OXA-51	environment	white stork nestling, tracheal	OXA-374	NA	NA	NA	KL41	690	NA	Gottfried
Acinetobacter baumannii	14-29R1	GCA_002573735.1	29R1	ACBA.0922.00402	203	121	88.7	95.8	NA	4	2.30749603791321	2.08278537031645	1.94792361983173	1.98136550907854	NA	2.07989263428498	0.162208808271018	1.9209309231918	2.23885434537816	NT	3827215	95	46	Poland	Bytomiec	2014	presence of OXA-51	environment	white stork nestling, rectal	OXA-51	NA	NA	NA	KL201	927	NA	Gottfried
Acinetobacter baumannii	14-2P2	GCA_028446335.1	14-2P2	ACBA.0922.00460	190	58.2	93.6	61.6	NA	4	2.27875360095283	1.76492298464989	1.97127584873811	1.78958071216443	NA	1.95113328662631	0.237005136403727	1.71887252087516	2.18339405237747	NT	3826149	112	69	Poland	Oder	2014	presence of OXA-51	environment	pellet from stork	OXA-432	NA	NA	NA	KL152	928	NA	Gottfried
Acinetobacter baumannii	14-2P3	GCA_028446305.1	14-2P3	ACBA.0922.00373	296	83.7	180	99.7	NA	4	2.47129171105894	1.92272545799326	2.25527250510331	1.99869515831166	NA	2.16199620811679	0.250520724659584	1.91649040925996	2.40750200697362	NT	3792248	76	39	Poland	Oder	2014	presence of OXA-51	environment	pellet from stork	OXA-379	NA	NA	NA	KL24	929	NA	Gottfried
Acinetobacter baumannii	14-2PW1	GCA_028446325.1	14-2PW1	ACBA.0922.00339	2140	54.2	89.9	117	NA	4	3.33041377334919	1.73399928653839	1.95375969173323	2.06818586174616	NA	2.27158965334174	0.719374938522057	1.56661516789977	2.97656413878372	NT	3744011	69	34	Poland	Oder	2014	presence of OXA-51	environment	Pellet from stork	OXA-433	NA	NA	NA	KL113	-	37, 52, 118, 126, 167, 245, 268, 274, 286, 354, 369, 379, 454, 516, 763, 937, 939, 969, 992, 1014, 1016, 1017, 1041, 1146, 1147, 1233, 1355, 1356, 1418, 1514, 1525, 1548, 1582, 1735, 1884, 2090, 2122, 2132, 2195, 2206	Gottfried
Acinetobacter baumannii	14-31D1	GCA_001693205.1	31D1	ACBA.0922.00310	1930000	1060000	12700000	2080000	NA	4	6.28555730900777	6.02530586526477	7.10380372095596	6.31806333496276	NA	6.43318255754782	0.46588331526744	5.97662529808666	6.88973981700897	T	3830773	575	30	Poland	Bytomiec	2014	presence of OXA-51	environment	animal	OXA-338	NA	NA	NA	KL126	80	NA	Gottfried
Acinetobacter baumannii	14-42R3	GCA_001693175.1	42R3	ACBA.0922.00019	3460	197	1800	2090	NA	4	3.53907609879278	2.29446622616159	3.25527250510331	3.32014628611105	NA	3.10224027904218	0.552034523091394	2.56125638730124	3.64322417078312	T	3849124	38	8	Poland	Wezyska	2014	presence of OXA-51	environment	animal	OXA-378	NA	NA	NA	KL121	821	NA	Gottfried
Acinetobacter baumannii	14-73D4	GCA_028446275.1	14-73D4	ACBA.0922.00162	7450000	206000	532000	542000	NA	4	6.87215627274829	5.31386722036915	5.72591163229505	5.73399928653839	NA	5.91148360298772	0.669819617034133	5.25507244022506	6.56789476575038	T	3740886	66	18	Poland	Oder	2014	presence of OXA-51	environment	white stork nestling, tracheal	OXA-402	NA	NA	NA	KL24	1133	NA	Gottfried
Acinetobacter baumannii	14-8D1	GCA_001693185.1	14-8D1	ACBA.0922.00424	4180	63.4	163	104	NA	4	3.62117628177504	1.80208925788173	2.21218760440396	2.01703333929878	NA	2.41312162083988	0.82260095998903	1.60698749322659	3.21925574845316	NT	3941911	892	52	Poland	Klopot	2014	presence of OXA-51	environment	animal	OXA-69	NA	NA	NA	KL115	512	NA	Gottfried
Acinetobacter baumannii	14-9D1	GCA_028446265.1	14-9D1	ACBA.0922.00324	193	83.1	142	1140	NA	4	2.28555730900777	1.91960102378411	2.15228834438306	3.05690485133647	NA	2.35358788212785	0.492662499475109	1.87078750437551	2.8363882598802	NT	3825635	59	32	Poland	Oder	2014	presence of OXA-51	environment	white stork nestling, tracheal	OXA-126	NA	NA	NA	KL86	1368	NA	Gottfried
Acinetobacter baumannii	14-Fe-1	GCA_028446185.1	14-Fe-1	ACBA.0922.00419	187000	68600	145000	144000	NA	4	5.2718416065365	4.83632411570675	5.16136800223498	5.15836249209525	NA	5.10697405414337	0.188000152616935	4.92273729003476	5.29121081825198	T	3800916	101	51	Germany	Wernigerode	2014	presence of OXA-51	environment	feather from unknow bird	OXA-340	NA	NA	NA	KL208	283	NA	Gottfried
Acinetobacter baumannii	14-SPoe1-1	GCA_028446235.1	14-SPoe1-1	ACBA.0922.00272	3020	684	1360	2720	NA	4	3.48000694295715	2.83505610172012	3.13353890837022	3.4345689040342	NA	3.22079271427042	0.299609877768535	2.92718042935103	3.51440499918981	T	3898572	61	26	Germany	Poe√üneck	2014	presence of OXA-51	environment	shrew, tracheal	OXA-691	NA	NA	NA	KL37	934	NA	Gottfried
Acinetobacter baumannii	14-SPoe3-1	GCA_028446205.1	14-SPoe3-1	ACBA.0922.00466	2490000	112000	1530000	1180000	NA	4	6.39619934709574	5.04921802267018	6.1846914308176	6.07188200730613	NA	5.92549770197241	0.599454159771073	5.3380434202054	6.51295198373942	T	4009721	137	70	Germany	P√∂√üneck	2014	presence of OXA-51	environment	shrew, tracheal	OXA-762	NA	NA	NA	KL10	935	NA	Gottfried
Acinetobacter baumannii	15-01Po6-1	GCA_028446225.1	15-01Po6-1	ACBA.0922.00441	199	73.6	88.9	69.1	NA	4	2.29885307640971	1.8668778143375	1.94890176097021	1.8394780473742	NA	1.9885276747729	0.212042879246461	1.78072947152228	2.19632587802352	NT	3839722	137	61	Poland	Poznan	2015	presence of OXA-51	environment	white stork nestling, tracheal	OXA-687	NA	NA	NA	KL34	1022	NA	Gottfried
Acinetobacter baumannii	15-220-51-2	GCA_028446165.1	15-220-51-2	ACBA.0922.00435	105000	20400	71700	98900	NA	4	5.02118929906994	4.3096301674259	4.8555191556678	4.99519629159718	NA	4.7953837284402	0.331906617272943	4.47012122039746	5.12064623648295	T	3837992	108	59	Poland	Opole	2015	presence of OXA-51	environment	white stork nestling, tracheal	OXA-689	NA	NA	NA	KL150	1280	NA	Gottfried
Acinetobacter baumannii	15-22038-1	GCA_028446115.1	15-22038-1	ACBA.0922.00393	1060	71.9	110	63.8	NA	4	3.02530586526477	1.85672889038288	2.04139268515822	1.80482067872116	NA	2.18206202988176	0.571256136112359	1.62224130351789	2.74188275624563	NT	3917499	97	43	Poland	Opole	2015	presence of OXA-51	environment	white stork nestling, tracheal	OXA-685	NA	NA	NA	KL35	1036	NA	Gottfried
Acinetobacter baumannii	15-22059-1	GCA_028446105.1	15-22059-1	ACBA.0922.00286	6610000	109000	1670000	800000	NA	4	6.82020145948564	5.03742649794062	6.22271647114758	5.90308998699194	NA	5.99585860389145	0.74346121923159	5.26727999709337	6.72443721068953	T	3705186	50	28	Poland	Opole	2015	presence of OXA-51	environment	white stork nestling, tracheal	OXA-51	NA	NA	NA	KL202	-	346, 1019, 2182	Gottfried
Acinetobacter baumannii	15-22062-1	GCA_028446065.1	15-22062-1	ACBA.0922.00118	12100	84.4	7390	2680	NA	4	4.08278537031645	1.92634244662566	3.86864443839483	3.42813479402879	NA	3.32647676234143	0.972395488284076	2.37354669445842	4.27940683022444	T	3984554	83	15	Poland	Opole	2015	presence of OXA-51	environment	animal	OXA-343	NA	NA	NA	KL202	294	NA	Gottfried
Acinetobacter baumannii	15-22064-2	GCA_028446085.1	15-22064-2	ACBA.0922.00182	193	60.4	117	89.8	NA	4	2.28555730900777	1.78103693862113	2.06818586174616	1.9532763366673	NA	2.02201411151059	0.211645715769741	1.81460512131515	2.22942310170604	NT	3831217	39	20	Poland	Opole	2015	presence of OXA-51	environment	white stork nestling, tracheal	OXA-374	NA	NA	NA	KL218	690	NA	Gottfried
Acinetobacter baumannii	15-22067-2	GCA_028446095.1	15-22067-2	ACBA.0922.00358	151	79	126	102	NA	4	2.17897694729317	1.89762709129044	2.10037054511756	2.00860017176192	NA	2.04639368886577	0.121177104431588	1.92764230864739	2.16514506908415	NT	4098189	106	36	Poland	Opole	2015	presence of OXA-51	environment	white stork nestling, tracheal	OXA-65	NA	NA	NA	KL115	620	NA	Gottfried
Acinetobacter baumannii	15-7P644-1	GCA_028445995.1	15-7P644-1	ACBA.0922.00190	192	57.1	45.9	42.5	NA	4	2.28330122870355	1.75663610824585	1.66181268553726	1.62838893005031	NA	1.83253473813424	0.305380943107824	1.53326691310614	2.13180256316235	NT	3812915	51	20	Poland	Opole	2015	presence of OXA-51	environment	white stork nestling, tracheal	OXA-374	NA	NA	NA	KL46	690	NA	Gottfried
Acinetobacter baumannii	15-7P645-1	GCA_028446045.1	15-7P645-1	ACBA.0922.00369	412000	569000	1470000	1260000	NA	4	5.61489721603313	5.75511226639507	6.16731733474818	6.10037054511756	NA	5.90942434057349	0.266788113679144	5.64797679341624	6.17087188773074	T	3736634	72	38	Poland	Opole	2015	presence of OXA-51	environment	white stork nestling, tracheal	OXA-694	NA	NA	NA	KL58	-	158, 342, 1727	Gottfried
Acinetobacter baumannii	15-7P645-2	GCA_028446025.1	15-7P645-2	ACBA.0922.00246	139	65.3	112	112	NA	4	2.14301480025409	1.81491318127507	2.04921802267018	2.04921802267018	NA	2.01409100671738	0.139953522269978	1.87693907513804	2.15124293829672	NT	3987075	55	24	Poland	Opole	2015	presence of OXA-51	environment	white stork nestling, tracheal	OXA-693	NA	NA	NA	KL227	-	2105	Gottfried
Acinetobacter baumannii	15-7P646-1	GCA_028445965.1	15-7P646-1	ACBA.0922.00037	200	939	2610	2040	NA	4	2.30102999566398	2.97266559226611	3.41664050733828	3.3096301674259	NA	2.99999156567357	0.502913640518395	2.50714525429858	3.49283787704856	T	3805678	38	10	Poland	Opole	2015	presence of OXA-51	environment	white stork nestling, tracheal	OXA-377	NA	NA	NA	KL54	280	NA	Gottfried
Acinetobacter baumannii	15-7P651-1	GCA_028445975.1	15-7P651-1	ACBA.0922.00194	41800	509	11900	4280	NA	4	4.62117628177504	2.70671778233676	4.07554696139253	3.63144376901317	NA	3.75872119862937	0.809756767261068	2.96517414859474	4.55226824866401	T	3924793	70	20	Poland	Opole	2015	presence of OXA-51	environment	white stork nestling, tracheal	OXA-64	NA	NA	NA	KL146	1039	NA	Gottfried
Acinetobacter baumannii	15-7P652-2	GCA_028445875.1	15-7P652-2	ACBA.0922.00360	191	78	120	77.4	NA	4	2.28103336724773	1.89209460269048	2.07918124604762	1.88874096068289	NA	2.03526254416718	0.186456235925013	1.85253879061422	2.21798629772015	NT	4053708	91	37	Poland	Opole	2015	presence of OXA-51	environment	white stork nestling, tracheal	OXA-686	NA	NA	NA	KL20	1022	NA	Gottfried
Acinetobacter baumannii	15-7P653-1	GCA_028445905.1	15-7P653-1	ACBA.0922.00165	226	131	2020	1300	NA	4	2.3541084391474	2.11727129565576	3.30535136944662	3.11394335230684	NA	2.72266861413916	0.575892822747927	2.15830401836863	3.28703320990968	T	3642654	37	19	Poland	Opole	2015	presence of OXA-51	environment	white stork nestling, tracheal	OXA-855	NA	NA	NA	KL19	-	111, 820, 828, 1122, 1525	Gottfried
Acinetobacter baumannii	15-7P655-1	GCA_028445915.1	15-7P655-1	ACBA.0922.00078	69700	131000	380000	198000	NA	4	4.84323277809801	5.11727129565576	5.57978359661681	5.29666519026153	NA	5.20923821515803	0.309497038185297	4.90593669107553	5.51253973924053	T	3945178	56	12	Poland	Opole	2015	presence of OXA-51	environment	white stork nestling, tracheal	OXA-714	NA	NA	NA	KL82	-	373, 421, 449, 1819, 1891, 2147	Gottfried
Acinetobacter baumannii	15-7P830	GCA_028445945.1	15-7P830	ACBA.0922.00146	1560000	300000	736000	304000	NA	4	6.19312459835446	5.47712125471966	5.8668778143375	5.48287358360875	NA	5.75499931275509	0.344354077754676	5.41753851759076	6.09246010791943	T	3715471	41	18	Poland	Opole	2015	presence of OXA-51	environment	white stork nestling, tracheal	OXA-51	NA	NA	NA	KL19	162	NA	Gottfried
Acinetobacter baumannii	15-7P830-2	GCA_028445865.1	15-7P830-2	ACBA.0922.00129	184000	2280	47200	7710	NA	4	5.26481782300954	3.35793484700045	4.67394199863409	3.88705437805096	NA	4.29593726167376	0.842348080417953	3.47045131164094	5.12142321170658	T	3772441	60	16	Poland	Opole	2015	presence of OXA-51	environment	white stork nestling, tracheal	OXA-853	NA	NA	NA	KL172	939	NA	Gottfried
Acinetobacter baumannii	15-7P833-4	GCA_028445795.1	15-7P833-4	ACBA.0922.00222	4080	304000	664000	1360000	NA	4	3.61066016308988	5.48287358360875	5.82216807936802	6.13353890837022	NA	5.26231018360922	1.13270713455171	4.15227758923276	6.37234277798567	T	3875719	64	22	Poland	Opole	2015	presence of OXA-51	environment	white stork nestling, tracheal	OXA-682	NA	NA	NA	KL174	-	40, 105, 426, 430, 481, 590, 771, 936, 1036, 1104, 1641, 1649, 1822, 1854, 1856, 1868	Gottfried
Acinetobacter baumannii	15-7P836-1	GCA_028445775.1	15-7P836-1	ACBA.0922.00325	2490000	63000	365000	166000	NA	4	6.39619934709574	4.79934054945358	5.56229286445647	5.22010808804005	NA	5.49448521226146	0.677297366297949	4.83074598987756	6.15822443464537	T	3780963	65	32	Poland	Opole	2015	presence of OXA-51	environment	white stork nestling, tracheal	OXA-683	NA	NA	NA	KL58	1029	NA	Gottfried
Acinetobacter baumannii	15-7P846-1	GCA_028445835.1	15-7P846-1	ACBA.0922.00400	20200	90.7	2760	409	NA	4	4.30535136944662	1.9576072870601	3.44090908206522	2.61172330800734	NA	3.07889776164482	1.01829677185787	2.0809852624374	4.07681026085223	T	3916484	93	45	Poland	Opole	2015	presence of OXA-51	environment	white stork nestling, tracheal	OXA-852	NA	NA	NA	KL34	1017	NA	Gottfried
Acinetobacter baumannii	15-8P03-1	GCA_028445785.1	15-8P03-1	ACBA.0922.00439	2490	73	881	683	NA	4	3.39619934709574	1.86332286012046	2.94497590841205	2.83442070368153	NA	2.75972970482744	0.645118526065559	2.12752516640341	3.39193424325147	T	3773943	123	60	Poland	Opole	2015	presence of OXA-51	environment	white stork nestling, tracheal	OXA-684	NA	NA	NA	KL172	-	3, 14, 37, 124, 181, 203, 319, 354, 442, 500, 588, 729, 764, 766, 924, 1014, 1016, 1017, 1028, 1036, 1065, 1436, 1543, 1822, 1873, 1884, 2132, 2144	Gottfried
Acinetobacter baumannii	15-8P807-1	GCA_028445735.1	15-8P807-1	ACBA.0922.00285	94200	957	32900	13500	NA	4	4.97405090279288	2.98091193777684	4.51719589794997	4.13033376849501	NA	4.15062312675368	0.852651711351425	3.31503980395106	4.98620644955629	T	3897049	49	28	Poland	Opole	2015	presence of OXA-51	environment	white stork nestling, tracheal	OXA-126	NA	NA	NA	KL203	1013	NA	Gottfried
Acinetobacter baumannii	15-8P813-1	GCA_028445765.1	15-8P813-1	ACBA.0922.00096	626000	257000	841000	349000	NA	4	5.79657433321043	5.40993312333129	5.92479599579791	5.54282542695918	NA	5.6685322198247	0.234337076420608	5.4388861048113	5.8981783348381	T	3848546	45	14	Poland	Opole	2015	presence of OXA-51	environment	white stork nestling, tracheal	OXA-717	NA	NA	NA	KL9	1632	NA	Gottfried
Acinetobacter baumannii	15-8P814-1	GCA_028445725.1	15-8P814-1	ACBA.0922.00076	27700	9310	42900	19000	NA	4	4.44247976906445	3.96894968098134	4.63245729218472	4.27875360095283	NA	4.33066008579584	0.281136915321967	4.05515097141797	4.60616920017371	T	3768965	42	12	Poland	Opole	2015	presence of OXA-51	environment	white stork nestling, tracheal	OXA-389	NA	NA	NA	KL101	-	271	Gottfried
Acinetobacter baumannii	15-8P821-2	GCA_028445675.1	15-8P821-2	ACBA.0922.00213	442	124	95.6	158	NA	4	2.64542226934909	2.09342168516224	1.9804578922761	2.19865708695442	NA	2.22948973343546	0.291251265057438	1.94406873845331	2.51491072841762	NT	4186872	120	21	Poland	Opole	2015	presence of OXA-51	environment	white stork nestling, tracheal	OXA-65	NA	NA	NA	KL72	620	NA	Gottfried
Acinetobacter baumannii	15-8P826-1	GCA_028445705.1	15-8P826-1	ACBA.0922.00306	459	73.1	107	195	NA	4	2.66181268553726	1.86391737695786	2.02938377768521	2.29003461136252	NA	2.21128711288571	0.347816530623552	1.8704331762608	2.55214104951063	NT	3726539	54	30	Poland	Opole	2015	presence of OXA-51	environment	white stork nestling, tracheal	OXA-65	NA	NA	NA	KL25	-	595, 758, 1299, 1410	Gottfried
Acinetobacter baumannii	15-932-1	GCA_028445665.1	15-932-1	ACBA.0922.00434	979000	231000	103000	118000	NA	4	5.99078269180314	5.36361197989214	5.01283722470517	5.07188200730613	NA	5.35977847592664	0.447747557093596	4.92099393289203	5.79856301896126	T	3737256	106	59	Germany	Loburg	2015	presence of OXA-51	environment	white stork nestling, tracheal	OXA-854	NA	NA	NA	KL5	-	24, 270, 285, 289, 296, 621, 687, 877, 955, 964, 1019, 1035, 1084, 1278, 1357, 1428, 2199	Gottfried
Acinetobacter baumannii	15-932-2	GCA_028445645.1	15-932-2	ACBA.0922.00113	175000	58600	126000	80000	NA	4	5.24303804868629	4.76789761601809	5.10037054511756	4.90308998699194	NA	5.00359904920347	0.210042054588337	4.7977616180875	5.20943648031944	T	3762028	57	15	Poland	Loburg	2015	presence of OXA-51	environment	white stork nestling, tracheal	OXA-699	NA	NA	NA	KL51	-	25, 113, 114, 228, 240, 307, 402, 455, 529, 588, 612, 619, 690, 735, 754, 991, 1002, 1007, 1112, 1118, 1124, 1193, 1581, 1729, 1850	Gottfried
Acinetobacter baumannii	15-BAuABod-3	GCA_002573805.1	BAuABod-3	ACBA.0922.00497	146	66.8	81.8	53.2	NA	4	2.16435285578444	1.82477646247555	1.91275330367132	1.72591163229505	NA	1.90694856355659	0.187809557213141	1.7228985795115	2.09099854760167	NT	4396998	219	99	Germany	NA	2015	presence of OXA-51	environment	turkey,down and dust from hatchery	OXA-64	NA	NA	NA	KL37	25	NA	Gottfried
Acinetobacter baumannii	15-BauABod-4	GCA_028445565.1	15-BauABod-4	ACBA.0922.00380	258000	17200	121000	85400	NA	4	5.41161970596323	4.23552844690755	5.08278537031645	4.93145787068901	NA	4.91534784846906	0.495558618066012	4.42970932665015	5.40098637028797	T	4053482	93	40	Germany	NA	2015	presence of OXA-51	environment	turkey, down and dust from hatchery	OXA-111	NA	NA	NA	KL84	333	NA	Gottfried
Acinetobacter baumannii	15-BAuABod1	GCA_028445625.1	15-BAuA-Bod1	ACBA.0922.00437	255	85.4	71.8	64.1	NA	4	2.40654018043396	1.93145787068901	1.8561244442423	1.80685802951882	NA	2.00024513122102	0.27566688698889	1.73009654610677	2.27039371633527	NT	4092105	136	59	Germany	NA	2015	presence of OXA-51	environment	turkey,down and dust from hatchery	OXA-51	NA	NA	NA	KL81	54	NA	Gottfried
Acinetobacter baumannii	15-Eisch20-1	GCA_028445545.1	15-Eisch20-1	ACBA.0922.00008	281	565	1120	678	NA	4	2.44870631990508	2.75204844781944	3.04921802267018	2.83122969386706	NA	2.77030062106544	0.248504396471792	2.52677078752315	3.01383045460773	T	3824663	26	6	Poland	Poznan	2015	presence of OXA-51	environment	white stork,egg shells	OXA-716	NA	NA	NA	KL79	-	1905	Gottfried
Acinetobacter baumannii	15-Eisch21-2	GCA_028445585.1	15-Eisch21-2	ACBA.0922.00315	56400	7370	22200	5370	NA	4	4.75127910398334	3.86746748785905	4.34635297445064	3.72997428569956	NA	4.17376846299815	0.466932369556777	3.71618314922453	4.63135377677176	T	3781159	68	31	Poland	Poznan	2015	presence of OXA-51	environment	white stork egg shells	OXA-696	NA	NA	NA	KL15	-	323, 400, 625, 1086	Gottfried
Acinetobacter baumannii	15-Eisch26-1	GCA_028445575.1	15-Eisch26-1	ACBA.0922.00020	208000	623000	2070000	809000	NA	4	5.31806333496276	5.79448804665917	6.31597034545692	5.90794852161227	NA	5.83411756217278	0.410493840494429	5.43184099055047	6.23639413379509	T	3780211	49	8	Poland	Poznan	2015	presence of OXA-51	environment	white stork,egg shells	OXA-713	NA	NA	NA	KL3	-	967, 1620	Gottfried
Acinetobacter baumannii	15-EntAmr1	GCA_028445525.1	15-EntAmr1	ACBA.0922.00316	177	132	108	110	NA	4	2.24797326636181	2.12057393120585	2.03342375548695	2.04139268515822	NA	2.11084090955321	0.099526355989601	2.01330687292714	2.20837494617927	NT	4203077	71	31	Germany	Amrum	2015	presence of OXA-51	environment	wild duck,tracheal	OXA-317	NA	NA	NA	KL193	937	NA	Gottfried
Acinetobacter baumannii	15-GB1-2	GCA_002573795.1	GB1-2	ACBA.0922.00376	265	126	83.7	86.2	NA	4	2.42324587393681	2.10037054511756	1.92272545799326	1.93550726582471	NA	2.09546228571809	0.233016302546552	1.86711050531712	2.32381406611905	NT	3915578	107	39	Germany	NA	2015	presence of OXA-51	environment	chicken,down and dust from hatchery	OXA-68	NA	NA	NA	KL62	23	NA	Gottfried
Acinetobacter baumannii	15-Geschum2	GCA_028445485.1	15-Geschum2	ACBA.0922.00416	45500	2880	23000	23200	NA	4	4.65801139665711	3.45939248775923	4.36172783601759	4.3654879848909	NA	4.21115492633121	0.52003793554433	3.70152711420049	4.72078273846193	T	3974996	104	50	Germany	Harsleben	2015	presence of OXA-51	environment	pellet from stork	OXA-67	NA	NA	NA	KL197	931	NA	Gottfried
Acinetobacter baumannii	15-HN634-1	GCA_028445505.1	15-HN634-1	ACBA.0922.00207	733	147	1420	479	NA	4	2.86510397464113	2.16731733474818	3.15228834438306	2.68033551341456	NA	2.71626129179673	0.414288089922913	2.31026642406033	3.12225615953313	T	3764727	59	21	Germany	Loburg	2015	presence of OXA-51	environment	white stork nestling, tracheal	OXA-126	NA	NA	NA	KL172	155	NA	Gottfried
Acinetobacter baumannii	15-HN637-1	GCA_028445445.1	15-HN637-1	ACBA.0922.00151	220000	69700	667000	273000	NA	4	5.34242268082221	4.84323277809801	5.82412583391655	5.43616264704076	NA	5.36148598496938	0.403551743765881	4.96601254312965	5.75695942680911	T	3805557	50	18	Germany	Loburg	2015	presence of OXA-51	environment	white stork nestling, tracheal	OXA-126	NA	NA	NA	KL184	1013	NA	Gottfried
Acinetobacter baumannii	15-HN637-2	GCA_028445455.1	15-HN637-2	ACBA.0922.00185	147	61.3	69.7	67.3	NA	4	2.16731733474818	1.78746047451842	1.84323277809801	1.82801506422398	NA	1.90650641289714	0.175460078155008	1.73455869594295	2.07845412985134	NT	3896839	47	20	Germany	Loburg	2015	presence of OXA-51	environment	white stork nestling, tracheal	OXA-698	NA	NA	NA	KL16	1220	NA	Gottfried
Acinetobacter baumannii	15-Klo-3-2	GCA_028445425.1	15-Klo_3-2	ACBA.0922.00370	203	94.1	146	173	NA	4	2.30749603791321	1.97358962342726	2.16435285578444	2.2380461031288	NA	2.17087115506343	0.143922807101013	2.02982939582748	2.31191291429937	NT	3775576	105	38	Poland	Oder	2015	presence of OXA-51	environment	white stork nestling, tracheal	OXA-90	NA	NA	NA	KL208	1074	NA	Gottfried
Acinetobacter baumannii	15-Klo-33-1	GCA_028445395.1	15-Klo_33-1	ACBA.0922.00457	1520000	313000	2750000	1330000	NA	4	6.18184358794477	5.49554433754645	6.43933269383026	6.12385164096709	NA	6.06014306507214	0.400593849841036	5.6675683060138	6.45271782413048	T	3779013	160	67	Poland	Oder	2015	presence of OXA-51	environment	white stork nestling, tracheal	OXA-65	NA	NA	NA	KL9	79	NA	Gottfried
Acinetobacter baumannii	15-Klo-4-1	GCA_028445385.1	15-Klo_4-1	ACBA.0922.00412	241	95.6	344	83.3	NA	4	2.38201704257487	1.9804578922761	2.53655844257153	1.92064500140679	NA	2.20491959470732	0.30140942902106	1.90954378196629	2.50029540744835	NT	3760804	205	49	Poland	Oder	2015	presence of OXA-51	environment	white stork nestling, tracheal	OXA-126	NA	NA	NA	KL203	155	NA	Gottfried
Acinetobacter baumannii	15-Klo-47-1	GCA_028445355.1	15-Klo_47-1	ACBA.0922.00319	1620000	1150000	2500000	1070000	NA	4	6.20951501454263	6.06069784035361	6.39794000867204	6.02938377768521	NA	6.17438416031337	0.168484504294951	6.00927238012778	6.33949594049897	T	3824300	79	31	Poland	Oder	2015	presence of OXA-51	environment	white stork nestling, tracheal	OXA-65	NA	NA	NA	KL9	79	NA	Gottfried
Acinetobacter baumannii	15-Klo-5-1	GCA_028445345.1	15-Klo_5-1	ACBA.0922.00186	250	106	156	80.5	NA	4	2.39794000867204	2.02530586526477	2.19312459835446	1.90579588036787	NA	2.13054158816478	0.213700521760087	1.92111892510119	2.33996425122838	NT	3764638	48	20	Poland	Oder	2015	presence of OXA-51	environment	white stork nestling, tracheal	OXA-106	NA	NA	NA	KL107	-	403	Gottfried
Acinetobacter baumannii	15-Klo-56TR-1	GCA_028445325.1	15-Klo_56TR-1	ACBA.0922.00071	598	41.1	93.8	58.3	NA	4	2.77670118398841	1.61384182187607	1.97220283837906	1.76566855475901	NA	2.03210359975064	0.517669203158447	1.52479710270259	2.53941009679869	NT	3761226	37	12	Poland	Oder	2015	presence of OXA-51	environment	white stork nestling, tracheal	OXA-106	NA	NA	NA	KL51	1906	NA	Gottfried
Acinetobacter baumannii	15-Klo-71TR-1	GCA_028445295.1	15-Klo_71TR-1	ACBA.0922.00143	76200	10400	119000	73700	NA	4	4.8819549713396	4.01703333929878	5.07554696139253	4.86746748785905	NA	4.71050068997249	0.471943108494361	4.24800494227208	5.1729964376729	T	3804063	35	18	Poland	Oder	2015	presence of OXA-51	environment	white stork nestling, rectal	OXA-51	NA	NA	NA	KL227	927	NA	Gottfried
Acinetobacter baumannii	15-Klo28-1	GCA_028445285.1	15-Klo28-1	ACBA.0922.00109	1950	87.2	4570	1370	NA	4	3.29003461136252	1.94051648493257	3.65991620006985	3.13672056715641	NA	3.00679696588034	0.744003249120445	2.27768717955191	3.73590675220876	T	3749152	49	15	Poland	Oder	2015	presence of OXA-51	environment	white stork nestling, tracheal	OXA-126	NA	NA	NA	KL203	155	NA	Gottfried
Acinetobacter baumannii	15-Klo59TR-1	GCA_028445235.1	15-Klo59TR-1	ACBA.0922.00024	245	79.1	352	153	NA	4	2.38916608436453	1.89817648349768	2.54654266347813	2.1846914308176	NA	2.25464416553948	0.280037779105213	1.98021218486108	2.52907614621789	NT	3739965	31	9	Poland	Opole	2015	presence of OXA-51	environment	white stork nestling, tracheal	OXA-132	NA	NA	NA	KL15	2167	NA	Gottfried
Acinetobacter baumannii	15-Klop35-1	GCA_028445265.1	15-Klop35-1	ACBA.0922.00029	40400	17800	124000	91200	NA	4	4.6063813651106	4.25042000230889	5.09342168516223	4.95999483832842	NA	4.72755447272754	0.378694056623827	4.3564411166565	5.09866782879857	T	3832620	42	9	Poland	Oder	2015	presence of OXA-51	environment	white stork nestling, tracheal	OXA-692	NA	NA	NA	KL79	-	21, 38, 43, 137, 253, 278, 283, 317, 478, 494, 617, 696, 742, 753, 759, 912, 931, 935, 943, 967, 1034, 1038, 1042, 1212, 1295, 1546, 1620, 1623, 1739, 1867, 1872, 2150, 2156	Gottfried
Acinetobacter baumannii	15-Klop48-1	GCA_028445225.1	15-Klop48-1	ACBA.0922.00124	192	40.5	157	116	NA	4	2.28330122870355	1.60745502321467	2.19589965240923	2.06445798922692	NA	2.03777847338859	0.300651403326889	1.74314551217753	2.33241143459966	NT	3768307	50	16	Poland	Oder	2015	presence of OXA-51	environment	white stork nestling, tracheal	OXA-712	NA	NA	NA	KL19	-	271, 348, 766, 2103	Gottfried
Acinetobacter baumannii	15-Lo-HL620-1	GCA_028445205.1	15-Lo_HL620-1	ACBA.0922.00158	130	113	114	70.6	NA	4	2.11394335230684	2.05307844348342	2.05690485133647	1.8488047010518	NA	2.01818283704463	0.116298648566577	1.90421225572405	2.13215341836522	NT	3707558	60	18	Germany	Loburg	2015	presence of OXA-51	environment	white stork nestling, tracheal	OXA-106	NA	NA	NA	KL202	-	293, 812, 1567, 1862	Gottfried
Acinetobacter baumannii	15-LoFedHofOst2-1	GCA_028445185.1	15-LoFedHofOst2-1	ACBA.0922.00357	231	56.8	242	75.4	NA	4	2.36361197989214	1.75434833571102	2.38381536598043	1.87737134586977	NA	2.09478675686334	0.326073773328896	1.77524033084949	2.4143331828772	NT	3894607	90	36	Germany	Loburg	2015	presence of OXA-51	environment	white stork, feather	OXA-51	NA	NA	NA	KL124	1046	NA	Gottfried
Acinetobacter baumannii	15-LoFedIst2-1	GCA_028445165.1	15-LoFedIst2-1	ACBA.0922.00404	5500000	1220000	11800000	4520000	NA	4	6.74036268949424	6.08635983067475	7.07188200730613	6.65513843481138	NA	6.63843574057162	0.409606135755671	6.23702910360775	7.03984237753549	T	3897640	97	47	Germany	Loburg	2015	presence of OXA-51	environment	white stork, feather	OXA-413	NA	NA	NA	KL151	1061	NA	Gottfried
Acinetobacter baumannii	15-LoFedIst4-1	GCA_028445135.1	15-LoFedIst4-1	ACBA.0922.00059	199	154	245	111	NA	4	2.29885307640971	2.18752072083646	2.38916608436453	2.04532297878666	NA	2.23021571509934	0.148306544847139	2.08487797181336	2.37555345838532	NT	3795970	43	11	Germany	Loburg	2015	presence of OXA-51	environment	white stork, feather	OXA-680	NA	NA	NA	KL54	-	111, 134, 266, 336, 362, 383, 413, 489, 574, 649, 684, 725, 828, 979, 1114, 1122, 1195, 1362, 1552, 2104	Gottfried
Acinetobacter baumannii	15-LoGeIst3-1	GCA_002573815.1	LoGeIst3-1	ACBA.0922.00296	500000	70300	549000	274000	NA	4	5.69897000433602	4.84695532501982	5.73957234445009	5.43775056282039	NA	5.43081205915658	0.411573576317091	5.02747736587166	5.8341467524415	T	3872081	57	29	Germany	Loburg	2015	presence of OXA-51	environment	pellet from stork	OXA-378	NA	NA	NA	KL177	821	NA	Gottfried
Acinetobacter baumannii	15-LoGeW2-11-2	GCA_028445075.1	15-LoGeW2-11-2	ACBA.0922.00346	1400000	24900	1910000	1040000	NA	4	6.14612803567824	4.39619934709574	6.28103336724773	6.01703333929878	NA	5.71009852233012	0.882539585174676	4.84522562139348	6.57497142326676	T	3940651	83	35	Germany	Loburg	2015	presence of OXA-51	environment	pellet from stork	OXA-51	NA	NA	NA	KL151	-	1147	Gottfried
Acinetobacter baumannii	15-LoHL610-1	GCA_028445065.1	15-LoHL610-1	ACBA.0922.00279	43800	108	5230	4020	NA	4	4.6414741105041	2.03342375548695	3.71850168886727	3.60422605308447	NA	3.4994064019857	1.08203722589477	2.43902940564301	4.55978339832839	T	3765996	59	27	Germany	Loburg	2015	presence of OXA-51	environment	white stork nestling, tracheal	OXA-695	NA	NA	NA	KL172	155	NA	Gottfried
Acinetobacter baumannii	15-LoHL619-1	GCA_028445105.1	15-LoHL619-1	ACBA.0922.00259	369000	36900	977000	755000	NA	4	5.56702636615906	4.56702636615906	5.98989456371877	5.87794695162919	NA	5.50047356191652	0.647500841689621	4.86593439708101	6.13501272675204	T	3808019	63	25	Germany	Loburg	2015	presence of OXA-51	environment	white stork nestling, tracheal	OXA-715	NA	NA	NA	KL51	-	168, 1112, 1903	Gottfried
Acinetobacter baumannii	15-NCu29D-2	GCA_028445035.1	15-NCu29D-2	ACBA.0922.00464	1010	540	13100	2530	NA	4	3.00432137378264	2.73239375982297	4.11727129565576	3.40312052117582	NA	3.3142767376093	0.602039202913192	2.72428916011377	3.90426431510483	T	3934670	132	69	Germany	Silstedt	2015	presence of OXA-51	environment	mouse,tracheal	OXA-65	NA	NA	NA	KL124	932	NA	Gottfried
Acinetobacter baumannii	15-NCu32R24h	GCA_028445025.1	15-NCu32R24h	ACBA.0922.00462	45200	15700	512000	494000	NA	4	4.65513843481138	4.19589965240923	5.70926996097583	5.69372694892365	NA	5.06350874928002	0.760196110751485	4.31853025014986	5.80848724841019	T	3811329	124	69	Germany	Silstedt	2015	presence of OXA-51	environment	mouse,tracheal	OXA-93	NA	NA	NA	KL165	933	NA	Gottfried
Acinetobacter baumannii	15-NWi34	GCA_028444965.1	15-NWi34	ACBA.0922.00331	110	56.6	202	117	NA	4	2.04139268515822	1.75281643118827	2.30535136944662	2.06818586174616	NA	2.04193658688482	0.226323612232509	1.82014352247146	2.26372965129818	NT	3940620	67	33	Germany	Elend	2015	presence of OXA-51	environment	mouse,tracheal	OXA-691	NA	NA	NA	KL95	934	NA	Gottfried
Acinetobacter baumannii	15-ODR-Wezyska-12-2	GCA_028444975.1	15-ODR_Wezyska_12-2	ACBA.0922.00180	15300	622	18900	4640	NA	4	4.1846914308176	2.79379038469082	4.27646180417324	3.66651798055488	NA	3.73036540005914	0.679677050076141	3.0642941304253	4.39643666969297	T	3743377	35	20	Poland	Oder	2015	presence of OXA-51	environment	pellet from stork	OXA-71	NA	NA	NA	KL138	-	1458	Gottfried
Acinetobacter baumannii	15-PosEisch11-1	GCA_028444935.1	15-PosEisch11-1	ACBA.0922.00054	268	146	835	181	NA	4	2.42813479402879	2.16435285578444	2.9216864754836	2.25767857486918	NA	2.4429631750415	0.337317838409204	2.11239776772903	2.77352858235397	NT	3850216	36	11	Poland	Poznan	2015	presence of OXA-51	environment	white stork nestling, tracheal	OXA-132	NA	NA	NA	KL15	2167	NA	Gottfried
Acinetobacter baumannii	15-PosEisch19-1	GCA_028444925.1	15-Posen_19-1	ACBA.0922.00237	726	71.5	538	280	NA	4	2.86093662070009	1.85430604180108	2.73078227566639	2.44715803134222	NA	2.47329574237745	0.447361224191254	2.03488979863014	2.91170168612475	NT	3819442	59	23	Poland	Poznan	2015	presence of OXA-51	environment	white stork nestling, tracheal	OXA-126	NA	NA	NA	KL203	155	NA	Gottfried
Acinetobacter baumannii	15-PosEisch25-1	GCA_028444985.1	15-Pos25-1	ACBA.0922.00243	153	376	182	94.7	NA	4	2.1846914308176	2.57518784492766	2.26007138798507	1.97634997900327	NA	2.2490751606834	0.248324176050687	2.00572193990844	2.49242838145837	NT	3845340	75	23	Poland	Poznan	2015	presence of OXA-51	environment	white stork nestling, tracheal	OXA-126	NA	NA	NA	KL98	1013	NA	Gottfried
Acinetobacter baumannii	15-Posen-P44-1	GCA_028444885.1	15-Posen_P44-1	ACBA.0922.00145	28500000	103000	14600000	8140000	NA	4	7.45484486000851	5.01283722470517	7.16435285578444	6.9106244048892	NA	6.63566483634683	1.10449674128126	5.55327791937027	7.71805175332339	T	3783743	38	18	Poland	Poznan	2015	presence of OXA-51	environment	white stork nestling, tracheal	OXA-51	NA	NA	NA	KL151	-	1147	Gottfried
Acinetobacter baumannii	15-TFL22	GCA_028444865.1	15-TF22	ACBA.0922.00305	2170000	72700	8520000	4470000	NA	4	6.33645973384853	4.86153441085904	6.9304395947667	6.65030752313194	NA	6.19468531565155	0.921288459312959	5.29183921583865	7.09753141546445	T	3907232	51	30	Germany	Wernigerode	2015	presence of OXA-51	environment	pellet from kestrel	OXA-104	NA	NA	NA	KL51	274	NA	Gottfried
Acinetobacter baumannii	15-Woeul6	GCA_028444875.1	15-Woeul6	ACBA.0922.00417	2000000	405000	3900000	4670000	NA	4	6.30102999566398	5.60745502321467	6.5910646070265	6.66931688056611	NA	6.29221662661782	0.483215219783556	5.81867441283913	6.7657588403965	T	3742152	111	50	Germany	Neuendorf	2015	presence of OXA-51	environment	pellet from long-eared owl	OXA-71	NA	NA	NA	KL29	941	NA	Gottfried
Acinetobacter baumannii	16-012-1	GCA_028444845.1	16-012-1	ACBA.0922.00152	9530	497	5710	6620	NA	4	3.97909290063833	2.69635638873333	3.75663610824585	3.8208579894397	NA	3.5632358467643	0.585431440207603	2.98952357765214	4.13694811587646	T	3981617	51	18	Poland	Opole	2016	presence of OXA-51	environment	white stork nestling, tracheal	OXA-718	NA	NA	NA	KL211	-	2102, 2178	Gottfried
Acinetobacter baumannii	16-01D3-2	GCA_002573825.1	O1D3-2	ACBA.0922.00322	8950000	1740000	10100000	9950000	NA	4	6.95182303531591	6.2405492482826	7.00432137378264	6.99782308074573	NA	6.79862918453172	0.3727863803707	6.43330524480491	7.16395312425853	T	3788581	57	32	Germany	Rosian	2016	presence of OXA-51	environment	pellet from stork	OXA-374	NA	NA	NA	KL16	240	NA	Gottfried
Acinetobacter baumannii	16-02P46T-1	GCA_028444825.1	16-02P46T-1	ACBA.0922.00031	5570000	787000	10700000	6110000	NA	4	6.74585519517373	5.89597473235906	7.02938377768521	6.78604121024255	NA	6.61431372886514	0.495004223735412	6.12921850350683	7.09940895422345	T	3859249	20	10	Poland	Poznan	2016	presence of OXA-51	environment	white stork nestling, tracheal	OXA-721	NA	NA	NA	KL165	1035	NA	Gottfried
Acinetobacter baumannii	16-02P50T-1	GCA_028444805.1	16-02P50T-1	ACBA.0922.00205	5860	409	5350	9360	NA	4	3.76789761601809	2.61172330800734	3.72835378202123	3.97127584873811	NA	3.51981263869619	0.614676290677837	2.91744094275658	4.12218433463581	T	3745549	58	21	Poland	Poznan	2016	presence of OXA-51	environment	white stork nestling, tracheal	OXA-688	NA	NA	NA	KL51	1069	NA	Gottfried
Acinetobacter baumannii	16-106-3	GCA_028444785.1	16-106-3	ACBA.0922.00347	1170000	1970	2910000	491000	NA	4	6.06818586174616	3.29446622616159	6.46389298898591	5.69108149212297	NA	5.37940664225416	1.42532396319206	3.98261482517499	6.77619845933332	T	3852731	83	35	Poland	Poznan	2016	presence of OXA-51	environment	white stork nestling, tracheal	OXA-705	NA	NA	NA	KL34	1017	NA	Gottfried
Acinetobacter baumannii	16-107-1	GCA_028444745.1	16-107-1	ACBA.0922.00073	202	160	195	85.4	NA	4	2.30535136944662	2.20411998265592	2.29003461136252	1.93145787068901	NA	2.18274095853852	0.173345025609592	2.01286595499153	2.3526159620855	NT	3810763	38	12	Poland	Poznan	2016	presence of OXA-51	environment	white stork nestling, tracheal	OXA-719	NA	NA	NA	KL239	-	139, 591, 595, 693, 755, 758, 1593	Gottfried
Acinetobacter baumannii	16-112-1	GCA_028444765.1	16-112-1	ACBA.0922.00341	336	84.3	793	326	NA	4	2.52633927738984	1.92582757462474	2.8992731873176	2.51321760006794	NA	2.46616440985003	0.40223630120194	2.07198007803483	2.86034874166524	NT	3760186	79	34	Poland	Poznan	2016	presence of OXA-51	environment	white stork nestling, tracheal	OXA-706	NA	NA	NA	KL239	-	875, 1041, 1220, 1354, 1385	Gottfried
Acinetobacter baumannii	16-118-1	GCA_028444705.1	16-118-1	ACBA.0922.00312	56300	263	14400	14100	NA	4	4.75050839485135	2.41995574848976	4.15836249209525	4.14921911265538	NA	3.86951143702293	1.00648541133423	2.8831738584329	4.85584901561297	T	3792713	57	31	Poland	Poznan	2016	presence of OXA-51	environment	white stork nestling, tracheal	OXA-707	NA	NA	NA	KL58	-	52, 245, 421	Gottfried
Acinetobacter baumannii	16-14P21T-1	GCA_028444685.1	16-14P21T-1	ACBA.0922.00332	169	109	296	199	NA	4	2.22788670461367	2.03742649794062	2.47129171105894	2.29885307640971	NA	2.25886449750574	0.179553909086379	2.08290489995939	2.43482409505208	NT	3876856	67	33	Poland	Poznan	2016	presence of OXA-51	environment	white stork nestling, tracheal	OXA-697	NA	NA	NA	KL33	-	3, 14, 124, 181, 442, 500, 729, 764, 766, 1014, 1016, 1017, 1028, 1036, 1436, 1822, 1873, 1884, 2132, 2144	Gottfried
Acinetobacter baumannii	16-14P24T-1	GCA_028444645.1	16-14P24T-1	ACBA.0922.00026	11100	718	60100	35100	NA	4	4.04532297878666	2.8561244442423	4.77887447200274	4.54530711646582	NA	4.05640725287438	0.856695908936297	3.21686068926541	4.89595381648335	T	3871265	32	9	Poland	Poznan	2016	presence of OXA-51	environment	white stork nestling, tracheal	OXA-714	NA	NA	NA	KL54	1511	NA	Gottfried
Acinetobacter baumannii	16-15P42C-3	GCA_028444665.1	16-15P42C-3	ACBA.0922.00085	248	89.3	189	113	NA	4	2.39445168082622	1.95085145888855	2.27646180417324	2.05307844348342	NA	2.16871084684286	0.202815810165796	1.96995500513272	2.36746668855299	NT	3773245	46	13	Poland	Poznan	2016	presence of OXA-51	environment	white stork nestling, tracheal	OXA-132	NA	NA	NA	KL2	-	1052	Gottfried
Acinetobacter baumannii	16-26-4	GCA_028444625.1	16-26-4	ACBA.0922.00094	31300	12500	53700	50000	NA	4	4.49554433754645	4.09691001300806	4.72997428569956	4.69897000433602	NA	4.50534966014752	0.29146992400291	4.21971438333635	4.79098493695868	T	3881503	34	14	Poland	Opole	2016	presence of OXA-51	environment	white stork nestling, tracheal	OXA-700	NA	NA	NA	KL86	-	311, 343, 819, 1008	Gottfried
Acinetobacter baumannii	16-27-1	GCA_028444585.1	16-27-1	ACBA.0922.00112	438	74.9	239	1000	NA	4	2.6414741105041	1.87448181769947	2.37839790094814	3	NA	2.47358845728793	0.47373857505013	2.00933318469514	2.93784372988072	NT	3908746	51	15	Poland	Opole	2016	presence of OXA-51	environment	white stork nestling, tracheal	OXA-701	NA	NA	NA	KL47	-	373, 421, 1819, 1891, 2147	Gottfried
Acinetobacter baumannii	16-32-1	GCA_028444555.1	16-32-1	ACBA.0922.00333	110000	501	1520	1120	NA	4	5.04139268515823	2.69983772586725	3.18184358794477	3.04921802267018	NA	3.49307300541011	1.05204357251425	2.46208924926272	4.5240567615575	T	3717320	74	33	Poland	Opole	2016	presence of OXA-51	environment	white stork nestling, tracheal	OXA-702	NA	NA	NA	KL203	-	124, 500	Gottfried
Acinetobacter baumannii	16-33-1	GCA_028444545.1	16-33-1	ACBA.0922.00378	6490	251	34200	13300	NA	4	3.81224469680037	2.39967372148104	4.53402610605614	4.12385164096709	NA	3.71744904132616	0.926908694807211	2.80909521193658	4.62580287071574	T	4111124	78	40	Poland	Opole	2016	presence of OXA-51	environment	white stork nestling, tracheal	OXA-720	NA	NA	NA	KL151	1058	NA	Gottfried
Acinetobacter baumannii	16-68-1	GCA_028444525.1	16-68-1	ACBA.0922.00144	113000	401	64800	20500	NA	4	5.05307844348342	2.60314437262018	4.81157500587059	4.31175386105575	NA	4.19488792075749	1.10515445455683	3.11185645661479	5.27791938490019	T	3851490	37	18	Poland	Oder	2016	presence of OXA-51	environment	white stork nestling, tracheal	OXA-711	NA	NA	NA	KL238	-	13, 245, 764, 1873, 2110, 2198	Gottfried
Acinetobacter baumannii	16-81-1	GCA_028444465.1	16-81-1	ACBA.0922.00192	148	79.2	84.5	50	NA	4	2.17026171539496	1.89872518158949	1.92685670894969	1.69897000433602	NA	1.92370340256754	0.193157929140344	1.73441211034583	2.11299469478925	NT	3804248	55	20	Poland	Poznan	2016	presence of OXA-51	environment	white stork nestling, tracheal	OXA-704	NA	NA	NA	KL61	-	1829	Gottfried
Acinetobacter baumannii	16-GaenseEi-1	GCA_002573905.1	GaenseEi-1	ACBA.0922.00330	238	832	2640	660	NA	4	2.37657695705651	2.92012332629072	3.42160392686983	2.81954393554187	NA	2.88446203643973	0.428934630502498	2.46411382268629	3.30481025019318	T	3894428	64	33	Germany	NA	2016	presence of OXA-51	environment	goose, egg shells from hatchery	OXA-378	NA	NA	NA	KL218	938	NA	Gottfried
Acinetobacter baumannii	16-Gaensemehl-2	GCA_002573915.1	Gaensemehl-2	ACBA.0922.00268	177	950	7510	13700	NA	4	2.24797326636181	2.97772360528885	3.87563993700417	4.13672056715641	NA	3.30951434395281	0.864431002932132	2.4623875275194	4.15664116038622	T	3734526	53	26	Germany	NA	2016	presence of OXA-51	environment	goose, down and dust from hatchery	OXA-64	NA	NA	NA	KL95	138	NA	Gottfried
Acinetobacter baumannii	16-Klo-102-1	GCA_028444485.1	16-Klo_102-1	ACBA.0922.00248	159000	38100	361000	203000	NA	4	5.20139712432045	4.58092497567562	5.55750720190566	5.30749603791321	NA	5.16183133495374	0.415048289284671	4.75509148553228	5.56857118437519	T	3787383	60	24	Poland	Oder	2016	presence of OXA-51	environment	white stork nestling, tracheal	OXA-69	NA	NA	NA	KL107	461	NA	Gottfried
Acinetobacter baumannii	16-Klo-103-1	GCA_028444445.1	16-Klo_103-1	ACBA.0922.00170	5110	299	12100	3370	NA	4	3.70842090013471	2.47567118832443	4.08278537031645	3.52762990087134	NA	3.44862683991173	0.688605881233688	2.77380547653149	4.12344820329198	T	3758076	45	19	Poland	Oder	2016	presence of OXA-51	environment	white stork nestling, tracheal	OXA-51	NA	NA	NA	KL171	1756	NA	Gottfried
Acinetobacter baumannii	16-Klo-106-1	GCA_028444425.1	16-Klo_106-1	ACBA.0922.00028	151000	113000	137000	52300	NA	4	5.17897694729317	5.05307844348342	5.13672056715641	4.71850168886727	NA	5.02181941170007	0.208869604116542	4.81713096093329	5.22650786246685	T	3816867	40	9	Poland	Oder	2016	presence of OXA-51	environment	white stork nestling, tracheal	OXA-69	NA	NA	NA	KL107	461	NA	Gottfried
Acinetobacter baumannii	16-Klo-18-1	GCA_028444365.1	16-Klo_18-1	ACBA.0922.00074	3790	792	33600	9380	NA	4	3.57863920996807	2.89872518158949	4.52633927738984	3.97220283837906	NA	3.74397662683162	0.684583812186841	3.07309681868895	4.41485643497429	T	3845773	40	12	Poland	Oder	2016	presence of OXA-51	environment	white stork nestling, tracheal	OXA-66	NA	NA	NA	KL65	-	31, 36, 37, 40, 105, 167, 169, 195, 245, 266, 268, 274, 286, 354, 377, 379, 416, 417, 454, 481, 514, 520, 656, 659, 677, 741, 849, 914, 946, 977, 1001, 1162, 1199, 1355, 1418, 1468, 1516, 1548, 1641, 1649, 1854, 1861	Gottfried
Acinetobacter baumannii	16-Klo-21-1	GCA_028444395.1	16-Klo_21-1	ACBA.0922.00232	5200	77	11000	898	NA	4	3.7160033436348	1.88649072517248	4.04139268515823	2.9532763366673	NA	3.1492907726582	0.957443571781277	2.21101331369786	4.08756823161855	T	3742891	48	23	Poland	Oder	2016	presence of OXA-51	environment	white stork nestling, tracheal	OXA-126	NA	NA	NA	KL203	155	NA	Gottfried
Acinetobacter baumannii	16-Klo-26-1	GCA_028444375.1	16-Klo_26-1	ACBA.0922.00486	3.4e+07	1040000	70600000	23600000	NA	4	7.53147891704226	6.01703333929878	7.8488047010518	7.37291200297011	NA	7.19255724009074	0.808272420031738	6.40046482361112	7.98464965657035	T	3695837	204	83	Poland	Oder	2016	presence of OXA-51	environment	white stork nestling, tracheal	OXA-69	NA	NA	NA	KL107	1079	NA	Gottfried
Acinetobacter baumannii	16-Klo-50-1	GCA_028444325.1	16-Klo_50-1	ACBA.0922.00052	552	207	4410	2000	NA	4	2.7419390777292	2.31597034545692	3.64443858946784	3.30102999566398	NA	3.00084450207948	0.588899909166034	2.42373319584732	3.57795580831165	T	3857032	30	11	Poland	Oder	2016	presence of OXA-51	environment	white stork nestling, tracheal	OXA-64	NA	NA	NA	KL95	25	NA	Gottfried
Acinetobacter baumannii	16-Klo-52-3	GCA_028444345.1	16-Klo_52-3	ACBA.0922.00069	136000	36300	203000	70500	NA	4	5.13353890837022	4.55990662503611	5.30749603791321	4.8481891169914	NA	4.96228267207774	0.32834168633991	4.64051373215305	5.28405161200242	T	3813164	35	12	Poland	Oder	2016	presence of OXA-51	environment	white stork nestling, tracheal	OXA-51	NA	NA	NA	KL35	243	NA	Gottfried
Acinetobacter baumannii	16-Klo-61-1	GCA_028444245.1	16-Klo_61-1	ACBA.0922.00154	1570	135	4390	1300	NA	4	3.19589965240923	2.13033376849501	3.64246452024212	3.11394335230684	NA	3.0206603233633	0.637372831628164	2.39604642600554	3.64527422072106	T	3941988	54	18	Poland	Oder	2016	presence of OXA-51	environment	white stork nestling, tracheal	OXA-51	NA	NA	NA	KL19	162	NA	Gottfried
Acinetobacter baumannii	16-Klo-64-1	GCA_028444235.1	16-Klo_64-1	ACBA.0922.00218	160000	65100	514000	286000	NA	4	5.20411998265593	4.81358098856819	5.71096311899528	5.45636603312904	NA	5.29625753083711	0.382570877789243	4.92134495983671	5.6711701018375	T	3677340	49	22	Poland	Oder	2016	presence of OXA-51	environment	white stork nestling, tracheal	OXA-51	NA	NA	NA	KL58	858	NA	Gottfried
Acinetobacter baumannii	16-Klo-65-1	GCA_028444225.1	16-Klo_65-1	ACBA.0922.00328	71100	122	5100	7660	NA	4	4.85186960072977	2.08635983067475	3.70757017609794	3.8842287696326	NA	3.63250709428376	1.14694006687124	2.50852648253697	4.75648770603056	T	4019489	83	32	Poland	Oder	2016	presence of OXA-51	environment	white stork nestling, tracheal	OXA-71	NA	NA	NA	KL11	388	NA	Gottfried
Acinetobacter baumannii	16-Klo-94-3	GCA_028444185.1	16-Klo_94-3	ACBA.0922.00130	361	97.9	72.5	71	NA	4	2.55750720190566	1.99078269180314	1.86033800657099	1.85125834871908	NA	2.06497156224972	0.334486459405428	1.73718085537424	2.39276226912519	NT	3719121	63	16	Poland	Oder	2016	presence of OXA-51	environment	white stork nestling, tracheal	OXA-126	NA	NA	NA	KL201	155	NA	Gottfried
Acinetobacter baumannii	16-Klo1-1-PLG9P835	GCA_002573875.1	PLG9P835	ACBA.0922.00230	4280	352	6280	2590	NA	4	3.63144376901317	2.54654266347813	3.7979596437372	3.41329976408125	NA	3.34731146007744	0.556596824847032	2.80185659477267	3.8927663253822	T	3795961	42	23	Poland	Steblow	2016	presence of OXA-51	environment	white stork nestling, tracheal	OXA-374	NA	NA	NA	KL218	1179	NA	Gottfried
Acinetobacter baumannii	16-Klo37-1	GCA_028444175.1	16-Klo37-1	ACBA.0922.00220	36100000	1060000	6120000	3470000	NA	4	7.55750720190566	6.02530586526477	6.78675142214556	6.54032947479087	NA	6.72747349102672	0.637843264915514	6.10239857751879	7.35254840453464	T	3874319	57	22	Poland	Oder	2016	presence of OXA-51	environment	white stork nestling, tracheal	OXA-126	NA	NA	NA	KL86	639	NA	Gottfried
Acinetobacter baumannii	16-Klo60-1	GCA_028444165.1	16-Klo60-1	ACBA.0922.00382	275	73.8	380	746	NA	4	2.43933269383026	1.86805636182304	2.57978359661681	2.87273882747267	NA	2.4399778699357	0.421869772668933	2.02655308963709	2.8534026502343	NT	4073933	100	40	Poland	Oder	2016	presence of OXA-51	environment	white stork nestling, tracheal	OXA-412	NA	NA	NA	KL88	473	NA	Gottfried
Acinetobacter baumannii	16-LoW1E2-2	GCA_028444255.1	16-LoW1E2-2	ACBA.0922.00355	11600	81.9	2790	4780	NA	4	4.06445798922692	1.91328390176042	3.4456042032736	3.67942789661212	NA	3.27569349771826	0.943429990855251	2.35114909571264	4.20023789972389	T	3935402	89	36	Germany	Loburg	2016	presence of OXA-51	environment	pellet from stork	OXA-431	NA	NA	NA	KL26	277	NA	Gottfried
Acinetobacter baumannii	16-Posen-16-1	GCA_028444265.1	16-Posen_16-1	ACBA.0922.00058	170000	8990	253000	133000	NA	4	5.23044892137827	3.95375969173323	5.40312052117582	5.12385164096709	NA	4.9277951938136	0.6594737132553	4.28152283044796	5.57406755717924	T	3849962	40	11	Poland	Poznan	2016	presence of OXA-51	environment	white stork nestling, tracheal	OXA-374	NA	NA	NA	KL6	690	NA	Gottfried
Acinetobacter baumannii	16-Posen-4-3	GCA_028444105.1	16-Posen_4-3	ACBA.0922.00224	1180	79.9	563	308	NA	4	3.07188200730613	1.90254677931399	2.75050839485135	2.48855071650044	NA	2.55337197449298	0.495139930567479	2.06814375888302	3.03860019010294	NT	3827268	72	22	Poland	Poznan	2016	presence of OXA-51	environment	white stork nestling, tracheal	OXA-126	NA	NA	NA	KL202	1013	NA	Gottfried
Acinetobacter baumannii	16-Reih3Ei-1	GCA_028444145.1	16-Reih3-Ei-1	ACBA.0922.00485	196	64.3	487	165	NA	4	2.29225607135648	1.80821097292422	2.68752896121463	2.21748394421391	NA	2.25136998742731	0.360298255308147	1.89828418537902	2.6044557894756	NT	3685326	163	82	Germany	Wernigerode	2016	presence of OXA-51	environment	egg shell from grey heron	OXA-853	NA	NA	NA	KL172	939	NA	Gottfried
Acinetobacter baumannii	16-RewurLo-1	GCA_028444085.1	16-RewurLo-1	ACBA.0922.00401	7280000	525000	11300000	4150000	NA	4	6.86213137931304	5.72015930340596	7.05307844348342	6.61804809671209	NA	6.56335430572863	0.589651505414684	5.98550644870732	7.14120216274993	T	3853078	93	46	Germany	Loburg	2016	presence of OXA-51	environment	earth worm	OXA-65	NA	NA	NA	KL120	940	NA	Gottfried
Acinetobacter baumannii	16-SUl21-2	GCA_028444065.1	16-SUl21-2	ACBA.0922.00239	438	NA	NA	NA	NA	1	2.6414741105041	NA	NA	NA	NA	2.6414741105041	NA	NA	NA	T	3789763	64	23	Germany	Minsleben	2016	presence of OXA-51	environment	shrew,tracheal	OXA-693	NA	NA	NA	KL171	936	NA	Gottfried
Acinetobacter baumannii	16-VT0593C-2	GCA_028444075.1	16-VT0593C-2	ACBA.0922.00018	164	86.9	82.4	66.4	NA	4	2.2148438480477	1.93901977644867	1.91592721169712	1.82216807936802	NA	1.97298972889037	0.168968116770919	1.8074040171871	2.13857544059365	NT	3881412	36	8	Poland	Poznan	2016	presence of OXA-51	environment	white stork nestling, tracheal	OXA-722	NA	NA	NA	KL25	1016	NA	Gottfried
Acinetobacter baumannii	16-VT3112C-1	GCA_028444015.1	16-VT3112C-1	ACBA.0922.00027	356000	1330	41400	18400	NA	4	5.55144999797287	3.12385164096709	4.6170003411209	4.26481782300954	NA	4.3892799507676	1.00321074942646	3.40615148187795	5.37240841965725	T	3761412	39	9	Poland	Poznan	2016	presence of OXA-51	environment	white stork nestling, tracheal	OXA-723	NA	NA	NA	KL51	-	10, 21, 95, 365, 575, 581, 695, 927, 961, 1019, 1059, 1228, 1384, 1642, 1652, 1872, 1874, 2116	Gottfried
Acinetobacter baumannii	16-VT3132T-2	GCA_028443975.1	16-VT3132T-2	ACBA.0922.00221	450	186	394	203	NA	4	2.65321251377534	2.26951294421792	2.59549622182557	2.30749603791321	NA	2.45642942943301	0.195943939758622	2.26440789697512	2.6484509618909	NT	3991677	63	22	Poland	Poznan	2016	presence of OXA-51	environment	white stork nestling, tracheal	OXA-51	NA	NA	NA	KL202	927	NA	Gottfried
Acinetobacter baumannii	16W1E15	GCA_028444025.1	16W1E15	ACBA.0922.00056	258	75.6	157	87.2	NA	4	2.41161970596323	1.87852179550121	2.19589965240923	1.94051648493257	NA	2.10663940970156	0.24536696604498	1.86618420147955	2.34709461792357	NT	3868639	38	11	Germany	Loburg	2016	presence of OXA-51	environment	pellet from stork	OXA-703	NA	NA	NA	KL56	647	NA	Gottfried
Acinetobacter baumannii	17-13P43T-1	GCA_028443985.1	17-13P43T-1	ACBA.0922.00216	762	81.8	2070	1280	NA	4	2.8819549713396	1.91275330367132	3.31597034545692	3.10720996964787	NA	2.80447214752893	0.620335038480906	2.19655498064351	3.41238931441435	T	3889833	44	22	Poland	Poznan	2017	presence of OXA-51	environment	white stork nestling, tracheal	OXA-740	NA	NA	NA	KL95	228	NA	Gottfried
Acinetobacter baumannii	17-13P87T-2	GCA_028443925.1	17-13P87T-2	ACBA.0922.00395	161000	3890	62000	106000	NA	4	5.20682587603185	3.58994960132571	4.79239168949825	5.02530586526477	NA	4.65361825803015	0.729118056861342	3.93909569206712	5.36814082399317	T	4082668	134	43	Poland	Opole	2017	presence of OXA-51	environment	white stork nestling, tracheal	OXA-126	NA	NA	NA	KL203	1013	NA	Gottfried
Acinetobacter baumannii	17-13P88K-1	GCA_028443905.1	17-13P88K-1	ACBA.0922.00293	544000	1200	1400000	1960000	NA	4	5.73559889969818	3.07918124604762	6.14612803567824	6.29225607135648	NA	5.31329106319513	1.50793241380219	3.83554445210871	6.79103767428155	T	4253669	89	28	Poland	Poznan	2017	presence of OXA-51	environment	white stork nestling, tracheal	OXA-762	NA	NA	NA	KL66	935	NA	Gottfried
Acinetobacter baumannii	17-20A	GCA_028443885.1	17-20A	ACBA.0922.00234	11600	99.1	2860	1920	NA	4	4.06445798922692	1.99607365448528	3.45636603312904	3.28330122870355	NA	3.2000497263862	0.869748792912389	2.34771157153346	4.05238788123893	T	3897988	50	23	Poland	Oder	2017	presence of OXA-51	environment	white stork nestling, tracheal	OXA-71	NA	NA	NA	KL95	-	945, 1085	Gottfried
Acinetobacter baumannii	17-27P47D-2	GCA_028443865.1	17-27P47D-2	ACBA.0922.00149	121000	11200	254000	174000	NA	4	5.08278537031645	4.04921802267018	5.40483371661994	5.2405492482826	NA	4.94434658947229	0.611065969297861	4.34551294347136	5.54318023547323	T	3648824	48	18	Poland	Opole	2017	presence of OXA-51	environment	white stork nestling, tracheal	OXA-759	NA	NA	NA	KL90	-	402, 690, 758, 815, 1098, 1179, 1218, 1410, 1435, 2160	Gottfried
Acinetobacter baumannii	17-28P84D-1	GCA_028443875.1	17-28P84D-1	ACBA.0922.00240	138	57.1	64.2	53.5	NA	4	2.13987908640124	1.75663610824585	1.80753502806885	1.72835378202123	NA	1.85810100118429	0.190687591210682	1.67123059564847	2.04497140672011	NT	3731627	65	23	Poland	Poznan	2017	presence of OXA-51	environment	white stork nestling, tracheal	OXA-126	NA	NA	NA	KL91	155	NA	Gottfried
Acinetobacter baumannii	17-29P65D-2	GCA_028443835.1	17-29P65D-2	ACBA.0922.00301	160	60	76.7	54.7	NA	4	2.20411998265592	1.77815125038364	1.88479536394898	1.73798732633343	NA	1.9012634808305	0.211194210372434	1.69429695779382	2.10823000386717	NT	3761984	67	29	Poland	Opole	2017	presence of OXA-51	environment	white stork nestling, tracheal	OXA-744	NA	NA	NA	KL1	-	212, 1089, 1092, 1380, 1853	Gottfried
Acinetobacter baumannii	17-29P66D-1	GCA_028443805.1	17-29P66D-1	ACBA.0922.00266	98400	97400	275000	106000	NA	4	4.99299509843134	4.98855895687862	5.43933269383026	5.02530586526477	NA	5.11154815360125	0.219135883651564	4.89679893376254	5.32629737343996	T	3703774	49	26	Poland	Opole	2017	presence of OXA-51	environment	white stork nestling, tracheal	OXA-750	NA	NA	NA	KL219	-	28, 32, 53, 905, 1906	Gottfried
Acinetobacter baumannii	17-29P70D-1	GCA_028443735.1	17-29P70D-1	ACBA.0922.00075	2210	290	1560	656	NA	4	3.34439227368511	2.46239799789896	3.19312459835446	2.81690383937566	NA	2.95420467732855	0.395834316790779	2.56629417495108	3.34211517970602	T	3699455	40	12	Poland	Opole	2017	presence of OXA-51	environment	white stork nestling, tracheal	OXA-743	NA	NA	NA	KL79	-	335, 610, 696, 1068, 2150	Gottfried
Acinetobacter baumannii	17-33P28K-1	GCA_028443775.1	17-33P28K-1	ACBA.0922.00267	3710000	29100	1850000	1860000	NA	4	6.56937390961505	4.46389298898591	6.26717172840301	6.26951294421792	NA	5.89248789280547	0.962911201344168	4.94885225533309	6.83612353027785	T	3754167	49	26	Poland	Opole	2017	presence of OXA-51	environment	white stork nestling, rectal	OXA-126	NA	NA	NA	KL86	639	NA	Gottfried
Acinetobacter baumannii	17-33P28K-2	GCA_028443705.1	17-33P28K-2	ACBA.0922.00397	8060	157	1540	2220	NA	4	3.90633504180509	2.19589965240923	3.18752072083646	3.34635297445064	NA	3.15902709737536	0.712270199164787	2.46101512856328	3.85703906618743	T	3835936	98	44	Poland	Poznan	2017	presence of OXA-51	environment	white stork nestling, tracheal	OXA-765	NA	NA	NA	KL121	-	21, 43, 1212, 1872, 2150	Gottfried
Acinetobacter baumannii	17-33P28T-2	GCA_028443765.1	17-33P28T-2	ACBA.0922.00292	906000	5410	282000	200000	NA	4	5.95712819767681	3.73319726510657	5.45024910831936	5.30102999566398	NA	5.11040114169168	0.960116872296644	4.16950389636635	6.05129838701701	T	4022526	78	28	Poland	Poznan	2017	presence of OXA-51	environment	white stork nestling, tracheal	OXA-754	NA	NA	NA	KL184	-	365	Gottfried
Acinetobacter baumannii	17-33P31K1	GCA_028443685.1	17-33P31K1	ACBA.0922.00455	224	142	221	180	NA	4	2.35024801833416	2.15228834438306	2.34439227368511	2.25527250510331	NA	2.27555028537641	0.0929581718365422	2.18445295094225	2.36664761981056	NT	3995760	256	65	Poland	Poznan	2017	presence of OXA-51	environment	white stork nestling, rectal	OXA-90	NA	NA	NA	KL179	-	123, 135, 179, 245, 416, 499, 514, 669, 1180, 2139	Gottfried
Acinetobacter baumannii	17-33P33T-1	GCA_028443625.1	17-33P33T-1	ACBA.0922.00009	766	115	370	202	NA	4	2.8842287696326	2.06069784035361	2.56820172406699	2.30535136944662	NA	2.45461992587496	0.35351581525914	2.10818079293834	2.80105905881157	NT	3803259	18	7	Poland	Poznan	2017	presence of OXA-51	environment	white stork nestling, tracheal	OXA-648	NA	NA	NA	KL207	1057	NA	Gottfried
Acinetobacter baumannii	17-33P38T-1	GCA_028443655.1	17-33P38T-1	ACBA.0922.00137	5500	397	5570	3050	NA	4	3.74036268949424	2.59879050676312	3.74585519517373	3.48429983934679	NA	3.39232705769447	0.542915031786963	2.86028010321054	3.9243740121784	T	3978869	57	17	Poland	Poznan	2017	presence of OXA-51	environment	white stork nestling, tracheal	OXA-106	NA	NA	NA	KL79	44	NA	Gottfried
Acinetobacter baumannii	17-33P50T-2	GCA_028443645.1	17-33P50T-2	ACBA.0922.00083	165	125	310	205	NA	4	2.21748394421391	2.09691001300806	2.49136169383427	2.31175386105575	NA	2.279377378028	0.166443907716405	2.11626534574287	2.44248941031313	NT	3799419	33	13	Poland	Poznan	2017	presence of OXA-51	environment	white stork nestling, tracheal	OXA-741	NA	NA	NA	KL167	1822	NA	Gottfried
Acinetobacter baumannii	17-33P51T-1	GCA_028443555.1	17-33P51T-1	ACBA.0922.00350	19500000	35200	1390000	1310000	NA	4	7.29003461136252	4.54654266347813	6.14301480025409	6.11727129565576	NA	6.02421584268763	1.12673387708762	4.92003693306117	7.12839475231408	T	3891128	89	35	Poland	Poznan	2017	presence of OXA-51	environment	white stork nestling, tracheal	OXA-99	NA	NA	NA	KL102	351	NA	Gottfried
Acinetobacter baumannii	17-33P53T-1	GCA_028443605.1	17-33P53T-1	ACBA.0922.00177	3240000	137000	544000	402000	NA	4	6.51054501020661	5.13672056715641	5.73559889969818	5.60422605308447	NA	5.74677263253642	0.570367176178465	5.18782307089961	6.30572219417322	T	3733334	61	19	Poland	Poznan	2017	presence of OXA-51	environment	white stork nestling, tracheal	OXA-747	NA	NA	NA	KL15	1741	NA	Gottfried
Acinetobacter baumannii	17-HoPe-28-1	GCA_028443545.1	17-HoPe_28-1	ACBA.0922.00106	386	78.9	701	320	NA	4	2.58658730467176	1.89707700320942	2.84571801796666	2.50514997831991	NA	2.45863307604193	0.401545382251178	2.0651258323566	2.85214031972727	NT	3878925	43	15	Germany	Silstedt	2017	presence of OXA-51	environment	earthworm	OXA-374	NA	NA	NA	KL218	690	NA	Gottfried
Acinetobacter baumannii	17-HoPe-P1-2	GCA_028443535.1	17-HoPe_P1-2	ACBA.0922.00139	245000	1800	934000	671000	NA	4	5.38916608436453	3.25527250510331	5.97034687623009	5.82672252016899	NA	5.11037699646673	1.26119455713438	3.87442904172607	6.34632495120739	T	3765192	62	17	Germany	Silstedt	2017	presence of OXA-51	environment	plant root	OXA-68	NA	NA	NA	KL8	23	NA	Gottfried
Acinetobacter baumannii	17-HoPe-P12-1	GCA_028443525.1	17-HoPe_P12-1	ACBA.0922.00176	1760000	6980	2550000	2180000	NA	4	6.24551266781415	3.84385542262316	6.40654018043396	6.33845649360461	NA	5.70859119111897	1.2449079282428	4.48860383940684	6.9285785428311	T	3826368	57	19	Germany	Silstedt	2017	presence of OXA-51	environment	plant root	OXA-51	NA	NA	NA	KL45	2188	NA	Gottfried
Acinetobacter baumannii	17-HoPe-P2-2	GCA_028443485.1	17-HoPe_P2-2	ACBA.0922.00093	141	54.5	199	128	NA	4	2.14921911265538	1.73639650227664	2.29885307640971	2.10720996964787	NA	2.0729196652474	0.238949908381038	1.83875305797941	2.30708627251539	NT	4009511	27	14	Germany	Silstedt	2017	presence of OXA-51	environment	plant root	OXA-106	NA	NA	NA	KL203	536	NA	Gottfried
Acinetobacter baumannii	17-HoPe-S1-2	GCA_028443465.1	17-HoPe_S1-2	ACBA.0922.00198	716000	25300	2320000	493000	NA	4	5.85491302230786	4.40312052117582	6.3654879848909	5.69284691927723	NA	5.57909211191295	0.834734485144255	4.76106734814479	6.39711687568111	T	3739400	38	21	Germany	Silstedt	2017	presence of OXA-51	environment	soil	OXA-71	NA	NA	NA	KL138	-	1458	Gottfried
Acinetobacter baumannii	17-HoPe-S16-5	GCA_028443475.1	17-HoPe_S16-5	ACBA.0922.00487	38900000	43100000	65300000	63600000	NA	4	7.58994960132571	7.63447727016073	7.81491318127507	7.80345711564841	NA	7.71069929210248	0.115260332836917	7.59774624149925	7.82365234270571	T	3670058	216	86	Germany	Silstedt	2017	presence of OXA-51	environment	soil	OXA-64	NA	NA	NA	KL134	837	NA	Gottfried
Acinetobacter baumannii	17-HoPe-S2-1	GCA_028443435.1	17-HoPe_S2-1	ACBA.0922.00340	936000	79000	406000	182000	NA	4	5.97127584873811	4.89762709129044	5.60852603357719	5.26007138798508	NA	5.4343750903977	0.460822153162947	4.98277767865892	5.88597250213649	T	3709726	75	34	Germany	Silstedt	2017	presence of OXA-51	environment	soil	OXA-69	NA	NA	NA	KL90	-	131, 719, 878, 954, 990, 1008, 1117, 1222, 1377, 1426, 1458	Gottfried
Acinetobacter baumannii	17-HoPe-S6-1	GCA_028443405.1	17-HoPe_S6-1	ACBA.0922.00214	5580	92	4840	578	NA	4	3.74663419893758	1.96378782734556	3.68484536164441	2.76192783842053	NA	3.03929880658702	0.846701882299537	2.20954620911234	3.8690514040617	T	3703859	37	22	Germany	Silstedt	2017	presence of OXA-51	environment	soil	OXA-51	NA	NA	NA	KL171	1756	NA	Gottfried
Acinetobacter baumannii	17-HoPe-S7-1	GCA_028443425.1	17-HoPe_S7-1	ACBA.0922.00175	7200	12300	64800	10600	NA	4	3.85733249643127	4.0899051114394	4.81157500587059	4.02530586526477	NA	4.19602961975151	0.4219087086596	3.7825666828832	4.60949255661982	T	3786332	55	19	Germany	Silstedt	2017	presence of OXA-51	environment	soil	OXA-51	NA	NA	NA	KL5	238	NA	Gottfried
Acinetobacter baumannii	17-HoPe32	GCA_028443365.1	17-HoPe32	ACBA.0922.00166	664	61.5	603	524	NA	4	2.82216807936802	1.78887511577542	2.78031731214015	2.71933128698373	NA	2.52767294856683	0.49433851860609	2.04323010224742	3.01211579488624	NT	3897149	39	19	Germany	Silstedt	2017	presence of OXA-51	environment	earthworm	OXA-374	NA	NA	NA	KL138	690	NA	Gottfried
Acinetobacter baumannii	17-HoPeS19-1	GCA_028443375.1	17-HoPeS19-1	ACBA.0922.00389	3150	48.2	1310	129	NA	4	3.4983105537896	1.68304703823885	3.11727129565576	2.11058971029925	NA	2.60230464949587	0.847513100089412	1.7717570731953	3.43285222579643	T	3851492	73	43	Germany	Silstedt	2017	presence of OXA-51	environment	soil	OXA-749	NA	NA	NA	KL58	1301	NA	Gottfried
Acinetobacter baumannii	17-KloGe21-24-1	GCA_028443345.1	17-Klo21_24-1	ACBA.0922.00384	2630000	62200	7740000	908000	NA	4	6.41995574848976	4.79379038469082	6.88874096068289	5.95808584852109	NA	6.01514323559614	0.898518129608669	5.1346116488515	6.89567482234078	T	3765392	70	41	Poland	Oder	2017	presence of OXA-51	environment	pellet from stork	OXA-863	NA	NA	NA	KL210	1878	NA	Gottfried
Acinetobacter baumannii	17-Lo-13-1	GCA_028443305.1	17-Lo_13-1	ACBA.0922.00153	192	71.9	122	83.8	NA	4	2.28330122870355	1.85672889038288	2.08635983067475	1.92324401863028	NA	2.03740849209786	0.190208759824495	1.85100733269784	2.22380965149788	NT	3805023	51	18	Germany	Loburg	2017	presence of OXA-51	environment	earthworm	OXA-126	NA	NA	NA	KL202	1013	NA	Gottfried
Acinetobacter baumannii	17-ODR-Czarn-101-1	GCA_028443275.1	17-ODR_Czarn.101-1	ACBA.0922.00181	174000	18800	253000	39100	NA	4	5.2405492482826	4.27415784926368	5.40312052117582	4.59217675739587	NA	4.87750109402949	0.533389411399769	4.35478907599021	5.40021311206877	T	3709084	37	20	Poland	Poznan	2017	presence of OXA-51	environment	pellet from stork	OXA-862	NA	NA	NA	KL123	1037	NA	Gottfried
Acinetobacter baumannii	17-Ra-L69	NA	NA	ACBA.0922.00474	556000	56300	139000	236000	NA	4	5.74507479158206	4.75050839485135	5.14301480025409	5.37291200297011	NA	5.2528774974144	0.416777713074692	4.84444284382172	5.66131215100708	T	3768381	187	72	NA	NA	NA	NA	NA	NA	NA	NA	NA	NA	KL43	942	NA	Gottfried
Acinetobacter baumannii	17-VT4711T-1	GCA_028443265.1	17-VT4711T-1	ACBA.0922.00364	238	314	588	359	NA	4	2.37657695705651	2.49692964807321	2.76937732607614	2.55509444857832	NA	2.54949459494605	0.164360738360241	2.3884240311168	2.71056515877529	NT	3916103	112	37	Poland	Poznan	2017	presence of OXA-51	environment	white stork nestling, tracheal	OXA-126	NA	NA	NA	KL171	1013	NA	Gottfried
Acinetobacter baumannii	17-VT4714K-1	GCA_028443225.1	17-VT4714K-1	ACBA.0922.00247	15400000	1030000	3810000	2670000	NA	4	7.18752072083646	6.01283722470517	6.58092497567562	6.42651126136457	NA	6.55194854564546	0.486883679478669	6.07481130742619	7.02908578386472	T	3879433	57	24	Poland	Poznan	2017	presence of OXA-51	environment	white stork nestling, rectal	OXA-65	NA	NA	NA	KL41	1019	NA	Gottfried
Acinetobacter baumannii	17-VT4715T-2	GCA_028443215.1	17-VT4715T-2	ACBA.0922.00379	319000	93900	103000	181000	NA	4	5.50379068305718	4.97266559226611	5.01283722470517	5.25767857486918	NA	5.18674301872441	0.246051108713145	4.94561736300746	5.42786867444137	T	3768233	78	40	Poland	Poznan	2017	presence of OXA-51	environment	white stork nestling, tracheal	OXA-98	NA	NA	NA	KL126	-	1072	Gottfried
Acinetobacter baumannii	17-VT4716K-2	GCA_028443205.1	17-VT4716K-2	ACBA.0922.00157	207	132	126	123	NA	4	2.31597034545692	2.12057393120585	2.10037054511756	2.0899051114394	NA	2.15670498330493	0.106937209480343	2.05190844371059	2.26150152289928	NT	3812548	59	18	Poland	Poznan	2017	presence of OXA-51	environment	white stork nestling, tracheal	OXA-342	NA	NA	NA	KL91	293	NA	Gottfried
Acinetobacter baumannii	17-VT4895T-1	GCA_028443185.1	17-VT4895T-1	ACBA.0922.00099	2430000	9040	105000	120000	NA	4	6.38560627359831	3.95616843047536	5.02118929906994	5.07918124604763	NA	5.11053631229781	0.994540872588352	4.13590416658471	6.08516845801091	T	3875088	54	14	Poland	Poznan	2017	presence of OXA-51	environment	white stork nestling, tracheal	OXA-344	NA	NA	NA	KL98	808	NA	Gottfried
Acinetobacter baumannii	17-VT4898T-1	GCA_028443165.1	17-VT4898T-1	ACBA.0922.00107	1210	104	174	647	NA	4	3.08278537031645	2.01703333929878	2.2405492482826	2.8109042806687	NA	2.53781805964163	0.493676994592072	2.05402349494341	3.02161262433985	NT	3708894	46	15	Poland	Poznan	2017	presence of OXA-51	environment	white stork nestling, tracheal	OXA-106	NA	NA	NA	KL41	-	5, 196, 245, 416, 514	Gottfried
Acinetobacter baumannii	17-VT4899T-2	GCA_028443125.1	17-VT4899T-2	ACBA.0922.00155	959	38.6	500	564	NA	4	2.98181860717066	1.58658730467175	2.69897000433602	2.75127910398334	NA	2.50466375504044	0.624263611647763	1.89289665719619	3.1164308528847	NT	3779140	58	18	Poland	Poznan	2017	presence of OXA-51	environment	white stork nestling, tracheal	OXA-742	NA	NA	NA	KL238	-	308, 1060	Gottfried
Acinetobacter baumannii	17-VT7005T-1	GCA_028443145.1	17-VT7005T-1	ACBA.0922.00257	238	53.2	80.1	76.4	NA	4	2.37657695705651	1.72591163229505	1.90363251608424	1.88309335857569	NA	1.97230361600287	0.280962710406208	1.69696521930541	2.24764201270033	NT	3766741	58	25	Poland	Poznan	2017	presence of OXA-51	environment	animal	OXA-340	NA	NA	NA	KL155	-	11, 274, 461, 477, 507, 652, 772, 814, 817, 822, 1646, 1863, 1880	Gottfried
Acinetobacter baumannii	17-VT7006T-1	GCA_028443085.1	17-VT7006T-1	ACBA.0922.00197	959	44	89.7	95.7	NA	4	2.98181860717066	1.64345267648619	1.95279244304409	1.98091193777684	NA	2.13974391611945	0.581828505797309	1.56956245784871	2.70992537439019	NT	3808099	110	20	Poland	Poznan	2017	presence of OXA-51	environment	white stork nestling, tracheal	OXA-126	NA	NA	NA	KL182	155	NA	Gottfried
Acinetobacter baumannii	17-VT7014T-1	GCA_028443105.1	17-VT7014T-1	ACBA.0922.00079	501	334	433	465	NA	4	2.69983772586725	2.52374646681156	2.63648789635337	2.66745295288995	NA	2.63188126048053	0.076589340391078	2.55682508609744	2.70693743486363	T	3795832	65	12	Poland	Poznan	2017	presence of OXA-51	environment	white stork nestling, tracheal	OXA-768	NA	NA	NA	KL113	-	736, 1217	Gottfried
Acinetobacter baumannii	17-VT7019T-2	GCA_028443065.1	17-VT7019T-2	ACBA.0922.00438	33800000	25600000	7720000	1.1e+07	NA	4	7.52891670027766	7.40823996531185	6.88761730033574	7.04139268515823	NA	7.21654166277087	0.301769671447487	6.92081281893909	7.51227050660265	T	3824870	156	59	Poland	Poznan	2017	presence of OXA-51	environment	white stork nestling, tracheal	OXA-120	NA	NA	NA	KL48	193	NA	Gottfried
Acinetobacter baumannii	17-VT7024T-1	GCA_028443035.1	17-VT7024T-1	ACBA.0922.00261	253000	465000	336000	1070000	NA	4	5.40312052117582	5.66745295288995	5.52633927738984	6.02938377768521	NA	5.65657413228521	0.270989071646215	5.39100972196994	5.92213854260047	T	3869253	75	25	Poland	Poznan	2017	presence of OXA-51	environment	white stork nestling, tracheal	OXA-66	NA	NA	NA	KL19	-	10, 82, 418, 515, 575, 584, 743, 1058, 1085, 1299, 1406, 1513, 1653, 1875, 2186, 2209	Gottfried
Acinetobacter baumannii	17-ZW-108-1	GCA_028442975.1	17-ZW_108	ACBA.0922.00493	48400	2290	12500	33000	NA	4	4.68484536164441	3.35983548233989	4.09691001300806	4.51851393987789	NA	4.16502619921756	0.591083031334009	3.58577547257385	4.74427692586127	T	3686589	171	95	Germany	Wernigerode	2017	presence of OXA-51	environment	earthworm	OXA-770	NA	NA	NA	KL165	-	820, 2142	Gottfried
Acinetobacter baumannii	17-ZW-108-2	GCA_028442525.1	17-Zw-108-2	ACBA.0922.00140	223	157	377	213	NA	4	2.34830486304816	2.19589965240923	2.57634135020579	2.32837960343874	NA	2.36223136727548	0.157954860213941	2.20743844867429	2.51702428587667	NT	3896405	72	17	Germany	Wernigerode	2017	presence of OXA-51	environment	earthworm	OXA-90	NA	NA	NA	KL35	-	1074	Gottfried
Acinetobacter baumannii	17-ZW-108-3	GCA_028442995.1	17-ZW_108-3	ACBA.0922.00235	147000	6340	167000	132000	NA	4	5.16731733474818	3.80208925788173	5.22271647114758	5.12057393120585	NA	4.82817424874584	0.685329502458539	4.15656367756509	5.49978481992658	T	3858721	55	23	Germany	Wernigerode	2017	presence of OXA-51	environment	earthworm	OXA-126	NA	NA	NA	KL165	-	820, 2142	Gottfried
Acinetobacter baumannii	17-ZW-133-1	GCA_028443025.1	17-Zw_133-2	ACBA.0922.00217	390000	99600	133000	155000	NA	4	5.5910646070265	4.9982593384237	5.12385164096709	5.19033169817029	NA	5.22587682114689	0.256153879894512	4.97485063160017	5.47690301069361	T	3849978	47	22	Germany	Wernigerode	2017	presence of OXA-51	environment	earthworm	OXA-104	NA	NA	NA	KL167	46	NA	Gottfried
Acinetobacter baumannii	17-ZW-160	GCA_028442965.1	17-ZW_160	ACBA.0922.00256	116	82.4	78.3	88.4	NA	4	2.06445798922692	1.91592721169712	1.89376176205794	1.94645226501307	NA	1.95514980699876	0.0760062058485345	1.88066509396643	2.0296345200311	NT	3795201	54	25	Germany	Wernigerode	2017	presence of OXA-51	environment	earthworm	OXA-106	NA	NA	NA	KL202	-	1054	Gottfried
Acinetobacter baumannii	17-ZW-56-1	GCA_028442565.1	17-Zw-56-1	ACBA.0922.00298	141	95.7	456	360	NA	4	2.14921911265538	1.98091193777684	2.65896484266443	2.55630250076729	NA	2.33634959846599	0.323426253508624	2.01939769420017	2.6533015027318	NT	3879530	63	29	Germany	Wernigerode	2017	presence of OXA-51	environment	earthworm	OXA-691	NA	NA	NA	KL95	934	NA	Gottfried
Acinetobacter baumannii	17-ZW-59-1	GCA_028442945.1	17-ZW_59-1	ACBA.0922.00199	451000	53600	947000	908000	NA	4	5.65417654187796	4.72916478969277	5.97634997900327	5.95808584852109	NA	5.57944428977377	0.585793960910007	5.00537675690143	6.15351182264611	T	3746050	38	21	Germany	Wernigerode	2017	presence of OXA-51	environment	earthworm	OXA-71	NA	NA	NA	KL138	-	1458	Gottfried
Acinetobacter baumannii	17-ZW-61-1	GCA_028442485.1	17-Zw-61-1	ACBA.0922.00281	1770000	15100	822000	905000	NA	4	6.24797326636181	4.17897694729317	5.91487181754005	5.9566485792052	NA	5.57461765260006	0.942150251027893	4.65132737258004	6.49790793262008	T	3812776	64	27	Germany	Wernigerode	2017	presence of OXA-51	environment	earthworm	OXA-709	NA	NA	NA	KL197	-	820, 2142	Gottfried
Acinetobacter baumannii	17-ZW-61-Roe-1	GCA_028442535.1	17-Zw-61-Roe-1	ACBA.0922.00119	1940	93.4	12900	13900	NA	4	3.28780172993023	1.97034687623009	4.11058971029925	4.14301480025409	NA	3.37793827917842	1.01842334972399	2.37990173594159	4.37597482241524	T	3950699	25	16	Germany	Wernigerode	2017	presence of OXA-51	environment	earthworm	OXA-93	NA	NA	NA	KL165	933	NA	Gottfried
Acinetobacter baumannii	17-ZW-61W2	GCA_028442925.1	17-ZW_61W2	ACBA.0922.00302	151	95	303	142	NA	4	2.17897694729317	1.97772360528885	2.4814426285023	2.15228834438306	NA	2.19760788136684	0.209214587353653	1.99258135324006	2.40263440949363	NT	3872536	82	29	Germany	Wernigerode	2017	presence of OXA-51	environment	earthworm	OXA-90	NA	NA	NA	KL202	-	1074	Gottfried
Acinetobacter baumannii	17-ZW-S17-2-3	GCA_028442895.1	17-ZW_S17.2-3	ACBA.0922.00303	159	111	139	177	NA	4	2.20139712432045	2.04532297878666	2.14301480025409	2.24797326636181	NA	2.15942704243075	0.0873518184882974	2.07382383332018	2.24503025154132	NT	3893616	88	29	Germany	Wernigerode	2017	presence of OXA-51	environment	soil	OXA-90	NA	NA	NA	KL35	-	1074	Gottfried
Acinetobacter baumannii	17-ZW-S21-1-1	GCA_028442875.1	17-ZW_S21.1-1	ACBA.0922.00337	158	120	134	147	NA	4	2.19865708695442	2.07918124604762	2.12710479836481	2.16731733474818	NA	2.14306511652876	0.0516866131215004	2.09241316642826	2.19371706662926	NT	3904966	124	33	Germany	Wernigerode	2017	presence of OXA-51	environment	soil	OXA-90	NA	NA	NA	KL35	-	1074	Gottfried
Acinetobacter baumannii	17-ZW-S24-2-2	GCA_028442845.1	17-ZW_S24.2-2	ACBA.0922.00210	22700	782	19100	38900	NA	4	4.35602585719312	2.89320675305985	4.28103336724773	4.58994960132571	NA	4.0300538947066	0.769231876988389	3.27622050737791	4.78388728203529	T	3872112	68	21	Germany	Wernigerode	2017	presence of OXA-51	environment	soil	OXA-51	NA	NA	NA	KL20	504	NA	Gottfried
Acinetobacter baumannii	17-ZW-S25-2-1	GCA_028442865.1	17-ZW_S25.2-1	ACBA.0922.00308	13900000	1720000	11600000	15200000	NA	4	7.14301480025409	6.23552844690755	7.06445798922692	7.18184358794477	NA	6.90621120608333	0.449780153695016	6.46543475498177	7.34698765718489	T	3928651	63	30	Germany	Wernigerode	2017	presence of OXA-51	environment	soil	OXA-69	NA	NA	NA	KL41	1019	NA	Gottfried
Acinetobacter baumannii	17-ZW-S26-3-1	GCA_028442445.1	17-ZW-S26-3-1	ACBA.0922.00282	17000	16200	3290	686	NA	4	4.23044892137827	4.20951501454263	3.51719589794997	2.83632411570675	NA	3.69837098739441	0.663406453175205	3.04824460972698	4.34849736506184	T	3791760	65	27	Poland	Wernigerode	2017	presence of OXA-51	environment	animal	OXA-340	NA	NA	NA	KL184	-	764, 1618, 1642, 1862, 1873	Gottfried
Acinetobacter baumannii	17-ZW-S26-4-1	GCA_028442825.1	17-ZW_S26.4-1	ACBA.0922.00135	329	406	373	584	NA	4	2.51719589794997	2.60852603357719	2.57170883180869	2.7664128471124	NA	2.61596090261206	0.107088494243137	2.51101610667448	2.72090569854965	T	3820699	53	17	Germany	Wernigerode	2017	presence of OXA-51	environment	soil	OXA-106	NA	NA	NA	KL202	-	1054	Gottfried
Acinetobacter baumannii	17-ZW-S26-4-2	GCA_028442805.1	17-ZW_S26.4-2	ACBA.0922.00061	8800	4060	14700	12900	NA	4	3.94448267215017	3.60852603357719	4.16731733474818	4.11058971029925	NA	3.9577289376937	0.2512713299574	3.71148755916171	4.20397031622569	T	3946583	47	11	Germany	Wernigerode	2017	presence of OXA-51	environment	soil	OXA-51	NA	NA	NA	KL82	-	21, 35, 271, 290, 303, 365, 418, 442, 462, 480, 515, 534, 579, 626, 695, 728, 806, 918, 921, 927, 976, 1019, 1020, 1046, 1056, 1057, 1059, 1123, 1152, 1228, 1325, 1328, 1373, 1416, 1478, 1513, 1599, 1622, 1652, 1726, 1743, 1857, 1871, 1872, 1874, 2116, 2142, 2213	Gottfried
Acinetobacter baumannii	17-ZW-S28-3-1	GCA_028442785.1	17-ZW_S28.3-1	ACBA.0922.00110	3180	101	2360	5310	NA	4	3.50242711998443	2.00432137378264	3.37291200297011	3.72509452108147	NA	3.15118875445466	0.778289193502704	2.38847936004365	3.91389814886567	T	3869289	49	15	Germany	Wernigerode	2017	presence of OXA-51	environment	soil	OXA-51	NA	NA	NA	KL34	504	NA	Gottfried
Acinetobacter baumannii	17-ZW-S28-6-2	GCA_028442745.1	17-ZW_S28.6-2	ACBA.0922.00105	161	107	137	75.5	NA	4	2.20682587603185	2.02938377768521	2.13672056715641	1.87794695162919	NA	2.06271929312566	0.143172355998916	1.92241296245585	2.20302562379548	NT	3815304	41	15	Germany	Wernigerode	2017	presence of OXA-51	environment	soil	OXA-106	NA	NA	NA	KL202	-	1054	Gottfried
Acinetobacter baumannii	17-ZW-S28-7-3	GCA_028442725.1	17-ZW_S28.7-3	ACBA.0922.00168	4430	1470	16600	10200	NA	4	3.64640372622307	3.16731733474818	4.22010808804005	4.00860017176192	NA	3.7606073301933	0.461041168727944	3.30879528714479	4.21241937324182	T	3935626	41	19	Germany	Wernigerode	2017	presence of OXA-51	environment	soil	OXA-51	NA	NA	NA	KL82	-	21, 35, 271, 290, 303, 365, 418, 442, 462, 480, 515, 534, 579, 626, 695, 728, 806, 918, 921, 927, 976, 1019, 1020, 1046, 1056, 1057, 1059, 1123, 1152, 1228, 1325, 1328, 1373, 1416, 1478, 1513, 1599, 1622, 1652, 1726, 1743, 1857, 1871, 1872, 1874, 2116, 2142, 2213	Gottfried
Acinetobacter baumannii	17-ZW-S30-1	GCA_028442415.1	17-ZWS30-1	ACBA.0922.00226	1260	40.2	1010	487	NA	4	3.10037054511756	1.60422605308447	3.00432137378264	2.68752896121463	NA	2.59911173329983	0.686311487119091	1.92653883483506	3.2716846317646	NT	3883852	79	22	Germany	Wernigerode	2017	presence of OXA-51	environment	soil	OXA-757	NA	NA	NA	KL192	-	95, 270, 296, 365, 413, 581, 687, 689, 695, 920, 927, 1019, 1021, 1035, 1059, 1156, 1286, 1642, 1652, 1868	Gottfried
Acinetobacter baumannii	17-ZW-S31-4-1	GCA_028442755.1	17-ZW_S31.4-1	ACBA.0922.00098	39800	26500	23200	11400	NA	4	4.59988307207369	4.42324587393681	4.3654879848909	4.05690485133647	NA	4.36138044555947	0.226151198271789	4.13975634372283	4.58300454739611	T	3944441	50	14	Germany	Wernigerode	2017	presence of OXA-51	environment	soil	OXA-51	NA	NA	NA	KL82	-	21, 35, 271, 290, 303, 365, 418, 442, 462, 480, 515, 534, 579, 626, 695, 728, 806, 918, 921, 927, 976, 1019, 1020, 1046, 1056, 1057, 1059, 1123, 1152, 1228, 1325, 1328, 1373, 1416, 1478, 1513, 1599, 1622, 1652, 1726, 1743, 1857, 1871, 1872, 1874, 2116, 2142, 2213	Gottfried
Acinetobacter baumannii	17-ZW-S31-5-2	GCA_028442705.1	17-ZW_S31.5-2	ACBA.0922.00169	168	43.1	157	83.8	NA	4	2.22530928172586	1.63447727016073	2.19589965240923	1.92324401863028	NA	1.99473255573153	0.276000186639174	1.72425734296197	2.26520776850108	NT	3797634	44	19	Germany	Wernigerode	2017	presence of OXA-51	environment	soil	OXA-106	NA	NA	NA	KL202	-	1054	Gottfried
Acinetobacter baumannii	17-ZW-S32-3-1	GCA_028442685.1	17-ZW_S32.3-1	ACBA.0922.00418	141	127	180	146	NA	4	2.14921911265538	2.10380372095596	2.25527250510331	2.16435285578444	NA	2.16816204862477	0.063517899685733	2.10591565074594	2.2304084465036	NT	3897294	152	50	Germany	Wernigerode	2017	presence of OXA-51	environment	soil	OXA-90	NA	NA	NA	KL35	-	1074	Gottfried
Acinetobacter baumannii	17-ZW-S32-4-2	GCA_028442655.1	17-ZW_S32.4-2	ACBA.0922.00039	216	72.7	151	160	NA	4	2.33445375115093	1.86153441085904	2.17897694729317	2.20411998265592	NA	2.14477127298977	0.200744331663113	1.94804544290963	2.3414971030699	NT	3817862	42	10	Germany	Wernigerode	2017	presence of OXA-51	environment	soil	OXA-106	NA	NA	NA	KL202	-	1054	Gottfried
Acinetobacter baumannii	17-ZW-S32-6-1	GCA_028442645.1	17-ZW_S32.6-1	ACBA.0922.00053	13800	1400	23300	12300	NA	4	4.13987908640124	3.14612803567824	4.36735592102602	4.0899051114394	NA	3.93581703863622	0.540129299928964	3.40650005120842	4.46513402606402	T	3952717	31	11	Germany	Wernigerode	2017	presence of OXA-51	environment	soil	OXA-51	NA	NA	NA	KL82	-	21, 35, 271, 290, 303, 365, 418, 442, 462, 480, 515, 534, 579, 626, 695, 728, 806, 918, 921, 927, 976, 1019, 1020, 1046, 1056, 1057, 1059, 1123, 1152, 1228, 1325, 1328, 1373, 1416, 1478, 1513, 1599, 1622, 1652, 1726, 1743, 1857, 1871, 1872, 1874, 2116, 2142, 2213	Gottfried
Acinetobacter baumannii	17-ZW-S35-2-1	GCA_028442625.1	17-ZW_S35.2-1	ACBA.0922.00042	9850	1670	21500	14500	NA	4	3.99343623049761	3.22271647114758	4.3324384599156	4.16136800223498	NA	3.92748979094894	0.48980840043334	3.44748637886168	4.4074932030362	T	3944447	45	10	Germany	Wernigerode	2017	presence of OXA-51	environment	soil	OXA-51	NA	NA	NA	KL82	-	21, 35, 271, 290, 303, 365, 418, 442, 462, 480, 515, 534, 579, 626, 695, 728, 806, 918, 921, 927, 976, 1019, 1020, 1046, 1056, 1057, 1059, 1123, 1152, 1228, 1325, 1328, 1373, 1416, 1478, 1513, 1599, 1622, 1652, 1726, 1743, 1857, 1871, 1872, 1874, 2116, 2142, 2213	Gottfried
Acinetobacter baumannii	17-ZW-S35-7-2	GCA_028442605.1	17-ZW_S35.7-2	ACBA.0922.00068	195	253	214	163	NA	4	2.29003461136252	2.40312052117582	2.33041377334919	2.21218760440396	NA	2.30893912757287	0.0796859110944629	2.23084836966267	2.38702988548307	NT	3809898	34	12	Germany	Wernigerode	2017	presence of OXA-51	environment	soil	OXA-106	NA	NA	NA	KL202	-	1054	Gottfried
Acinetobacter baumannii	18-13A-3	GCA_028442385.1	18-13A-3	ACBA.0922.00348	103	81.3	110	94.2	NA	4	2.01283722470517	1.91009054559407	2.04139268515822	1.97405090279288	NA	1.98459283956259	0.0568204540319744	1.92890981781864	2.04027586130653	NT	3948077	87	35	Poland	Oder	2018	presence of OXA-51	environment	white stork nestling, tracheal	OXA-746	NA	NA	NA	KL88	-	376, 1419, 2208	Gottfried
Acinetobacter baumannii	18-30P98L-1	GCA_028442405.1	18-30P98L-1	ACBA.0922.00219	339	131	336	325	NA	4	2.53019969820308	2.11727129565576	2.52633927738984	2.51188336097887	NA	2.42142340805689	0.202921274961969	2.22256421274569	2.6202826033681	NT	3819675	54	22	Poland	Opole	2018	presence of OXA-51	environment	white stork nestling, tracheal	OXA-756	NA	NA	NA	KL126	1858	NA	Gottfried
Acinetobacter baumannii	18-31P37L-2	GCA_028442365.1	18-31P37L-2	ACBA.0922.00080	1.3e+07	747000	17100000	11600000	NA	4	7.11394335230684	5.8733206018154	7.23299611039215	7.06445798922692	NA	6.82117951343533	0.635852317235347	6.19805569280152	7.44430333406913	T	3787560	65	12	Poland	Opole	2018	presence of OXA-51	environment	white stork nestling, tracheal	OXA-374	NA	NA	NA	KL91	812	NA	Gottfried
Acinetobacter baumannii	18-31P37O-2	GCA_028442335.1	18-31P37O-2	ACBA.0922.00036	3650000	2800000	11100000	4060000	NA	4	6.56229286445647	6.44715803134222	7.04532297878666	6.60852603357719	NA	6.66582497704064	0.261938945639669	6.40912952723956	6.92252042684171	T	3913014	34	10	Poland	Opole	2018	presence of OXA-51	environment	white stork nestling, rectal	OXA-262	NA	NA	NA	KL82	35	NA	Gottfried
Acinetobacter baumannii	18-31P38L-3	GCA_028442325.1	18-31P38L-3	ACBA.0922.00060	18000	440	5520	3250	NA	4	4.25527250510331	2.64345267648619	3.7419390777292	3.51188336097887	NA	3.53813690507439	0.672549356768631	2.87905064652834	4.19722316362044	T	3772123	44	11	Poland	Opole	2018	presence of OXA-51	environment	white stork nestling, tracheal	OXA-738	NA	NA	NA	KL98	-	49, 177, 186, 308, 316, 647, 844, 937, 1079, 1165, 1414, 1855	Gottfried
Acinetobacter baumannii	18-31P39L-2	GCA_028442305.1	18-31P39L-2	ACBA.0922.00065	6530000	253000	1.7e+07	8280000	NA	4	6.81491318127507	5.40312052117582	7.23044892137827	6.91803033678488	NA	6.59162824015351	0.811795736715225	5.79608303677101	7.38717344353601	T	3771771	28	12	Poland	Opole	2018	presence of OXA-51	environment	white stork nestling, tracheal	OXA-374	NA	NA	NA	KL16	240	NA	Gottfried
Acinetobacter baumannii	18-40A-1	GCA_028442285.1	18-40A-1	ACBA.0922.00323	223	64.1	725	452	NA	4	2.34830486304816	1.80685802951882	2.86033800657099	2.65513843481138	NA	2.41765983348734	0.458348123397971	1.96848692636657	2.86683274060811	NT	3773352	57	32	Poland	Oder	2018	presence of OXA-51	environment	white stork nestling, tracheal	OXA-391	NA	NA	NA	KL238	481	NA	Gottfried
Acinetobacter baumannii	18-47P16L-1	GCA_028442265.1	18-47P16L-1	ACBA.0922.00374	248	76.1	1740	1200	NA	4	2.39445168082622	1.88138465677057	3.2405492482826	3.07918124604762	NA	2.64889170798175	0.629553951260092	2.03194017258442	3.26584324337909	T	3782662	87	39	Poland	Opole	2018	presence of OXA-51	environment	white stork nestling, tracheal	OXA-859	NA	NA	NA	KL28	-	46, 118, 123, 135, 179, 192, 275, 276, 499, 869, 1032, 1060, 1073, 1180, 1366, 1587, 1647, 2117, 2139	Gottfried
Acinetobacter baumannii	18-47P18L-1	GCA_028442245.1	18-47P18L-1	ACBA.0922.00184	3340000	151000	3170000	3220000	NA	4	6.52374646681156	5.17897694729317	6.50105926221775	6.50785587169583	NA	6.17790963700458	0.666022979955738	5.52521911020994	6.83060016379922	T	3797823	40	20	Poland	Opole	2018	presence of OXA-51	environment	white stork nestling, tracheal	OXA-858	NA	NA	NA	KL90	-	276, 1036, 1104, 1822, 1868	Gottfried
Acinetobacter baumannii	18-47P35L-1	GCA_028442205.1	18-47P35L-1	ACBA.0922.00086	5980000	39800	1690000	1320000	NA	4	6.77670118398841	4.59988307207369	6.22788670461367	6.12057393120585	NA	5.93126122297041	0.932945601527912	5.01699133370552	6.84553111223529	T	3798563	55	13	Poland	Opole	2018	presence of OXA-51	environment	white stork nestling, tracheal	OXA-497	NA	NA	NA	KL202	-	742, 1038	Gottfried
Acinetobacter baumannii	18-47P91L-1	GCA_028442215.1	18-47P91L-1	ACBA.0922.00408	1680000	296000	8500000	7870000	NA	4	6.22530928172586	5.47129171105894	6.92941892571429	6.89597473235906	NA	6.38049866271454	0.687451830656375	5.70680824811823	7.05418907731085	T	3795780	89	48	Poland	Opole	2018	presence of OXA-51	environment	white stork nestling, tracheal	OXA-429	NA	NA	NA	KL51	764	NA	Gottfried
Acinetobacter baumannii	18-47P91L-2	GCA_028442185.1	18-47P91L-2	ACBA.0922.00045	23100	367	13400	8820	NA	4	4.36361197989214	2.56466606425209	4.12710479836481	3.94546858513182	NA	3.75021285691022	0.808692775738255	2.95770849940786	4.54271721441257	T	3882430	52	10	Poland	Opole	2018	presence of OXA-51	environment	white stork nestling, tracheal	OXA-344	NA	NA	NA	KL208	808	NA	Gottfried
Acinetobacter baumannii	18-47P93L-1	GCA_028442165.1	18-47P93L-1	ACBA.0922.00264	2040	626	9670	4460	NA	4	3.3096301674259	2.79657433321043	3.985426474083	3.64933485871214	NA	3.43524145835787	0.507350447178743	2.93804715635255	3.93243576036318	T	3700350	46	26	Poland	Opole	2018	presence of OXA-51	environment	white stork nestling, tracheal	OXA-430	NA	NA	NA	KL51	961	NA	Gottfried
Acinetobacter baumannii	18-48P05L-2	GCA_028442145.1	18-48P05L-2	ACBA.0922.00327	3970	1600	9300	4120	NA	4	3.59879050676312	3.20411998265592	3.96848294855394	3.61489721603313	NA	3.59657266350153	0.312344401201025	3.29048077493816	3.9026645520649	T	3964155	70	32	Poland	Opole	2018	presence of OXA-51	environment	white stork nestling, tracheal	OXA-762	NA	NA	NA	KL155	647	NA	Gottfried
Acinetobacter baumannii	18-48P08L-2	GCA_028442125.1	18-48P08L-2	ACBA.0922.00048	191000	244000	825000	265000	NA	4	5.28103336724773	5.38738982633873	5.91645394854993	5.42324587393681	NA	5.5020307540183	0.282805014544124	5.22488693244139	5.7791745755952	T	3949904	70	10	Poland	Poznan	2018	presence of OXA-51	environment	animal	OXA-340	NA	NA	NA	KL35	283	NA	Gottfried
Acinetobacter baumannii	18-48P34O-2	GCA_028442105.1	18-48P34O-2	ACBA.0922.00284	241	88.7	1470	684	NA	4	2.38201704257487	1.94792361983173	3.16731733474818	2.83505610172012	NA	2.58307852471872	0.531875661929872	2.06184995390075	3.1043070955367	NT	3944183	80	27	Poland	Opole	2018	presence of OXA-51	environment	white stork nestling, rectal	OXA-753	NA	NA	NA	KL102	-	245	Gottfried
Acinetobacter baumannii	18-48P53L-2	GCA_028442065.1	18-48P53L-2	ACBA.0922.00398	677	139	1120	1710	NA	4	2.83058866868514	2.14301480025409	3.04921802267018	3.23299611039215	NA	2.81395440050039	0.476578630309195	2.34691592489667	3.28099287610412	T	3757569	82	45	Poland	Opole	2018	presence of OXA-51	environment	white stork nestling, tracheal	OXA-860	NA	NA	NA	KL208	-	28, 30, 32, 53, 547, 769, 905, 929, 1144, 1191, 2095	Gottfried
Acinetobacter baumannii	18-48P53O-2	GCA_028442075.1	18-48P53O-2	ACBA.0922.00351	12500000	686000	1.2e+07	15700000	NA	4	7.09691001300806	5.83632411570675	7.07918124604763	7.19589965240923	NA	6.80207875679292	0.645881357473661	6.16912665732581	7.43503085626002	T	3723595	71	36	Poland	Opole	2018	presence of OXA-51	environment	white stork nestling,rectal	OXA-861	NA	NA	NA	KL107	814	NA	Gottfried
Acinetobacter baumannii	18-48P62L-1	GCA_028442035.1	18-48P62L-1	ACBA.0922.00203	2550000	36500	2230000	2720000	NA	4	6.40654018043396	4.56229286445647	6.34830486304816	6.4345689040342	NA	5.9379267029932	0.9177927796388	5.03850630631172	6.83734709967467	T	3948721	49	21	Poland	Opole	2018	presence of OXA-51	environment	white stork nestling, tracheal	OXA-771	NA	NA	NA	KL79	-	976	Gottfried
Acinetobacter baumannii	18-48P83L-2	GCA_028442005.1	18-48P83L-2	ACBA.0922.00082	172	87.5	133	130	NA	4	2.23552844690755	1.94200805302231	2.12385164096709	2.11394335230684	NA	2.10383287330095	0.121152754006919	1.98510535606024	2.22256039054165	NT	3763144	27	13	Poland	Opole	2018	presence of OXA-51	environment	white stork nestling, tracheal	OXA-314	NA	NA	NA	KL7	-	168, 276, 296, 687, 1014, 1016, 1017, 1035, 1050, 1152, 1831, 1884, 2132	Gottfried
Acinetobacter baumannii	18-8A-2	GCA_028442025.1	18-8A-2	ACBA.0922.00349	8020	178	5240	5960	NA	4	3.90417436828416	2.25042000230889	3.71933128698373	3.77524625974024	NA	3.41229297932925	0.778439404976131	2.64943638037925	4.17514957827926	T	3954876	88	35	Poland	Oder	2018	presence of OXA-51	environment	white stork nestling, tracheal	OXA-763	NA	NA	NA	KL88	-	403, 822	Gottfried
Acinetobacter baumannii	18-CSD76-1	GCA_028441965.1	18-CSD76-1	ACBA.0922.00280	53100	2210	44200	16400	NA	4	4.72509452108147	3.34439227368511	4.64542226934909	4.2148438480477	NA	4.23243822804084	0.63303533885104	3.61207499549627	4.85280146058542	T	3919367	59	27	Poland	Opole	2018	presence of OXA-51	environment	white stork, egg shells	OXA-126	NA	NA	NA	KL172	155	NA	Gottfried
Acinetobacter baumannii	18-CSP68-2	GCA_028441975.1	18-CSP68-2	ACBA.0922.00414	319	76.2	72.1	99.4	NA	4	2.50379068305718	1.8819549713396	1.85793526471943	1.99738638439731	NA	2.06026682587838	0.301883277618846	1.76442665004446	2.3561070017123	NT	3943336	90	50	Poland	Opole	2018	presence of OXA-51	environment	plant root	OXA-761	NA	NA	NA	KL169	1117	NA	Gottfried
Acinetobacter baumannii	18-Klo47A1	GCA_028441945.1	18-Klo47A1	ACBA.0922.00459	416	71.9	70.7	101	NA	4	2.61909333062674	1.85672889038288	1.8494194137969	2.00432137378264	NA	2.08239075214729	0.364848555765488	1.72484573759139	2.4399357667032	NT	3693232	177	68	Poland	Oder	2018	presence of OXA-51	environment	white stork nestling, tracheal	OXA-67	NA	NA	NA	KL76	516	NA	Gottfried
Acinetobacter baumannii	18-Klo54A1	GCA_028441925.1	18-Klo54A1	ACBA.0922.00201	380000	32000	281000	453000	NA	4	5.57978359661681	4.50514997831991	5.44870631990508	5.65609820201283	NA	5.29743452421366	0.535088338592525	4.7730575881193	5.82181146030802	T	3909592	48	21	Poland	Oder	2018	presence of OXA-51	environment	white stork nestling, tracheal	OXA-70	NA	NA	NA	KL20	1042	NA	Gottfried
Acinetobacter baumannii	18-MasT3036T-1	GCA_028441865.1	18-MasT3036T-1	ACBA.0922.00161	576	391	340	1060	NA	4	2.76042248342321	2.59217675739587	2.53147891704225	3.02530586526477	NA	2.72734600578153	0.220989270777865	2.51078049993433	2.94391151162872	T	3928289	65	18	Poland	Masowien	2018	presence of OXA-51	environment	white stork nestling, tracheal	OXA-126	NA	NA	NA	KL98	1013	NA	Gottfried
Acinetobacter baumannii	18-MOC93-1	GCA_028441875.1	18-MOC93-1	ACBA.0922.00274	9110	870	2870	3890	NA	4	3.959518376973	2.93951925261862	3.45788189673399	3.58994960132571	NA	3.48671728191283	0.422080146403238	3.07308633914296	3.9003482246827	T	3993059	88	26	Poland	Opole	2018	presence of OXA-51	environment	white stork, feather	OXA-126	NA	NA	NA	KL203	155	NA	Gottfried
Acinetobacter baumannii	18-MOC94-2	GCA_028441825.1	18-MOC94-2	ACBA.0922.00394	98800	2370	22100	110000	NA	4	4.99475694458763	3.3747483460101	4.34439227368511	5.04139268515823	NA	4.43882256236027	0.777458424944544	3.676927306176	5.20071781854454	T	3903638	97	43	Poland	Opole	2018	presence of OXA-51	environment	pellet from stork	OXA-745	NA	NA	NA	KL211	-	17, 252, 302, 370, 470, 490, 589, 642, 1243, 1246, 1367, 1442	Gottfried
Acinetobacter baumannii	18-OBC4-1	GCA_028441845.1	18-OBC4-1	ACBA.0922.00062	12800	1050	3580	34500	NA	4	4.10720996964787	3.02118929906994	3.55388302664387	4.53781909507327	NA	3.80502534760874	0.65974076688969	3.15849127649042	4.45155941872705	T	3767801	47	11	Poland	Opole	2018	presence of OXA-51	environment	white stork, nest	OXA-760	NA	NA	NA	KL218	690	NA	Gottfried
Acinetobacter baumannii	18-Pos1016-1	GCA_028441795.1	18-Pos1016-1	ACBA.0922.00288	6590	4400	9360	35200	NA	4	3.81888541459401	3.64345267648619	3.97127584873811	4.54654266347813	NA	3.99503915082411	0.391307213802211	3.61156512785258	4.37851317379563	T	3752608	57	28	Poland	Poznan	2018	presence of OXA-51	environment	white stork nestling, tracheal	OXA-764	NA	NA	NA	KL101	-	1073	Gottfried
Acinetobacter baumannii	18-Pos1046	GCA_028441775.1	18-Pos1046	ACBA.0922.00134	271	52.3	134	114	NA	4	2.43296929087441	1.71850168886727	2.12710479836481	2.05690485133647	NA	2.08387015736074	0.293235221111531	1.79650492117212	2.37123539354936	NT	3903278	35	17	Poland	Poznan	2018	presence of OXA-51	environment	white stork nestling, tracheal	OXA-179	NA	NA	NA	KL192	1147	NA	Gottfried
Acinetobacter baumannii	18-Pos1066-1	GCA_028441745.1	18-Pos1066-1	ACBA.0922.00242	408	160	104	138	NA	4	2.61066016308988	2.20411998265592	2.01703333929878	2.13987908640124	NA	2.24292314286146	0.257151370606094	1.99091943037993	2.49492685534298	NT	3678053	67	23	Poland	Poznan	2018	presence of OXA-51	environment	white stork nestling, tracheal	OXA-337	NA	NA	NA	KL208	-	1311	Gottfried
Acinetobacter baumannii	18-Pos1066-2	GCA_028441765.1	18-Pos1066-2	ACBA.0922.00138	644	501	338	741	NA	4	2.80888586735981	2.69983772586725	2.52891670027765	2.86981820797933	NA	2.72686462537101	0.149529311801499	2.58032859248901	2.87340065825301	T	3822558	61	17	Poland	Poznan	2018	presence of OXA-51	environment	white stork nestling, tracheal	OXA-380	NA	NA	NA	KL79	1367	NA	Gottfried
Acinetobacter baumannii	18-Pos111-1	GCA_028441725.1	18-Pos111-1	ACBA.0922.00172	354000	10400	497000	1500000	NA	4	5.54900326202579	4.01703333929878	5.69635638873333	6.17609125905568	NA	5.3596210622784	0.934241523694489	4.44408119262688	6.27516093192991	T	3873659	51	19	Poland	Poznan	2018	presence of OXA-51	environment	white stork nestling, tracheal	OXA-374	NA	NA	NA	KL151	240	NA	Gottfried
Acinetobacter baumannii	18-Pos121-2	GCA_028441705.1	18-Pos121-2	ACBA.0922.00250	13600	970	149000	16300	NA	4	4.13353890837022	2.98677173426624	5.17318626841227	4.21218760440396	NA	4.12642112886317	0.894785738057291	3.24954721862698	5.00329503909936	T	5645396	73	24	Poland	Poznan	2018	presence of OXA-51	environment	white stork nestling, tracheal	OXA-714	NA	NA	NA	KL214	-	373, 421, 449, 1819, 1891, 2147	Gottfried
Acinetobacter baumannii	18-Pos123-2	GCA_028441665.1	18-Pos123-2	ACBA.0922.00313	204	57.9	233	80.8	NA	4	2.3096301674259	1.76267856372744	2.36735592102602	1.90741136077459	NA	2.08676900323848	0.297545455255243	1.79517981520656	2.37835819127041	NT	3910434	67	31	Poland	Poznan	2018	presence of OXA-51	environment	white stork nestling, tracheal	OXA-774	NA	NA	NA	KL58	1020	NA	Gottfried
Acinetobacter baumannii	18-Pos127-2	GCA_028441635.1	18-Pos127-2	ACBA.0922.00377	683	267	4050	969	NA	4	2.83442070368153	2.42651126136458	3.60745502321467	2.98632377705077	NA	2.96367769132789	0.489971849730428	2.48351410187283	3.44384128078294	T	3822091	72	40	Poland	Poznan	2018	presence of OXA-51	environment	white stork nestling, tracheal	OXA-130	NA	NA	NA	KL155	-	95, 270, 296, 365, 413, 581, 687, 689, 695, 920, 927, 1019, 1021, 1035, 1059, 1156, 1286, 1642, 1652, 1868	Gottfried
Acinetobacter baumannii	18-Pos129	GCA_028441655.1	18-Pos129	ACBA.0922.00390	56600000	4080000	7490000	41400000	NA	4	7.75281643118827	6.61066016308988	6.87448181769947	7.6170003411209	NA	7.21373968827463	0.557381887437042	6.66751547576885	7.75996390078041	T	3806492	84	43	Poland	Poznan	2018	presence of OXA-51	environment	white stork nestling, tracheal	OXA-208	NA	NA	NA	KL110	1526	NA	Gottfried
Acinetobacter baumannii	18-Pos131-2	GCA_028441625.1	18-Pos131-2	ACBA.0922.00432	418000	5340	28200	116000	NA	4	5.62117628177504	3.72754125702856	4.45024910831936	5.06445798922692	NA	4.71585615908747	0.814133734216735	3.91801976025552	5.51369255791942	T	3830798	109	57	Poland	Poznan	2018	presence of OXA-51	environment	white stork nestling, tracheal	OXA-775	NA	NA	NA	KL24	-	350	Gottfried
Acinetobacter baumannii	18-Pos15-1	GCA_028441545.1	18-Pos15-1	ACBA.0922.00035	344000	392000	2640000	6230000	NA	4	5.53655844257153	5.59328606702046	6.42160392686983	6.79448804665917	NA	6.08648412078025	0.621620842443164	5.47730688916622	6.69566135239427	T	3909500	33	10	Poland	Poznan	2018	presence of OXA-51	environment	white stork nestling, tracheal	OXA-374	NA	NA	NA	KL9	240	NA	Gottfried
Acinetobacter baumannii	18-Pos19	GCA_028441565.1	18-Pos19	ACBA.0922.00070	1.7e+07	1400000	9380000	9560000	NA	4	7.23044892137827	6.14612803567824	6.97220283837906	6.9804578922761	NA	6.83230942192792	0.472891140782243	6.36888461965729	7.29573422419855	T	3809390	36	12	Poland	Poznan	2018	presence of OXA-51	environment	white stork nestling, tracheal	OXA-339	NA	NA	NA	KL51	1744	NA	Gottfried
Acinetobacter baumannii	18-Pos200b	GCA_028441555.1	18-Pos200b	ACBA.0922.00022	696	1780	4560	10500	NA	4	2.84260923961056	3.25042000230889	3.65896484266443	4.02118929906994	NA	3.44329584591346	0.50941124493496	2.94408199921734	3.94250969260957	T	3793124	20	9	Poland	Poznan	2018	presence of OXA-51	environment	white stork nestling, tracheal	OXA-338	NA	NA	NA	KL126	-	23	Gottfried
Acinetobacter baumannii	18-Pos43	GCA_028441525.1	18-Pos43	ACBA.0922.00087	386000	42100	461000	709000	NA	4	5.58658730467176	4.62428209583567	5.66370092538965	5.85064623518307	NA	5.43130414027003	0.549318820494868	4.89298158817005	5.96962669237002	T	3729892	57	13	Poland	Poznan	2018	presence of OXA-51	environment	white stork nestling, tracheal	OXA-381	NA	NA	NA	KL79	-	943	Gottfried
Acinetobacter baumannii	18-Pos57	GCA_028441585.1	18-Pos57	ACBA.0922.00411	255	2020	3130	1770	NA	4	2.40654018043396	3.30535136944662	3.49554433754645	3.24797326636181	NA	3.11385228844721	0.483266514885288	2.64025980639253	3.58744477050189	T	3970057	99	49	Poland	Poznan	2018	presence of OXA-51	environment	white stork nestling, tracheal	OXA-91	NA	NA	NA	KL180	1018	NA	Gottfried
Acinetobacter baumannii	18-Pos600	GCA_028441435.1	18-Pos600	ACBA.0922.00271	263	80.6	167	232	NA	4	2.41995574848976	1.90633504180509	2.22271647114758	2.3654879848909	NA	2.22862381158333	0.230394342965653	2.00284150435611	2.45440611881056	NT	3890015	59	26	Poland	Poznan	2018	presence of OXA-51	environment	white stork nestling, tracheal	OXA-407	NA	NA	NA	KL56	-	303, 743	Gottfried
Acinetobacter baumannii	18-Pos608	GCA_028441485.1	18-Pos608	ACBA.0922.00383	1510000	957000	1160000	2270000	NA	4	6.17897694729317	5.98091193777684	6.06445798922692	6.35602585719312	NA	6.14509318287251	0.162376330667153	5.98596730284782	6.30421906289721	T	3876850	68	41	Poland	Poznan	2018	presence of OXA-51	environment	white stork nestling, tracheal	OXA-406	NA	NA	NA	KL107	461	NA	Gottfried
Acinetobacter baumannii	18-Pos618-2	GCA_028441425.1	18-Pos618-2	ACBA.0922.00245	1020	213	800	746	NA	4	3.00860017176192	2.32837960343874	2.90308998699194	2.87273882747267	NA	2.77820214741632	0.30548198367103	2.47883530445578	3.07756899037685	T	3768467	51	24	Poland	Poznan	2018	presence of OXA-51	environment	white stork nestling, tracheal	OXA-748	NA	NA	NA	KL51	-	288, 1228, 2116	Gottfried
Acinetobacter baumannii	18-Pos628-4	GCA_028441475.1	18-Pos628-4	ACBA.0922.00122	6900000	577000	2580000	5990000	NA	4	6.83884909073726	5.76117581315573	6.41161970596323	6.77742682238931	NA	6.44726785806138	0.494750404527669	5.96242137095595	6.93211434516681	T	3871937	38	16	Poland	Poznan	2018	presence of OXA-51	environment	white stork nestling, tracheal	OXA-374	NA	NA	NA	KL151	240	NA	Gottfried
Acinetobacter baumannii	18-Pos660-3	GCA_028441375.1	18-Pos660-3	ACBA.0922.00483	110000	149	11600	23200	NA	4	5.04139268515823	2.17318626841227	4.06445798922692	4.3654879848909	NA	3.91113123192208	1.22853473731034	2.70718931247976	5.1150731513644	T	3728962	138	81	Poland	Poznan	2018	presence of OXA-51	environment	white stork nestling, tracheal	OXA-558	NA	NA	NA	KL24	-	859, 1099	Gottfried
Acinetobacter baumannii	18-Pos676	GCA_028441405.1	18-Pos676	ACBA.0922.00363	873000	40200	1640000	1590000	NA	4	5.94101424370557	4.60422605308447	6.2148438480477	6.20139712432045	NA	5.74037031728955	0.767843869217554	4.9878971525814	6.49284348199769	T	4046877	101	37	Poland	Poznan	2018	presence of OXA-51	environment	white stork nestling, tracheal	OXA-755	NA	NA	NA	KL9	1060	NA	Gottfried
Acinetobacter baumannii	18-Pos692-1	GCA_028441365.1	18-Pos692-1	ACBA.0922.00193	432	96.8	308	318	NA	4	2.63548374681491	1.98587535730839	2.48855071650044	2.50242711998443	NA	2.40308423515205	0.285917417548958	2.12289031467772	2.68327815562637	NT	3827711	56	20	Poland	Poznan	2018	presence of OXA-51	environment	white stork nestling, tracheal	OXA-379	NA	NA	NA	KL24	926	NA	Gottfried
Acinetobacter baumannii	18-Pos730	GCA_028441465.1	18-Pos730	ACBA.0922.00174	875000	742000	4500000	7320000	NA	4	5.94200805302231	5.87040390527903	6.65321251377534	6.86451108105839	NA	6.33253388828377	0.500635950126821	5.84191967247649	6.82314810409105	T	3876055	54	19	Poland	Poznan	2018	presence of OXA-51	environment	white stork nestling, tracheal	OXA-374	NA	NA	NA	KL151	240	NA	Gottfried
Acinetobacter baumannii	18-Pos750-2	GCA_028441345.1	18-Pos750-2	ACBA.0922.00195	18500	2250	6590	34800	NA	4	4.26717172840301	3.35218251811136	3.81888541459401	4.54157924394658	NA	3.99495472626374	0.521873858855639	3.48352774234875	4.50638171017874	T	3847526	71	20	Poland	Poznan	2018	presence of OXA-51	environment	white stork nestling, tracheal	OXA-767	NA	NA	NA	KL211	-	13, 308, 319, 343, 350, 419, 426, 462, 585, 590, 696, 810, 819, 987, 1008, 1020, 1036, 1149, 1356, 1361, 1431, 1566, 1822, 1856	Gottfried
Acinetobacter baumannii	18-Pos756-2	GCA_028441315.1	18-Pos756-2	ACBA.0922.00141	1310	45.3	1380	2110	NA	4	3.11727129565576	1.65609820201283	3.13987908640124	3.32428245529769	NA	2.80938275984188	0.774426699794172	2.05045853971049	3.56830697997328	T	3843687	78	17	Poland	Poznan	2018	presence of OXA-51	environment	white stork nestling, tracheal	OXA-383	NA	NA	NA	KL20	-	21, 537, 696, 971, 1872	Gottfried
Acinetobacter baumannii	18-Pos766-1	GCA_028441305.1	18-Pos766-1	ACBA.0922.00125	232	119	189	197	NA	4	2.3654879848909	2.07554696139253	2.27646180417324	2.29446622616159	NA	2.25299074415457	0.124382516831888	2.13109811750609	2.37488337080304	NT	3813205	51	16	Poland	Poznan	2018	presence of OXA-51	environment	white stork nestling, tracheal	OXA-374	NA	NA	NA	KL218	690	NA	Gottfried
Acinetobacter baumannii	18-Pos804-1	GCA_028441265.1	18-Pos804-2	ACBA.0922.00458	232	279	455	589	NA	4	2.3654879848909	2.4456042032736	2.65801139665711	2.7701152947871	NA	2.55980471990218	0.186793862114858	2.37675009876305	2.74285934104131	NT	3637202	109	68	Poland	Poznan	2018	presence of OXA-51	environment	white stork nestling, tracheal	OXA-343	NA	NA	NA	KL91	294	NA	Gottfried
Acinetobacter baumannii	18-Pos842	GCA_028441275.1	18-Pos842	ACBA.0922.00092	2270	184	577	574	NA	4	3.35602585719312	2.26481782300954	2.76117581315573	2.75891189239797	NA	2.78523284643909	0.446433269074213	2.34773628199612	3.22272941088206	T	3916293	24	14	Poland	Poznan	2018	presence of OXA-51	environment	white stork nestling, tracheal	OXA-345	NA	NA	NA	KL79	1019	NA	Gottfried
Acinetobacter baumannii	18-T2989T-1	GCA_028441245.1	18-T2989T-1	ACBA.0922.00097	216	105	227	817	NA	4	2.33445375115093	2.02118929906994	2.35602585719312	2.91222205653242	NA	2.4059727409866	0.370565479491202	2.04282524412832	2.76912023784489	NT	4001105	49	14	Poland	Masowien	2018	presence of OXA-51	environment	white stork nestling, tracheal	OXA-751	NA	NA	NA	KL227	-	1054	Gottfried
Acinetobacter baumannii	18-T2991K-1	GCA_028441205.1	18-T2991K-1	ACBA.0922.00415	257	110	84.6	172	NA	4	2.40993312333129	2.04139268515822	1.92737036303902	2.23552844690755	NA	2.15355615460902	0.213064358808384	1.94475691978225	2.3623553894358	NT	3856217	100	50	Poland	Masowien	2018	presence of OXA-51	environment	white stork nestling, tracheal	OXA-772	NA	NA	NA	KL9	-	255	Gottfried
Acinetobacter baumannii	18-T2998T-1	GCA_028441215.1	18-T2998T-1	ACBA.0922.00147	126000	10700	43900	105000	NA	4	5.10037054511756	4.02938377768521	4.64246452024212	5.02118929906994	NA	4.69835203552871	0.488700564473416	4.21943428273256	5.17726978832485	T	3888754	44	18	Poland	Masowien	2018	presence of OXA-51	environment	white stork nestling, tracheal	OXA-341	NA	NA	NA	KL96	-	2213	Gottfried
Acinetobacter baumannii	19-121-1	GCA_028441185.1	19-121-1	ACBA.0922.00077	219	48.5	133	124	NA	4	2.34044411484012	1.68574173860226	2.12385164096709	2.09342168516224	NA	2.06086479489293	0.273196630887815	1.79313701627403	2.32859257351183	NT	3801033	47	12	Poland	Poznan	2019	presence of OXA-51	environment	white stork nestling, tracheal	OXA-344	NA	NA	NA	KL239	-	26, 57, 648, 960, 1094, 1358, 1427	Gottfried
Acinetobacter baumannii	19-50P57O-2	GCA_028441165.1	19-50P57O-2	ACBA.0922.00491	302	275	959	4200	NA	4	2.48000694295715	2.43933269383026	2.98181860717066	3.6232492903979	NA	2.88110188358899	0.552860380283835	2.33930866667128	3.42289510050671	T	3550455	142	91	Poland	Opole	2019	presence of OXA-51	environment	white stork nestling, rectal	OXA-884	NA	NA	NA	KL198	-	21, 43, 48, 51, 77, 137, 155, 162, 163, 271, 317, 374, 419, 437, 447, 462, 474, 479, 534, 535, 611, 622, 651, 696, 723, 757, 765, 806, 810, 820, 822, 825, 851, 867, 878, 921, 965, 966, 968, 971, 982, 987, 1006, 1013, 1020, 1022, 1025, 1056, 1123, 1149, 1151, 1212, 1296, 1321, 1328, 1361, 1363, 1373, 1416, 1515, 1584, 1585, 1728, 1743, 1826, 1867, 1871, 1872, 2135, 2142, 2150, 2189, 2193, 2205, 22…	Gottfried
Acinetobacter baumannii	19-50P63L-2	NA	NA	ACBA.0922.00046	325	96.8	264	270	NA	4	2.51188336097887	1.98587535730839	2.42160392686983	2.43136376415899	NA	2.33768160232902	0.238000833859663	2.1044450710013	2.57091813365674	NT	3913193	66	10	NA	NA	NA	NA	NA	NA	NA	NA	NA	NA	KL35	-	1036, 1822	Gottfried
Acinetobacter baumannii	19-50P73O	GCA_028441145.1	19-50P73O	ACBA.0922.00448	1660	719	12200	17700	NA	4	3.22010808804005	2.85672889038288	4.08635983067475	4.24797326636181	NA	3.60279251886487	0.671603517295524	2.94463316597005	4.2609518717597	T	3661456	103	63	Poland	Opole	2019	presence of OXA-51	environment	white stork nestling,rectal	OXA-880	NA	NA	NA	KL58	-	820	Gottfried
Acinetobacter baumannii	19-63P73	GCA_028441105.1	19-63P73	ACBA.0922.00477	11800000	14100000	1.8e+07	34300000	NA	4	7.07188200730613	7.14921911265538	7.25527250510331	7.53529412004277	NA	7.2529169362769	0.202706114648222	7.05426859419861	7.45156527835518	T	3652870	122	75	Poland	Opole	2019	presence of OXA-51	environment	white stork nestling, tracheal	OXA-882	NA	NA	NA	KL58	-	1727	Gottfried
Acinetobacter baumannii	19-64P02	GCA_028441065.1	19-64P02	ACBA.0922.00160	761000	999000	3010000	7600000	NA	4	5.88138465677057	5.99956548822598	6.47856649559384	6.88081359228079	NA	6.3100825582178	0.459827319711036	5.85946006534719	6.7607050510884	T	4023445	61	18	Poland	Opole	2019	presence of OXA-51	environment	white stork nestling, tracheal	OXA-878	NA	NA	NA	KL43	-	931, 935, 1024, 1034, 1508	Gottfried
Acinetobacter baumannii	19-65P29	GCA_028441125.1	19-65P29	ACBA.0922.00473	337	78.6	382	524	NA	4	2.52762990087134	1.89542254603941	2.58206336291171	2.71933128698373	NA	2.43111177420155	0.366121822907491	2.07231898077513	2.78990456762796	NT	3763019	133	72	Poland	Opole	2019	presence of OXA-51	environment	white stork nestling, tracheal	OXA-881	NA	NA	NA	KL239	-	911	Gottfried
Acinetobacter baumannii	19-Klo102A	GCA_028441085.1	19-Klo102A	ACBA.0922.00427	687000	257000	400000	1630000	NA	4	5.83695673705955	5.40993312333129	5.60205999132796	6.21218760440396	NA	5.76528436403069	0.345338546657486	5.42685880706965	6.10370992099173	T	3769503	136	54	Poland	Oder	2019	presence of OXA-51	environment	white stork nestling, tracheal	OXA-887	NA	NA	NA	KL184	37	NA	Gottfried
Acinetobacter baumannii	19-Pos108-1	GCA_028440995.1	19-Pos108-1	ACBA.0922.00254	215	72.2	117	151	NA	4	2.33243845991561	1.85853719756964	2.06818586174616	2.17897694729317	NA	2.10953461663114	0.199347088052332	1.91417806012839	2.3048911731339	NT	3832256	47	25	Poland	Poznan	2019	presence of OXA-51	environment	white stork nestling, tracheal	Oxa-126	NA	NA	NA	KL201	155	NA	Gottfried
Acinetobacter baumannii	19-Pos108-2	GCA_028441045.1	19-Pos108-2	ACBA.0922.00359	776000	4030	415000	709000	NA	4	5.88986172125819	3.60530504614111	5.61804809671209	5.85064623518307	NA	5.24096527482361	1.09701919002925	4.16590622342029	6.31602432622693	T	3872357	83	37	Poland	Poznan	2019	presence of OXA-51	environment	white stork nestling, tracheal	OXA-866	NA	NA	NA	KL190	-	243, 402, 453, 690, 1179, 1417, 2160	Gottfried
Acinetobacter baumannii	19-Pos11	GCA_028440945.1	19-Pos11	ACBA.0922.00283	238	10300000	22100000	26300000	NA	4	2.37657695705651	7.01283722470517	7.34439227368511	7.41995574848976	NA	6.03844055098414	2.44763750047917	3.63979987690973	8.43708122505855	T	3803885	69	27	Poland	Poznan	2019	presence of OXA-51	environment	white stork nestling, tracheal	OXA-180	NA	NA	NA	KL192	267	NA	Gottfried
Acinetobacter baumannii	19-Pos112-1	GCA_028440985.1	19-Pos112-1	ACBA.0922.00409	181	296	482	539	NA	4	2.25767857486918	2.47129171105894	2.68304703823885	2.73158876518674	NA	2.53590152233843	0.217200165803512	2.32304927113292	2.74875377354393	NT	3832324	90	48	Poland	Poznan	2019	presence of OXA-51	environment	white stork nestling, tracheal	OXA-432	NA	NA	NA	KL151	928	NA	Gottfried
Acinetobacter baumannii	19-Pos122	GCA_028440965.1	19-Pos122	ACBA.0922.00270	2280	173	1560	2580	NA	4	3.35793484700045	2.2380461031288	3.19312459835446	3.41161970596323	NA	3.05018131361174	0.549346985531635	2.51183116028291	3.58853146694056	T	3882765	58	26	Poland	Poznan	2019	presence of OXA-51	environment	white stork nestling, tracheal	OXA-374	NA	NA	NA	KL151	240	NA	Gottfried
Acinetobacter baumannii	19-Pos126	GCA_028440925.1	19-Pos126	ACBA.0922.00287	3730	339	4880	3030	NA	4	3.57170883180869	2.53019969820308	3.68841982200271	3.4814426285023	NA	3.3179427451292	0.531952946252713	2.79663843706655	3.83924705319184	T	3865557	54	28	Poland	Poznan	2019	presence of OXA-51	environment	white stork nestling, tracheal	OXA-374	NA	NA	NA	KL124	240	NA	Gottfried
Acinetobacter baumannii	19-Pos128A	GCA_028441025.1	19-Pos128A	ACBA.0922.00128	326	369	726	1300	NA	4	2.51321760006794	2.56702636615906	2.86093662070009	3.11394335230684	NA	2.76378098480848	0.279014510333587	2.49035178909953	3.03721018051744	T	3822138	58	16	Poland	Poznan	2019	presence of OXA-51	environment	white stork nestling, tracheal	OXA-374	NA	NA	NA	KL138	240	NA	Gottfried
Acinetobacter baumannii	19-Pos13-2	GCA_028440875.1	19-Pos13-2	ACBA.0922.00275	180	60.8	87.5	161	NA	4	2.25527250510331	1.78390357927273	1.94200805302231	2.20682587603185	NA	2.04700250335755	0.222983394401131	1.8284827922692	2.2655222144459	NT	3968120	92	26	Poland	Poznan	2019	presence of OXA-51	environment	white stork nestling, tracheal	OXA-104	NA	NA	NA	KL18	1027	NA	Gottfried
Acinetobacter baumannii	19-Pos138-1	GCA_028440865.1	19-Pos138-1	ACBA.0922.00183	3730	11500	8850	27800	NA	4	3.57170883180869	4.06069784035361	3.94694327069783	4.44404479591808	NA	4.00584868469455	0.359152484528887	3.6538857173772	4.3578116520119	T	3728591	39	20	Poland	Poznan	2019	presence of OXA-51	environment	white stork nestling, tracheal	OXA-126	NA	NA	NA	KL65	-	31, 36, 37, 40, 105, 167, 169, 195, 245, 266, 268, 274, 286, 309, 354, 377, 379, 416, 417, 454, 481, 514, 520, 602, 656, 659, 677, 741, 821, 849, 914, 923, 946, 977, 1001, 1162, 1199, 1355, 1418, 1468, 1516, 1548, 1598, 1600, 1641, 1649, 1854, 1861, 1862	Gottfried
Acinetobacter baumannii	19-Pos148-1	GCA_028440905.1	19-Pos148-1	ACBA.0922.00354	184	87.2	496	4460	NA	4	2.26481782300954	1.94051648493257	2.6954816764902	3.64933485871214	NA	2.63753771078611	0.742035415989319	1.91035636548998	3.36471905608224	T	3981622	88	36	Poland	Poznan	2019	presence of OXA-51	environment	white stork nestling, tracheal	OXA-873	NA	NA	NA	KL19	-	258	Gottfried
Acinetobacter baumannii	19-Pos159	GCA_028440765.1	19-Pos159	ACBA.0922.00252	843	2110	7670	13800	NA	4	2.92582757462474	3.32428245529769	3.88479536394898	4.13987908640124	NA	3.56869612006816	0.547475028124007	3.03218045128911	4.10521178884722	T	3830571	77	24	Poland	Poznan	2019	presence of OXA-51	environment	white stork nestling, tracheal	OXA-874	NA	NA	NA	KL79	-	586, 1510, 1512	Gottfried
Acinetobacter baumannii	19-Pos160-2	GCA_028440815.1	19-Pos160-2	ACBA.0922.00469	277	132	53.4	405	NA	4	2.44247976906445	2.12057393120585	1.72754125702856	2.60745502321467	NA	2.22451249512838	0.388131570859242	1.84415054505485	2.60487444520192	NT	3746922	122	71	Poland	Poznan	2019	presence of OXA-51	environment	white stork nestling, tracheal	OXA-875	NA	NA	NA	KL79	-	1014, 1016, 1017, 1065, 1884, 2132, 2216	Gottfried
Acinetobacter baumannii	19-Pos168-2	GCA_028440745.1	19-Pos168-2	ACBA.0922.00089	485	477	339	536	NA	4	2.68574173860226	2.67851837904011	2.53019969820308	2.72916478969277	NA	2.65590615138456	0.0867379493309437	2.5709045229938	2.74090777977531	T	3882777	67	13	Poland	Poznan	2019	presence of OXA-51	environment	white stork nestling, tracheal	OXA-126	NA	NA	NA	KL201	1013	NA	Gottfried
Acinetobacter baumannii	19-Pos172-1	GCA_028440775.1	19-Pos172-1	ACBA.0922.00103	1.2e+07	43200000	19100000	37300000	NA	4	7.07918124604763	7.63548374681491	7.28103336724773	7.57170883180869	NA	7.39185179797974	0.259325199795167	7.13771777203865	7.64598582392083	T	3674913	29	15	Poland	Poznan	2019	presence of OXA-51	environment	white stork nestling, tracheal	OXA-375	NA	NA	NA	KL35	-	22, 59, 129, 308, 350, 387, 404, 419, 420, 426, 462, 512, 810, 841, 968, 987, 1020, 1036, 1039, 1049, 1060, 1190, 1200, 1280, 1361, 1431, 1450, 1564, 1585, 1822, 1856, 2090, 2141, 2193, 2212	Gottfried
Acinetobacter baumannii	19-Pos188-2	GCA_028440825.1	19-Pos188-2	ACBA.0922.00481	13200	9210	13100	45800	NA	4	4.12057393120585	3.96425963019685	4.11727129565576	4.66086547800387	NA	4.21574258376558	0.305576904626187	3.9162827199783	4.51520244755286	T	3629310	133	78	Poland	Poznan	2019	presence of OXA-51	environment	white stork nestling, tracheal	OXA-876	NA	NA	NA	KL137	-	271, 1025	Gottfried
Acinetobacter baumannii	19-Pos209-2	GCA_028440725.1	19-Pos209-2	ACBA.0922.00136	332	73.8	90.6	139	NA	4	2.52113808370404	1.86805636182304	1.95712819767681	2.14301480025409	NA	2.1223343608645	0.28949523143784	1.83863424720737	2.40603447452162	NT	3901659	53	17	Poland	Poznan	2019	presence of OXA-51	environment	white stork nestling, tracheal	OXA-688	NA	NA	NA	KL24	-	243, 350, 442, 588, 762, 1417, 1458, 1567, 2103	Gottfried
Acinetobacter baumannii	19-Pos213A	GCA_028439325.1	19-Pos213A	ACBA.0922.00484	306	81.8	76.7	112	NA	4	2.48572142648158	1.91275330367132	1.88479536394898	2.04921802267018	NA	2.08312202919302	0.27784571566376	1.81083823121315	2.35540582717288	NT	5841487	158	81	Poland	Poznan	2019	presence of OXA-51	environment	white stork nestling, tracheal	OXA-374	NA	NA	NA	KL213	690	NA	Gottfried
Acinetobacter baumannii	19-Pos215	GCA_028439305.1	19-Pos215	ACBA.0922.00452	345	111	642	606	NA	4	2.53781909507327	2.04532297878666	2.80753502806885	2.78247262416629	NA	2.54328743152377	0.353569817505491	2.19679537735819	2.88977948568935	NT	3766028	172	64	Poland	Poznan	2019	presence of OXA-51	environment	white stork nestling, tracheal	OXA-441	NA	NA	NA	KL125	336	NA	Gottfried
Acinetobacter baumannii	19-Pos31-1	GCA_028439265.1	19-Pos31-1	ACBA.0922.00326	5760	19600	14200	32700	NA	4	3.76042248342321	4.29225607135648	4.15228834438306	4.51454775266029	NA	4.17987866295576	0.316931535061598	3.8692914658129	4.49046586009862	T	3708101	66	32	Poland	Poznan	2019	presence of OXA-51	environment	white stork nestling, tracheal	OXA-865	NA	NA	NA	KL9	-	1225, 2103	Gottfried
Acinetobacter baumannii	19-Pos372	GCA_028439235.1	19-Pos372	ACBA.0922.00126	280	68.2	203	696	NA	4	2.44715803134222	1.83378437465648	2.30749603791321	2.84260923961056	NA	2.35776192088062	0.416392329013092	1.94970493672841	2.76581890503283	NT	3910200	55	16	Poland	Poznan	2019	presence of OXA-51	environment	white stork nestling, tracheal	OXA-374	NA	NA	NA	KL138	240	NA	Gottfried
Acinetobacter baumannii	19-Pos5-1	GCA_028439225.1	19-Pos5-1	ACBA.0922.00100	145000	395000	126000	172000	NA	4	5.16136800223498	5.59659709562646	5.10037054511756	5.23552844690755	NA	5.27346602247164	0.222396762940533	5.05552119965077	5.49141084529251	T	3923431	60	14	Poland	Poznan	2019	presence of OXA-51	environment	white stork nestling, tracheal	OXA-376	NA	NA	NA	KL184	1733	NA	Gottfried
Acinetobacter baumannii	19-Pos523-2	GCA_028439275.1	19-Pos523-2	ACBA.0922.00496	470	555	890	866	NA	4	2.67209785793572	2.74429298312268	2.94939000664491	2.93751789201735	NA	2.82582468493016	0.139072064025928	2.68953656655693	2.9621128033034	T	3748127	170	99	Poland	Poznan	2019	presence of OXA-51	environment	white stork nestling, tracheal	OXA-877	NA	NA	NA	KL140	-	135, 1074	Gottfried
Acinetobacter baumannii	19-Pos53A	GCA_028439205.1	19-Pos53A	ACBA.0922.00451	857000	70500	26100	326000	NA	4	5.9329808219232	4.8481891169914	4.41664050733828	5.51321760006794	NA	5.1777570115802	0.675970941266628	4.51531766184109	5.84019636131932	T	3829406	167	63	Poland	Poznan	2019	presence of OXA-51	environment	white stork nestling, tracheal	OXA-126	NA	NA	NA	KL203	155	NA	Gottfried
Acinetobacter baumannii	19-Pos71-1	GCA_028439125.1	19-Pos71-1	ACBA.0922.00352	78200	141000	42300	222000	NA	4	4.89320675305985	5.14921911265538	4.62634036737504	5.34635297445064	NA	5.00377980188523	0.312621121875845	4.69741673204365	5.31014287172681	T	3983232	76	36	Poland	Poznan	2019	presence of OXA-51	environment	white stork nestling, tracheal	OXA-126	NA	NA	NA	KL152	-	1013	Gottfried
Acinetobacter baumannii	19-Pos85-3	GCA_028439185.1	19-Pos85-3	ACBA.0922.00102	287	271	256	307	NA	4	2.45788189673399	2.43296929087441	2.40823996531185	2.48713837547719	NA	2.44655738209936	0.0338029698283384	2.41343108038234	2.47968368381638	NT	3902450	80	14	Poland	Poznan	2019	presence of OXA-51	environment	white stork nestling, tracheal	OXA-126	NA	NA	NA	KL184	155	NA	Gottfried
Acinetobacter baumannii	19-Spa185-1	GCA_028439105.1	19-Spa185-1	ACBA.0922.00206	3710	519	309	675	NA	4	3.56937390961505	2.71516735784846	2.48995847942483	2.82930377283102	NA	2.90095087992984	0.46738739282634	2.44291965154599	3.35898210831369	T	3679140	58	21	Spain	NA	2019	presence of OXA-51	environment	white stork nestling, tracheal	OXA-871	NA	NA	NA	KL207	-	10, 94, 139, 157, 292, 325, 360, 364, 372, 431, 439, 495, 547, 575, 586, 589, 591, 595, 623, 693, 755, 758, 808, 824, 959, 964, 1000, 1055, 1144, 1235, 1247, 1248, 1250, 1279, 1299, 1311, 1367, 1406, 1430, 1513, 1593, 1637, 1751, 1875, 1876	Gottfried
Acinetobacter baumannii	19-Spa223	GCA_028439155.1	19-Spa223	ACBA.0922.00291	12200000	102000	173000	1060000	NA	4	7.08635983067475	5.00860017176192	5.2380461031288	6.02530586526477	NA	5.83957799270756	0.938318451133593	4.92004280758193	6.75911317783318	T	3833071	70	28	Spain	NA	2019	presence of OXA-51	environment	white stork nestling, tracheal	OXA-121	NA	NA	NA	KL3	150	NA	Gottfried
Acinetobacter baumannii	19-Spa315-2	GCA_028439145.1	19-Spa315-2	ACBA.0922.00233	37000	3090	2950	17700	NA	4	4.56820172406699	3.48995847942483	3.46982201597816	4.24797326636181	NA	3.94398887145795	0.55167200443522	3.40336024147192	4.48461750144398	T	3857715	49	23	Spain	NA	2019	presence of OXA-51	environment	white stork nestling, tracheal	OXA-870	NA	NA	NA	KL5	-	96, 98, 129, 346, 347, 353, 356, 572, 1650, 1724, 2146	Gottfried
Acinetobacter baumannii	19-Spa420-1	GCA_028439085.1	19-Spa420-1	ACBA.0922.00041	995	125	311	567	NA	4	2.99782308074573	2.09691001300806	2.49276038902684	2.75358305889291	NA	2.58526913541838	0.385392801887833	2.20759112961782	2.96294714121895	NT	3829884	43	10	Spain	NA	2019	presence of OXA-51	environment	white stork, nest	OXA-374	NA	NA	NA	KL218	690	NA	Gottfried
[truncated: 184 more rows]
