# Supplementary material for: Intragenomic conflicts with plasmids and chromosomal mobile genetic elements drive the evolution of natural transformation within species
Source: PLoS Biol. 2024 Oct 14;22(10):e3002814. doi: 10.1371/journal.pbio.3002814 (PMC11472951; doi:10.1371/journal.pbio.3002814)
Supplement: S9 Data — (XLSX) [file pbio.3002814.s009.xlsx]

## Sheet: Data_S9
gembase	TF_binary	TFchange	log.Sum.track.length.term.length	Species
ACBA.0922.00001	T	no change	9.4352626776471	A. baumannii
ACBA.0922.00002	NT	T>NT	NA	A. baumannii
ACBA.0922.00003	T	no change	NA	A. baumannii
ACBA.0922.00004	T	no change	9.06402747720026	A. baumannii
ACBA.0922.00005	T	no change	NA	A. baumannii
ACBA.0922.00006	T	no change	7.48852816149415	A. baumannii
ACBA.0922.00007	T	no change	6.84890669741106	A. baumannii
ACBA.0922.00008	T	no change	6.94515644726761	A. baumannii
ACBA.0922.00009	NT	T>NT	6.88500843506402	A. baumannii
ACBA.0922.00010	T	no change	8.18065529145439	A. baumannii
ACBA.0922.00011	T	no change	8.95153418296645	A. baumannii
ACBA.0922.00012	NT	no change	8.43175802060358	A. baumannii
ACBA.0922.00013	NT	no change	9.10904863505525	A. baumannii
ACBA.0922.00014	T	no change	6.91478496204565	A. baumannii
ACBA.0922.00015	T	no change	NA	A. baumannii
ACBA.0922.00016	T	no change	NA	A. baumannii
ACBA.0922.00017	T	no change	9.49622020375394	A. baumannii
ACBA.0922.00018	NT	T>NT	10.1742599716162	A. baumannii
ACBA.0922.00019	T	no change	NA	A. baumannii
ACBA.0922.00020	T	no change	7.24626609659267	A. baumannii
ACBA.0922.00021	T	no change	NA	A. baumannii
ACBA.0922.00022	T	no change	9.30582560067016	A. baumannii
ACBA.0922.00023	T	no change	9.25336510888426	A. baumannii
ACBA.0922.00024	NT	no change	NA	A. baumannii
ACBA.0922.00025	T	no change	8.95654672533477	A. baumannii
ACBA.0922.00026	T	no change	NA	A. baumannii
ACBA.0922.00027	T	no change	6.94671186592762	A. baumannii
ACBA.0922.00028	T	no change	NA	A. baumannii
ACBA.0922.00029	T	no change	7.02366151357592	A. baumannii
ACBA.0922.00030	NT	no change	9.89045795764718	A. baumannii
ACBA.0922.00031	T	no change	7.71097850333411	A. baumannii
ACBA.0922.00032	T	no change	9.17353949277527	A. baumannii
ACBA.0922.00033	T	no change	6.89632407731651	A. baumannii
ACBA.0922.00034	T	no change	NA	A. baumannii
ACBA.0922.00035	T	no change	NA	A. baumannii
ACBA.0922.00036	T	no change	9.17508419923827	A. baumannii
ACBA.0922.00037	T	no change	9.46814225223053	A. baumannii
ACBA.0922.00038	T	no change	7.56016118107015	A. baumannii
ACBA.0922.00039	NT	no change	NA	A. baumannii
ACBA.0922.00040	T	no change	6.80617780161821	A. baumannii
ACBA.0922.00041	NT	no change	8.2765884951495	A. baumannii
ACBA.0922.00042	T	no change	NA	A. baumannii
ACBA.0922.00043	NT	no change	NA	A. baumannii
ACBA.0922.00044	T	no change	NA	A. baumannii
ACBA.0922.00045	T	no change	NA	A. baumannii
ACBA.0922.00046	NT	T>NT	8.34391320306007	A. baumannii
ACBA.0922.00047	NT	no change	9.83541088619464	A. baumannii
ACBA.0922.00048	T	no change	NA	A. baumannii
ACBA.0922.00049	NT	T>NT	8.59527235055677	A. baumannii
ACBA.0922.00050	T	no change	NA	A. baumannii
ACBA.0922.00051	NT	T>NT	7.33395983303724	A. baumannii
ACBA.0922.00052	T	no change	9.47898675434492	A. baumannii
ACBA.0922.00053	T	no change	NA	A. baumannii
ACBA.0922.00054	NT	no change	NA	A. baumannii
ACBA.0922.00055	T	no change	6.93318946395928	A. baumannii
ACBA.0922.00056	NT	no change	9.42278244517445	A. baumannii
ACBA.0922.00057	T	no change	NA	A. baumannii
ACBA.0922.00058	T	NT>T	NA	A. baumannii
ACBA.0922.00059	NT	T>NT	6.95654750213478	A. baumannii
ACBA.0922.00060	T	no change	7.26831949737841	A. baumannii
ACBA.0922.00061	T	no change	NA	A. baumannii
ACBA.0922.00062	T	NT>T	9.54649467664541	A. baumannii
ACBA.0922.00063	T	no change	NA	A. baumannii
ACBA.0922.00064	T	no change	NA	A. baumannii
ACBA.0922.00065	T	no change	NA	A. baumannii
ACBA.0922.00066	T	no change	8.95515670278528	A. baumannii
ACBA.0922.00067	NT	T>NT	7.62159830172064	A. baumannii
ACBA.0922.00068	NT	no change	NA	A. baumannii
ACBA.0922.00069	T	no change	7.20603360228457	A. baumannii
ACBA.0922.00070	T	no change	8.14314715093252	A. baumannii
ACBA.0922.00071	NT	T>NT	6.79898763941881	A. baumannii
ACBA.0922.00072	NT	no change	NA	A. baumannii
ACBA.0922.00073	NT	T>NT	7.48459725936734	A. baumannii
ACBA.0922.00074	T	no change	7.22771779333109	A. baumannii
ACBA.0922.00075	T	no change	6.81930205828537	A. baumannii
ACBA.0922.00076	T	no change	9.08427523762711	A. baumannii
ACBA.0922.00077	NT	T>NT	NA	A. baumannii
ACBA.0922.00078	T	no change	8.99216053230632	A. baumannii
ACBA.0922.00079	T	no change	7.01212795442673	A. baumannii
ACBA.0922.00080	T	no change	7.75520337500063	A. baumannii
ACBA.0922.00081	T	no change	6.60939529182069	A. baumannii
ACBA.0922.00082	NT	T>NT	6.88461687695661	A. baumannii
ACBA.0922.00083	NT	T>NT	6.95512377195645	A. baumannii
ACBA.0922.00084	T	no change	9.75408649488426	A. baumannii
ACBA.0922.00085	NT	T>NT	NA	A. baumannii
ACBA.0922.00086	T	no change	6.89659929669591	A. baumannii
ACBA.0922.00087	T	no change	8.64893573468249	A. baumannii
ACBA.0922.00088	T	no change	NA	A. baumannii
ACBA.0922.00089	T	no change	NA	A. baumannii
ACBA.0922.00090	T	no change	NA	A. baumannii
ACBA.0922.00091	T	no change	NA	A. baumannii
ACBA.0922.00092	T	no change	7.8500001909083	A. baumannii
ACBA.0922.00093	NT	no change	NA	A. baumannii
ACBA.0922.00094	T	no change	7.64964117911246	A. baumannii
ACBA.0922.00095	NT	no change	NA	A. baumannii
ACBA.0922.00096	T	no change	7.0979173321701	A. baumannii
ACBA.0922.00097	NT	no change	9.75160930055464	A. baumannii
ACBA.0922.00098	T	no change	NA	A. baumannii
ACBA.0922.00099	T	no change	9.35785858039492	A. baumannii
ACBA.0922.00100	T	no change	7.97863234251784	A. baumannii
ACBA.0922.00101	T	no change	7.00498010784248	A. baumannii
ACBA.0922.00102	NT	no change	NA	A. baumannii
ACBA.0922.00103	T	no change	6.89351248505962	A. baumannii
ACBA.0922.00104	T	no change	7.09120954073449	A. baumannii
ACBA.0922.00105	NT	no change	NA	A. baumannii
ACBA.0922.00106	NT	no change	NA	A. baumannii
ACBA.0922.00107	NT	T>NT	7.02261467731422	A. baumannii
ACBA.0922.00108	T	no change	6.79892982175638	A. baumannii
ACBA.0922.00109	T	no change	NA	A. baumannii
ACBA.0922.00110	T	no change	NA	A. baumannii
ACBA.0922.00111	NT	no change	NA	A. baumannii
ACBA.0922.00112	NT	T>NT	7.0989960720865	A. baumannii
ACBA.0922.00113	T	no change	7.04479737252177	A. baumannii
ACBA.0922.00114	NT	no change	NA	A. baumannii
ACBA.0922.00115	T	no change	NA	A. baumannii
ACBA.0922.00116	NT	T>NT	6.98089261331853	A. baumannii
ACBA.0922.00117	T	no change	NA	A. baumannii
ACBA.0922.00118	T	NT>T	NA	A. baumannii
ACBA.0922.00119	T	no change	NA	A. baumannii
ACBA.0922.00120	T	no change	9.33191651051827	A. baumannii
ACBA.0922.00121	T	no change	6.71973257454181	A. baumannii
ACBA.0922.00122	T	no change	NA	A. baumannii
ACBA.0922.00123	T	no change	9.43296315905665	A. baumannii
ACBA.0922.00124	NT	no change	9.39751711689007	A. baumannii
ACBA.0922.00125	NT	no change	NA	A. baumannii
ACBA.0922.00126	NT	no change	NA	A. baumannii
ACBA.0922.00127	T	no change	8.11469792918264	A. baumannii
ACBA.0922.00128	T	no change	NA	A. baumannii
ACBA.0922.00129	T	no change	8.85421909668372	A. baumannii
ACBA.0922.00130	NT	no change	NA	A. baumannii
ACBA.0922.00131	T	no change	8.55284196865778	A. baumannii
ACBA.0922.00132	T	no change	NA	A. baumannii
ACBA.0922.00133	NT	no change	9.21886074789271	A. baumannii
ACBA.0922.00134	NT	T>NT	6.9265627597533	A. baumannii
ACBA.0922.00135	T	NT>T	NA	A. baumannii
ACBA.0922.00136	NT	T>NT	6.71792730129452	A. baumannii
ACBA.0922.00137	T	no change	7.09462530076835	A. baumannii
ACBA.0922.00138	T	no change	6.84274403775972	A. baumannii
ACBA.0922.00139	T	no change	NA	A. baumannii
ACBA.0922.00140	NT	no change	NA	A. baumannii
ACBA.0922.00141	T	no change	6.96509140511491	A. baumannii
ACBA.0922.00142	T	no change	NA	A. baumannii
ACBA.0922.00143	T	NT>T	9.98257446905684	A. baumannii
ACBA.0922.00144	T	no change	7.04503213314445	A. baumannii
ACBA.0922.00145	T	no change	8.97211379450838	A. baumannii
ACBA.0922.00146	T	no change	NA	A. baumannii
ACBA.0922.00147	T	no change	NA	A. baumannii
ACBA.0922.00148	T	no change	9.48678778830114	A. baumannii
ACBA.0922.00149	T	no change	7.05325015380071	A. baumannii
ACBA.0922.00150	NT	T>NT	6.88606453447374	A. baumannii
ACBA.0922.00151	T	no change	8.35174238793118	A. baumannii
ACBA.0922.00152	T	no change	NA	A. baumannii
ACBA.0922.00153	NT	T>NT	9.12289812080234	A. baumannii
ACBA.0922.00154	T	no change	9.58045486592762	A. baumannii
ACBA.0922.00155	NT	T>NT	6.96961726106481	A. baumannii
ACBA.0922.00156	NT	T>NT	7.12920955051667	A. baumannii
ACBA.0922.00157	NT	no change	9.38842225851926	A. baumannii
ACBA.0922.00158	NT	no change	NA	A. baumannii
ACBA.0922.00159	T	no change	9.34531793937687	A. baumannii
ACBA.0922.00160	T	no change	8.17429210845835	A. baumannii
ACBA.0922.00161	T	NT>T	NA	A. baumannii
ACBA.0922.00162	T	no change	7.04981763647973	A. baumannii
ACBA.0922.00163	T	no change	NA	A. baumannii
ACBA.0922.00164	T	no change	7.43112574772815	A. baumannii
ACBA.0922.00165	T	no change	6.92126814705002	A. baumannii
ACBA.0922.00166	NT	no change	NA	A. baumannii
ACBA.0922.00167	T	no change	NA	A. baumannii
ACBA.0922.00168	T	no change	NA	A. baumannii
ACBA.0922.00169	NT	no change	8.85387196432176	A. baumannii
ACBA.0922.00170	T	no change	NA	A. baumannii
ACBA.0922.00171	NT	no change	NA	A. baumannii
ACBA.0922.00172	T	no change	NA	A. baumannii
ACBA.0922.00173	T	no change	NA	A. baumannii
ACBA.0922.00174	T	no change	NA	A. baumannii
ACBA.0922.00175	T	no change	NA	A. baumannii
ACBA.0922.00176	T	no change	7.00169411782974	A. baumannii
ACBA.0922.00177	T	no change	6.82367672495859	A. baumannii
ACBA.0922.00178	T	no change	6.01811684072975	A. baumannii
ACBA.0922.00179	T	no change	9.72952062564674	A. baumannii
ACBA.0922.00180	T	no change	NA	A. baumannii
ACBA.0922.00181	T	no change	6.91840732328802	A. baumannii
ACBA.0922.00182	NT	no change	NA	A. baumannii
ACBA.0922.00183	T	no change	8.04116522517958	A. baumannii
ACBA.0922.00184	T	no change	6.97026279087217	A. baumannii
ACBA.0922.00185	NT	T>NT	7.08821051266516	A. baumannii
ACBA.0922.00186	NT	T>NT	6.9120044458861	A. baumannii
ACBA.0922.00187	NT	no change	NA	A. baumannii
ACBA.0922.00188	NT	no change	NA	A. baumannii
ACBA.0922.00189	T	no change	6.89466150376177	A. baumannii
ACBA.0922.00190	NT	no change	9.49081467326756	A. baumannii
ACBA.0922.00191	T	no change	6.88092190777432	A. baumannii
ACBA.0922.00192	NT	T>NT	6.73041231355127	A. baumannii
ACBA.0922.00193	NT	no change	NA	A. baumannii
ACBA.0922.00194	T	no change	6.91556878253665	A. baumannii
ACBA.0922.00195	T	no change	6.95088407792182	A. baumannii
ACBA.0922.00196	T	no change	8.2546320288727	A. baumannii
ACBA.0922.00197	NT	no change	8.81415755498688	A. baumannii
ACBA.0922.00198	T	no change	NA	A. baumannii
ACBA.0922.00199	T	no change	NA	A. baumannii
ACBA.0922.00200	NT	T>NT	9.39752690799871	A. baumannii
ACBA.0922.00201	T	no change	6.98121691509079	A. baumannii
ACBA.0922.00202	T	no change	9.29845139018854	A. baumannii
ACBA.0922.00203	T	no change	7.04991519356438	A. baumannii
ACBA.0922.00204	NT	T>NT	7.46195764817472	A. baumannii
ACBA.0922.00205	T	no change	6.84927524741946	A. baumannii
ACBA.0922.00206	T	no change	6.88536887009664	A. baumannii
ACBA.0922.00207	T	NT>T	5.98765241510127	A. baumannii
ACBA.0922.00208	T	no change	NA	A. baumannii
ACBA.0922.00209	T	no change	6.97621844997013	A. baumannii
ACBA.0922.00210	T	no change	NA	A. baumannii
ACBA.0922.00212	T	no change	NA	A. baumannii
ACBA.0922.00213	NT	no change	6.93819299579736	A. baumannii
ACBA.0922.00214	T	no change	NA	A. baumannii
ACBA.0922.00215	NT	T>NT	7.08792788566441	A. baumannii
ACBA.0922.00216	T	no change	9.25996517257084	A. baumannii
ACBA.0922.00217	T	no change	9.03832660903979	A. baumannii
ACBA.0922.00218	T	no change	8.11788192419458	A. baumannii
ACBA.0922.00219	NT	T>NT	6.90238226931331	A. baumannii
ACBA.0922.00220	T	no change	NA	A. baumannii
ACBA.0922.00221	NT	no change	9.49766351026326	A. baumannii
ACBA.0922.00222	T	no change	6.83670600097397	A. baumannii
ACBA.0922.00223	T	no change	NA	A. baumannii
ACBA.0922.00224	NT	no change	NA	A. baumannii
ACBA.0922.00225	T	no change	NA	A. baumannii
ACBA.0922.00226	NT	T>NT	6.95937049009388	A. baumannii
ACBA.0922.00227	T	no change	NA	A. baumannii
ACBA.0922.00228	NT	T>NT	9.12399946269196	A. baumannii
ACBA.0922.00229	NT	no change	8.12639918865309	A. baumannii
ACBA.0922.00230	T	NT>T	9.57284796299331	A. baumannii
ACBA.0922.00231	T	no change	NA	A. baumannii
ACBA.0922.00232	T	NT>T	6.4975110008747	A. baumannii
ACBA.0922.00233	T	no change	NA	A. baumannii
ACBA.0922.00234	T	no change	NA	A. baumannii
ACBA.0922.00235	T	no change	NA	A. baumannii
ACBA.0922.00236	T	no change	9.26232188358014	A. baumannii
ACBA.0922.00237	NT	no change	5.93180565395123	A. baumannii
ACBA.0922.00238	T	NT>T	NA	A. baumannii
ACBA.0922.00239	T	no change	7.74271056847168	A. baumannii
ACBA.0922.00240	NT	no change	9.48460375000578	A. baumannii
ACBA.0922.00241	NT	no change	10.2172091184774	A. baumannii
ACBA.0922.00242	NT	T>NT	7.26157379195679	A. baumannii
ACBA.0922.00243	NT	no change	NA	A. baumannii
ACBA.0922.00244	T	no change	9.09602086244903	A. baumannii
ACBA.0922.00245	T	no change	7.10557094215725	A. baumannii
ACBA.0922.00246	NT	T>NT	7.70300469252544	A. baumannii
ACBA.0922.00247	T	no change	NA	A. baumannii
ACBA.0922.00248	T	no change	NA	A. baumannii
ACBA.0922.00249	NT	T>NT	7.16001224301283	A. baumannii
ACBA.0922.00250	T	no change	NA	A. baumannii
ACBA.0922.00251	T	no change	NA	A. baumannii
ACBA.0922.00252	T	no change	NA	A. baumannii
ACBA.0922.00253	NT	T>NT	NA	A. baumannii
ACBA.0922.00254	NT	no change	6.68856403171084	A. baumannii
ACBA.0922.00255	T	no change	6.96325809621311	A. baumannii
ACBA.0922.00256	NT	no change	NA	A. baumannii
ACBA.0922.00257	NT	T>NT	7.81257189040404	A. baumannii
ACBA.0922.00258	NT	no change	NA	A. baumannii
ACBA.0922.00259	T	no change	6.87717622633307	A. baumannii
ACBA.0922.00260	T	no change	9.40036033049725	A. baumannii
ACBA.0922.00261	T	no change	7.27828069855065	A. baumannii
ACBA.0922.00262	NT	no change	NA	A. baumannii
ACBA.0922.00263	T	no change	8.77106293929462	A. baumannii
ACBA.0922.00264	T	no change	6.95271287192042	A. baumannii
ACBA.0922.00265	T	no change	NA	A. baumannii
ACBA.0922.00266	T	no change	NA	A. baumannii
ACBA.0922.00267	T	no change	9.32450088254835	A. baumannii
ACBA.0922.00268	T	no change	NA	A. baumannii
ACBA.0922.00269	NT	no change	NA	A. baumannii
ACBA.0922.00270	T	no change	NA	A. baumannii
ACBA.0922.00271	NT	T>NT	7.03178384506282	A. baumannii
ACBA.0922.00272	T	NT>T	9.53851231286406	A. baumannii
ACBA.0922.00273	NT	no change	6.83882105224136	A. baumannii
ACBA.0922.00274	T	no change	NA	A. baumannii
ACBA.0922.00275	NT	T>NT	7.8386865094539	A. baumannii
ACBA.0922.00276	T	no change	NA	A. baumannii
ACBA.0922.00277	T	no change	6.81170031879026	A. baumannii
ACBA.0922.00278	T	no change	NA	A. baumannii
ACBA.0922.00279	T	NT>T	8.74653455579193	A. baumannii
ACBA.0922.00280	T	no change	9.25853111445698	A. baumannii
ACBA.0922.00281	T	no change	NA	A. baumannii
ACBA.0922.00282	T	no change	7.22560787224692	A. baumannii
ACBA.0922.00283	T	no change	6.94780972310345	A. baumannii
ACBA.0922.00284	NT	T>NT	7.2113865016452	A. baumannii
ACBA.0922.00285	T	no change	NA	A. baumannii
ACBA.0922.00286	T	no change	6.99126382892266	A. baumannii
ACBA.0922.00287	T	no change	NA	A. baumannii
ACBA.0922.00288	T	no change	7.35282721227466	A. baumannii
ACBA.0922.00289	T	no change	NA	A. baumannii
ACBA.0922.00290	NT	no change	NA	A. baumannii
ACBA.0922.00291	T	no change	6.77220853480646	A. baumannii
ACBA.0922.00292	T	no change	NA	A. baumannii
ACBA.0922.00293	T	no change	9.78805020579391	A. baumannii
ACBA.0922.00294	NT	T>NT	9.16507283285219	A. baumannii
ACBA.0922.00295	T	no change	NA	A. baumannii
ACBA.0922.00296	T	no change	NA	A. baumannii
ACBA.0922.00297	NT	no change	10.6578957076986	A. baumannii
ACBA.0922.00298	NT	no change	NA	A. baumannii
ACBA.0922.00299	NT	T>NT	6.94497653949825	A. baumannii
ACBA.0922.00300	T	NT>T	NA	A. baumannii
ACBA.0922.00301	NT	T>NT	6.76971863454864	A. baumannii
ACBA.0922.00302	NT	no change	NA	A. baumannii
ACBA.0922.00303	NT	no change	NA	A. baumannii
ACBA.0922.00304	NT	T>NT	6.91704620253659	A. baumannii
ACBA.0922.00305	T	no change	6.88453617293226	A. baumannii
ACBA.0922.00306	NT	T>NT	7.03331479966842	A. baumannii
ACBA.0922.00307	NT	T>NT	6.92452302765948	A. baumannii
ACBA.0922.00308	T	no change	NA	A. baumannii
ACBA.0922.00309	NT	no change	NA	A. baumannii
ACBA.0922.00310	T	no change	9.2929729244576	A. baumannii
ACBA.0922.00311	T	no change	8.5671421250588	A. baumannii
ACBA.0922.00312	T	no change	7.79901456980332	A. baumannii
ACBA.0922.00313	NT	T>NT	8.61746326628538	A. baumannii
ACBA.0922.00314	NT	T>NT	7.51880719420067	A. baumannii
ACBA.0922.00315	T	no change	7.09922276833665	A. baumannii
ACBA.0922.00316	NT	T>NT	6.80971952770515	A. baumannii
ACBA.0922.00317	T	no change	NA	A. baumannii
ACBA.0922.00318	T	no change	7.23279464448903	A. baumannii
ACBA.0922.00319	T	no change	NA	A. baumannii
ACBA.0922.00320	T	no change	NA	A. baumannii
ACBA.0922.00321	T	no change	NA	A. baumannii
ACBA.0922.00322	T	no change	9.94260472323431	A. baumannii
ACBA.0922.00323	NT	T>NT	NA	A. baumannii
ACBA.0922.00324	NT	T>NT	6.84022264719301	A. baumannii
ACBA.0922.00325	T	no change	NA	A. baumannii
ACBA.0922.00326	T	no change	7.18726469611046	A. baumannii
ACBA.0922.00327	T	no change	9.44035055122565	A. baumannii
ACBA.0922.00328	T	no change	NA	A. baumannii
ACBA.0922.00329	T	no change	NA	A. baumannii
ACBA.0922.00330	T	no change	9.20368891810804	A. baumannii
ACBA.0922.00331	NT	no change	6.65086643357816	A. baumannii
ACBA.0922.00332	NT	T>NT	6.88620377376293	A. baumannii
ACBA.0922.00333	T	no change	7.18032033479732	A. baumannii
ACBA.0922.00334	T	no change	NA	A. baumannii
ACBA.0922.00335	NT	no change	9.45649472478092	A. baumannii
ACBA.0922.00336	NT	no change	NA	A. baumannii
ACBA.0922.00337	NT	no change	NA	A. baumannii
ACBA.0922.00338	T	no change	NA	A. baumannii
ACBA.0922.00339	NT	T>NT	6.88083896956741	A. baumannii
ACBA.0922.00340	T	no change	6.89185271863894	A. baumannii
ACBA.0922.00341	NT	T>NT	7.04665154058724	A. baumannii
ACBA.0922.00342	NT	T>NT	7.01148380015075	A. baumannii
ACBA.0922.00343	NT	T>NT	6.95009189289837	A. baumannii
ACBA.0922.00344	NT	no change	NA	A. baumannii
ACBA.0922.00345	NT	no change	NA	A. baumannii
ACBA.0922.00346	T	no change	9.09125332394138	A. baumannii
ACBA.0922.00347	T	no change	NA	A. baumannii
ACBA.0922.00348	NT	T>NT	NA	A. baumannii
ACBA.0922.00349	T	no change	6.85812993130725	A. baumannii
ACBA.0922.00350	T	no change	NA	A. baumannii
ACBA.0922.00351	T	no change	NA	A. baumannii
ACBA.0922.00352	T	no change	9.99481829453247	A. baumannii
ACBA.0922.00353	T	no change	9.88196631151711	A. baumannii
ACBA.0922.00354	T	no change	6.81813767894021	A. baumannii
ACBA.0922.00355	T	no change	NA	A. baumannii
ACBA.0922.00356	NT	no change	NA	A. baumannii
ACBA.0922.00357	NT	T>NT	7.34365553085182	A. baumannii
ACBA.0922.00358	NT	no change	NA	A. baumannii
ACBA.0922.00359	T	no change	6.945851367307	A. baumannii
ACBA.0922.00360	NT	no change	9.28165058651769	A. baumannii
ACBA.0922.00361	T	no change	8.93295524878736	A. baumannii
ACBA.0922.00362	T	NT>T	9.45871785328007	A. baumannii
ACBA.0922.00363	T	NT>T	10.1952118308532	A. baumannii
ACBA.0922.00364	NT	T>NT	NA	A. baumannii
ACBA.0922.00365	T	no change	9.76148851148006	A. baumannii
ACBA.0922.00366	T	NT>T	9.85006896175981	A. baumannii
ACBA.0922.00367	T	no change	NA	A. baumannii
ACBA.0922.00368	NT	T>NT	NA	A. baumannii
ACBA.0922.00369	T	no change	8.82414429204457	A. baumannii
ACBA.0922.00370	NT	no change	NA	A. baumannii
ACBA.0922.00371	NT	no change	NA	A. baumannii
ACBA.0922.00372	NT	no change	NA	A. baumannii
ACBA.0922.00373	NT	no change	NA	A. baumannii
ACBA.0922.00374	T	no change	NA	A. baumannii
ACBA.0922.00375	T	no change	NA	A. baumannii
ACBA.0922.00376	NT	T>NT	8.95615792790428	A. baumannii
ACBA.0922.00377	T	no change	7.8200256400038	A. baumannii
ACBA.0922.00378	T	no change	9.04372102625201	A. baumannii
ACBA.0922.00379	T	no change	6.93287191980436	A. baumannii
ACBA.0922.00380	T	no change	7.33746540694575	A. baumannii
ACBA.0922.00381	T	no change	8.98863627131021	A. baumannii
ACBA.0922.00382	NT	T>NT	6.7178346061145	A. baumannii
ACBA.0922.00383	T	no change	9.4915721600072	A. baumannii
ACBA.0922.00384	T	no change	7.52512696408302	A. baumannii
ACBA.0922.00385	NT	no change	NA	A. baumannii
ACBA.0922.00386	NT	no change	NA	A. baumannii
ACBA.0922.00387	T	no change	NA	A. baumannii
ACBA.0922.00388	NT	no change	NA	A. baumannii
ACBA.0922.00389	T	no change	6.88239234839897	A. baumannii
ACBA.0922.00390	T	no change	9.73464715041673	A. baumannii
ACBA.0922.00391	NT	T>NT	NA	A. baumannii
ACBA.0922.00392	NT	no change	9.74880166345089	A. baumannii
ACBA.0922.00393	NT	T>NT	8.37803733994389	A. baumannii
ACBA.0922.00394	T	no change	7.40021045924186	A. baumannii
ACBA.0922.00395	T	no change	NA	A. baumannii
ACBA.0922.00396	T	no change	NA	A. baumannii
ACBA.0922.00397	T	no change	6.87673721171446	A. baumannii
ACBA.0922.00398	T	no change	6.88462470050882	A. baumannii
ACBA.0922.00399	T	no change	NA	A. baumannii
ACBA.0922.00400	T	no change	9.43418072367158	A. baumannii
ACBA.0922.00401	T	no change	9.64338464379227	A. baumannii
ACBA.0922.00402	NT	no change	NA	A. baumannii
ACBA.0922.00403	T	no change	9.25116455664875	A. baumannii
ACBA.0922.00404	T	no change	9.60370646134445	A. baumannii
ACBA.0922.00405	NT	T>NT	NA	A. baumannii
ACBA.0922.00406	NT	no change	NA	A. baumannii
ACBA.0922.00407	T	no change	NA	A. baumannii
ACBA.0922.00408	T	no change	NA	A. baumannii
ACBA.0922.00409	NT	no change	NA	A. baumannii
ACBA.0922.00410	NT	T>NT	8.79085690101654	A. baumannii
ACBA.0922.00411	T	no change	6.94601087242908	A. baumannii
ACBA.0922.00412	NT	no change	9.47207963011175	A. baumannii
ACBA.0922.00413	T	NT>T	NA	A. baumannii
ACBA.0922.00414	NT	T>NT	9.2171841050424	A. baumannii
ACBA.0922.00415	NT	T>NT	NA	A. baumannii
ACBA.0922.00416	T	no change	6.89833594909257	A. baumannii
ACBA.0922.00417	T	no change	NA	A. baumannii
ACBA.0922.00418	NT	no change	NA	A. baumannii
ACBA.0922.00419	T	no change	9.93265453436675	A. baumannii
ACBA.0922.00420	T	no change	7.17139101471628	A. baumannii
ACBA.0922.00421	T	no change	NA	A. baumannii
ACBA.0922.00422	T	no change	NA	A. baumannii
ACBA.0922.00423	T	no change	6.7460881055476	A. baumannii
ACBA.0922.00424	NT	T>NT	NA	A. baumannii
ACBA.0922.00425	NT	T>NT	7.99898025431035	A. baumannii
ACBA.0922.00426	T	no change	NA	A. baumannii
ACBA.0922.00427	T	no change	7.04759876408295	A. baumannii
ACBA.0922.00428	NT	no change	9.58035013490141	A. baumannii
ACBA.0922.00429	NT	T>NT	7.62579267742253	A. baumannii
ACBA.0922.00430	T	no change	NA	A. baumannii
ACBA.0922.00431	T	no change	9.49050587541296	A. baumannii
ACBA.0922.00432	T	no change	6.76345890855796	A. baumannii
ACBA.0922.00433	T	no change	NA	A. baumannii
ACBA.0922.00434	T	no change	NA	A. baumannii
ACBA.0922.00435	T	no change	6.99797108854589	A. baumannii
ACBA.0922.00436	NT	no change	9.62830719655458	A. baumannii
ACBA.0922.00437	NT	T>NT	6.34463864533188	A. baumannii
ACBA.0922.00438	T	no change	9.63203464761849	A. baumannii
ACBA.0922.00439	T	no change	6.95997166043264	A. baumannii
ACBA.0922.00440	NT	no change	NA	A. baumannii
ACBA.0922.00441	NT	no change	9.29051212468452	A. baumannii
ACBA.0922.00442	T	no change	9.25353079999961	A. baumannii
ACBA.0922.00443	NT	no change	8.86919038432437	A. baumannii
ACBA.0922.00444	T	no change	NA	A. baumannii
ACBA.0922.00445	T	no change	9.46266883813019	A. baumannii
ACBA.0922.00446	T	no change	NA	A. baumannii
ACBA.0922.00447	NT	T>NT	9.0195453842784	A. baumannii
ACBA.0922.00448	T	no change	7.77062774338258	A. baumannii
ACBA.0922.00449	NT	no change	NA	A. baumannii
ACBA.0922.00450	NT	T>NT	8.30081072229193	A. baumannii
ACBA.0922.00451	T	NT>T	9.5655007659335	A. baumannii
ACBA.0922.00452	NT	no change	9.23890889239876	A. baumannii
ACBA.0922.00453	T	no change	6.86763269001082	A. baumannii
ACBA.0922.00454	T	NT>T	8.71870502304396	A. baumannii
ACBA.0922.00455	NT	T>NT	7.52011680711558	A. baumannii
ACBA.0922.00456	T	no change	8.7704996682741	A. baumannii
ACBA.0922.00457	T	no change	9.02111481979787	A. baumannii
ACBA.0922.00458	NT	no change	9.6479491838351	A. baumannii
ACBA.0922.00459	NT	T>NT	7.48282030874845	A. baumannii
ACBA.0922.00460	NT	no change	7.84960614618154	A. baumannii
ACBA.0922.00461	T	no change	6.48819780782092	A. baumannii
ACBA.0922.00462	T	no change	NA	A. baumannii
ACBA.0922.00463	T	no change	9.45418780560204	A. baumannii
ACBA.0922.00464	T	no change	9.44923648783072	A. baumannii
ACBA.0922.00465	NT	no change	NA	A. baumannii
ACBA.0922.00466	T	no change	9.45036736102753	A. baumannii
ACBA.0922.00467	NT	no change	NA	A. baumannii
ACBA.0922.00468	T	no change	8.91510881629598	A. baumannii
ACBA.0922.00469	NT	T>NT	7.1649285442038	A. baumannii
ACBA.0922.00470	T	no change	8.89650270403806	A. baumannii
ACBA.0922.00471	NT	no change	8.6647851902772	A. baumannii
ACBA.0922.00472	T	no change	NA	A. baumannii
ACBA.0922.00473	NT	T>NT	6.98622489115319	A. baumannii
ACBA.0922.00474	T	no change	NA	A. baumannii
ACBA.0922.00475	T	no change	8.83708494351709	A. baumannii
ACBA.0922.00476	NT	no change	9.39359775507665	A. baumannii
ACBA.0922.00477	T	no change	8.80762986499403	A. baumannii
ACBA.0922.00478	T	no change	7.08404758198868	A. baumannii
ACBA.0922.00479	T	no change	7.10090098838288	A. baumannii
ACBA.0922.00480	NT	no change	NA	A. baumannii
ACBA.0922.00481	T	no change	NA	A. baumannii
ACBA.0922.00482	NT	T>NT	6.96064421061804	A. baumannii
ACBA.0922.00483	T	no change	7.01708362394162	A. baumannii
ACBA.0922.00484	NT	no change	9.46580747582281	A. baumannii
ACBA.0922.00485	NT	T>NT	NA	A. baumannii
ACBA.0922.00486	T	no change	9.06620622985189	A. baumannii
ACBA.0922.00487	T	no change	8.83179707776067	A. baumannii
ACBA.0922.00488	T	no change	6.24748764596202	A. baumannii
ACBA.0922.00489	T	no change	NA	A. baumannii
ACBA.0922.00490	NT	no change	NA	A. baumannii
ACBA.0922.00491	T	no change	7.02478482492141	A. baumannii
ACBA.0922.00492	T	no change	9.11469393410596	A. baumannii
ACBA.0922.00493	T	no change	6.45436512109929	A. baumannii
ACBA.0922.00494	NT	T>NT	7.89280388815037	A. baumannii
ACBA.0922.00495	NT	no change	9.03042975339217	A. baumannii
ACBA.0922.00496	T	no change	7.44090417776778	A. baumannii
ACBA.0922.00497	NT	T>NT	NA	A. baumannii
LEPN.1221.00001	T	no change	NA	L. pneumophila
LEPN.1221.00002	NT	no change	NA	L. pneumophila
LEPN.1221.00003	T	no change	NA	L. pneumophila
LEPN.1221.00004	T	no change	10.5385757853082	L. pneumophila
LEPN.1221.00005	T	no change	NA	L. pneumophila
LEPN.1221.00006	NT	T>NT	10.3209185699345	L. pneumophila
LEPN.1221.00007	NT	no change	NA	L. pneumophila
LEPN.1221.00008	NT	T>NT	10.7177784206314	L. pneumophila
LEPN.1221.00009	NT	T>NT	NA	L. pneumophila
LEPN.1221.00010	NT	T>NT	NA	L. pneumophila
LEPN.1221.00011	NT	no change	NA	L. pneumophila
LEPN.1221.00012	NT	T>NT	NA	L. pneumophila
LEPN.1221.00013	T	no change	NA	L. pneumophila
LEPN.1221.00014	T	no change	NA	L. pneumophila
LEPN.1221.00015	NT	no change	NA	L. pneumophila
LEPN.1221.00016	NT	no change	NA	L. pneumophila
LEPN.1221.00017	NT	T>NT	NA	L. pneumophila
LEPN.1221.00018	T	no change	NA	L. pneumophila
LEPN.1221.00019	NT	T>NT	11.9612739235661	L. pneumophila
LEPN.1221.00020	NT	T>NT	NA	L. pneumophila
LEPN.1221.00021	NT	T>NT	NA	L. pneumophila
LEPN.1221.00022	T	no change	NA	L. pneumophila
LEPN.1221.00023	T	no change	9.0889301223602	L. pneumophila
LEPN.1221.00024	T	no change	NA	L. pneumophila
LEPN.1221.00025	NT	no change	NA	L. pneumophila
LEPN.1221.00026	T	no change	NA	L. pneumophila
LEPN.1221.00027	T	no change	NA	L. pneumophila
LEPN.1221.00028	NT	no change	NA	L. pneumophila
LEPN.1221.00029	NT	no change	10.3133276773867	L. pneumophila
LEPN.1221.00030	T	no change	11.1564144515791	L. pneumophila
LEPN.1221.00031	NT	T>NT	NA	L. pneumophila
LEPN.1221.00032	NT	no change	NA	L. pneumophila
LEPN.1221.00033	NT	no change	NA	L. pneumophila
LEPN.1221.00034	NT	T>NT	10.3723034048667	L. pneumophila
LEPN.1221.00035	NT	T>NT	NA	L. pneumophila
LEPN.1221.00036	NT	T>NT	NA	L. pneumophila
LEPN.1221.00037	T	no change	NA	L. pneumophila
LEPN.1221.00038	T	no change	10.8534037603959	L. pneumophila
LEPN.1221.00039	T	no change	NA	L. pneumophila
LEPN.1221.00040	T	no change	9.08847684547119	L. pneumophila
LEPN.1221.00041	NT	no change	NA	L. pneumophila
LEPN.1221.00042	NT	no change	NA	L. pneumophila
LEPN.1221.00043	NT	T>NT	9.26034045888957	L. pneumophila
LEPN.1221.00044	T	NT>T	NA	L. pneumophila
LEPN.1221.00045	T	no change	NA	L. pneumophila
LEPN.1221.00046	T	no change	NA	L. pneumophila
LEPN.1221.00047	T	no change	NA	L. pneumophila
LEPN.1221.00048	NT	T>NT	NA	L. pneumophila
LEPN.1221.00049	T	no change	NA	L. pneumophila
LEPN.1221.00050	NT	T>NT	10.757973852446	L. pneumophila
LEPN.1221.00051	NT	no change	NA	L. pneumophila
LEPN.1221.00052	NT	T>NT	NA	L. pneumophila
LEPN.1221.00053	NT	no change	NA	L. pneumophila
LEPN.1221.00054	NT	T>NT	NA	L. pneumophila
LEPN.1221.00055	NT	no change	9.93621879614256	L. pneumophila
LEPN.1221.00056	NT	T>NT	NA	L. pneumophila
LEPN.1221.00057	NT	T>NT	NA	L. pneumophila
LEPN.1221.00058	NT	T>NT	NA	L. pneumophila
LEPN.1221.00059	NT	T>NT	10.6529897880041	L. pneumophila
LEPN.1221.00060	NT	T>NT	NA	L. pneumophila
LEPN.1221.00061	NT	T>NT	10.4368097961898	L. pneumophila
LEPN.1221.00062	NT	T>NT	7.70900946242844	L. pneumophila
LEPN.1221.00063	T	no change	6.46806513070389	L. pneumophila
LEPN.1221.00064	T	no change	9.62163765137762	L. pneumophila
LEPN.1221.00065	T	no change	NA	L. pneumophila
LEPN.1221.00066	T	no change	NA	L. pneumophila
LEPN.1221.00067	NT	T>NT	NA	L. pneumophila
LEPN.1221.00068	T	no change	NA	L. pneumophila
LEPN.1221.00069	NT	T>NT	NA	L. pneumophila
LEPN.1221.00070	NT	T>NT	NA	L. pneumophila
LEPN.1221.00071	NT	T>NT	NA	L. pneumophila
LEPN.1221.00072	NT	no change	NA	L. pneumophila
LEPN.1221.00073	NT	T>NT	NA	L. pneumophila
LEPN.1221.00074	T	no change	NA	L. pneumophila
LEPN.1221.00075	T	no change	NA	L. pneumophila
LEPN.1221.00076	NT	no change	NA	L. pneumophila
LEPN.1221.00077	T	NT>T	NA	L. pneumophila
LEPN.1221.00078	NT	no change	8.15064884466798	L. pneumophila
LEPN.1221.00079	T	NT>T	11.8404951486053	L. pneumophila
LEPN.1221.00080	T	NT>T	NA	L. pneumophila
LEPN.1221.00081	T	no change	NA	L. pneumophila
LEPN.1221.00082	NT	no change	NA	L. pneumophila
LEPN.1221.00083	T	no change	NA	L. pneumophila
LEPN.1221.00084	NT	no change	NA	L. pneumophila
LEPN.1221.00085	NT	no change	10.6615391854273	L. pneumophila
LEPN.1221.00086	NT	T>NT	NA	L. pneumophila
LEPN.1221.00087	T	no change	10.1726120038222	L. pneumophila
LEPN.1221.00088	NT	T>NT	10.4669726795451	L. pneumophila
LEPN.1221.00089	NT	T>NT	10.394341451217	L. pneumophila
LEPN.1221.00090	NT	T>NT	10.9134993790568	L. pneumophila
LEPN.1221.00091	T	no change	NA	L. pneumophila
LEPN.1221.00092	NT	no change	NA	L. pneumophila
LEPN.1221.00093	T	no change	NA	L. pneumophila
LEPN.1221.00094	NT	T>NT	NA	L. pneumophila
LEPN.1221.00095	NT	T>NT	NA	L. pneumophila
LEPN.1221.00096	T	no change	10.3899189841246	L. pneumophila
LEPN.1221.00097	NT	no change	NA	L. pneumophila
LEPN.1221.00098	NT	no change	NA	L. pneumophila
LEPN.1221.00099	NT	T>NT	NA	L. pneumophila
LEPN.1221.00100	T	no change	NA	L. pneumophila
LEPN.1221.00101	NT	T>NT	6.93997405222968	L. pneumophila
LEPN.1221.00102	T	no change	NA	L. pneumophila
LEPN.1221.00103	NT	no change	NA	L. pneumophila
LEPN.1221.00104	NT	no change	NA	L. pneumophila
LEPN.1221.00105	NT	no change	8.70312596410718	L. pneumophila
LEPN.1221.00106	NT	no change	8.60461170990786	L. pneumophila
LEPN.1221.00107	NT	no change	NA	L. pneumophila
LEPN.1221.00108	NT	T>NT	11.3023679315356	L. pneumophila
LEPN.1221.00109	NT	no change	10.4505333940471	L. pneumophila
LEPN.1221.00110	NT	no change	NA	L. pneumophila
LEPN.1221.00111	NT	no change	10.9688954786306	L. pneumophila
LEPN.1221.00112	NT	no change	NA	L. pneumophila
LEPN.1221.00113	NT	T>NT	7.37600927105994	L. pneumophila
LEPN.1221.00114	NT	T>NT	10.2406157439455	L. pneumophila
LEPN.1221.00115	NT	T>NT	6.43278242159581	L. pneumophila
LEPN.1221.00116	T	no change	9.50807151473754	L. pneumophila
LEPN.1221.00117	T	NT>T	NA	L. pneumophila
LEPN.1221.00118	NT	T>NT	9.6978436062587	L. pneumophila
LEPN.1221.00119	NT	no change	NA	L. pneumophila
LEPN.1221.00120	NT	T>NT	10.5537302865483	L. pneumophila
LEPN.1221.00121	T	NT>T	NA	L. pneumophila
LEPN.1221.00122	T	no change	NA	L. pneumophila
LEPN.1221.00123	NT	no change	9.0341191831486	L. pneumophila
LEPN.1221.00124	T	no change	9.31922083858671	L. pneumophila
LEPN.1221.00125	T	no change	10.3684158749943	L. pneumophila
LEPN.1221.00126	NT	no change	NA	L. pneumophila
LEPN.1221.00127	NT	no change	9.7445186492654	L. pneumophila
LEPN.1221.00128	T	no change	NA	L. pneumophila
LEPN.1221.00129	T	no change	10.5568376516659	L. pneumophila
LEPN.1221.00130	T	no change	NA	L. pneumophila
LEPN.1221.00131	T	no change	NA	L. pneumophila
LEPN.1221.00132	NT	T>NT	NA	L. pneumophila
LEPN.1221.00133	NT	T>NT	NA	L. pneumophila
LEPN.1221.00134	T	no change	12.1300320703364	L. pneumophila
LEPN.1221.00135	NT	no change	NA	L. pneumophila
LEPN.1221.00136	NT	no change	8.37525992371846	L. pneumophila
LEPN.1221.00137	NT	T>NT	NA	L. pneumophila
LEPN.1221.00138	NT	T>NT	NA	L. pneumophila
LEPN.1221.00139	NT	no change	NA	L. pneumophila
LEPN.1221.00140	NT	T>NT	NA	L. pneumophila
LEPN.1221.00141	NT	no change	NA	L. pneumophila
LEPN.1221.00142	T	no change	NA	L. pneumophila
LEPN.1221.00143	NT	no change	NA	L. pneumophila
LEPN.1221.00144	T	no change	6.50533952999902	L. pneumophila
LEPN.1221.00145	NT	no change	NA	L. pneumophila
LEPN.1221.00146	NT	no change	8.76669288605187	L. pneumophila
LEPN.1221.00147	NT	no change	NA	L. pneumophila
LEPN.1221.00148	T	no change	NA	L. pneumophila
LEPN.1221.00149	NT	T>NT	NA	L. pneumophila
LEPN.1221.00150	T	no change	NA	L. pneumophila
LEPN.1221.00151	T	no change	NA	L. pneumophila
LEPN.1221.00152	NT	no change	NA	L. pneumophila
LEPN.1221.00153	NT	T>NT	11.3062032110681	L. pneumophila
LEPN.1221.00154	T	no change	NA	L. pneumophila
LEPN.1221.00155	T	no change	8.96532228373268	L. pneumophila
LEPN.1221.00156	NT	T>NT	NA	L. pneumophila
LEPN.1221.00157	NT	no change	NA	L. pneumophila
LEPN.1221.00158	NT	no change	NA	L. pneumophila
LEPN.1221.00159	NT	no change	NA	L. pneumophila
LEPN.1221.00160	NT	T>NT	NA	L. pneumophila
LEPN.1221.00161	T	no change	NA	L. pneumophila
LEPN.1221.00162	NT	no change	10.9322612156428	L. pneumophila
LEPN.1221.00163	NT	no change	NA	L. pneumophila
LEPN.1221.00164	NT	no change	NA	L. pneumophila
LEPN.1221.00165	NT	no change	NA	L. pneumophila
LEPN.1221.00166	NT	no change	NA	L. pneumophila
LEPN.1221.00167	NT	no change	NA	L. pneumophila
LEPN.1221.00168	NT	no change	NA	L. pneumophila
LEPN.1221.00169	NT	no change	8.98250411466709	L. pneumophila
LEPN.1221.00170	T	no change	NA	L. pneumophila
LEPN.1221.00171	NT	no change	12.3163786662326	L. pneumophila
LEPN.1221.00172	NT	T>NT	NA	L. pneumophila
LEPN.1221.00173	T	no change	7.34466944199066	L. pneumophila
LEPN.1221.00174	NT	no change	NA	L. pneumophila
LEPN.1221.00175	NT	no change	NA	L. pneumophila
LEPN.1221.00176	NT	no change	NA	L. pneumophila
LEPN.1221.00177	NT	no change	NA	L. pneumophila
LEPN.1221.00178	NT	no change	NA	L. pneumophila
LEPN.1221.00179	T	no change	NA	L. pneumophila
LEPN.1221.00180	T	no change	NA	L. pneumophila
LEPN.1221.00181	NT	T>NT	NA	L. pneumophila
LEPN.1221.00182	T	no change	NA	L. pneumophila
LEPN.1221.00183	NT	T>NT	NA	L. pneumophila
LEPN.1221.00184	NT	no change	NA	L. pneumophila
LEPN.1221.00185	T	no change	NA	L. pneumophila
LEPN.1221.00186	NT	no change	NA	L. pneumophila
LEPN.1221.00187	NT	no change	NA	L. pneumophila
LEPN.1221.00188	NT	no change	NA	L. pneumophila
LEPN.1221.00189	NT	no change	NA	L. pneumophila
LEPN.1221.00190	NT	no change	NA	L. pneumophila
LEPN.1221.00191	NT	no change	8.8856475770567	L. pneumophila
LEPN.1221.00192	NT	no change	NA	L. pneumophila
LEPN.1221.00193	NT	no change	NA	L. pneumophila
LEPN.1221.00194	NT	no change	NA	L. pneumophila
LEPN.1221.00195	NT	no change	NA	L. pneumophila
LEPN.1221.00196	NT	no change	NA	L. pneumophila
LEPN.1221.00197	NT	no change	NA	L. pneumophila
LEPN.1221.00198	T	no change	NA	L. pneumophila
LEPN.1221.00199	NT	no change	NA	L. pneumophila
LEPN.1221.00200	T	NT>T	NA	L. pneumophila
LEPN.1221.00201	NT	no change	NA	L. pneumophila
LEPN.1221.00202	T	no change	NA	L. pneumophila
LEPN.1221.00203	NT	no change	NA	L. pneumophila
LEPN.1221.00204	NT	T>NT	11.1428839224437	L. pneumophila
LEPN.1221.00205	T	no change	NA	L. pneumophila
LEPN.1221.00206	T	NT>T	9.41029044705847	L. pneumophila
LEPN.1221.00207	T	no change	NA	L. pneumophila
LEPN.1221.00208	T	no change	12.1951742475204	L. pneumophila
LEPN.1221.00209	T	no change	9.87086514879809	L. pneumophila
LEPN.1221.00210	NT	no change	NA	L. pneumophila
LEPN.1221.00211	NT	no change	NA	L. pneumophila
LEPN.1221.00212	T	no change	NA	L. pneumophila
LEPN.1221.00213	NT	no change	NA	L. pneumophila
LEPN.1221.00214	T	NT>T	NA	L. pneumophila
LEPN.1221.00215	T	NT>T	NA	L. pneumophila
LEPN.1221.00216	NT	T>NT	NA	L. pneumophila
LEPN.1221.00217	T	no change	NA	L. pneumophila
LEPN.1221.00218	T	no change	8.25747727046875	L. pneumophila
LEPN.1221.00219	NT	no change	9.87086514879809	L. pneumophila
LEPN.1221.00220	NT	no change	NA	L. pneumophila
LEPN.1221.00221	T	NT>T	NA	L. pneumophila
LEPN.1221.00222	NT	no change	NA	L. pneumophila
LEPN.1221.00223	NT	T>NT	NA	L. pneumophila
LEPN.1221.00224	NT	no change	NA	L. pneumophila
LEPN.1221.00225	NT	no change	9.68781257157537	L. pneumophila
LEPN.1221.00226	NT	no change	NA	L. pneumophila
LEPN.1221.00227	NT	no change	NA	L. pneumophila
LEPN.1221.00228	NT	no change	NA	L. pneumophila
LEPN.1221.00229	NT	no change	NA	L. pneumophila
LEPN.1221.00230	NT	no change	NA	L. pneumophila
LEPN.1221.00231	NT	no change	NA	L. pneumophila
LEPN.1221.00232	NT	no change	11.5783526415104	L. pneumophila
LEPN.1221.00233	NT	no change	NA	L. pneumophila
LEPN.1221.00234	NT	no change	NA	L. pneumophila
LEPN.1221.00235	T	no change	NA	L. pneumophila
LEPN.1221.00236	NT	no change	NA	L. pneumophila
LEPN.1221.00237	T	no change	NA	L. pneumophila
LEPN.1221.00238	T	no change	NA	L. pneumophila
LEPN.1221.00239	T	no change	NA	L. pneumophila
LEPN.1221.00240	T	no change	NA	L. pneumophila
LEPN.1221.00241	T	NT>T	10.5713342623546	L. pneumophila
LEPN.1221.00242	NT	no change	NA	L. pneumophila
LEPN.1221.00243	T	no change	NA	L. pneumophila
LEPN.1221.00244	T	no change	NA	L. pneumophila
LEPN.1221.00245	T	no change	NA	L. pneumophila
LEPN.1221.00246	T	no change	NA	L. pneumophila
LEPN.1221.00247	T	no change	10.5313560788341	L. pneumophila
LEPN.1221.00248	T	no change	NA	L. pneumophila
LEPN.1221.00249	NT	no change	NA	L. pneumophila
LEPN.1221.00250	T	no change	NA	L. pneumophila
LEPN.1221.00251	T	no change	NA	L. pneumophila
LEPN.1221.00252	T	no change	NA	L. pneumophila
LEPN.1221.00253	NT	T>NT	NA	L. pneumophila
LEPN.1221.00254	NT	T>NT	NA	L. pneumophila
LEPN.1221.00255	NT	no change	NA	L. pneumophila
LEPN.1221.00256	NT	T>NT	NA	L. pneumophila
LEPN.1221.00257	NT	T>NT	NA	L. pneumophila
LEPN.1221.00258	NT	no change	10.8097472572852	L. pneumophila
LEPN.1221.00259	T	no change	NA	L. pneumophila
LEPN.1221.00260	NT	no change	NA	L. pneumophila
LEPN.1221.00261	NT	no change	NA	L. pneumophila
LEPN.1221.00262	NT	no change	NA	L. pneumophila
LEPN.1221.00263	NT	no change	NA	L. pneumophila
LEPN.1221.00264	NT	no change	NA	L. pneumophila
LEPN.1221.00265	T	no change	8.68138665949776	L. pneumophila
LEPN.1221.00266	NT	T>NT	NA	L. pneumophila
LEPN.1221.00267	NT	no change	11.8329385730301	L. pneumophila
LEPN.1221.00268	NT	no change	NA	L. pneumophila
LEPN.1221.00269	NT	no change	NA	L. pneumophila
LEPN.1221.00270	T	no change	NA	L. pneumophila
LEPN.1221.00271	T	no change	NA	L. pneumophila
LEPN.1221.00272	NT	no change	NA	L. pneumophila
LEPN.1221.00273	NT	no change	NA	L. pneumophila
LEPN.1221.00274	T	no change	11.7595407332229	L. pneumophila
LEPN.1221.00275	T	no change	9.74127692686326	L. pneumophila
LEPN.1221.00276	T	no change	11.0993240822551	L. pneumophila
LEPN.1221.00277	T	no change	NA	L. pneumophila
LEPN.1221.00278	NT	no change	NA	L. pneumophila
LEPN.1221.00279	T	no change	NA	L. pneumophila
LEPN.1221.00280	T	no change	NA	L. pneumophila
LEPN.1221.00281	NT	T>NT	NA	L. pneumophila
LEPN.1221.00282	T	no change	11.8935643882059	L. pneumophila
LEPN.1221.00283	T	no change	NA	L. pneumophila
LEPN.1221.00284	T	no change	NA	L. pneumophila
LEPN.1221.00285	NT	no change	NA	L. pneumophila
LEPN.1221.00286	NT	no change	NA	L. pneumophila
LEPN.1221.00287	T	no change	NA	L. pneumophila
LEPN.1221.00288	T	no change	10.1294211001407	L. pneumophila
LEPN.1221.00289	NT	T>NT	NA	L. pneumophila
LEPN.1221.00290	T	no change	10.6590033904022	L. pneumophila
LEPN.1221.00291	NT	no change	9.81706931641401	L. pneumophila
LEPN.1221.00292	NT	no change	NA	L. pneumophila
LEPN.1221.00293	NT	no change	NA	L. pneumophila
LEPN.1221.00294	NT	no change	NA	L. pneumophila
LEPN.1221.00295	NT	no change	9.48097559637955	L. pneumophila
LEPN.1221.00296	T	no change	NA	L. pneumophila
LEPN.1221.00297	NT	no change	8.91238558641551	L. pneumophila
LEPN.1221.00298	T	no change	NA	L. pneumophila
LEPN.1221.00299	T	no change	NA	L. pneumophila
LEPN.1221.00300	T	no change	NA	L. pneumophila
LEPN.1221.00301	NT	T>NT	NA	L. pneumophila
LEPN.1221.00302	NT	T>NT	NA	L. pneumophila
LEPN.1221.00303	T	no change	NA	L. pneumophila
LEPN.1221.00304	T	no change	NA	L. pneumophila
LEPN.1221.00305	T	no change	NA	L. pneumophila
LEPN.1221.00306	T	no change	NA	L. pneumophila
LEPN.1221.00307	T	no change	NA	L. pneumophila
LEPN.1221.00308	T	no change	10.5260585967564	L. pneumophila
LEPN.1221.00309	T	no change	NA	L. pneumophila
LEPN.1221.00310	T	no change	NA	L. pneumophila
LEPN.1221.00311	T	no change	NA	L. pneumophila
LEPN.1221.00312	T	no change	NA	L. pneumophila
LEPN.1221.00313	T	no change	10.830693516359	L. pneumophila
LEPN.1221.00314	T	no change	NA	L. pneumophila
LEPN.1221.00315	NT	no change	NA	L. pneumophila
LEPN.1221.00316	NT	no change	NA	L. pneumophila
LEPN.1221.00317	T	no change	NA	L. pneumophila
LEPN.1221.00318	T	no change	NA	L. pneumophila
LEPN.1221.00319	T	no change	NA	L. pneumophila
LEPN.1221.00320	T	NT>T	NA	L. pneumophila
LEPN.1221.00321	T	no change	NA	L. pneumophila
LEPN.1221.00322	T	no change	10.6835072326332	L. pneumophila
LEPN.1221.00323	T	no change	NA	L. pneumophila
LEPN.1221.00324	T	no change	NA	L. pneumophila
LEPN.1221.00325	T	no change	NA	L. pneumophila
LEPN.1221.00326	T	no change	NA	L. pneumophila
LEPN.1221.00327	NT	T>NT	NA	L. pneumophila
LEPN.1221.00328	T	no change	NA	L. pneumophila
LEPN.1221.00329	T	no change	NA	L. pneumophila
LEPN.1221.00330	NT	no change	NA	L. pneumophila
LEPN.1221.00331	NT	no change	NA	L. pneumophila
LEPN.1221.00332	T	no change	NA	L. pneumophila
LEPN.1221.00333	NT	T>NT	11.3253399870735	L. pneumophila
LEPN.1221.00334	NT	no change	NA	L. pneumophila
LEPN.1221.00335	T	no change	NA	L. pneumophila
LEPN.1221.00336	T	no change	NA	L. pneumophila
LEPN.1221.00337	T	no change	NA	L. pneumophila
LEPN.1221.00338	T	no change	NA	L. pneumophila
LEPN.1221.00339	T	no change	NA	L. pneumophila
LEPN.1221.00340	T	no change	NA	L. pneumophila
LEPN.1221.00341	T	no change	NA	L. pneumophila
LEPN.1221.00342	T	no change	NA	L. pneumophila
LEPN.1221.00343	NT	no change	NA	L. pneumophila
LEPN.1221.00344	NT	no change	NA	L. pneumophila
LEPN.1221.00345	T	no change	6.15966004742321	L. pneumophila
LEPN.1221.00346	T	no change	NA	L. pneumophila
LEPN.1221.00347	NT	T>NT	NA	L. pneumophila
LEPN.1221.00348	T	NT>T	NA	L. pneumophila
LEPN.1221.00349	NT	no change	NA	L. pneumophila
LEPN.1221.00350	NT	T>NT	NA	L. pneumophila
LEPN.1221.00351	NT	no change	NA	L. pneumophila
LEPN.1221.00352	NT	no change	8.97813439641787	L. pneumophila
LEPN.1221.00353	NT	no change	9.02963298651117	L. pneumophila
LEPN.1221.00354	T	no change	NA	L. pneumophila
LEPN.1221.00355	T	no change	NA	L. pneumophila
LEPN.1221.00356	T	no change	NA	L. pneumophila
LEPN.1221.00357	NT	T>NT	10.7185519020756	L. pneumophila
LEPN.1221.00358	NT	no change	NA	L. pneumophila
LEPN.1221.00359	T	no change	NA	L. pneumophila
LEPN.1221.00360	T	no change	NA	L. pneumophila
LEPN.1221.00361	T	no change	NA	L. pneumophila
LEPN.1221.00362	NT	T>NT	NA	L. pneumophila
LEPN.1221.00363	T	NT>T	7.31234366102176	L. pneumophila
LEPN.1221.00364	NT	T>NT	10.2114461633924	L. pneumophila
LEPN.1221.00365	NT	no change	NA	L. pneumophila
LEPN.1221.00366	T	no change	9.60681514388671	L. pneumophila
LEPN.1221.00367	T	no change	NA	L. pneumophila
LEPN.1221.00368	T	no change	10.4931449810672	L. pneumophila
LEPN.1221.00369	T	no change	NA	L. pneumophila
LEPN.1221.00370	NT	T>NT	NA	L. pneumophila
LEPN.1221.00371	NT	no change	NA	L. pneumophila
LEPN.1221.00372	NT	T>NT	9.85433051165676	L. pneumophila
LEPN.1221.00373	T	no change	NA	L. pneumophila
LEPN.1221.00374	NT	no change	NA	L. pneumophila
LEPN.1221.00375	T	no change	NA	L. pneumophila
LEPN.1221.00376	NT	no change	10.1175523725045	L. pneumophila
LEPN.1221.00377	T	no change	NA	L. pneumophila
LEPN.1221.00378	T	no change	NA	L. pneumophila
LEPN.1221.00379	T	no change	NA	L. pneumophila
LEPN.1221.00380	NT	no change	NA	L. pneumophila
LEPN.1221.00381	NT	T>NT	NA	L. pneumophila
LEPN.1221.00382	T	no change	NA	L. pneumophila
LEPN.1221.00383	T	no change	NA	L. pneumophila
LEPN.1221.00384	T	no change	NA	L. pneumophila
LEPN.1221.00385	T	no change	NA	L. pneumophila
LEPN.1221.00386	T	NT>T	10.3790302044213	L. pneumophila
LEPN.1221.00387	T	no change	NA	L. pneumophila
LEPN.1221.00388	NT	T>NT	NA	L. pneumophila
LEPN.1221.00389	NT	no change	NA	L. pneumophila
LEPN.1221.00390	T	no change	NA	L. pneumophila
LEPN.1221.00391	T	no change	10.2202158093882	L. pneumophila
LEPN.1221.00392	T	no change	NA	L. pneumophila
LEPN.1221.00393	NT	T>NT	11.4862124321663	L. pneumophila
LEPN.1221.00394	T	no change	NA	L. pneumophila
LEPN.1221.00395	T	no change	11.4711294410598	L. pneumophila
LEPN.1221.00396	T	no change	NA	L. pneumophila
LEPN.1221.00397	T	no change	NA	L. pneumophila
LEPN.1221.00398	T	no change	8.2999517332207	L. pneumophila
LEPN.1221.00399	T	no change	NA	L. pneumophila
LEPN.1221.00400	T	no change	NA	L. pneumophila
LEPN.1221.00401	NT	T>NT	6.71430574203628	L. pneumophila
LEPN.1221.00402	NT	T>NT	NA	L. pneumophila
LEPN.1221.00403	T	no change	NA	L. pneumophila
LEPN.1221.00404	T	no change	NA	L. pneumophila
LEPN.1221.00405	T	no change	NA	L. pneumophila
LEPN.1221.00406	T	no change	NA	L. pneumophila
LEPN.1221.00407	NT	no change	7.94233910561308	L. pneumophila
LEPN.1221.00408	T	NT>T	NA	L. pneumophila
LEPN.1221.00409	T	no change	NA	L. pneumophila
LEPN.1221.00410	T	no change	NA	L. pneumophila
LEPN.1221.00411	NT	T>NT	6.62352950071627	L. pneumophila
LEPN.1221.00412	T	no change	7.53920235207188	L. pneumophila
LEPN.1221.00413	T	no change	NA	L. pneumophila
LEPN.1221.00414	T	no change	11.1536712025195	L. pneumophila
LEPN.1221.00415	NT	no change	NA	L. pneumophila
LEPN.1221.00416	T	no change	9.29835873529148	L. pneumophila
LEPN.1221.00417	T	no change	NA	L. pneumophila
LEPN.1221.00418	T	no change	NA	L. pneumophila
LEPN.1221.00419	T	no change	NA	L. pneumophila
LEPN.1221.00420	T	no change	NA	L. pneumophila
LEPN.1221.00421	T	no change	NA	L. pneumophila
LEPN.1221.00422	T	no change	NA	L. pneumophila
LEPN.1221.00423	NT	T>NT	NA	L. pneumophila
LEPN.1221.00424	T	no change	9.68266938334757	L. pneumophila
LEPN.1221.00425	T	no change	NA	L. pneumophila
LEPN.1221.00426	T	no change	NA	L. pneumophila
LEPN.1221.00427	T	no change	NA	L. pneumophila
LEPN.1221.00428	NT	T>NT	NA	L. pneumophila
LEPN.1221.00429	T	no change	NA	L. pneumophila
LEPN.1221.00430	NT	no change	NA	L. pneumophila
LEPN.1221.00431	NT	no change	10.8327275706946	L. pneumophila
LEPN.1221.00432	NT	no change	NA	L. pneumophila
LEPN.1221.00433	T	NT>T	NA	L. pneumophila
LEPN.1221.00434	T	no change	NA	L. pneumophila
LEPN.1221.00435	NT	no change	NA	L. pneumophila
LEPN.1221.00436	NT	T>NT	NA	L. pneumophila
LEPN.1221.00437	T	no change	NA	L. pneumophila
LEPN.1221.00438	NT	T>NT	NA	L. pneumophila
LEPN.1221.00439	T	no change	NA	L. pneumophila
LEPN.1221.00440	T	no change	9.74096093394761	L. pneumophila
LEPN.1221.00441	NT	no change	NA	L. pneumophila
LEPN.1221.00442	T	no change	NA	L. pneumophila
LEPN.1221.00443	T	no change	8.83849986062752	L. pneumophila
LEPN.1221.00444	NT	T>NT	NA	L. pneumophila
LEPN.1221.00445	T	no change	11.4488697588745	L. pneumophila
LEPN.1221.00446	T	no change	NA	L. pneumophila
LEPN.1221.00447	T	no change	10.5673179993671	L. pneumophila
LEPN.1221.00448	T	no change	NA	L. pneumophila
LEPN.1221.00449	T	no change	NA	L. pneumophila
LEPN.1221.00450	NT	T>NT	NA	L. pneumophila
LEPN.1221.00451	T	no change	NA	L. pneumophila
LEPN.1221.00452	T	no change	NA	L. pneumophila
LEPN.1221.00453	T	no change	NA	L. pneumophila
LEPN.1221.00454	NT	no change	11.4091236002149	L. pneumophila
LEPN.1221.00455	T	no change	NA	L. pneumophila
LEPN.1221.00456	T	no change	9.96735030289168	L. pneumophila
LEPN.1221.00457	T	no change	10.5999829268032	L. pneumophila
LEPN.1221.00458	T	no change	NA	L. pneumophila
LEPN.1221.00459	NT	T>NT	9.31716108107054	L. pneumophila
LEPN.1221.00460	T	no change	9.65274827590976	L. pneumophila
LEPN.1221.00461	NT	T>NT	NA	L. pneumophila
LEPN.1221.00462	T	no change	NA	L. pneumophila
LEPN.1221.00463	T	no change	NA	L. pneumophila
LEPN.1221.00464	T	no change	NA	L. pneumophila
LEPN.1221.00465	NT	no change	NA	L. pneumophila
LEPN.1221.00466	NT	no change	NA	L. pneumophila
LEPN.1221.00467	T	no change	NA	L. pneumophila
LEPN.1221.00468	NT	no change	NA	L. pneumophila
LEPN.1221.00469	T	no change	NA	L. pneumophila
LEPN.1221.00470	T	no change	NA	L. pneumophila
LEPN.1221.00471	NT	T>NT	NA	L. pneumophila
LEPN.1221.00472	T	no change	10.3353826417236	L. pneumophila
LEPN.1221.00473	T	no change	NA	L. pneumophila
LEPN.1221.00474	NT	no change	NA	L. pneumophila
LEPN.1221.00475	T	no change	NA	L. pneumophila
LEPN.1221.00476	T	no change	NA	L. pneumophila
LEPN.1221.00477	T	no change	NA	L. pneumophila
LEPN.1221.00478	T	no change	10.5136922853443	L. pneumophila
LEPN.1221.00479	NT	no change	NA	L. pneumophila
LEPN.1221.00480	T	no change	NA	L. pneumophila
LEPN.1221.00481	T	no change	NA	L. pneumophila
LEPN.1221.00482	T	no change	NA	L. pneumophila
LEPN.1221.00483	T	no change	NA	L. pneumophila
LEPN.1221.00484	NT	T>NT	NA	L. pneumophila
LEPN.1221.00485	T	no change	NA	L. pneumophila
LEPN.1221.00486	T	no change	NA	L. pneumophila
LEPN.1221.00487	NT	T>NT	9.36172783601759	L. pneumophila
LEPN.1221.00488	T	no change	NA	L. pneumophila
LEPN.1221.00489	NT	no change	NA	L. pneumophila
LEPN.1221.00490	T	no change	NA	L. pneumophila
LEPN.1221.00491	T	no change	8.52703470505149	L. pneumophila
LEPN.1221.00492	T	no change	NA	L. pneumophila
LEPN.1221.00493	T	NT>T	NA	L. pneumophila
LEPN.1221.00494	NT	no change	10.7902891093601	L. pneumophila
LEPN.1221.00495	NT	no change	NA	L. pneumophila
LEPN.1221.00496	NT	T>NT	NA	L. pneumophila
LEPN.1221.00497	NT	no change	NA	L. pneumophila
LEPN.1221.00498	T	no change	11.7085908451503	L. pneumophila
LEPN.1221.00499	T	no change	NA	L. pneumophila
LEPN.1221.00500	NT	no change	NA	L. pneumophila
LEPN.1221.00501	NT	no change	8.52295111178131	L. pneumophila
LEPN.1221.00502	T	no change	NA	L. pneumophila
LEPN.1221.00503	NT	T>NT	NA	L. pneumophila
LEPN.1221.00504	NT	T>NT	NA	L. pneumophila
LEPN.1221.00505	T	no change	NA	L. pneumophila
LEPN.1221.00506	T	no change	NA	L. pneumophila
LEPN.1221.00507	NT	no change	NA	L. pneumophila
LEPN.1221.00508	T	no change	NA	L. pneumophila
LEPN.1221.00509	T	no change	9.74352786657857	L. pneumophila
LEPN.1221.00510	T	no change	11.2826918146769	L. pneumophila
LEPN.1221.00511	T	no change	NA	L. pneumophila
LEPN.1221.00512	T	no change	NA	L. pneumophila
LEPN.1221.00513	T	no change	11.2555044380765	L. pneumophila
LEPN.1221.00514	T	no change	8.77564778693725	L. pneumophila
LEPN.1221.00515	T	no change	NA	L. pneumophila
LEPN.1221.00516	T	no change	NA	L. pneumophila
LEPN.1221.00517	T	no change	NA	L. pneumophila
LEPN.1221.00518	T	no change	NA	L. pneumophila
LEPN.1221.00519	T	no change	NA	L. pneumophila
LEPN.1221.00520	T	no change	NA	L. pneumophila
LEPN.1221.00521	T	no change	NA	L. pneumophila
LEPN.1221.00522	NT	T>NT	NA	L. pneumophila
LEPN.1221.00523	T	no change	NA	L. pneumophila
LEPN.1221.00524	T	no change	NA	L. pneumophila
LEPN.1221.00525	T	no change	NA	L. pneumophila
LEPN.1221.00526	T	no change	11.0930801416149	L. pneumophila
LEPN.1221.00527	T	NT>T	NA	L. pneumophila
LEPN.1221.00528	T	NT>T	NA	L. pneumophila
LEPN.1221.00529	T	no change	10.7397928737791	L. pneumophila
LEPN.1221.00530	T	no change	NA	L. pneumophila
LEPN.1221.00531	NT	no change	NA	L. pneumophila
LEPN.1221.00532	NT	no change	NA	L. pneumophila
LEPN.1221.00533	T	no change	12.2125909174344	L. pneumophila
LEPN.1221.00534	T	no change	NA	L. pneumophila
LEPN.1221.00535	T	no change	NA	L. pneumophila
LEPN.1221.00536	T	no change	NA	L. pneumophila
LEPN.1221.00537	T	NT>T	NA	L. pneumophila
LEPN.1221.00538	T	no change	NA	L. pneumophila
LEPN.1221.00539	T	no change	10.3714081708582	L. pneumophila
LEPN.1221.00540	NT	no change	NA	L. pneumophila
LEPN.1221.00541	NT	no change	NA	L. pneumophila
LEPN.1221.00542	T	no change	11.4551744119266	L. pneumophila
LEPN.1221.00543	NT	no change	NA	L. pneumophila
LEPN.1221.00544	NT	no change	10.4615331562951	L. pneumophila
LEPN.1221.00545	T	no change	10.5132004211497	L. pneumophila
LEPN.1221.00546	T	no change	NA	L. pneumophila
LEPN.1221.00547	NT	T>NT	NA	L. pneumophila
LEPN.1221.00548	T	no change	NA	L. pneumophila
LEPN.1221.00549	T	no change	NA	L. pneumophila
LEPN.1221.00550	T	no change	9.85319811704631	L. pneumophila
LEPN.1221.00551	NT	T>NT	10.0258297892303	L. pneumophila
LEPN.1221.00552	NT	T>NT	NA	L. pneumophila
LEPN.1221.00553	T	no change	8.68296105298352	L. pneumophila
LEPN.1221.00554	T	no change	9.00193682450123	L. pneumophila
LEPN.1221.00555	NT	no change	NA	L. pneumophila
LEPN.1221.00556	NT	T>NT	NA	L. pneumophila
LEPN.1221.00557	T	no change	NA	L. pneumophila
LEPN.1221.00558	T	no change	NA	L. pneumophila
LEPN.1221.00559	T	no change	NA	L. pneumophila
LEPN.1221.00560	T	no change	9.47781668238131	L. pneumophila
LEPN.1221.00561	NT	no change	NA	L. pneumophila
LEPN.1221.00562	T	no change	NA	L. pneumophila
LEPN.1221.00563	T	no change	NA	L. pneumophila
LEPN.1221.00564	T	no change	7.03131696184017	L. pneumophila
LEPN.1221.00565	NT	T>NT	NA	L. pneumophila
LEPN.1221.00566	T	no change	10.3503811391514	L. pneumophila
LEPN.1221.00567	NT	T>NT	NA	L. pneumophila
LEPN.1221.00568	T	no change	NA	L. pneumophila
LEPN.1221.00569	T	no change	NA	L. pneumophila
LEPN.1221.00570	T	no change	NA	L. pneumophila
LEPN.1221.00571	T	no change	NA	L. pneumophila
LEPN.1221.00572	T	no change	NA	L. pneumophila
LEPN.1221.00573	T	no change	NA	L. pneumophila
LEPN.1221.00574	T	no change	7.88010264547235	L. pneumophila
LEPN.1221.00575	NT	no change	NA	L. pneumophila
LEPN.1221.00576	T	NT>T	NA	L. pneumophila
LEPN.1221.00577	NT	no change	8.85802792409292	L. pneumophila
LEPN.1221.00578	T	no change	10.5726717536998	L. pneumophila
LEPN.1221.00579	T	no change	7.96609570940383	L. pneumophila
LEPN.1221.00580	T	no change	NA	L. pneumophila
LEPN.1221.00581	T	no change	NA	L. pneumophila
LEPN.1221.00582	NT	no change	NA	L. pneumophila
LEPN.1221.00583	T	no change	NA	L. pneumophila
LEPN.1221.00584	T	no change	NA	L. pneumophila
LEPN.1221.00585	NT	no change	NA	L. pneumophila
LEPN.1221.00586	T	no change	11.5941910811136	L. pneumophila
LEPN.1221.00587	T	no change	NA	L. pneumophila
LEPN.1221.00588	T	NT>T	NA	L. pneumophila
LEPN.1221.00589	NT	no change	NA	L. pneumophila
LEPN.1221.00590	NT	T>NT	NA	L. pneumophila
LEPN.1221.00591	T	no change	11.8590400974738	L. pneumophila
LEPN.1221.00592	T	no change	10.6521204775202	L. pneumophila
LEPN.1221.00593	NT	T>NT	NA	L. pneumophila
LEPN.1221.00594	T	no change	NA	L. pneumophila
LEPN.1221.00595	NT	T>NT	10.6087356265507	L. pneumophila
LEPN.1221.00596	NT	T>NT	NA	L. pneumophila
LEPN.1221.00597	NT	T>NT	NA	L. pneumophila
LEPN.1221.00598	T	no change	NA	L. pneumophila
LEPN.1221.00599	NT	no change	NA	L. pneumophila
LEPN.1221.00600	T	no change	NA	L. pneumophila
LEPN.1221.00601	NT	T>NT	NA	L. pneumophila
LEPN.1221.00602	T	no change	NA	L. pneumophila
LEPN.1221.00603	T	no change	NA	L. pneumophila
LEPN.1221.00604	T	no change	NA	L. pneumophila
LEPN.1221.00605	T	no change	6.84156791500629	L. pneumophila
LEPN.1221.00606	T	no change	NA	L. pneumophila
LEPN.1221.00607	T	no change	NA	L. pneumophila
LEPN.1221.00608	NT	no change	NA	L. pneumophila
LEPN.1221.00609	T	no change	NA	L. pneumophila
LEPN.1221.00610	NT	no change	8.96588841111776	L. pneumophila
LEPN.1221.00611	T	NT>T	NA	L. pneumophila
LEPN.1221.00612	T	no change	NA	L. pneumophila
LEPN.1221.00613	T	no change	NA	L. pneumophila
LEPN.1221.00614	T	no change	NA	L. pneumophila
LEPN.1221.00615	T	no change	NA	L. pneumophila
LEPN.1221.00616	T	no change	10.8334774681911	L. pneumophila
LEPN.1221.00617	T	no change	7.12166973459315	L. pneumophila
LEPN.1221.00618	NT	T>NT	NA	L. pneumophila
LEPN.1221.00619	T	no change	NA	L. pneumophila
LEPN.1221.00620	T	no change	NA	L. pneumophila
LEPN.1221.00621	NT	no change	NA	L. pneumophila
LEPN.1221.00622	T	no change	9.92002286752099	L. pneumophila
LEPN.1221.00623	NT	no change	NA	L. pneumophila
LEPN.1221.00624	NT	no change	NA	L. pneumophila
LEPN.1221.00625	NT	T>NT	NA	L. pneumophila
LEPN.1221.00626	NT	T>NT	NA	L. pneumophila
LEPN.1221.00627	NT	no change	9.51549654279513	L. pneumophila
LEPN.1221.00628	T	no change	NA	L. pneumophila
LEPN.1221.00629	NT	no change	9.5617666804498	L. pneumophila
LEPN.1221.00630	NT	no change	8.84268506899803	L. pneumophila
LEPN.1221.00631	T	no change	NA	L. pneumophila
LEPN.1221.00632	NT	no change	NA	L. pneumophila
LEPN.1221.00633	T	no change	8.89961246947885	L. pneumophila
LEPN.1221.00634	T	no change	9.54127804135904	L. pneumophila
LEPN.1221.00635	NT	no change	NA	L. pneumophila
LEPN.1221.00636	T	NT>T	NA	L. pneumophila
LEPN.1221.00637	T	no change	8.69097360611628	L. pneumophila
LEPN.1221.00638	NT	no change	8.99169654450651	L. pneumophila
LEPN.1221.00639	T	no change	NA	L. pneumophila
LEPN.1221.00640	T	no change	NA	L. pneumophila
LEPN.1221.00641	T	no change	10.4400314639695	L. pneumophila
LEPN.1221.00642	T	no change	NA	L. pneumophila
LEPN.1221.00643	T	no change	8.51649465143343	L. pneumophila
LEPN.1221.00644	T	NT>T	10.1875334289809	L. pneumophila
LEPN.1221.00645	T	no change	12.274042697604	L. pneumophila
LEPN.1221.00646	T	NT>T	NA	L. pneumophila
LEPN.1221.00647	T	no change	10.8012308347091	L. pneumophila
LEPN.1221.00648	NT	no change	NA	L. pneumophila
LEPN.1221.00649	NT	no change	10.0403899998406	L. pneumophila
LEPN.1221.00650	NT	no change	NA	L. pneumophila
LEPN.1221.00651	T	no change	NA	L. pneumophila
LEPN.1221.00652	T	no change	NA	L. pneumophila
LEPN.1221.00653	T	no change	NA	L. pneumophila
LEPN.1221.00654	NT	T>NT	10.7272185249964	L. pneumophila
LEPN.1221.00655	T	no change	10.8998556415606	L. pneumophila
LEPN.1221.00656	NT	no change	NA	L. pneumophila
LEPN.1221.00657	T	no change	NA	L. pneumophila
LEPN.1221.00658	NT	T>NT	NA	L. pneumophila
LEPN.1221.00659	T	no change	NA	L. pneumophila
LEPN.1221.00660	T	no change	NA	L. pneumophila
LEPN.1221.00661	NT	no change	NA	L. pneumophila
LEPN.1221.00662	NT	T>NT	NA	L. pneumophila
LEPN.1221.00663	T	no change	NA	L. pneumophila
LEPN.1221.00664	NT	no change	7.94188801224493	L. pneumophila
LEPN.1221.00665	T	no change	10.6737363998887	L. pneumophila
LEPN.1221.00666	T	no change	NA	L. pneumophila
LEPN.1221.00667	T	no change	NA	L. pneumophila
LEPN.1221.00668	NT	no change	NA	L. pneumophila
LEPN.1221.00669	T	no change	10.43337843997	L. pneumophila
LEPN.1221.00670	T	NT>T	10.0203931586418	L. pneumophila
LEPN.1221.00671	T	no change	10.8931731666997	L. pneumophila
LEPN.1221.00672	T	no change	NA	L. pneumophila
LEPN.1221.00673	NT	T>NT	NA	L. pneumophila
LEPN.1221.00674	NT	T>NT	10.8156292893282	L. pneumophila
LEPN.1221.00675	NT	no change	NA	L. pneumophila
LEPN.1221.00676	T	no change	NA	L. pneumophila
LEPN.1221.00677	NT	T>NT	9.89744232229064	L. pneumophila
LEPN.1221.00678	NT	no change	9.73785310626699	L. pneumophila
LEPN.1221.00679	T	no change	NA	L. pneumophila
LEPN.1221.00680	NT	no change	8.76111791108486	L. pneumophila
LEPN.1221.00681	T	no change	8.15023208185226	L. pneumophila
LEPN.1221.00682	NT	no change	NA	L. pneumophila
LEPN.1221.00683	T	no change	NA	L. pneumophila
LEPN.1221.00684	NT	T>NT	10.2408572501802	L. pneumophila
LEPN.1221.00685	NT	T>NT	10.3364285560443	L. pneumophila
LEPN.1221.00686	NT	no change	NA	L. pneumophila
LEPN.1221.00687	T	no change	NA	L. pneumophila
LEPN.1221.00688	NT	no change	NA	L. pneumophila
LEPN.1221.00689	T	no change	NA	L. pneumophila
LEPN.1221.00690	T	no change	12.3144091420782	L. pneumophila
LEPN.1221.00691	NT	T>NT	NA	L. pneumophila
LEPN.1221.00692	T	no change	NA	L. pneumophila
LEPN.1221.00693	T	no change	10.0664031086373	L. pneumophila
LEPN.1221.00694	NT	no change	NA	L. pneumophila
LEPN.1221.00695	T	no change	8.38530133256852	L. pneumophila
LEPN.1221.00696	NT	no change	NA	L. pneumophila
LEPN.1221.00697	NT	no change	NA	L. pneumophila
LEPN.1221.00698	T	no change	NA	L. pneumophila
LEPN.1221.00699	T	NT>T	NA	L. pneumophila
LEPN.1221.00700	T	no change	10.9451618094733	L. pneumophila
LEPN.1221.00701	NT	no change	NA	L. pneumophila
LEPN.1221.00702	NT	no change	NA	L. pneumophila
LEPN.1221.00703	NT	no change	NA	L. pneumophila
LEPN.1221.00704	NT	no change	NA	L. pneumophila
LEPN.1221.00705	NT	no change	NA	L. pneumophila
LEPN.1221.00706	NT	no change	NA	L. pneumophila
LEPN.1221.00707	NT	no change	NA	L. pneumophila
LEPN.1221.00708	NT	no change	10.1480625354554	L. pneumophila
LEPN.1221.00709	T	no change	NA	L. pneumophila
LEPN.1221.00710	NT	no change	7.74871827758262	L. pneumophila
LEPN.1221.00711	NT	no change	NA	L. pneumophila
LEPN.1221.00712	NT	no change	NA	L. pneumophila
LEPN.1221.00713	NT	no change	NA	L. pneumophila
LEPN.1221.00714	NT	no change	NA	L. pneumophila
LEPN.1221.00715	T	no change	NA	L. pneumophila
LEPN.1221.00716	NT	T>NT	9.73521839312815	L. pneumophila
LEPN.1221.00717	T	no change	NA	L. pneumophila
LEPN.1221.00718	T	no change	7.56711506272048	L. pneumophila
LEPN.1221.00719	T	no change	9.84859788898281	L. pneumophila
LEPN.1221.00720	NT	no change	NA	L. pneumophila
LEPN.1221.00721	T	no change	NA	L. pneumophila
LEPN.1221.00722	NT	no change	NA	L. pneumophila
LEPN.1221.00723	NT	no change	NA	L. pneumophila
LEPN.1221.00724	NT	no change	NA	L. pneumophila
LEPN.1221.00725	NT	no change	NA	L. pneumophila
LEPN.1221.00726	NT	no change	NA	L. pneumophila
LEPN.1221.00727	NT	no change	NA	L. pneumophila
LEPN.1221.00728	NT	no change	9.1517586810154	L. pneumophila
LEPN.1221.00729	NT	no change	9.30102999566398	L. pneumophila
LEPN.1221.00730	NT	no change	NA	L. pneumophila
LEPN.1221.00731	NT	no change	NA	L. pneumophila
LEPN.1221.00732	T	no change	NA	L. pneumophila
LEPN.1221.00733	T	no change	10.5985744842722	L. pneumophila
LEPN.1221.00734	NT	T>NT	NA	L. pneumophila
LEPN.1221.00735	T	NT>T	NA	L. pneumophila
LEPN.1221.00736	NT	T>NT	10.8372681971278	L. pneumophila
LEPN.1221.00737	T	no change	NA	L. pneumophila
LEPN.1221.00738	NT	no change	NA	L. pneumophila
LEPN.1221.00739	NT	no change	NA	L. pneumophila
LEPN.1221.00740	T	no change	NA	L. pneumophila
LEPN.1221.00741	T	no change	NA	L. pneumophila
LEPN.1221.00742	T	no change	10.7481289670332	L. pneumophila
LEPN.1221.00743	T	no change	NA	L. pneumophila
LEPN.1221.00744	NT	T>NT	10.0115986511603	L. pneumophila
LEPN.1221.00745	T	no change	9.54655883832508	L. pneumophila
LEPN.1221.00746	NT	no change	8.1213760282826	L. pneumophila
LEPN.1221.00747	NT	no change	NA	L. pneumophila
LEPN.1221.00748	NT	no change	NA	L. pneumophila
LEPN.1221.00749	NT	no change	NA	L. pneumophila
LEPN.1221.00750	NT	T>NT	9.31302838427566	L. pneumophila
LEPN.1221.00751	T	no change	NA	L. pneumophila
LEPN.1221.00752	NT	no change	NA	L. pneumophila
LEPN.1221.00753	T	no change	NA	L. pneumophila
LEPN.1221.00754	NT	no change	NA	L. pneumophila
LEPN.1221.00755	NT	no change	NA	L. pneumophila
LEPN.1221.00756	T	no change	NA	L. pneumophila
LEPN.1221.00757	T	no change	11.5619969886483	L. pneumophila
LEPN.1221.00758	NT	no change	NA	L. pneumophila
LEPN.1221.00759	NT	no change	NA	L. pneumophila
LEPN.1221.00760	T	NT>T	NA	L. pneumophila
LEPN.1221.00761	T	no change	NA	L. pneumophila
LEPN.1221.00762	NT	no change	NA	L. pneumophila
LEPN.1221.00763	NT	no change	10.9627011083804	L. pneumophila
LEPN.1221.00764	T	no change	10.6162441730654	L. pneumophila
LEPN.1221.00765	NT	no change	8.37321068310948	L. pneumophila
LEPN.1221.00766	T	NT>T	8.37370070260294	L. pneumophila
LEPN.1221.00767	T	no change	10.5840168249812	L. pneumophila
LEPN.1221.00768	NT	no change	NA	L. pneumophila
LEPN.1221.00769	T	NT>T	NA	L. pneumophila
LEPN.1221.00770	NT	no change	7.9040520438333	L. pneumophila
LEPN.1221.00771	NT	no change	NA	L. pneumophila
LEPN.1221.00772	NT	no change	NA	L. pneumophila
LEPN.1221.00773	NT	no change	NA	L. pneumophila
LEPN.1221.00774	NT	no change	NA	L. pneumophila
LEPN.1221.00775	NT	no change	NA	L. pneumophila
LEPN.1221.00776	T	no change	NA	L. pneumophila
LEPN.1221.00777	NT	no change	NA	L. pneumophila
LEPN.1221.00778	NT	no change	NA	L. pneumophila
LEPN.1221.00779	T	no change	NA	L. pneumophila
LEPN.1221.00780	NT	no change	7.78977593308452	L. pneumophila
LEPN.1221.00781	NT	no change	NA	L. pneumophila
LEPN.1221.00782	NT	no change	NA	L. pneumophila
LEPN.1221.00783	NT	no change	NA	L. pneumophila
LEPN.1221.00784	NT	no change	11.0647431718558	L. pneumophila
LEPN.1221.00785	T	no change	NA	L. pneumophila
LEPN.1221.00786	NT	no change	NA	L. pneumophila
