# Supplementary material for: Intragenomic conflicts with plasmids and chromosomal mobile genetic elements drive the evolution of natural transformation within species
Source: PLoS Biol. 2024 Oct 14;22(10):e3002814. doi: 10.1371/journal.pbio.3002814 (PMC11472951; doi:10.1371/journal.pbio.3002814)
Supplement: S10 Data — (XLSX) [file pbio.3002814.s010.xlsx]

## Sheet: Data_S10
window	Dprime.NT.mean	Dprime.T.mean	wilcox.stat	wilcox.pval	Comparison	Difference.mag	Species
0_500	0.684844586432365	0.66840604297727	1574.5	0.867483777875681	NT>T	0.016438543455095	A. baumannii
1000_1500	0.80017059287313	0.785429957020384	6249	4.34348518137708e-08	NT>T	0.0147406358527461	A. baumannii
10000_10500	0.830780608715226	0.815066238153398	74070.5	3.05020882473065e-08	NT>T	0.0157143705618282	A. baumannii
1000000_1000500	0.852502426940971	0.818784718058805	14707	0.00090245832781752	NT>T	0.0337177088821652	A. baumannii
1000500_1001000	0.799142822726307	0.788261965200808	47247	0.0169147858935904	NT>T	0.0108808575254989	A. baumannii
1001000_1001500	0.658340630688842	0.658224882383791	2352	0.000821031849795016	NT>T	0.000115748305051455	A. baumannii
1001500_1002000	0.818030037628431	0.805890890086361	14655.5	0.000784822530960322	NT>T	0.01213914754207	A. baumannii
1002000_1002500	0.797727654536785	0.789485117572557	16969.5	0.000193502867630878	NT>T	0.00824253696422805	A. baumannii
1002500_1003000	0.800419155818298	0.787653513191379	7934	0.000363842934708154	NT>T	0.012765642626919	A. baumannii
1003000_1003500	0.758927153975923	0.72356988299081	28873	0.131126299617008	NT>T	0.0353572709851124	A. baumannii
1003500_1004000	0.790029036563596	0.777096012326769	420	0.273563729275397	NT>T	0.0129330242368265	A. baumannii
1004000_1004500	0.780725396600861	0.77608945034768	31347	2.54179071342132e-05	NT>T	0.00463594625318031	A. baumannii
1004500_1005000	0.873448174596102	0.878675107468618	8448	1.12847991731203e-06	T>NT	0.0052269328725153	A. baumannii
100500_101000	0.694814550900241	0.699043024429303	7499	0.0382254588471293	T>NT	0.00422847352906119	A. baumannii
1005000_1005500	0.823925031264088	0.844108040813079	1360	2.7841379391503e-09	T>NT	0.0201830095489907	A. baumannii
1005500_1006000	0.766124641929683	0.723407322889175	22577.5	0.00905631362466749	NT>T	0.0427173190405078	A. baumannii
1006000_1006500	0.857442121254254	0.863929830574939	6682	7.54368044309495e-21	T>NT	0.00648770932068476	A. baumannii
1006500_1007000	0.812792368764003	0.820283942708652	81761	3.68938614246597e-09	T>NT	0.00749157394464817	A. baumannii
1007000_1007500	0.893364933032021	0.889100010857544	50778	5.59080696889825e-08	NT>T	0.00426492217447683	A. baumannii
1007500_1008000	0.767860550153613	0.757362340574663	8034	0.000557287387046351	NT>T	0.0104982095789503	A. baumannii
1008000_1008500	0.685299982417667	0.641695833945714	11420	0.0517936640454818	NT>T	0.0436041484719526	A. baumannii
1008500_1009000	0.671670569198025	0.66344174296382	90	0.38426828544337	NT>T	0.00822882623420473	A. baumannii
1009000_1009500	0.870662871170208	0.865215229572152	23857	2.72684789666263e-19	NT>T	0.00544764159805611	A. baumannii
1009500_1010000	0.880396890150619	0.867158632401998	361637.5	1.62544419342484e-14	NT>T	0.0132382577486205	A. baumannii
101000_101500	0.741820789541435	0.761958651749963	67415.5	0.00368490900157127	T>NT	0.0201378622085279	A. baumannii
1010000_1010500	0.837187690773181	0.820006696182759	281589	1.79766060281485e-21	NT>T	0.0171809945904218	A. baumannii
1010500_1011000	0.909634984042065	0.902473566960392	129483	1.40970493369896e-08	NT>T	0.00716141708167284	A. baumannii
1011000_1011500	0.85035616008066	0.804377207948877	99999	3.3705633796842e-08	NT>T	0.0459789521317832	A. baumannii
1011500_1012000	0.816893302982541	0.736186141079437	27498	0.00106212584976794	NT>T	0.0807071619031038	A. baumannii
1012000_1012500	0.915383928515595	0.89733827649298	25012	8.3543200119045e-24	NT>T	0.0180456520226147	A. baumannii
1012500_1013000	0.886137147318927	0.90092591008135	94351	1.6231357226487e-44	T>NT	0.0147887627624226	A. baumannii
1013000_1013500	0.8055257615518	0.792297147921936	327031.5	1.35772660687057e-09	NT>T	0.0132286136298635	A. baumannii
1013500_1014000	0.818434379918938	0.823080030018009	121499.5	6.06538182843874e-26	T>NT	0.00464565009907114	A. baumannii
1014000_1014500	0.862267635041314	0.826178420136453	1893	5.41828307385417e-06	NT>T	0.0360892149048604	A. baumannii
1014500_1015000	0.809911671031029	0.763627088069975	50455.5	0.000468399546049794	NT>T	0.0462845829610538	A. baumannii
101500_102000	0.639616741694493	0.628868088047041	23322	0.61959324090656	NT>T	0.0107486536474525	A. baumannii
1015000_1015500	0.875822496109065	0.868809221918676	43064	0.0972660304597096	NT>T	0.00701327419038922	A. baumannii
1015500_1016000	0.770256130214511	0.787279010973832	11567	1.30692080838929e-08	T>NT	0.0170228807593213	A. baumannii
1016000_1016500	0.800191156604958	0.793504970864772	2706	0.808036958370849	NT>T	0.00668618574018687	A. baumannii
1016500_1017000	0.800427511129115	0.764233673706222	10341	0.00264594387643598	NT>T	0.0361938374228931	A. baumannii
1017000_1017500	0.791480358969944	0.761088742911067	52811.5	0.0057716883662821	NT>T	0.0303916160588776	A. baumannii
1017500_1018000	0.650161514420046	0.63759093823831	33744	0.0891788523971443	NT>T	0.0125705761817357	A. baumannii
1018000_1018500	0.927261434680413	0.920602796339307	13216	2.59379364386811e-45	NT>T	0.00665863834110592	A. baumannii
1018500_1019000	0.845139144305172	0.820694737308338	253521	2.85005839540249e-10	NT>T	0.0244444069968345	A. baumannii
1019000_1019500	0.770201788554094	0.747914086263285	48494	0.0501796518593581	NT>T	0.0222877022908095	A. baumannii
1019500_1020000	0.855804789388204	0.837610459079475	44253	0.228184326199847	NT>T	0.0181943303087291	A. baumannii
102000_102500	0.768098780591877	0.746302939054791	20019	0.495082723536677	NT>T	0.0217958415370861	A. baumannii
1020000_1020500	0.886697001249137	0.838869328241826	33037.5	0.0004713420056941	NT>T	0.0478276730073109	A. baumannii
1020500_1021000	0.847027381599713	0.841346344235958	1046	0.0138681901103187	NT>T	0.00568103736375514	A. baumannii
1021000_1021500	0.715164542808122	0.725101015168569	9195	3.57884266905224e-05	T>NT	0.00993647236044704	A. baumannii
1021500_1022000	0.851015679284439	0.841394287260852	37108.5	3.96896836709813e-09	NT>T	0.00962139202358669	A. baumannii
1022000_1022500	0.877229469960817	0.873318658580742	103828	0.000220455894868235	NT>T	0.00391081138007499	A. baumannii
1022500_1023000	0.882434519985671	0.875597627915688	36514	3.25394570720879e-05	NT>T	0.00683689206998295	A. baumannii
1023000_1023500	0.802628513238994	0.799536226710679	141518.5	1.62402695074125e-09	NT>T	0.00309228652831506	A. baumannii
1023500_1024000	0.825038737307514	0.765166469417754	14099	0.490867558059325	NT>T	0.0598722678897591	A. baumannii
1024000_1024500	0.827173213345617	0.79808378103269	21605	0.00397868239866804	NT>T	0.0290894323129278	A. baumannii
1024500_1025000	0.74091081077255	0.71403060152339	16009.5	0.962007704574889	NT>T	0.0268802092491592	A. baumannii
102500_103000	0.851591499745004	0.845744717302351	22946.5	3.51901787899937e-09	NT>T	0.00584678244265302	A. baumannii
1025000_1025500	0.840083750401791	0.834237442797691	32547	8.72974038377578e-14	NT>T	0.00584630760410032	A. baumannii
1025500_1026000	0.775726464825333	0.863680738578835	17026	9.87946203630355e-25	T>NT	0.0879542737535021	A. baumannii
1026000_1026500	0.862130645714311	0.895353252790762	7086	5.97624240834281e-06	T>NT	0.0332226070764502	A. baumannii
1026500_1027000	0.859714451530279	0.868254497007009	1446	5.31490243068496e-16	T>NT	0.00854004547673004	A. baumannii
1027000_1027500	0.855119104387357	0.833139157142596	30609.5	1.49910534146662e-10	NT>T	0.0219799472447606	A. baumannii
1027500_1028000	0.813348490573527	0.825178549000442	27600.5	0.000150388664576664	T>NT	0.0118300584269149	A. baumannii
1028000_1028500	0.831655000406337	0.83099229144946	15440	2.09010179865137e-06	NT>T	0.000662708956877367	A. baumannii
1028500_1029000	0.772387802382187	0.760512755039944	17891	3.96353934931685e-07	NT>T	0.011875047342243	A. baumannii
1029000_1029500	0.841758664551188	0.846658551627771	95336.5	0.37603913308335	T>NT	0.00489988707658351	A. baumannii
1029500_1030000	0.81702889768547	0.788607858998663	10190	0.314367223920576	NT>T	0.0284210386868071	A. baumannii
103000_103500	0.803828008301113	0.796958840970439	48414.5	0.703365425005489	NT>T	0.006869167330674	A. baumannii
1030000_1030500	0.851041996169055	0.847898854023877	7393.5	3.52534594817625e-09	NT>T	0.00314314214517797	A. baumannii
1030500_1031000	0.731207747436575	0.703954339335402	59856.5	0.579210794226059	NT>T	0.0272534081011736	A. baumannii
1031000_1031500	0.811710928587725	0.813907008010453	51477	1.08614891203515e-12	T>NT	0.00219607942272726	A. baumannii
1031500_1032000	0.827968001973941	0.818885143517867	1778	0.00132791306451207	NT>T	0.00908285845607415	A. baumannii
1032000_1032500	0.747432463041976	0.678989534829258	16634.5	0.00145989754971001	NT>T	0.0684429282127176	A. baumannii
1032500_1033000	0.670444522622225	0.673355378879582	25964.5	0.00965718893654019	T>NT	0.00291085625735688	A. baumannii
1033000_1033500	0.890584168753967	0.868585012902009	121800	0.0305410244067925	NT>T	0.0219991558519584	A. baumannii
1033500_1034000	0.755462361223409	0.730209887284178	3563	2.24849485613049e-05	NT>T	0.0252524739392306	A. baumannii
1034000_1034500	0.86365118414832	0.837955453608384	6168.5	0.000130559718399772	NT>T	0.025695730539936	A. baumannii
1034500_1035000	0.865260662464831	0.847659883014219	30681	3.32485040767786e-22	NT>T	0.0176007794506126	A. baumannii
103500_104000	0.763250537604802	0.771077995135953	6940	0.0049703927653925	T>NT	0.00782745753115055	A. baumannii
1035000_1035500	0.756783302016552	0.733678965930072	35892.5	0.971292165757322	NT>T	0.0231043360864804	A. baumannii
1035500_1036000	0.697932657083131	0.698515988111509	136422	0.0137250258308261	T>NT	0.000583331028377931	A. baumannii
1036000_1036500	0.798375713506913	0.811293200371748	152294	3.96697688828652e-11	T>NT	0.0129174868648344	A. baumannii
1036500_1037000	0.718378501620319	0.694335089763418	59094.5	0.089602792319492	NT>T	0.0240434118569013	A. baumannii
1037000_1037500	0.759735163889921	0.754966084885977	23001.5	3.39265669023127e-05	NT>T	0.00476907900394441	A. baumannii
1037500_1038000	0.820189540862189	0.777561470097585	42484	0.620042270336776	NT>T	0.0426280707646046	A. baumannii
1038000_1038500	0.77240631881201	0.768978806122564	3251	0.321564544960011	NT>T	0.00342751268944619	A. baumannii
1038500_1039000	0.657380152749194	0.665224172190255	6756	0.357550975775159	T>NT	0.00784401944106128	A. baumannii
1039000_1039500	0.8129078867989	0.811091258121378	91409	0.0810614363192339	NT>T	0.0018166286775213	A. baumannii
1039500_1040000	0.788418933483846	0.766037726980743	20240	0.120551018875396	NT>T	0.0223812065031024	A. baumannii
104000_104500	0.704494327822287	0.710402293678339	10258	0.352903050625525	T>NT	0.0059079658560518	A. baumannii
1040000_1040500	0.73182047473009	0.679417739073198	2317	0.376374868997573	NT>T	0.0524027356568924	A. baumannii
1040500_1041000	0.776655748538718	0.777723993677469	13846	0.659859623142443	T>NT	0.00106824513875092	A. baumannii
1041000_1041500	0.828044184348145	0.803733360970316	49041.5	0.0767963082853005	NT>T	0.0243108233778284	A. baumannii
1041500_1042000	0.684371947353342	0.701694899230758	626	0.229238924654906	T>NT	0.0173229518774163	A. baumannii
1042000_1042500	0.799039951375514	0.791171712490157	1181	0.631863154864208	NT>T	0.00786823888535781	A. baumannii
1042500_1043000	0.779136693064304	0.769461474752227	4421	6.13059956429082e-06	NT>T	0.00967521831207652	A. baumannii
1043000_1043500	0.866334169746427	0.867735368294116	1430	8.37148615886727e-09	T>NT	0.00140119854768894	A. baumannii
1043500_1044000	0.825062631499339	0.800416634038793	5061	0.131035101155686	NT>T	0.0246459974605452	A. baumannii
1044000_1044500	0.793616211631489	0.787543508461544	1515	0.022266335512905	NT>T	0.00607270316994479	A. baumannii
1044500_1045000	0.795785990705409	0.753932325031061	19256	0.00618348143082858	NT>T	0.0418536656743477	A. baumannii
104500_105000	0.789500027990738	0.770641546949257	38677.5	0.001119921260465	NT>T	0.0188584810414812	A. baumannii
1045000_1045500	0.790993108091793	0.780279985313687	7796	3.59608240639122e-08	NT>T	0.0107131227781057	A. baumannii
1045500_1046000	0.791153442311139	0.777233456613581	42158.5	3.41840192309575e-05	NT>T	0.0139199856975577	A. baumannii
1046000_1046500	0.660182436762788	0.68505829115189	4186	0.0019102290449392	T>NT	0.0248758543891021	A. baumannii
1046500_1047000	0.780888971472222	0.759540170405736	46143.5	0.628062058929642	NT>T	0.0213488010664862	A. baumannii
1047000_1047500	0.822802750129323	0.809930532882491	24366	0.210876128193901	NT>T	0.0128722172468322	A. baumannii
1047500_1048000	0.88418837965794	0.856740903097117	50796	0.197564730224689	NT>T	0.0274474765608225	A. baumannii
1048000_1048500	0.860530678518902	0.846133531895012	35145.5	0.00917227363766041	NT>T	0.0143971466238898	A. baumannii
1048500_1049000	0.872161462448494	0.854505601232235	73732.5	5.73314480868409e-14	NT>T	0.0176558612162595	A. baumannii
1049000_1049500	0.84130314347673	0.822496141768228	45051	0.367653360174433	NT>T	0.0188070017085011	A. baumannii
1049500_1050000	0.793907980618971	0.792522247208651	123470	4.66666454391597e-06	NT>T	0.00138573341031967	A. baumannii
10500_11000	0.891648523979653	0.869423155076891	14413	5.71660429216463e-08	NT>T	0.0222253689027617	A. baumannii
105000_105500	0.799336517083824	0.785327593715601	12960.5	0.0101364045929319	NT>T	0.0140089233682228	A. baumannii
1050000_1050500	0.800414230349817	0.782424142256022	37887	0.000281756207268283	NT>T	0.0179900880937957	A. baumannii
1050500_1051000	0.738018006577633	0.711644151636735	7900	0.122560862742153	NT>T	0.0263738549408985	A. baumannii
1051000_1051500	0.724846817922488	0.673073288319635	3052	0.389821090974389	NT>T	0.051773529602853	A. baumannii
1051500_1052000	0.660909520759551	0.636969475053813	1239	0.133803804040762	NT>T	0.023940045705738	A. baumannii
1052000_1052500	0.807017258713849	0.853478709831436	2437	1.41127522591152e-06	T>NT	0.0464614511175873	A. baumannii
1052500_1053000	0.659469550313834	0.642912767964663	12882	0.612165976196554	NT>T	0.0165567823491708	A. baumannii
1053000_1053500	0.834238418313027	0.816249670125606	36947	2.82945189866443e-09	NT>T	0.0179887481874216	A. baumannii
1053500_1054000	0.850994796851857	0.834222920302783	25828	0.0305465920275168	NT>T	0.016771876549074	A. baumannii
1054000_1054500	0.874972293704857	0.870021885738371	34334	4.5077368448504e-24	NT>T	0.00495040796648505	A. baumannii
1054500_1055000	0.831647727270594	0.797970855062089	530	0.044723728066523	NT>T	0.0336768722085052	A. baumannii
105500_106000	0.769941683150357	0.722258447805104	1259	0.16160644816071	NT>T	0.0476832353452527	A. baumannii
1055000_1055500	0.857914674378398	0.847162173244318	29130	2.6310492454007e-07	NT>T	0.01075250113408	A. baumannii
1055500_1056000	0.632132428223868	0.627455063290763	6185	0.592287788445205	NT>T	0.00467736493310444	A. baumannii
1056000_1056500	0.836915269200133	0.821693329534238	139870	0.67876164193161	NT>T	0.0152219396658951	A. baumannii
1056500_1057000	0.815518833952798	0.814314625851375	6254	2.12454401088139e-12	NT>T	0.00120420810142263	A. baumannii
1057000_1057500	0.889000006266213	0.855696000283728	11020	1.0779895474365e-09	NT>T	0.033304005982485	A. baumannii
1057500_1058000	0.834290349140134	0.84545410614578	48991	7.59724228182381e-05	T>NT	0.0111637570056466	A. baumannii
1058000_1058500	0.770469678060439	0.749247455678407	35761.5	8.92611848309696e-06	NT>T	0.0212222223820326	A. baumannii
1058500_1059000	0.802633877575122	0.802116635153215	191	0.000231918057941357	NT>T	0.000517242421907094	A. baumannii
1059000_1059500	0.797206449891946	0.806678094874649	4485	9.74010670241414e-06	T>NT	0.00947164498270214	A. baumannii
1059500_1060000	0.79753472558646	0.763462150039807	7426	0.030112804906114	NT>T	0.0340725755466533	A. baumannii
106000_106500	0.776901547906956	0.775786864037286	928	0.258045762961841	NT>T	0.00111468386967051	A. baumannii
1060000_1060500	0.810816019546176	0.793697829181415	4741	1.15550330034995e-08	NT>T	0.0171181903647615	A. baumannii
1060500_1061000	0.716701413568553	0.69709845391824	44708	0.151057171593141	NT>T	0.0196029596503128	A. baumannii
1061000_1061500	0.75754979961729	0.762707414477685	30869.5	0.019991983830396	T>NT	0.00515761486039479	A. baumannii
1061500_1062000	0.836841750750121	0.830172213616148	14805	2.38180054586552e-07	NT>T	0.00666953713397311	A. baumannii
1062000_1062500	0.76387608464339	0.751295407426347	3073	0.145005816686425	NT>T	0.012580677217043	A. baumannii
1062500_1063000	0.868227758356324	0.856102799373689	6936	2.64000070436329e-06	NT>T	0.0121249589826347	A. baumannii
1063000_1063500	0.828711198019057	0.800408034130815	2413	0.00144289136305862	NT>T	0.0283031638882416	A. baumannii
1063500_1064000	0.834393587278147	0.817437628257788	62442.5	2.64377772199237e-05	NT>T	0.0169559590203587	A. baumannii
1064000_1064500	0.767167742746246	0.720967749057024	3822	0.0695409444750405	NT>T	0.0461999936892219	A. baumannii
1064500_1065000	0.756890469076237	0.770192547312724	29880	0.0052385435453114	T>NT	0.0133020782364869	A. baumannii
106500_107000	0.738089678435734	0.702655549056153	2929	0.640687679327999	NT>T	0.0354341293795817	A. baumannii
1065000_1065500	0.807730043602033	0.804494719069642	8649.5	3.01756404135413e-06	NT>T	0.00323532453239128	A. baumannii
1065500_1066000	0.71737271094817	0.750059030184607	24562.5	0.256279856592449	T>NT	0.0326863192364369	A. baumannii
1066000_1066500	0.774109658997111	0.75352698914595	13405.5	0.0224552103478818	NT>T	0.0205826698511606	A. baumannii
1066500_1067000	0.840751074046742	0.823852123171594	40018.5	1.05136009628287e-06	NT>T	0.016898950875148	A. baumannii
1067000_1067500	0.795563584386931	0.779916103269699	53141	1.9588408575356e-06	NT>T	0.0156474811172315	A. baumannii
1067500_1068000	0.855499602096105	0.836206614149471	212150	5.4007080606347e-15	NT>T	0.0192929879466339	A. baumannii
1068000_1068500	0.831050627825567	0.831908574916702	15689.5	1.3602465560437e-15	T>NT	0.000857947091134625	A. baumannii
1068500_1069000	0.868122350803814	0.861188065000864	23284.5	0.00167445357255656	NT>T	0.00693428580295041	A. baumannii
1069000_1069500	0.847165324109732	0.846896459105579	9876	3.04869614358577e-17	NT>T	0.000268865004153906	A. baumannii
1069500_1070000	0.904161225374695	0.886980008831265	15133.5	1.84895769097941e-28	NT>T	0.0171812165434303	A. baumannii
107000_107500	0.831733361360404	0.805481251202532	3772	0.710955953494006	NT>T	0.0262521101578715	A. baumannii
1070000_1070500	0.904365512438688	0.891275541729871	62688.5	1.15179656262008e-37	NT>T	0.0130899707088168	A. baumannii
1070500_1071000	0.845403863412505	0.83145428586205	20879	0.25952323557449	NT>T	0.013949577550455	A. baumannii
1071000_1071500	0.827626847951934	0.807883115733198	133478	0.00279609288581155	NT>T	0.0197437322187364	A. baumannii
1071500_1072000	0.877165855157451	0.851227688753278	117706	3.90776225118937e-08	NT>T	0.0259381664041725	A. baumannii
1072000_1072500	0.721328364813735	0.796747907583488	10308.5	3.28196296092321e-11	T>NT	0.0754195427697525	A. baumannii
1072500_1073000	0.732658434119364	0.698909391260531	2198	0.0619048930878326	NT>T	0.0337490428588334	A. baumannii
1073000_1073500	0.7809090926718	0.742600454429685	16203.5	0.906057471633564	NT>T	0.0383086382421143	A. baumannii
1073500_1074000	0.84320864596838	0.847365687123378	29733.5	0.00422411389623222	T>NT	0.00415704115499782	A. baumannii
1074000_1074500	0.775211750444003	0.768815164788948	9667.5	0.000244070840867064	NT>T	0.00639658565505508	A. baumannii
1074500_1075000	0.907745943681141	0.895674168827283	58231	3.63810022870597e-13	NT>T	0.0120717748538584	A. baumannii
107500_108000	0.804146170185324	0.781538407023422	41917	0.0361317298321197	NT>T	0.0226077631619017	A. baumannii
1075000_1075500	0.845448424427335	0.810545485430212	96301.5	0.500275877917334	NT>T	0.0349029389971228	A. baumannii
1075500_1076000	0.888364601911571	0.84384430476679	98268	0.010043777325141	NT>T	0.044520297144781	A. baumannii
1076000_1076500	0.800118221511291	0.777490186911667	60214.5	0.00612822212234507	NT>T	0.0226280345996237	A. baumannii
1076500_1077000	0.858823362362566	0.843624647067924	232050	0.000181024330571867	NT>T	0.0151987152946426	A. baumannii
1077000_1077500	0.883946127269075	0.873829974004625	72169	4.90208798903551e-15	NT>T	0.0101161532644498	A. baumannii
1077500_1078000	0.912796429809518	0.903657359428674	78615	1.36103785395984e-48	NT>T	0.00913907038084338	A. baumannii
1078000_1078500	0.851160342921969	0.830473347613699	352855	2.02694514459432e-24	NT>T	0.0206869953082699	A. baumannii
1078500_1079000	0.878795103812387	0.855136013930222	144354.5	1.17063762516007e-37	NT>T	0.0236590898821646	A. baumannii
1079000_1079500	0.851952180288957	0.850160077183051	24529	1.09777903310932e-07	NT>T	0.00179210310590627	A. baumannii
1079500_1080000	0.76859400892322	0.775653843203736	4340	0.0631312406333475	T>NT	0.00705983428051582	A. baumannii
108000_108500	0.76547740417629	0.750267929028743	118344.5	6.90848972891708e-08	NT>T	0.0152094751475469	A. baumannii
1080000_1080500	0.839305384696849	0.868579183187216	278190.5	0.000240489055661035	T>NT	0.0292737984903675	A. baumannii
1080500_1081000	0.892143522356163	0.86249725171209	49635	8.54948857228689e-09	NT>T	0.0296462706440725	A. baumannii
1081000_1081500	0.88115601866584	0.855125661521089	68866	2.39111982942309e-06	NT>T	0.0260303571447513	A. baumannii
1081500_1082000	0.814207813505512	0.780444791445646	38981.5	0.325023710798467	NT>T	0.0337630220598653	A. baumannii
1082000_1082500	0.75453965481334	0.744441173638172	3872	0.527075973861219	NT>T	0.0100984811751688	A. baumannii
1082500_1083000	0.792037212572641	0.784482990823905	3695	0.865861768593443	NT>T	0.00755422174873566	A. baumannii
1083000_1083500	0.816617289245553	0.773168847077867	72259	0.000872724430391614	NT>T	0.0434484421676864	A. baumannii
1083500_1084000	0.80729752244874	0.782905580871573	37015	7.37383495037741e-05	NT>T	0.0243919415771665	A. baumannii
1084000_1084500	0.882645561631768	0.853435159536921	13900.5	0.0632033450867986	NT>T	0.0292104020948468	A. baumannii
1084500_1085000	0.823037554002084	0.759956022261504	845	0.0966771450839908	NT>T	0.0630815317405797	A. baumannii
108500_109000	0.796790083209005	0.825445579662511	492	1.79010693049753e-07	T>NT	0.0286554964535055	A. baumannii
1085000_1085500	0.759766909979209	0.734396303885479	431	0.125541473001713	NT>T	0.0253706060937297	A. baumannii
1085500_1086000	0.834828802373269	0.77424310077414	4071	4.15973008079488e-07	NT>T	0.0605857015991285	A. baumannii
1086000_1086500	0.794206248225182	0.719200829597498	26167	0.850278813051829	NT>T	0.0750054186276838	A. baumannii
1086500_1087000	0.833644974507841	0.779389351473285	76325.5	0.00329294221288546	NT>T	0.0542556230345557	A. baumannii
1087000_1087500	0.8630562301961	0.851937752783791	9959	0.000720262548825406	NT>T	0.0111184774123092	A. baumannii
1087500_1088000	0.837079879851715	0.855050397593388	3329	3.0871295001806e-06	T>NT	0.0179705177416726	A. baumannii
1088000_1088500	0.884376310600024	0.850792333209571	13917	8.54665669530673e-09	NT>T	0.0335839773904537	A. baumannii
1088500_1089000	0.755364086596005	0.73335853104343	65753	0.000668783703551928	NT>T	0.0220055555525741	A. baumannii
1089000_1089500	0.843274413659995	0.842189602785171	38823.5	2.15572733970227e-25	NT>T	0.00108481087482426	A. baumannii
1089500_1090000	0.888300023916589	0.890959611557907	23581	0.000122652341652367	T>NT	0.00265958764131813	A. baumannii
109000_109500	0.747018222731181	0.775857614590829	2314	0.000570635796257344	T>NT	0.0288393918596482	A. baumannii
1090000_1090500	0.683925307306678	0.641473951214807	19854	0.576896818746216	NT>T	0.0424513560918705	A. baumannii
1090500_1091000	0.827228640703914	0.81639618521184	7555	0.75595656474716	NT>T	0.0108324554920741	A. baumannii
1091000_1091500	0.854310138953588	0.832348784289893	142019.5	2.45561455851249e-15	NT>T	0.0219613546636951	A. baumannii
1091500_1092000	0.856165210207856	0.842805625712941	160329	0.20186326660249	NT>T	0.0133595844949144	A. baumannii
1092000_1092500	0.887583506416625	0.873004505804204	15525	2.75927503501967e-06	NT>T	0.0145790006124205	A. baumannii
1092500_1093000	0.865593944355458	0.853413034734959	16166	0.00649288432702	NT>T	0.0121809096204981	A. baumannii
1093000_1093500	0.859054419919127	0.865106925079554	1847.5	1.0351921652904e-09	T>NT	0.00605250516042721	A. baumannii
1093500_1094000	0.746453573013623	0.761957539269176	26416.5	0.0187624037089324	T>NT	0.0155039662555534	A. baumannii
1094000_1094500	0.855730683281013	0.766109884163741	7303	9.22447992840836e-09	NT>T	0.0896207991172717	A. baumannii
1094500_1095000	0.927984150295375	0.892147038572376	353695.5	5.51348686347492e-05	NT>T	0.035837111722999	A. baumannii
109500_110000	0.79137292208677	0.766325242577071	21820	0.00590552718923973	NT>T	0.0250476795096997	A. baumannii
1095000_1095500	0.799531444165173	0.780716373418314	16244.5	2.55874391575111e-05	NT>T	0.0188150707468592	A. baumannii
1095500_1096000	0.829809680011788	0.802280045298194	1048	0.0142537637774967	NT>T	0.0275296347135946	A. baumannii
1096000_1096500	0.811848866359235	0.826788759636758	8285.5	2.4300765549439e-11	T>NT	0.0149398932775235	A. baumannii
1096500_1097000	0.813180848592743	0.818150572597722	1006	0.00780377673986256	T>NT	0.00496972400497908	A. baumannii
1097000_1097500	0.745900231239975	0.72455652808758	62574.5	0.038643485812387	NT>T	0.0213437031523952	A. baumannii
1097500_1098000	0.801832367530071	0.782668575901998	55626.5	0.0602386689330316	NT>T	0.0191637916280737	A. baumannii
1098000_1098500	0.799777603961246	0.834091382298648	4850	1.62610828132045e-12	T>NT	0.0343137783374022	A. baumannii
1098500_1099000	0.753139522152486	0.757437866730541	4014	0.000632658199484055	T>NT	0.00429834457805511	A. baumannii
1099000_1099500	0.77627012409406	0.739124595688043	87006	0.694342754318436	NT>T	0.0371455284060171	A. baumannii
1099500_1100000	0.850581943918238	0.827962606058482	144669	0.000494528153542393	NT>T	0.0226193378597561	A. baumannii
11000_11500	0.779024282742958	0.765272421366026	1832	0.00238851318173231	NT>T	0.0137518613769322	A. baumannii
110000_110500	0.862266085254265	0.859992257487017	8331	2.68031714074663e-21	NT>T	0.00227382776724738	A. baumannii
1100000_1100500	0.768296690008873	0.754796074855167	33209	0.220223478520785	NT>T	0.0135006151537056	A. baumannii
1100500_1101000	0.847229671293032	0.82685662241775	34672	6.75854940470022e-38	NT>T	0.0203730488752822	A. baumannii
1101000_1101500	0.91249392717974	0.912218854687836	111726	8.01712896157378e-50	NT>T	0.000275072491904726	A. baumannii
1101500_1102000	0.693616514721705	0.701899599172974	156	0.2888130039828	T>NT	0.00828308445126891	A. baumannii
1102000_1102500	0.647135678140017	0.606408727603203	1167	0.69657901483607	NT>T	0.0407269505368142	A. baumannii
1102500_1103000	0.714285714283729	0.700146725356796	39	0.240078772726173	NT>T	0.0141389889269327	A. baumannii
1103000_1103500	0.600000000000024	0.585105386416854	21	0.0350149810196625	NT>T	0.0148946135831702	A. baumannii
1103500_1104000	0.248571428571442	0.283846872082165	0	1	T>NT	0.0352754435107233	A. baumannii
1104000_1104500	0.647440506762572	0.684209957560683	464	0.00923433416561506	T>NT	0.0367694507981113	A. baumannii
1104500_1105000	0.846153846153901	0.794938200091549	1989	1.5664914162237e-08	NT>T	0.0512156460623518	A. baumannii
110500_111000	0.792004857004482	0.804316465503277	152	2.2397220325082e-07	T>NT	0.0123116084987946	A. baumannii
1105000_1105500	0.833333333333387	0.640942705948888	1162	0.000974913346105524	NT>T	0.192390627384499	A. baumannii
1105500_1106000	0	0	0	NA	NT>T	0	A. baumannii
1106000_1106500	0.220652856246085	0.23567269839705	3	1	T>NT	0.0150198421509646	A. baumannii
1106500_1107000	0.537423211708954	0.454824151848772	84	0.180823963327839	NT>T	0.0825990598601818	A. baumannii
1107000_1107500	0.333333333333349	0.333333333333334	1	1	NT>T	1.47104550762833e-14	A. baumannii
1107500_1108000	0.333333333333349	0.333333333333334	1	1	NT>T	1.47104550762833e-14	A. baumannii
1108000_1108500	0	0	0	NA	NT>T	0	A. baumannii
1108500_1109000	0	0	0	NA	NT>T	0	A. baumannii
1109000_1109500	0.714285714283956	0.714285714286039	28	0.0667115399012694	T>NT	2.08277839419679e-12	A. baumannii
1109500_1110000	0.0460048426150116	0.096608767576511	0	1	T>NT	0.0506039249614994	A. baumannii
111000_111500	0.815337012922528	0.799183169452784	1276	0.277479549263014	NT>T	0.0161538434697438	A. baumannii
1113000_1113500	0.850647541281204	0.840583152451416	4074	0.000939025105484241	NT>T	0.0100643888297882	A. baumannii
1113500_1114000	0.759007968050821	0.74901196027841	54689	0.0298109680804601	NT>T	0.00999600777241039	A. baumannii
1114000_1114500	0.743969734238588	0.719043909293838	136519	2.80034132138102e-06	NT>T	0.0249258249447503	A. baumannii
1114500_1115000	0.818273856561706	0.811697703799009	324919.5	2.28588675795712e-16	NT>T	0.00657615276269718	A. baumannii
111500_112000	0.804462267852968	0.783696217407987	42639.5	0.0687512116453047	NT>T	0.0207660504449808	A. baumannii
1115000_1115500	0.83991378239788	0.82503967539217	201242.5	1.26562369496771e-06	NT>T	0.0148741070057092	A. baumannii
1115500_1116000	0.872050833574856	0.850665047376488	140464.5	0.00188972133595275	NT>T	0.0213857861983681	A. baumannii
1116000_1116500	0.883041787731775	0.883768967243755	37365.5	0.0954709707177801	T>NT	0.000727179511979981	A. baumannii
1116500_1117000	0.608981963879408	0.5948030882392	3743	0.768281098221085	NT>T	0.0141788756402076	A. baumannii
1117000_1117500	0.779046649724514	0.765092660685629	32835	0.000340814253738218	NT>T	0.0139539890388851	A. baumannii
1117500_1118000	0.755279047805687	0.756846487774628	146710.5	0.37502020618989	T>NT	0.00156743996894071	A. baumannii
1118000_1118500	0.819167349164881	0.787424155490341	27019.5	3.5088801515126e-05	NT>T	0.0317431936745398	A. baumannii
1118500_1119000	0.732228769546657	0.698432612930543	77382	0.708113517563881	NT>T	0.0337961566161136	A. baumannii
1119000_1119500	0.77980675447193	0.740476908697336	22289	0.849419642757138	NT>T	0.0393298457745948	A. baumannii
1119500_1120000	0.729450741748187	0.704065626322832	35644	0.0166273345098094	NT>T	0.0253851154253545	A. baumannii
112000_112500	0.886242277895961	0.876492314388694	36970	7.25575527602301e-21	NT>T	0.00974996350726653	A. baumannii
1120000_1120500	0.647504990155591	0.622140336700308	25571.5	0.589171857923019	NT>T	0.0253646534552829	A. baumannii
1120500_1121000	0.817625539776077	0.807678749694672	12407.5	1.11672440808074e-05	NT>T	0.00994679008140575	A. baumannii
1121000_1121500	0.672360422569174	0.646334135129437	45645.5	0.0669427508142469	NT>T	0.0260262874397368	A. baumannii
1121500_1122000	0.899338668702773	0.887160494978	31657.5	1.90180153717284e-09	NT>T	0.0121781737247727	A. baumannii
1122000_1122500	0.762783843750512	0.764628597198945	28089	0.000278495529797492	T>NT	0.00184475344843305	A. baumannii
1122500_1123000	0.842251320611717	0.837220878297821	871	1.31109362978566e-06	NT>T	0.0050304423138956	A. baumannii
1123000_1123500	0.776069300117031	0.721989042891989	31585.5	0.00263898094829693	NT>T	0.0540802572250419	A. baumannii
1123500_1124000	0.51801925275092	0.494516741158373	11514	0.620925437908929	NT>T	0.0235025115925472	A. baumannii
1124000_1124500	0.770601319994947	0.712170649999548	2004	0.021104498578544	NT>T	0.0584306699953987	A. baumannii
1124500_1125000	0.810673582440418	0.791434352284706	5840	0.01027347440056	NT>T	0.0192392301557124	A. baumannii
112500_113000	0.875725484874869	0.879466924064113	199864	1.93002498526586e-19	T>NT	0.0037414391892443	A. baumannii
1125000_1125500	0.749946939270305	0.741990316955518	33536	0.283671298455609	NT>T	0.007956622314787	A. baumannii
1125500_1126000	0.711875179691153	0.670273641714827	20238	0.000342628592325349	NT>T	0.0416015379763269	A. baumannii
1126000_1126500	0.799999999997992	0.769933004572952	337	0.956148135058107	NT>T	0.03006699542504	A. baumannii
1126500_1127000	0.732933844676662	0.72641268506305	41	0.0101093588940807	NT>T	0.0065211596136121	A. baumannii
1127000_1127500	0.77239486562905	0.737582405081399	960	0.112299022201394	NT>T	0.034812460547651	A. baumannii
1127500_1128000	0.785637588602351	0.765455126593297	3223.5	0.00183952337687185	NT>T	0.0201824620090535	A. baumannii
1128000_1128500	0.733783384506865	0.674985526009589	7513.5	0.00312251124640792	NT>T	0.0587978584972765	A. baumannii
1128500_1129000	0.7511375184095	0.7108445818987	126022	0.670262211093846	NT>T	0.0402929365107997	A. baumannii
1129000_1129500	0.76952386010477	0.778758190772803	107464.5	0.469774493446822	T>NT	0.00923433066803248	A. baumannii
1129500_1130000	0.907903387480383	0.908830038360959	287705.5	5.5169003359507e-07	T>NT	0.00092665088057553	A. baumannii
113000_113500	0.791289151850361	0.780292651345629	110721.5	4.49188012668908e-06	NT>T	0.010996500504732	A. baumannii
1130000_1130500	0.787110096228584	0.772390364391704	54039.5	6.74960532166937e-06	NT>T	0.0147197318368804	A. baumannii
1130500_1131000	0.84357794575659	0.769943056621928	220533.5	0.683112209630496	NT>T	0.0736348891346624	A. baumannii
1131000_1131500	0.709453130714863	0.692729124874599	146396.5	0.00124196337293141	NT>T	0.0167240058402633	A. baumannii
1131500_1132000	0.851617309241825	0.845708128155777	750	8.31242327304534e-05	NT>T	0.00590918108604765	A. baumannii
1132000_1132500	0.679239497496009	0.625172857905669	101589	0.629315213591889	NT>T	0.0540666395903395	A. baumannii
1132500_1133000	0.841815195802464	0.7737734133073	71599.5	0.0601214420430913	NT>T	0.0680417824951646	A. baumannii
1133000_1133500	0.812729805078713	0.758118863749978	77503.5	0.731780493923123	NT>T	0.054610941328735	A. baumannii
1133500_1134000	0.858594291812412	0.779835683208263	7260	0.886548131644544	NT>T	0.0787586086041487	A. baumannii
1134000_1134500	0.731674052964268	0.714973703809737	116677.5	0.190591202593554	NT>T	0.0167003491545313	A. baumannii
1134500_1135000	0.757665275998256	0.754382584278844	42479.5	5.50879982753369e-05	NT>T	0.00328269171941176	A. baumannii
113500_114000	0.854235862408357	0.832860012868776	227507.5	1.01044580815771e-16	NT>T	0.0213758495395807	A. baumannii
1135000_1135500	0.867956884116083	0.868502069823925	4319	2.88367101022312e-06	T>NT	0.000545185707842788	A. baumannii
1135500_1136000	0.788074358359495	0.739897004168454	24530	0.193686127255637	NT>T	0.0481773541910404	A. baumannii
1136000_1136500	0.863236241273602	0.834416687515073	3397	0.00618002717538317	NT>T	0.0288195537585292	A. baumannii
1136500_1137000	0.85188774064344	0.818535849535686	6384.5	0.368698966344776	NT>T	0.0333518911077543	A. baumannii
1137000_1137500	0.764457634341942	0.773056732287432	16900	0.0955170454791262	T>NT	0.00859909794549008	A. baumannii
1137500_1138000	0.785343598884498	0.743964821846494	47483.5	0.979321933510532	NT>T	0.0413787770380035	A. baumannii
1138000_1138500	0.717132423313077	0.737505139044631	28025	0.000247673939963374	T>NT	0.0203727157315537	A. baumannii
1138500_1139000	0.842525004252245	0.822690127498087	18939	8.49020308321633e-06	NT>T	0.0198348767541582	A. baumannii
1139000_1139500	0.779718512853183	0.754480486118244	1272	0.00116439292248538	NT>T	0.0252380267349386	A. baumannii
1139500_1140000	0.731341098553822	0.723024076644171	31397.5	0.0376989677102744	NT>T	0.00831702190965133	A. baumannii
114000_114500	0.791029715151846	0.801981616241758	16253	0.872489168610161	T>NT	0.0109519010899125	A. baumannii
1140000_1140500	0.752166333687047	0.705512088698726	29855	1.29252256124782e-06	NT>T	0.0466542449883218	A. baumannii
1140500_1141000	0.819500064946905	0.819594285078572	35003.5	2.2385239913205e-06	T>NT	9.42201316671554e-05	A. baumannii
1141000_1141500	0.823665613380244	0.813707468344151	20580	6.01901137620528e-08	NT>T	0.00995814503609271	A. baumannii
1141500_1142000	0.915191418001213	0.919172860021832	34518	7.68947482661608e-24	T>NT	0.00398144202061934	A. baumannii
1142000_1142500	0.857293910974156	0.845226816467984	22565	1.21523847879887e-05	NT>T	0.0120670945061719	A. baumannii
1142500_1143000	0.766390849766038	0.757015937668707	12053	0.000574474065610256	NT>T	0.00937491209733032	A. baumannii
1143000_1143500	0.727993203821715	0.703842047634493	11702.5	0.478729607934436	NT>T	0.0241511561872227	A. baumannii
1143500_1144000	0.836844453664918	0.784075862575051	133393	0.0026749895668332	NT>T	0.0527685910898672	A. baumannii
1144000_1144500	0.939127334705069	0.937640869068795	32938	9.86611814809664e-56	NT>T	0.00148646563627319	A. baumannii
1144500_1145000	0.832662033337706	0.823246324002561	8814	0.0102622115794271	NT>T	0.00941570933514491	A. baumannii
114500_115000	0.873125017973976	0.82334729746724	418059	0.000114155849806659	NT>T	0.049777720506736	A. baumannii
1145000_1145500	0.764106544256986	0.749570284380093	39213	2.23737285167971e-12	NT>T	0.0145362598768928	A. baumannii
1145500_1146000	0.810384448363902	0.761688757230171	24322	0.000557446910848201	NT>T	0.0486956911337306	A. baumannii
1146000_1146500	0.731345746178311	0.699465701283325	7626	0.674262355281862	NT>T	0.0318800448949855	A. baumannii
1146500_1147000	0.784421244522106	0.703454540543099	9070	0.0228170805480383	NT>T	0.0809667039790067	A. baumannii
1147000_1147500	0.686953698315262	0.68623808272593	4012	0.160831157179859	NT>T	0.000715615589332197	A. baumannii
1147500_1148000	0.781852988560792	0.739950288490989	7085	0.00884709255922653	NT>T	0.0419027000698029	A. baumannii
1148000_1148500	0.85614381131257	0.879199051040776	26463	1.2004875967456e-21	T>NT	0.023055239728206	A. baumannii
1148500_1149000	0.74827041289122	0.732263906226534	30016	0.0374243730865013	NT>T	0.0160065066646857	A. baumannii
1149000_1149500	0.783880850520475	0.767154560720342	13905	8.72539629893798e-05	NT>T	0.0167262898001331	A. baumannii
1149500_1150000	0.85506480748473	0.825354171564115	14774	2.13272552595278e-07	NT>T	0.0297106359206151	A. baumannii
11500_12000	0.763499889567539	0.766264286519388	6218	0.551418042509616	T>NT	0.00276439695184971	A. baumannii
115000_115500	0.827779181265704	0.798396804055689	221223	0.744276308866923	NT>T	0.0293823772100147	A. baumannii
1150000_1150500	0.534745411796241	0.452618077131314	19	0.414823067184775	NT>T	0.0821273346649268	A. baumannii
1150500_1151000	0.776825741964957	0.776133233833103	13364	0.0204377454071524	NT>T	0.000692508131854619	A. baumannii
1151000_1151500	0.806976093715278	0.789212175707936	41938.5	0.0368659741980261	NT>T	0.0177639180073421	A. baumannii
1151500_1152000	0.773067141134688	0.726177921418829	34471.5	0.0596412970850059	NT>T	0.0468892197158584	A. baumannii
1152000_1152500	0.802523481925777	0.779847500942746	2769	0.0242051862848	NT>T	0.022675980983031	A. baumannii
1152500_1153000	0.796337984892997	0.811521931639112	35846.5	1.41576767472545e-05	T>NT	0.015183946746115	A. baumannii
1153000_1153500	0.7474665245399	0.753461951389807	2274	2.25026430382015e-07	T>NT	0.00599542684990639	A. baumannii
1153500_1154000	0.75109254615715	0.742343159681619	16289	0.00447231724903775	NT>T	0.00874938647553147	A. baumannii
1154000_1154500	0.774854635581779	0.759446665931399	54132.5	7.64342634888297e-06	NT>T	0.0154079696503802	A. baumannii
1154500_1155000	0.749053044991719	0.724690994588885	115456	0.375716994155921	NT>T	0.0243620504028333	A. baumannii
115500_116000	0.860056249649672	0.849039194191212	298073	1.42771278979217e-16	NT>T	0.0110170554584598	A. baumannii
1155000_1155500	0.80508741636604	0.774888497501518	72075	7.74334532256592e-05	NT>T	0.0301989188645225	A. baumannii
1155500_1156000	0.75381705772397	0.728414886193302	48545	0.666816207054582	NT>T	0.0254021715306686	A. baumannii
1156000_1156500	0.759476308766126	0.719185282204869	22438	0.927672881929014	NT>T	0.0402910265612578	A. baumannii
1156500_1157000	0.762485784012221	0.785802067565171	2084	0.025649054142672	T>NT	0.0233162835529508	A. baumannii
1157000_1157500	0.825180099994025	0.820846203431217	8491	7.99401535023787e-11	NT>T	0.00433389656280758	A. baumannii
1157500_1158000	0.695227779575773	0.645365775931342	18049	0.0887633759037274	NT>T	0.0498620036444318	A. baumannii
1158000_1158500	0.785453375518805	0.78923264812286	7192.5	1.04423491753095e-09	T>NT	0.00377927260405564	A. baumannii
1158500_1159000	0.823957521629705	0.824157758921265	44828.5	1.52229556380506e-12	T>NT	0.000200237291559602	A. baumannii
1159000_1159500	0.755747026300312	0.737735806689514	570	0.557235482645551	NT>T	0.0180112196107979	A. baumannii
1159500_1160000	0.848529527028372	0.823428756242082	1316	0.00211537716034442	NT>T	0.0251007707862904	A. baumannii
116000_116500	0.811446507883393	0.797063915416528	513868	0.0247728575625647	NT>T	0.0143825924668656	A. baumannii
1160000_1160500	0.767588890678061	0.745762408107595	19664	5.70302458310865e-05	NT>T	0.0218264825704659	A. baumannii
1160500_1161000	0.650704365970323	0.648031309570932	3419	0.00714010824181448	NT>T	0.00267305639939119	A. baumannii
1161000_1161500	0.831362535536614	0.819230649220284	86491	2.02639563740105e-06	NT>T	0.0121318863163302	A. baumannii
1161500_1162000	0.73946232032588	0.730855221918593	48512	4.01235446294505e-05	NT>T	0.00860709840728757	A. baumannii
1162000_1162500	0.780722955803773	0.753979123991905	379002.5	0.0350202278122287	NT>T	0.0267438318118679	A. baumannii
1162500_1163000	0.740388588819248	0.708411076537055	425725.5	3.90577534085836e-05	NT>T	0.0319775122821929	A. baumannii
1163000_1163500	0.868309278738838	0.849826576490486	5175	0.192778732224316	NT>T	0.0184827022483524	A. baumannii
1163500_1164000	0.729429531888366	0.708795060372695	61043	0.0122585805591807	NT>T	0.0206344715156712	A. baumannii
1164000_1164500	0.647705570077838	0.635461631027016	23937	0.132530359759444	NT>T	0.0122439390508224	A. baumannii
1164500_1165000	0.752928273894224	0.719604052461144	49729.5	0.377772098441915	NT>T	0.0333242214330794	A. baumannii
116500_117000	0.798307443002106	0.78756776523478	834385	3.18117567785616e-12	NT>T	0.0107396777673258	A. baumannii
1165000_1165500	0.724873955064294	0.762313094450541	190	5.05556258045309e-09	T>NT	0.037439139386247	A. baumannii
1165500_1166000	0.846472039764856	0.840412354531814	37027.5	0.0702825703287831	NT>T	0.00605968523304157	A. baumannii
1166000_1166500	0.74999999999749	0.749999999999555	49	0.0217404928055316	T>NT	2.06501482580279e-12	A. baumannii
1166500_1167000	0.769292218770506	0.764353651322268	398	0.179131928973162	NT>T	0.00493856744823828	A. baumannii
1167000_1167500	0.778007959916874	0.788498056519765	22270.5	0.83979050002477	T>NT	0.0104900966028909	A. baumannii
1167500_1168000	0.813295697339783	0.794916490976213	104949.5	3.30655422776657e-08	NT>T	0.0183792063635696	A. baumannii
1168000_1168500	0.7550877217373	0.75229923171943	176518.5	0.000118882601026982	NT>T	0.0027884900178694	A. baumannii
1168500_1169000	0.668540053972101	0.653525308719279	14577	0.201553340340797	NT>T	0.0150147452528222	A. baumannii
1169000_1169500	0.781455963998035	0.74817284906503	9808	0.33285768027406	NT>T	0.0332831149330043	A. baumannii
1169500_1170000	0.889944437701332	0.893845571655993	184069	5.97920656787395e-44	T>NT	0.00390113395466118	A. baumannii
117000_117500	0.80770487853753	0.798129816979552	301584	0.000492910726543365	NT>T	0.00957506155797794	A. baumannii
1170000_1170500	0.867795928648116	0.858985389408499	48895	0.00134430071873024	NT>T	0.00881053923961705	A. baumannii
1170500_1171000	0.826119201612213	0.796767166151994	6429	0.00011939805952938	NT>T	0.0293520354602184	A. baumannii
1171000_1171500	0	0	0	NA	NT>T	0	A. baumannii
1172000_1172500	0	0	0	NA	NT>T	0	A. baumannii
1172500_1173000	0.333333333333333	0.333333333333331	1	1	NT>T	1.77635683940025e-15	A. baumannii
1174000_1174500	0	0	0	NA	NT>T	0	A. baumannii
117500_118000	0.791922179144349	0.800936622318447	171361	3.90170799460522e-10	T>NT	0.00901444317409739	A. baumannii
1175000_1175500	0.530604288499024	0.527145893322363	15	0.40038080315208	NT>T	0.0034583951766608	A. baumannii
1175500_1176000	0.333333333333211	0.333333333334393	0	1	T>NT	1.18172138741102e-12	A. baumannii
1176000_1176500	0.80052069965231	0.765473232915995	4002	0.330493808785164	NT>T	0.0350474667363148	A. baumannii
1176500_1177000	0.927295779405851	0.870531658747929	440528.5	4.93447477938985e-16	NT>T	0.0567641206579221	A. baumannii
1177000_1177500	0.83287774888955	0.824559982342169	135720.5	0.0259046871006649	NT>T	0.00831776654738081	A. baumannii
1177500_1178000	0.845501831033006	0.855988136340405	101563	0.633121026100575	T>NT	0.0104863053073985	A. baumannii
1178000_1178500	0.749477176148492	0.774701443337203	63931	0.00010575138474975	T>NT	0.0252242671887111	A. baumannii
1178500_1179000	0.821832930047795	0.813638855977739	62183	0.0292878748931483	NT>T	0.00819407407005546	A. baumannii
1179000_1179500	0.84778583795709	0.823275300698864	44273	0.210558567554318	NT>T	0.0245105372582254	A. baumannii
1179500_1180000	0.848294590018958	0.806274562393051	15649	0.0117609935930994	NT>T	0.0420200276259068	A. baumannii
118000_118500	0.784266182613149	0.781298499583786	1845	0.00273996301945623	NT>T	0.0029676830293629	A. baumannii
1180000_1180500	0.861224089948911	0.790659791434296	23507	0.000931222568887058	NT>T	0.0705642985146149	A. baumannii
1180500_1181000	0.807478887485538	0.702540737219243	61043	1.94659408345269e-07	NT>T	0.104938150266295	A. baumannii
1181000_1181500	0.903631078516829	0.794827794820703	35481	0.0157572071045804	NT>T	0.108803283696126	A. baumannii
1181500_1182000	0.918056672008348	0.897169895141967	25358	7.77612252586551e-07	NT>T	0.0208867768663806	A. baumannii
1182000_1182500	0.883892761438218	0.873229111015258	29216	3.94898201038373e-12	NT>T	0.01066365042296	A. baumannii
1182500_1183000	0.822493873751769	0.800402310119566	304989.5	1.02082612784475e-14	NT>T	0.0220915636322034	A. baumannii
1183000_1183500	0.879003987347303	0.870150576660926	156434.5	1.30436514317577e-59	NT>T	0.00885341068637679	A. baumannii
1183500_1184000	0.87881868635964	0.847561775506738	373634.5	2.01961666426952e-06	NT>T	0.0312569108529017	A. baumannii
1184000_1184500	0.860218449701762	0.833193277598118	60339	1.46349126812519e-11	NT>T	0.0270251721036443	A. baumannii
1184500_1185000	0.809524423979757	0.768862434807648	127342	0.502310293610163	NT>T	0.0406619891721091	A. baumannii
118500_119000	0.700576777284302	0.686192986941903	4122	0.24474666920561	NT>T	0.0143837903423993	A. baumannii
1185000_1185500	0.774145169813732	0.746116680924291	118607.5	0.341826260589176	NT>T	0.028028488889441	A. baumannii
1185500_1186000	0.818446124205191	0.787063618126066	273031	0.0590897688156341	NT>T	0.0313825060791249	A. baumannii
1186000_1186500	0.796388577943976	0.77705053302357	70597	0.0322815867168369	NT>T	0.0193380449204058	A. baumannii
1186500_1187000	0.59589067032998	0.474337693852456	29	0.918812683274642	NT>T	0.121552976477524	A. baumannii
1187000_1187500	0.769510480664581	0.717400131980028	64232.5	0.414844549411585	NT>T	0.0521103486845527	A. baumannii
1187500_1188000	0	0	0	NA	NT>T	0	A. baumannii
1188000_1188500	0.707851239668682	0.818181818183299	171	7.64325726493736e-05	T>NT	0.110330578514616	A. baumannii
1188500_1189000	0.857142857141964	0.850030970519816	200	7.80515147577088e-12	NT>T	0.00711188662214757	A. baumannii
1189000_1189500	0.658223132798874	0.724812224073633	698	2.62831195515879e-05	T>NT	0.0665890912747591	A. baumannii
1189500_1190000	0.784486390533269	0.761979703421552	613	0.00166909966484712	NT>T	0.0225066871117169	A. baumannii
119000_119500	0.867623224209154	0.857333497269743	44628	1.02122127616109e-07	NT>T	0.0102897269394111	A. baumannii
1190000_1190500	0.770463510846684	0.715513947373549	148	0.214500864872466	NT>T	0.0549495634731354	A. baumannii
1190500_1191000	0.830853391386728	0.811828960071343	198278	1.76815504862084e-07	NT>T	0.0190244313153851	A. baumannii
1191000_1191500	0.847273125169366	0.831812604525914	112460	2.47779685008206e-10	NT>T	0.0154605206434525	A. baumannii
1191500_1192000	0.868888895736345	0.843171547639501	50708.5	1.73501517026408e-26	NT>T	0.0257173480968439	A. baumannii
1192000_1192500	0.886698342468772	0.827664985797907	81256	7.30473353899715e-05	NT>T	0.0590333566708651	A. baumannii
1192500_1193000	0.819215780371327	0.789193741606279	383349	0.0754713029589303	NT>T	0.0300220387650483	A. baumannii
1193000_1193500	0.906814300919513	0.872758622744369	155826.5	7.52216749483052e-10	NT>T	0.0340556781751439	A. baumannii
1193500_1194000	0.719706785493202	0.683204292455332	58798	0.375630509710992	NT>T	0.0365024930378703	A. baumannii
1194000_1194500	0.799195033711082	0.784140399761785	701487	0.000154717057442524	NT>T	0.0150546339492978	A. baumannii
1194500_1195000	0.83836958355174	0.798540509270803	455368	5.64147465938813e-09	NT>T	0.0398290742809364	A. baumannii
119500_120000	0.763282779618658	0.737574323808571	8060	0.00062143832899822	NT>T	0.0257084558100862	A. baumannii
1195000_1195500	0.860706150725714	0.81622975986872	181228.5	3.69479482148367e-07	NT>T	0.0444763908569948	A. baumannii
1195500_1196000	0.824757004679684	0.762577125091817	981807	0.00023429485234614	NT>T	0.062179879587867	A. baumannii
1196000_1196500	0.852152569448745	0.817407553403812	403980	4.02704006020952e-19	NT>T	0.0347450160449333	A. baumannii
1196500_1197000	0.781814027061759	0.710095907230929	239827	0.545131125831587	NT>T	0.0717181198308302	A. baumannii
1197000_1197500	0.817835245410978	0.785095318549217	293505.5	1.02295822701432e-17	NT>T	0.0327399268617607	A. baumannii
1197500_1198000	0.8340635399754	0.792748768791468	422441	0.210627364051251	NT>T	0.041314771183931	A. baumannii
1198000_1198500	0.797704965416936	0.727255190980524	245965.5	0.93866044516822	NT>T	0.0704497744364113	A. baumannii
1198500_1199000	0.787753165262377	0.764573090830465	875818.5	0.00169919310944026	NT>T	0.0231800744319124	A. baumannii
1199000_1199500	0.813116014853778	0.803053178509858	357723.5	3.81068593121103e-09	NT>T	0.0100628363439201	A. baumannii
1199500_1200000	0.846154017554942	0.854437236988564	77661.5	1.97434294523662e-49	T>NT	0.0082832194336222	A. baumannii
12000_12500	0.841552773815636	0.813517401985115	23224	5.61378741679817e-05	NT>T	0.028035371830521	A. baumannii
120000_120500	0.794493007820628	0.812726654274748	12193.5	0.236368670954996	T>NT	0.0182336464541202	A. baumannii
1200000_1200500	0.7647402580807	0.727353465369954	96984	0.00461422835133718	NT>T	0.0373867927107454	A. baumannii
1200500_1201000	0.739672090368765	0.705967050384577	503924	0.0507958234197968	NT>T	0.0337050399841876	A. baumannii
1201000_1201500	0.853555328169694	0.817112176937207	125244.5	0.0361822348623045	NT>T	0.0364431512324872	A. baumannii
1201500_1202000	0.772219705821196	0.727274445702099	92279	0.387709456030246	NT>T	0.0449452601190972	A. baumannii
1202000_1202500	0.834859144803439	0.801311648234047	92204	0.11627463061504	NT>T	0.0335474965693923	A. baumannii
1202500_1203000	0.83610293097443	0.820467493229217	268941	0.00853617708825424	NT>T	0.0156354377452129	A. baumannii
1203000_1203500	0.785707253470943	0.768489129402781	170088	0.792761834456006	NT>T	0.0172181240681623	A. baumannii
1203500_1204000	0.857028862520908	0.826150176164815	233257	8.34031248617907e-09	NT>T	0.0308786863560931	A. baumannii
1204000_1204500	0.72110315090381	0.661118587032001	6254	0.0901990840875123	NT>T	0.0599845638718092	A. baumannii
1204500_1205000	0.706606363054609	0.682710648948599	25793.5	1.17109983220226e-07	NT>T	0.0238957141060105	A. baumannii
120500_121000	0.678368228343673	0.634799688867193	146179.5	0.134489006115979	NT>T	0.0435685394764797	A. baumannii
1205000_1205500	0.74959504788327	0.727804587843081	23822	0.40713980113352	NT>T	0.0217904600401889	A. baumannii
1205500_1206000	0.779231093602512	0.768126328245386	8744	0.665619276949762	NT>T	0.0111047653571265	A. baumannii
1206000_1206500	0.814385440657452	0.772555745907697	180493	0.0724409775889335	NT>T	0.041829694749755	A. baumannii
1206500_1207000	0.74582321528332	0.717232723687503	184290.5	0.0116047427242097	NT>T	0.0285904915958162	A. baumannii
1207000_1207500	0.858758599320625	0.818553074164741	130770	0.251422725773059	NT>T	0.0402055251558837	A. baumannii
1207500_1208000	0.830210946412795	0.80011563819359	255406.5	0.225555769701609	NT>T	0.0300953082192048	A. baumannii
1208000_1208500	0.837886095404034	0.796339023518964	421749.5	0.000307873582177221	NT>T	0.0415470718850705	A. baumannii
1208500_1209000	0.84857566529727	0.843093343662024	398180	2.90169678330666e-13	NT>T	0.00548232163524531	A. baumannii
1209000_1209500	0.829557396645548	0.796818922770869	193055.5	0.000235922298999582	NT>T	0.0327384738746791	A. baumannii
1209500_1210000	0.855221975677885	0.825157495092085	276397.5	0.118856672363404	NT>T	0.0300644805858001	A. baumannii
121000_121500	0.812415504728894	0.81060862742208	13466.5	0.0257328489027955	NT>T	0.00180687730681461	A. baumannii
1210000_1210500	0.895545365143236	0.874010341559124	71435	1.5039696610332e-15	NT>T	0.0215350235841119	A. baumannii
1210500_1211000	0.862556409174405	0.83041257036196	243090	9.80587255199159e-19	NT>T	0.0321438388124448	A. baumannii
1211000_1211500	0.805085754914244	0.797834955908288	104577	4.95012899068623e-14	NT>T	0.00725079900595571	A. baumannii
1211500_1212000	0.633323853637053	0.621566117490664	115301	0.392766767020822	NT>T	0.0117577361463885	A. baumannii
1212000_1212500	0.819881541332411	0.793075589636783	317235	0.916853032262952	NT>T	0.0268059516956279	A. baumannii
1212500_1213000	0.738650580693666	0.700000107292215	220681	0.737674019211323	NT>T	0.0386504734014508	A. baumannii
1213000_1213500	0.828602512070064	0.779914727783613	204848	4.96457008672305e-11	NT>T	0.048687784286451	A. baumannii
1213500_1214000	0.750325933724075	0.700492782497376	310969	8.18669945867911e-06	NT>T	0.0498331512266992	A. baumannii
1214000_1214500	0.802825449480745	0.756603276301854	265580.5	0.00897125305532136	NT>T	0.0462221731788907	A. baumannii
1214500_1215000	0.875960697567081	0.842115543464382	346828	5.24293489865322e-06	NT>T	0.0338451541026984	A. baumannii
121500_122000	0.776316185229092	0.734291770732943	20489	0.300035784968458	NT>T	0.0420244144961485	A. baumannii
1215000_1215500	0.826228587939737	0.783394725824969	673758	0.615181465904025	NT>T	0.0428338621147688	A. baumannii
1215500_1216000	0.838203288400721	0.840247372016618	215878	7.52318694547864e-21	T>NT	0.00204408361589714	A. baumannii
1216000_1216500	0.817052531537973	0.785537894397515	171157	2.6787434667688e-05	NT>T	0.0315146371404574	A. baumannii
1216500_1217000	0.813895643255187	0.773780663589736	401568.5	0.694993446662463	NT>T	0.0401149796654512	A. baumannii
1217000_1217500	0.824878620162435	0.796162949805701	115185.5	3.73845059668148e-09	NT>T	0.0287156703567332	A. baumannii
1217500_1218000	0.840272923192187	0.818533463051653	141843	0.0968357695945681	NT>T	0.0217394601405339	A. baumannii
1218000_1218500	0.865632691083762	0.845289784896704	187533	1.70115253110037e-24	NT>T	0.0203429061870579	A. baumannii
1218500_1219000	0.899778398755766	0.853527492687239	309663.5	1.57109428067905e-13	NT>T	0.0462509060685272	A. baumannii
1219000_1219500	0.893381740355188	0.890499655141615	51754	1.97974507062162e-57	NT>T	0.0028820852135738	A. baumannii
1219500_1220000	0.776279119034932	0.727179285463027	172041.5	0.0643238556966656	NT>T	0.0490998335719049	A. baumannii
122000_122500	0.806080136998047	0.825750449127232	70784	5.16629019622326e-16	T>NT	0.0196703121291854	A. baumannii
1220000_1220500	0.746621027938312	0.713519366567356	166470	0.786860249942639	NT>T	0.0331016613709566	A. baumannii
1220500_1221000	0.754471887869647	0.745470117887527	127022	0.540908935978774	NT>T	0.00900176998211999	A. baumannii
1221000_1221500	0.820069992757379	0.81670005868852	27294	0.0588961462013516	NT>T	0.00336993406885944	A. baumannii
1221500_1222000	0.865365598698648	0.846912750999251	5177	2.19704052576467e-11	NT>T	0.018452847699397	A. baumannii
1222000_1222500	0.791190674693756	0.772696022112575	14583	0.203380328107464	NT>T	0.0184946525811811	A. baumannii
1222500_1223000	0.613090910536522	0.606189705807633	46806	0.0110649856811427	NT>T	0.00690120472888889	A. baumannii
1223000_1223500	0.80884008138842	0.776835741602946	45385	0.43918683903204	NT>T	0.0320043397854742	A. baumannii
1223500_1224000	0.642821828803641	0.643644867739468	27878	0.412248829861112	T>NT	0.000823038935827802	A. baumannii
1224000_1224500	0.836060418251982	0.841246751078228	99084.5	0.94809719847401	T>NT	0.0051863328262457	A. baumannii
1224500_1225000	0.829037127530912	0.851850730588759	274850.5	6.9672253284963e-05	T>NT	0.0228136030578473	A. baumannii
122500_123000	0.885527950862935	0.875017236670281	135649.5	8.17248892705256e-12	NT>T	0.0105107141926541	A. baumannii
1225000_1225500	0.898473616828782	0.884123815879755	664072.5	0.000842469315367433	NT>T	0.0143498009490274	A. baumannii
1225500_1226000	0.834545050466082	0.809928952335094	54139	0.0190366017308851	NT>T	0.0246160981309879	A. baumannii
1226000_1226500	0.860342356721576	0.842804314290281	61733	8.63874359807001e-06	NT>T	0.0175380424312951	A. baumannii
1226500_1227000	0.874193940340733	0.855837280947904	127065.5	6.12174581411193e-05	NT>T	0.0183566593928294	A. baumannii
1227000_1227500	0.866586750037853	0.851239868483402	625597.5	0.556919613759472	NT>T	0.015346881554451	A. baumannii
1227500_1228000	0.849431860791871	0.857686636760366	162210	2.03393370761273e-13	T>NT	0.00825477596849511	A. baumannii
1228000_1228500	0.849543486213019	0.829805503666064	142344.5	0.000130083790450527	NT>T	0.0197379825469548	A. baumannii
1228500_1229000	0.899583388002933	0.875969785432379	63674	5.57496099265258e-15	NT>T	0.0236136025705541	A. baumannii
1229000_1229500	0.887283008899167	0.874385273002148	121992.5	1.18046947420611e-25	NT>T	0.0128977358970194	A. baumannii
1229500_1230000	0.802718319002292	0.796697345085678	337405	1.9956543031014e-13	NT>T	0.00602097391661449	A. baumannii
123000_123500	0.882400826104066	0.851710992530334	40919	0.0132920856855764	NT>T	0.030689833573732	A. baumannii
1230000_1230500	0.861176598613552	0.822895557341944	641429.5	1.04249269146185e-05	NT>T	0.0382810412716077	A. baumannii
1230500_1231000	0.745940755034431	0.677560296456773	140255	0.0013169801783333	NT>T	0.0683804585776582	A. baumannii
1231000_1231500	0.710092082588068	0.667625809332006	206723.5	0.00371698340777834	NT>T	0.0424662732560617	A. baumannii
1231500_1232000	0.817265474525366	0.81075518364051	459424.5	0.000720332519023253	NT>T	0.00651029088485555	A. baumannii
1232000_1232500	0.805226739272776	0.7985027624383	274326	7.46494046601686e-10	NT>T	0.00672397683447534	A. baumannii
1232500_1233000	0.825651537625665	0.797071132847837	288242.5	1.5312212891213e-27	NT>T	0.0285804047778284	A. baumannii
1233000_1233500	0.845845744730535	0.80687925266918	202534	0.0107882323780065	NT>T	0.0389664920613548	A. baumannii
1233500_1234000	0.802565507205477	0.789279309279371	169096.5	0.0242351168878734	NT>T	0.0132861979261069	A. baumannii
1234000_1234500	0.821144797546131	0.793433110554761	152399.5	1.68569972314954e-17	NT>T	0.0277116869913699	A. baumannii
1234500_1235000	0.86790741923791	0.879362936751247	105995.5	6.23882194063409e-20	T>NT	0.0114555175133373	A. baumannii
123500_124000	0.701996035391668	0.642456594346812	21943.5	0.0329852959040153	NT>T	0.0595394410448558	A. baumannii
1235000_1235500	0.928641119091611	0.869843099282537	284363.5	0.43320651666264	NT>T	0.0587980198090744	A. baumannii
1235500_1236000	0.795095616255088	0.769645729207178	62800	7.12550560428359e-10	NT>T	0.0254498870479101	A. baumannii
1236000_1236500	0.805196601125296	0.768681816418824	16062	7.75898963271747e-10	NT>T	0.0365147847064726	A. baumannii
1236500_1237000	0.820878746961261	0.794435067367034	236163.5	0.000911757751548976	NT>T	0.0264436795942269	A. baumannii
1237000_1237500	0.700704020358921	0.656605573232452	235944	4.81117540364602e-05	NT>T	0.0440984471264693	A. baumannii
1237500_1238000	0.740396469325768	0.713061803282448	408523	0.0075973057861339	NT>T	0.0273346660433206	A. baumannii
1238000_1238500	0.80411773932929	0.777969344218103	670104	0.489597899594711	NT>T	0.0261483951111864	A. baumannii
1238500_1239000	0.785228962032998	0.772054429567339	170107	0.0344344448312838	NT>T	0.0131745324656585	A. baumannii
1239000_1239500	0.74337832596837	0.739942364994793	140959	6.96909537773672e-05	NT>T	0.00343596097357679	A. baumannii
1239500_1240000	0.844147869507327	0.835635618141232	25424	1.88588845438612e-11	NT>T	0.00851225136609468	A. baumannii
124000_124500	0.872456395639144	0.857488191188632	38909	0.310177602085517	NT>T	0.0149682044505115	A. baumannii
1240000_1240500	0.783188495188021	0.779601338242317	210832.5	0.000129679901595765	NT>T	0.003587156945704	A. baumannii
1240500_1241000	0.668125810213301	0.59783386955916	254848.5	0.000238916210303722	NT>T	0.0702919406541401	A. baumannii
1241000_1241500	0.736795159504114	0.719326570417567	250975	0.075630410582638	NT>T	0.017468589086547	A. baumannii
1241500_1242000	0.786428782356327	0.759879076435972	136440	0.0117774395661575	NT>T	0.0265497059203544	A. baumannii
1242000_1242500	0.73712552625326	0.700172239390959	272699.5	0.629982489676906	NT>T	0.0369532868623018	A. baumannii
1242500_1243000	0.789776263787153	0.772524423568744	79703.5	0.0328642164279536	NT>T	0.0172518402184099	A. baumannii
1243000_1243500	0.856633707907018	0.819917191559865	313322.5	1.12736115373812e-19	NT>T	0.0367165163471537	A. baumannii
1243500_1244000	0.76959272477459	0.682049952676496	87261.5	0.0279825606324318	NT>T	0.0875427720980931	A. baumannii
1244000_1244500	0.757115702158713	0.760592144649493	252173	0.109466334715554	T>NT	0.00347644249077994	A. baumannii
1244500_1245000	0.925761109815471	0.91031908292037	109202	1.03125833914075e-33	NT>T	0.0154420268951013	A. baumannii
124500_125000	0.79610643072806	0.801923605457343	51111	9.47603171995077e-08	T>NT	0.00581717472928356	A. baumannii
1245000_1245500	0.89992840076369	0.895395130076194	5768	5.01908875926711e-29	NT>T	0.00453327068749665	A. baumannii
1245500_1246000	0.772141543980821	0.766565484325641	83265.5	0.247211466711003	NT>T	0.00557605965518071	A. baumannii
1246000_1246500	0.749787232712055	0.73788609742026	52648.5	0.599250637156863	NT>T	0.0119011352917949	A. baumannii
1246500_1247000	0.868523954165847	0.85891007341424	84571.5	9.727846584744e-08	NT>T	0.00961388075160707	A. baumannii
1247000_1247500	0.740114714642441	0.764548971972532	7271	1.57901919147913e-05	T>NT	0.0244342573300915	A. baumannii
1247500_1248000	0.816487509247452	0.809560665229183	30297.5	0.00944051526662708	NT>T	0.00692684401826982	A. baumannii
1248000_1248500	0.825411901744404	0.818684694493376	27601	6.85749242231539e-09	NT>T	0.00672720725102727	A. baumannii
1248500_1249000	0.842424883307502	0.859060525236573	27356.5	2.08322379529969e-14	T>NT	0.016635641929071	A. baumannii
1249000_1249500	0.826559794858557	0.841273019224803	66839	1.07074822862819e-12	T>NT	0.0147132243662452	A. baumannii
1249500_1250000	0.87108216228852	0.851981400697881	102935	3.17196253204359e-09	NT>T	0.0191007615906384	A. baumannii
12500_13000	0.849842265720052	0.850510854003369	9180.5	3.36350485464112e-05	T>NT	0.000668588283316396	A. baumannii
125000_125500	0.853040614775475	0.837959828763431	88786	7.35096140327764e-06	NT>T	0.0150807860120441	A. baumannii
1250000_1250500	0.82925594005041	0.800372156146169	57119	0.158033713933864	NT>T	0.0288837839042412	A. baumannii
1250500_1251000	0.624092024116263	0.677093624571468	65703	1.71601893738933e-13	T>NT	0.0530016004552059	A. baumannii
1251000_1251500	0.85720884945125	0.877100487679301	14937	9.03075960670017e-23	T>NT	0.0198916382280511	A. baumannii
1251500_1252000	0.861224357342015	0.868550333964989	109516.5	3.239795007721e-42	T>NT	0.00732597662297418	A. baumannii
1252000_1252500	0.883308938095088	0.861539318756445	46978	4.49395972996874e-06	NT>T	0.0217696193386431	A. baumannii
1252500_1253000	0.832554098886099	0.797466218185652	17532	0.000798014565185661	NT>T	0.0350878807004467	A. baumannii
1253000_1253500	0.86023234678001	0.833949080140749	23759	0.000178823862256569	NT>T	0.0262832666392604	A. baumannii
1253500_1254000	0.848959587768771	0.835856258265594	6475	0.000621575154233257	NT>T	0.0131033295031773	A. baumannii
1254000_1254500	0.794976772050378	0.792548356171039	290493.5	9.66239558070317e-19	NT>T	0.00242841587933895	A. baumannii
1254500_1255000	0.894990149166793	0.890692535769886	2067	3.23659968781431e-16	NT>T	0.00429761339690649	A. baumannii
125500_126000	0.887318893004056	0.857558650244702	38351.5	0.00055136840955839	NT>T	0.0297602427593544	A. baumannii
1255000_1255500	0.862055711607466	0.887015582211761	25782	5.25585211089854e-11	T>NT	0.0249598706042949	A. baumannii
1255500_1256000	0.78404838614356	0.800997901355052	62705.5	6.16789341153371e-10	T>NT	0.0169495152114916	A. baumannii
1256000_1256500	0.848801209966504	0.836940025533139	37819	7.09510751076117e-20	NT>T	0.0118611844333647	A. baumannii
1256500_1257000	0.816648853098777	0.801387821647259	92499.5	2.11080992056901e-21	NT>T	0.0152610314515181	A. baumannii
1257000_1257500	0.788866510993945	0.790493396197065	1357	0.00360185412439395	T>NT	0.00162688520312038	A. baumannii
1257500_1258000	0.757499158807328	0.734337866446649	69479	4.85310826965219e-06	NT>T	0.0231612923606784	A. baumannii
1258000_1258500	0.704566374869989	0.708638124619706	11229	0.0329509953784104	T>NT	0.00407174974971691	A. baumannii
1258500_1259000	0.7238087980797	0.705515813007007	49205	4.10639345419492e-09	NT>T	0.0182929850726921	A. baumannii
1259000_1259500	0.816755481615426	0.783247885978513	11811	0.118690385722308	NT>T	0.033507595636913	A. baumannii
1259500_1260000	0.790388405533942	0.792882575471543	1210	0.100243082731452	T>NT	0.00249416993760132	A. baumannii
126000_126500	0.904970172392067	0.896315905011346	9259	5.12196420989528e-09	NT>T	0.00865426738072184	A. baumannii
1260000_1260500	0.840167150730761	0.829373771290175	127334	0.50326506916472	NT>T	0.0107933794405859	A. baumannii
1260500_1261000	0.741948808235181	0.708033332146284	5670	0.00945640886163951	NT>T	0.0339154760888969	A. baumannii
1261000_1261500	0.848830291201571	0.72079199804957	19767	0.622453047004697	NT>T	0.128038293152002	A. baumannii
1261500_1262000	0.82665373005829	0.825046113720588	22214	0.810529785078678	NT>T	0.00160761633770212	A. baumannii
1262000_1262500	0.718017767383243	0.666690658005147	7761	0.529657337260809	NT>T	0.0513271093780958	A. baumannii
1262500_1263000	0.883664044457397	0.881743784861662	1287	2.44565000838049e-13	NT>T	0.00192025959573427	A. baumannii
1263000_1263500	0.786160890643678	0.777727379846216	105380	0.189453778170865	NT>T	0.00843351079746191	A. baumannii
1263500_1264000	0.91843191512124	0.90820222175148	56694.5	8.37729400740781e-09	NT>T	0.0102296933697597	A. baumannii
1264000_1264500	0.871365931793571	0.850509213039499	23590.5	8.88383798226319e-09	NT>T	0.0208567187540711	A. baumannii
1264500_1265000	0.781274107714717	0.762493055370936	26479	0.996234751455633	NT>T	0.0187810523437808	A. baumannii
126500_127000	0.861368228062006	0.847165629922566	62729.5	2.79784867293125e-05	NT>T	0.01420259813944	A. baumannii
1265000_1265500	0.802422650613606	0.767437060737198	48168.5	0.0037500359095636	NT>T	0.0349855898764075	A. baumannii
1265500_1266000	0.848294236582072	0.817151414248932	21727	0.573029099444847	NT>T	0.0311428223331399	A. baumannii
1266000_1266500	0.817769911461391	0.82161553677133	125843	0.0463499362485801	T>NT	0.00384562530993948	A. baumannii
1266500_1267000	0.917014133374357	0.892640766630635	57193	2.67179138597458e-20	NT>T	0.0243733667437223	A. baumannii
1267000_1267500	0.84606303453823	0.827994496225459	79520	2.17088815033744e-10	NT>T	0.0180685383127706	A. baumannii
1267500_1268000	0.873109719751711	0.861442554666328	57649.5	4.94101182989672e-08	NT>T	0.0116671650853835	A. baumannii
1268000_1268500	0.816754308316499	0.819279362540468	73330	1.194242791755e-08	T>NT	0.00252505422396887	A. baumannii
1268500_1269000	0.808411267247699	0.787987728976647	49069	8.41191290605762e-05	NT>T	0.0204235382710519	A. baumannii
1269000_1269500	0.853320994901354	0.830046037895851	70422	2.34531374858702e-10	NT>T	0.023274957005503	A. baumannii
1269500_1270000	0.907041067391883	0.895137916485471	33802.5	2.12647151689769e-12	NT>T	0.0119031509064113	A. baumannii
127000_127500	0.775525628404838	0.743397899779207	69205.5	0.918468986281897	NT>T	0.032127728625631	A. baumannii
1270000_1270500	0.885986592825422	0.842378859259973	51642	2.15995008390065e-07	NT>T	0.0436077335654487	A. baumannii
1270500_1271000	0.712150137373147	0.660530597976484	8263	0.286487315524987	NT>T	0.0516195393966628	A. baumannii
1271000_1271500	0.644094236391005	0.654295057276092	256	0.231891842274368	T>NT	0.0102008208850863	A. baumannii
1271500_1272000	0.788856022092015	0.787364600802258	167962.5	1.66045722062334e-07	NT>T	0.00149142128975688	A. baumannii
1272000_1272500	0.756295742728666	0.652925365938783	5663	0.0291118597173698	NT>T	0.103370376789883	A. baumannii
1272500_1273000	0.888114751740977	0.844915893592653	118335	0.0010369664628204	NT>T	0.0431988581483241	A. baumannii
1273000_1273500	0.809848160630612	0.815801334903813	117775	4.15806356114988e-08	T>NT	0.00595317427320063	A. baumannii
1273500_1274000	0.858579454069211	0.82095557878818	116738	1.6162427850635e-08	NT>T	0.0376238752810311	A. baumannii
1274000_1274500	0.806521354674753	0.790761638877297	82416.5	0.349217673974009	NT>T	0.0157597157974555	A. baumannii
1274500_1275000	0.808290548030573	0.803809818302611	22813	2.19135659096921e-05	NT>T	0.00448072972796187	A. baumannii
127500_128000	0.807252986595965	0.830960135101217	9641	7.87755708226854e-18	T>NT	0.0237071485052522	A. baumannii
1275000_1275500	0.798240973015321	0.802081317549476	693	0.0084899738308065	T>NT	0.00384034453415405	A. baumannii
1275500_1276000	0.821891824720821	0.828040126274748	60855.5	0.0105252132287936	T>NT	0.0061483015539272	A. baumannii
1276000_1276500	0.854771561114495	0.862096631107545	4803	0.753611454095896	T>NT	0.00732506999304983	A. baumannii
1276500_1277000	0.777300650125362	0.766435952214844	5005	0.106953837389045	NT>T	0.0108646979105176	A. baumannii
1277000_1277500	0.819667071176173	0.846703350574497	6248	3.23894090007628e-22	T>NT	0.0270362793983233	A. baumannii
1277500_1278000	0.793156216387266	0.770878214241189	22572	1.23614395070814e-05	NT>T	0.0222780021460768	A. baumannii
1278000_1278500	0.507587472121256	0.568123228166173	77	0.186438089965559	T>NT	0.060535756044917	A. baumannii
1278500_1279000	0.666666666664524	0.66666666667299	2	0.0106733709462931	T>NT	8.46622771888406e-12	A. baumannii
1279000_1279500	0.749999999996429	0.750000000015291	2	8.36972560697769e-05	T>NT	1.88614679430543e-11	A. baumannii
1279500_1280000	0.792217530997867	0.792492904406465	1314	0.260306292617941	T>NT	0.000275373408598401	A. baumannii
128000_128500	0.865359144167586	0.832188798757773	215303.5	0.302824862458937	NT>T	0.0331703454098138	A. baumannii
1280000_1280500	0.858827465182802	0.854143432377878	88072.5	3.60771235777542e-11	NT>T	0.00468403280492413	A. baumannii
1280500_1281000	0.757555674636894	0.732227379732128	39960.5	0.568409537740218	NT>T	0.0253282949047657	A. baumannii
1281000_1281500	0.811155558439259	0.815806393471605	5758	0.0139180876988298	T>NT	0.00465083503234598	A. baumannii
1281500_1282000	0.893161199218235	0.879160171999657	122254	4.29689472286684e-18	NT>T	0.0140010272185782	A. baumannii
1282000_1282500	0.833959824074674	0.818574198123307	145395	7.13842957529805e-14	NT>T	0.0153856259513664	A. baumannii
1282500_1283000	0.897319522177734	0.877415482654919	69075	4.06432202626355e-06	NT>T	0.0199040395228145	A. baumannii
1283000_1283500	0.823843062215842	0.821813482900008	57116	5.55684061448994e-14	NT>T	0.00202957931583414	A. baumannii
1283500_1284000	0.892006633727639	0.868291140454182	32128	5.65437276175008e-09	NT>T	0.0237154932734575	A. baumannii
1284000_1284500	0.733216385962067	0.73809254677235	1281	0.197045500063411	T>NT	0.00487616081028319	A. baumannii
1284500_1285000	0.865996303012007	0.878125235309668	9756	1.53600256601252e-17	T>NT	0.0121289322976604	A. baumannii
128500_129000	0.840038704069401	0.848341166620947	64667.5	0.000228990650872985	T>NT	0.00830246255154587	A. baumannii
1285000_1285500	0.816735332969593	0.797228023173404	9100.5	2.26636551776439e-09	NT>T	0.0195073097961888	A. baumannii
1285500_1286000	0.844845670859672	0.84788961472316	11664	0.0882199383322272	T>NT	0.00304394386348839	A. baumannii
1286000_1286500	0.72659762895881	0.693334023103603	20647	0.247924631071679	NT>T	0.0332636058552072	A. baumannii
1286500_1287000	0.823148041488327	0.800812647539543	7615	8.60746167820212e-05	NT>T	0.0223353939487839	A. baumannii
1287000_1287500	0.750551228316105	0.746933053108738	19668	0.0532560226742727	NT>T	0.00361817520736785	A. baumannii
1287500_1288000	0.84062829825316	0.812808641981323	556	0.00045248382428689	NT>T	0.0278196562718372	A. baumannii
1288000_1288500	0.867529279833789	0.865250388384902	10784	5.82797758976605e-06	NT>T	0.00227889144888682	A. baumannii
1288500_1289000	0.777957534164767	0.798542319728173	3260	0.00240023894071515	T>NT	0.0205847855634058	A. baumannii
1289000_1289500	0.755913768721946	0.749240080712803	10482	0.00413919289339663	NT>T	0.0066736880091437	A. baumannii
1289500_1290000	0.731964241376938	0.763710159759969	1844	0.00270907840742968	T>NT	0.0317459183830314	A. baumannii
129000_129500	0.885285013330674	0.87168390819843	297883	1.2645259508905e-16	NT>T	0.0136011051322444	A. baumannii
1290000_1290500	0.54567867367665	0.503318437641533	38	0.308063229907199	NT>T	0.0423602360351173	A. baumannii
1290500_1291000	0.755819122621845	0.785103328754933	34345	1.30838736116516e-17	T>NT	0.0292842061330875	A. baumannii
1291000_1291500	0.652017164557311	0.671768082533111	14487	0.000491989659636434	T>NT	0.0197509179758003	A. baumannii
1291500_1292000	0.678078197747818	0.646847073347696	1023	0.600295905686378	NT>T	0.0312311244001224	A. baumannii
1292000_1292500	0	0	0	NA	NT>T	0	A. baumannii
1293000_1293500	0.776446112979458	0.657383500140065	1846	0.128674189003612	NT>T	0.119062612839393	A. baumannii
1293500_1294000	0.641558261988377	0.53596413600807	82	0.222041366726258	NT>T	0.105594125980308	A. baumannii
1294000_1294500	0.715752750139125	0.589903100588205	5741	0.0187028678891758	NT>T	0.12584964955092	A. baumannii
1294500_1295000	0.650969837667433	0.630109530787307	224	0.640632830011946	NT>T	0.0208603068801255	A. baumannii
129500_130000	0.843057940562308	0.796850918024429	551265.5	2.50372111547924e-07	NT>T	0.0462070225378792	A. baumannii
1295000_1295500	0.677417143038141	0.765644078144013	115	0.046266734048597	T>NT	0.0882269351058725	A. baumannii
1295500_1296000	0.333333333333323	0.284798534798532	1	1	NT>T	0.0485347985347903	A. baumannii
1296000_1296500	0.440785096473724	0.415873015873018	5	0.414216178242525	NT>T	0.0249120806007065	A. baumannii
1297000_1297500	0.455690072639591	0.504000852901375	57	0.886769636297329	T>NT	0.0483107802617834	A. baumannii
1297500_1298000	0.58585858585831	0.580335891808977	32	0.118090092767377	NT>T	0.00552269404933325	A. baumannii
1298000_1298500	0	0	0	NA	NT>T	0	A. baumannii
1298500_1299000	0	0	0	NA	NT>T	0	A. baumannii
1299500_1300000	0.332391713747666	0.249211356466828	6	0.173568166555922	NT>T	0.0831803572808378	A. baumannii
13000_13500	0.712443104837769	0.672182806055054	17684	0.164927784354296	NT>T	0.0402602987827151	A. baumannii
130000_130500	0.768018678406326	0.716136430104067	187399	0.00397780613432539	NT>T	0.0518822483022595	A. baumannii
1300000_1300500	0.789735121011665	0.788537618570422	7622	0.0559122379118648	NT>T	0.00119750244124273	A. baumannii
1301500_1302000	0	0	0	NA	NT>T	0	A. baumannii
1303500_1304000	0.678031831631985	0.644264078130769	98	0.55439137922895	NT>T	0.0337677535012157	A. baumannii
1304000_1304500	0.599999999996849	0.600000000019733	1	0.0577795711235972	T>NT	2.28843610727836e-11	A. baumannii
1304500_1305000	0.333333333333355	0.333333333333262	1	1	NT>T	9.25370891025068e-14	A. baumannii
130500_131000	0.770316175533966	0.740388013229751	352983.5	0.0695163492814078	NT>T	0.0299281623042156	A. baumannii
1305000_1305500	0.822730818862349	0.812371288445218	28231	3.23701517668962e-08	NT>T	0.0103595304171317	A. baumannii
1305500_1306000	0.698793059325432	0.75302381786313	2227	0.000239564254238965	T>NT	0.054230758537698	A. baumannii
1306000_1306500	0.821590410257963	0.830298073112595	13690	3.45412167635815e-09	T>NT	0.00870766285463209	A. baumannii
1306500_1307000	0.834226915632952	0.816719723578053	64715.5	0.144972085029792	NT>T	0.0175071920548983	A. baumannii
1307000_1307500	0.853502623709991	0.83335276622649	52844	1.38250523397164e-17	NT>T	0.0201498574835002	A. baumannii
1307500_1308000	0.811067644450455	0.819232377202137	81860.5	1.45633429618589e-21	T>NT	0.00816473275168239	A. baumannii
1308000_1308500	0.816137325688905	0.802920637881199	322420.5	6.1363980721696e-34	NT>T	0.0132166878077054	A. baumannii
1308500_1309000	0.741506954803307	0.732607301902895	10032	0.235896148998561	NT>T	0.00889965290041195	A. baumannii
1309000_1309500	0.856270290875647	0.804099368038135	87371.5	0.759725374201374	NT>T	0.052170922837512	A. baumannii
1309500_1310000	0.812536777403283	0.772774094524639	63313.5	0.0632745490607732	NT>T	0.0397626828786437	A. baumannii
131000_131500	0.707494953201905	0.686863123030566	122210.5	0.778226334732205	NT>T	0.0206318301713391	A. baumannii
1310000_1310500	0.797930197726275	0.743071459155091	239074.5	0.491016072171162	NT>T	0.0548587385711842	A. baumannii
1310500_1311000	0.729175370940911	0.675563307242863	102030	0.00143160665304246	NT>T	0.0536120636980475	A. baumannii
1311000_1311500	0.769117056381877	0.725522089319714	160758	0.178816796399831	NT>T	0.043594967062163	A. baumannii
1311500_1312000	0.709613787507943	0.692813855361177	97739	0.719219876617059	NT>T	0.0167999321467668	A. baumannii
1312000_1312500	0.745463523181022	0.707588773944822	59972.5	0.00495668855528368	NT>T	0.0378747492362002	A. baumannii
1312500_1313000	0.805160981072885	0.770363123970298	600209.5	0.0445479427410705	NT>T	0.034797857102587	A. baumannii
1313000_1313500	0.692540749815618	0.683407334327414	50201	0.000346389877448969	NT>T	0.00913341548820346	A. baumannii
1313500_1314000	0.846411711482308	0.855805304814076	98436	0.0110681423692418	T>NT	0.00939359333176781	A. baumannii
1314000_1314500	0.83139597861258	0.821934994911784	146240	0.131798547428515	NT>T	0.00946098370079618	A. baumannii
1314500_1315000	0.706084255540976	0.785116965673886	1069	5.09456254527705e-05	T>NT	0.0790327101329099	A. baumannii
131500_132000	0.583623177093173	0.57567220005125	139	0.424043468819015	NT>T	0.00795097704192327	A. baumannii
1315000_1315500	0.773108676519658	0.681128673909649	18038	0.0905442255507772	NT>T	0.0919800026100087	A. baumannii
1315500_1316000	0.846273500007774	0.840769509483429	79655	0.0319288137842231	NT>T	0.00550399052434569	A. baumannii
1316000_1316500	0.724565114531309	0.768625558700981	55893	3.38133969006854e-09	T>NT	0.0440604441696725	A. baumannii
1316500_1317000	0.776427752656066	0.790987662648053	25778	2.33848003317086e-06	T>NT	0.0145599099919868	A. baumannii
1317000_1317500	0.769735278253865	0.733014475953009	131880.5	0.00118237790584938	NT>T	0.0367208023008554	A. baumannii
1317500_1318000	0.861124950444649	0.848368371748692	539011	0.00187421901781334	NT>T	0.012756578695957	A. baumannii
1318000_1318500	0.875270576717702	0.877815811755341	36694	4.38247243211725e-05	T>NT	0.00254523503763948	A. baumannii
1318500_1319000	0.859904363587234	0.871879970263012	69530	6.27166402932158e-17	T>NT	0.0119756066757777	A. baumannii
1319000_1319500	0.779045330097951	0.767890917748564	3732	0.0443925532692234	NT>T	0.0111544123493872	A. baumannii
132000_132500	0.617414965986417	0.596024139155155	65	0.791147783226987	NT>T	0.0213908268312623	A. baumannii
1322000_1322500	0.67755015485966	0.699778199837829	405	0.206127273581652	T>NT	0.0222280449781685	A. baumannii
1322500_1323000	0.484297099378649	0.428161189349965	192	0.810992022585516	NT>T	0.0561359100286849	A. baumannii
1324000_1324500	0.499999999997288	0.500000000002945	1	0.414216178242525	T>NT	5.65675284391887e-12	A. baumannii
1324500_1325000	0.750000000000048	0.74999999999997	231	5.04908776229277e-06	NT>T	7.84927678409986e-14	A. baumannii
132500_133000	0.499999999998451	0.499999999998746	0	0.173568166555922	T>NT	2.95152791096598e-13	A. baumannii
1325000_1325500	0	0	0	NA	NT>T	0	A. baumannii
1326500_1327000	0.714285714284344	0.714285714293468	48	0.512548385371077	T>NT	9.123923838672e-12	A. baumannii
1327000_1327500	0.861580012497456	0.882026646520662	57378	3.89767694823039e-20	T>NT	0.0204466340232057	A. baumannii
1327500_1328000	0.890816180435598	0.874841751790698	4826	0.0525868356383597	NT>T	0.0159744286448998	A. baumannii
1328000_1328500	0.745116605095261	0.821753491837403	74133.5	0.222404362796199	T>NT	0.0766368867421413	A. baumannii
1328500_1329000	0.766418106993866	0.699803954480356	139325.5	0.748408553553463	NT>T	0.06661415251351	A. baumannii
1329000_1329500	0.7580721790677	0.713233263224043	62882	0.694688697800225	NT>T	0.0448389158436572	A. baumannii
1329500_1330000	0.72958977874184	0.724635287301356	118609.5	0.342032948643376	NT>T	0.00495449144048377	A. baumannii
133000_133500	0.539318181817531	0.526624068156762	15	0.399075196548237	NT>T	0.0126941136607696	A. baumannii
1330000_1330500	0.658342929921209	0.636211671808761	14353	0.347867538538607	NT>T	0.0221312581124473	A. baumannii
1330500_1331000	0.769388414184579	0.798349639335473	97	1.94189808038289e-06	T>NT	0.0289612251508945	A. baumannii
1331000_1331500	0.666666666664514	0.666666666668966	21	0.528517373280475	T>NT	4.4513281949321e-12	A. baumannii
1331500_1332000	0.66666666666671	0.666666666666525	55	0.00190419504300439	NT>T	1.85074178205014e-13	A. baumannii
1332000_1332500	0.750000000000048	0.74999999999984	231	5.04908776229277e-06	NT>T	2.08166817117217e-13	A. baumannii
1332500_1333000	0.333333333333355	0.333333333333262	1	1	NT>T	9.25370891025068e-14	A. baumannii
1333000_1333500	0.600000000000039	0.599999999999872	21	0.0196561572501699	NT>T	1.66533453693773e-13	A. baumannii
1333500_1334000	0.701746970975602	0.610127027350142	67	0.711941654758435	NT>T	0.0916199436254596	A. baumannii
1334000_1334500	0.8204768530405	0.803980122499045	2301.5	0.000505271468175314	NT>T	0.0164967305414542	A. baumannii
1334500_1335000	0.810599511975084	0.841565500535271	39891.5	1.00325306741182e-11	T>NT	0.0309659885601868	A. baumannii
133500_134000	0.333333333332162	0.333333333332878	0	1	T>NT	7.16093850883226e-13	A. baumannii
1335000_1335500	0.833333333330336	0.818134021606858	650	0.316497931088436	NT>T	0.0151993117234773	A. baumannii
1335500_1336000	0.804980510635195	0.788307490891725	8520	0.00372736581584602	NT>T	0.0166730197434701	A. baumannii
1336000_1336500	0.808909309343084	0.802831520788591	85005	0.384307326370457	NT>T	0.00607778855449315	A. baumannii
1336500_1337000	0.860551034832493	0.820145738085551	62213	0.0299285547263602	NT>T	0.0404052967469414	A. baumannii
1337000_1337500	0.811035776000362	0.789667458323833	61443	0.953930504606243	NT>T	0.0213683176765287	A. baumannii
1337500_1338000	0.765654687060916	0.803110391024388	977	1.00969246570242e-05	T>NT	0.0374557039634724	A. baumannii
1338000_1338500	0.604822179055272	0.801255551953815	1607	6.1064676766689e-15	T>NT	0.196433372898543	A. baumannii
1338500_1339000	0.603434044305272	0.74678044263933	3719	2.08978499082672e-08	T>NT	0.143346398334058	A. baumannii
1339000_1339500	0.672042850274056	0.824039315330833	6476	9.57442928226211e-27	T>NT	0.151996465056777	A. baumannii
1340000_1340500	0	0	0	NA	NT>T	0	A. baumannii
1340500_1341000	0.771638223322806	0.7586430890215	2398	0.21960390082361	NT>T	0.0129951343013066	A. baumannii
1341000_1341500	0.868461063338412	0.85634522782484	127490.5	1.81691741520572e-15	NT>T	0.0121158355135718	A. baumannii
1341500_1342000	0.802488924655037	0.753429199823323	32599	0.130304998390367	NT>T	0.0490597248317144	A. baumannii
1342000_1342500	0.876383201308884	0.864580037701496	25501	2.35552087404126e-11	NT>T	0.0118031636073876	A. baumannii
1342500_1343000	0.862039409925626	0.858822039291852	78215	3.63003580583369e-06	NT>T	0.0032173706337737	A. baumannii
1343000_1343500	0.84752588604177	0.740426939775945	4299	0.0799905318996262	NT>T	0.107098946265825	A. baumannii
1343500_1344000	0.855996093843976	0.821791273800624	91575	8.79042358530067e-05	NT>T	0.0342048200433515	A. baumannii
1344000_1344500	0.690197478217688	0.578854908772119	7236	0.0142875418184069	NT>T	0.111342569445568	A. baumannii
1344500_1345000	0.835329064157951	0.807264916438414	22464	0.0176338830698542	NT>T	0.0280641477195374	A. baumannii
134500_135000	0.841889208216338	0.850365396870705	81810.5	0.436370296389424	T>NT	0.00847618865436672	A. baumannii
1345000_1345500	0.85621467938534	0.807954019338971	13620	0.0358612937166612	NT>T	0.0482606600463689	A. baumannii
1345500_1346000	0.8806984069737	0.880741285965746	51452	1.03763763411388e-12	T>NT	4.28789920455808e-05	A. baumannii
1346000_1346500	0.886494024083364	0.843618800202014	308361.5	0.00121980520749554	NT>T	0.0428752238813493	A. baumannii
1346500_1347000	0.864425865601225	0.869752859275275	83896.5	3.97465958201061e-20	T>NT	0.0053269936740491	A. baumannii
1347000_1347500	0.821012534746884	0.789334018648096	156636.5	0.0854745478780968	NT>T	0.0316785160987885	A. baumannii
1347500_1348000	0.752201558538888	0.791487333197094	7455	5.08523852679863e-09	T>NT	0.0392857746582057	A. baumannii
1348000_1348500	0.722605019789958	0.728008892653626	430009.5	8.40357617466787e-21	T>NT	0.00540387286366806	A. baumannii
1348500_1349000	0.709867945612627	0.683426912641857	21861	0.635156422583907	NT>T	0.0264410329707698	A. baumannii
1349000_1349500	0.698598625566172	0.655463051867139	61506	0.0114302514614469	NT>T	0.043135573699033	A. baumannii
1349500_1350000	0.794046332254548	0.778697170395443	107677	0.496461563097288	NT>T	0.0153491618591045	A. baumannii
13500_14000	0.701215941969474	0.734902415151096	5040	0.121551532717953	T>NT	0.0336864731816219	A. baumannii
135000_135500	0.865407247756289	0.85626261207337	99556.5	7.21041031090383e-06	NT>T	0.00914463568291912	A. baumannii
1350000_1350500	0.804163007415371	0.787374210296832	69687	0.0208347814817485	NT>T	0.0167887971185389	A. baumannii
1350500_1351000	0.771768574750692	0.773721166877506	94411.5	1.52078811747937e-13	T>NT	0.0019525921268142	A. baumannii
1351000_1351500	0.90006755592166	0.895100140925837	72800	6.01358365776917e-09	NT>T	0.00496741499582298	A. baumannii
1351500_1352000	0.863667947320596	0.844329205480404	24937	3.09758205819662e-07	NT>T	0.0193387418401924	A. baumannii
1352000_1352500	0.78938728510081	0.742985620552196	37982	0.159533596111209	NT>T	0.0464016645486142	A. baumannii
1352500_1353000	0.69741313095559	0.695104324630647	15886.5	0.878238705920103	NT>T	0.00230880632494346	A. baumannii
1353000_1353500	0.821515441439357	0.795329099314741	24603	0.266405340593517	NT>T	0.0261863421246163	A. baumannii
1353500_1354000	0.876263473856417	0.858487120851405	98015	0.00865880293337475	NT>T	0.0177763530050123	A. baumannii
1354000_1354500	0.834028874237003	0.806572137111443	448879.5	0.0840663143890744	NT>T	0.0274567371255594	A. baumannii
1354500_1355000	0.846221193131513	0.765924824851919	340235.5	0.045799679421182	NT>T	0.080296368279594	A. baumannii
135500_136000	0.865193781272237	0.872117649230722	207135	9.91080798776836e-17	T>NT	0.00692386795848543	A. baumannii
1355000_1355500	0.863757654023394	0.853619117742367	885869	7.84045782389846e-13	NT>T	0.0101385362810263	A. baumannii
1355500_1356000	0.78167121772939	0.807964648931426	155701	0.00174703094184908	T>NT	0.0262934312020365	A. baumannii
1356000_1356500	0.823923568777766	0.808719668172906	133057.5	0.0832863470796816	NT>T	0.0152039006048602	A. baumannii
1356500_1357000	0.798961364698798	0.777973895424806	484012	0.513861148241663	NT>T	0.0209874692739924	A. baumannii
1357000_1357500	0.881876343504658	0.844400564562418	732360.5	3.1840177503776e-06	NT>T	0.0374757789422403	A. baumannii
1357500_1358000	0.863571454959989	0.827157051395331	147903.5	0.485438329324577	NT>T	0.0364144035646573	A. baumannii
1358000_1358500	0.902821201223391	0.861243854759352	224541	0.0212372417185227	NT>T	0.0415773464640392	A. baumannii
1358500_1359000	0.910245176515736	0.876984770167812	1258891.5	1.4349506869575e-15	NT>T	0.0332604063479244	A. baumannii
1359000_1359500	0.801174261897446	0.772773284012273	513914	0.0223242803720326	NT>T	0.0284009778851724	A. baumannii
1359500_1360000	0.896841830449738	0.859323257798438	796144	0.0721280272994988	NT>T	0.0375185726513005	A. baumannii
136000_136500	0.878395597493464	0.859431965152717	65440.5	0.211003006375685	NT>T	0.0189636323407465	A. baumannii
1360000_1360500	0.824076499629693	0.803715835653734	804996	0.000165513215040422	NT>T	0.0203606639759596	A. baumannii
1360500_1361000	0.87951761623935	0.857714434358875	64600	8.55240580577679e-21	NT>T	0.0218031818804756	A. baumannii
1361000_1361500	0.823476513465637	0.818138184214881	6455	0.000563995432019738	NT>T	0.00533832925075628	A. baumannii
1361500_1362000	0.830083088675534	0.830941856582758	313542.5	1.37985296664678e-12	T>NT	0.000858767907224056	A. baumannii
1362000_1362500	0.903079549706924	0.876794599183756	51114	3.58257727475546e-19	NT>T	0.0262849505231675	A. baumannii
1362500_1363000	0.859609627072982	0.858431969742673	179060	4.00021659241707e-37	NT>T	0.00117765733030883	A. baumannii
1363000_1363500	0.81813301874012	0.838116784889882	297204	4.58366955237167e-43	T>NT	0.0199837661497616	A. baumannii
1363500_1364000	0.851390734923701	0.84747767627468	122998.5	3.25321555366826e-06	NT>T	0.00391305864902092	A. baumannii
1364000_1364500	0.824394289569071	0.80619133037734	103620.5	0.000189313995789066	NT>T	0.0182029591917313	A. baumannii
1364500_1365000	0.708728087175818	0.717993399519956	19496	0.0406362811576744	T>NT	0.0092653123441383	A. baumannii
136500_137000	0.80504899479165	0.75748578188858	73099	0.351087403378906	NT>T	0.0475632129030701	A. baumannii
1365000_1365500	0.840483959217135	0.814614125996018	202019	0.00903386813952272	NT>T	0.0258698332211161	A. baumannii
1365500_1366000	0.800546931129964	0.79761159503002	26174	0.85351632519492	NT>T	0.00293533609994423	A. baumannii
1366000_1366500	0.851341113696155	0.819108996287546	68037.5	0.00499604729091363	NT>T	0.0322321174086089	A. baumannii
1366500_1367000	0.736944808554569	0.661325677417608	48510	0.615800461301967	NT>T	0.0756191311369615	A. baumannii
1367000_1367500	0.558409990343466	0.53655256042098	44684	0.1292515367706	NT>T	0.0218574299224861	A. baumannii
1367500_1368000	0.830119243449838	0.819490062125574	49944	0.144756946564801	NT>T	0.0106291813242633	A. baumannii
1368000_1368500	0.798127089733686	0.800474352707692	5841	0.019735115265477	T>NT	0.002347262974006	A. baumannii
1368500_1369000	0.866640490891999	0.86022004756599	72428	7.45163072064546e-15	NT>T	0.00642044332600866	A. baumannii
1369000_1369500	0.798470413516106	0.778876571650183	108621	0.00503914287193203	NT>T	0.0195938418659225	A. baumannii
1369500_1370000	0.811505712850655	0.834233960870523	16721	8.37018736894864e-09	T>NT	0.0227282480198681	A. baumannii
137000_137500	0.814489435521092	0.793695040669903	25047	0.395640929293184	NT>T	0.0207943948511892	A. baumannii
1370000_1370500	0.859023246663426	0.853549028269209	4820	0.0512934703290195	NT>T	0.0054742183942168	A. baumannii
1370500_1371000	0.698356234152128	0.674839545748747	6088	8.44301187055618e-05	NT>T	0.0235166884033808	A. baumannii
1371000_1371500	0.746992713051644	0.741572959978832	28139	0.330107752500929	NT>T	0.00541975307281239	A. baumannii
1371500_1372000	0.675882270208413	0.663446225192497	10213	0.385898621165705	NT>T	0.0124360450159157	A. baumannii
1372000_1372500	0.81664730743599	0.79316688069353	3184	0.243299545975874	NT>T	0.0234804267424603	A. baumannii
1372500_1373000	0.814225604783902	0.781772790145471	6260	0.0919644039560217	NT>T	0.0324528146384311	A. baumannii
1373000_1373500	0.838947887317017	0.830551315340619	8775	5.46357266049544e-06	NT>T	0.00839657197639809	A. baumannii
1373500_1374000	0.803969496036538	0.778146479564657	14758.5	0.262145602389115	NT>T	0.025823016471881	A. baumannii
1374000_1374500	0.862889732846802	0.833736785955468	296519	0.00309609217502143	NT>T	0.0291529468913343	A. baumannii
1374500_1375000	0.701120789317144	0.680233910718284	36797	0.00131906887413435	NT>T	0.0208868785988601	A. baumannii
137500_138000	0.895450937948061	0.8810360196741	5291	6.30046585554501e-07	NT>T	0.0144149182739607	A. baumannii
1375000_1375500	0.868875381976928	0.856277104873813	4191	0.310905222357004	NT>T	0.0125982771031147	A. baumannii
1375500_1376000	0.746791493751134	0.729236164281801	3830.5	0.000175849099772602	NT>T	0.0175553294693331	A. baumannii
1376000_1376500	0.810603930243088	0.779457936613845	29528.5	0.474996961327805	NT>T	0.0311459936292434	A. baumannii
1376500_1377000	0.852146847570456	0.839366387161871	27490	0.0741114177737731	NT>T	0.0127804604085848	A. baumannii
1377000_1377500	0.879015429004976	0.842320646776161	36170	0.0298159434564607	NT>T	0.0366947822288147	A. baumannii
1377500_1378000	0.793420821844596	0.788099286854233	10981	0.0174737872087872	NT>T	0.0053215349903637	A. baumannii
1378000_1378500	0.829100021721949	0.820197353984493	13971	1.54677554858365e-13	NT>T	0.00890266773745574	A. baumannii
1378500_1379000	0.752934116515631	0.757027373785082	28364	0.000456338629981384	T>NT	0.00409325726945098	A. baumannii
1379000_1379500	0.81012933713529	0.830207661599478	5402	0.374042982237206	T>NT	0.0200783244641884	A. baumannii
1379500_1380000	0.718623744581193	0.662006426831928	61664	0.00977312022437399	NT>T	0.0566173177492645	A. baumannii
138000_138500	0.79002051028938	0.690670639844254	812	0.728047859834316	NT>T	0.0993498704451268	A. baumannii
1380000_1380500	0.644420567657725	0.620668838117958	85319.5	0.0906615986121029	NT>T	0.0237517295397675	A. baumannii
1380500_1381000	0.743591232636035	0.701038535580463	38172.5	0.184798316119736	NT>T	0.0425526970555716	A. baumannii
1381000_1381500	0.774054354189676	0.753070756125136	9808.5	0.15020358617188	NT>T	0.0209835980645404	A. baumannii
1381500_1382000	0.830882792196932	0.801887176752555	162793.5	1.39411184819341e-07	NT>T	0.0289956154443769	A. baumannii
1382000_1382500	0.775159434183521	0.73615192129043	157780.5	0.383540233633793	NT>T	0.0390075128930905	A. baumannii
1382500_1383000	0.885512888267591	0.858180947490013	110035.5	1.8990996781432e-11	NT>T	0.0273319407775784	A. baumannii
1383000_1383500	0.907084812430558	0.841892224715459	239877.5	0.0583742251678813	NT>T	0.0651925877150995	A. baumannii
1383500_1384000	0.874337883705982	0.833113514610215	404863.5	6.52193587217e-19	NT>T	0.0412243690957672	A. baumannii
1384000_1384500	0.801678606813038	0.802370374713382	417527.5	1.34920231490659e-09	T>NT	0.000691767900344864	A. baumannii
1384500_1385000	0.822316104018293	0.836773661516458	100749.5	2.63619732126715e-16	T>NT	0.014457557498165	A. baumannii
138500_139000	0.656640227388244	0.660510122217946	61889	0.93499019626558	T>NT	0.0038698948297029	A. baumannii
1385000_1385500	0.850135712521251	0.838363350093453	171474	4.25248131323918e-10	NT>T	0.0117723624277978	A. baumannii
1385500_1386000	0.854299544815148	0.839430982664373	71372	3.79174023595777e-05	NT>T	0.0148685621507747	A. baumannii
1386000_1386500	0.821251259745586	0.787790769988014	141515	8.6749764000688e-10	NT>T	0.0334604897575719	A. baumannii
1386500_1387000	0.8154154924199	0.789635719310588	19193.5	0.0245242591222223	NT>T	0.0257797731093119	A. baumannii
1387000_1387500	0.686623305873623	0.613499398482595	67392	2.65170673832212e-14	NT>T	0.073123907391028	A. baumannii
1387500_1388000	0.713462217262073	0.673869839080529	15268	0.0659686449821307	NT>T	0.0395923781815435	A. baumannii
1388000_1388500	0.777130395488859	0.752772995957431	82893.5	0.00030877238840739	NT>T	0.0243573995314279	A. baumannii
1388500_1389000	0.875495378719691	0.862103778409403	18853	6.69465210421099e-06	NT>T	0.0133916003102882	A. baumannii
1389000_1389500	0.822338279831503	0.80496510319666	8172	0.235720925224847	NT>T	0.0173731766348421	A. baumannii
1389500_1390000	0.813465093463052	0.840938888574103	2839	3.36364676971354e-12	T>NT	0.0274737951110514	A. baumannii
139000_139500	0.712883013533444	0.695835521648491	212143.5	0.000160153609354282	NT>T	0.0170474918849531	A. baumannii
1390000_1390500	0.818181818178613	0.802121212127875	111	4.56590861708628e-06	NT>T	0.0160606060507374	A. baumannii
1390500_1391000	0.804809912164453	0.803610234847724	219	3.96786079659933e-06	NT>T	0.00119967731672965	A. baumannii
1391000_1391500	0.795113714817217	0.770782117542284	246	0.00221951074413016	NT>T	0.0243315972749333	A. baumannii
1391500_1392000	0.732104901458222	0.719043359599029	16492	0.714645057362474	NT>T	0.0130615418591934	A. baumannii
1392000_1392500	0.699861015645839	0.71690941479351	12656.5	4.23559991883091e-11	T>NT	0.0170483991476708	A. baumannii
1392500_1393000	0.833814128132612	0.81309719869716	12772.5	0.00471527730258082	NT>T	0.0207169294354519	A. baumannii
1393000_1393500	0.831727321191623	0.830701301950587	23838	1.520552036163e-13	NT>T	0.00102601924103585	A. baumannii
1393500_1394000	0.838090135933589	0.862168810276639	19778.5	0.0629736855687341	T>NT	0.0240786743430507	A. baumannii
1394000_1394500	0.714842222491361	0.669542079079218	15306	0.514769973278966	NT>T	0.0453001434121428	A. baumannii
1394500_1395000	0.864499932646864	0.823178541450132	12778	0.00478515822256532	NT>T	0.0413213911967318	A. baumannii
139500_140000	0.808868192646074	0.814318261025614	150625.5	9.22572754363766e-12	T>NT	0.00545006837953987	A. baumannii
1395000_1395500	0.770878205612044	0.661162317688614	1548.5	0.970200932078586	NT>T	0.10971588792343	A. baumannii
1395500_1396000	0.759881271492733	0.674527053364411	2324	0.36157508995271	NT>T	0.085354218128322	A. baumannii
1396000_1396500	0.730457109355747	0.626063981702776	3370	0.0605745092392612	NT>T	0.104393127652971	A. baumannii
1397500_1398000	0.666666666662868	0.569784946243473	22	0.609834043673459	NT>T	0.0968817204193955	A. baumannii
1398000_1398500	0.165725047080988	0.0996243671402881	1	1	NT>T	0.0661006799407	A. baumannii
1399000_1399500	0.714186318387354	0.718277885781228	387	0.142170573855659	T>NT	0.0040915673938734	A. baumannii
1399500_1400000	0.778304076364089	0.661809257556151	8703	0.0373883107475704	NT>T	0.116494818807938	A. baumannii
14000_14500	0.762237268178381	0.710895154043229	30822	0.0105715085058652	NT>T	0.051342114135152	A. baumannii
140000_140500	0.780675146666749	0.73455081494472	54547	0.833771336277718	NT>T	0.0461243317220297	A. baumannii
1400000_1400500	0.333333333333355	0.0825446898001966	1	1	NT>T	0.250788643533158	A. baumannii
1401000_1401500	0	0	0	NA	NT>T	0	A. baumannii
1403500_1404000	0.918323917135519	0.815148377172725	25785	3.19629366519704e-07	NT>T	0.103175539962794	A. baumannii
1404000_1404500	0.499999999997288	0.277076761315351	5	0.414216178242525	NT>T	0.222923238681937	A. baumannii
140500_141000	0.789966419404461	0.746078363019603	168436.5	0.93632878060004	NT>T	0.0438880563848585	A. baumannii
1405000_1405500	0.600000000000035	0.599999999999931	21	0.0350149810196625	NT>T	1.03139718987677e-13	A. baumannii
1405500_1406000	0.822860244022016	0.802582300560657	3000	0.000316844953491095	NT>T	0.0202779434613581	A. baumannii
1406000_1406500	0.757578983126209	0.658553609393621	15862	5.75181195079461e-08	NT>T	0.0990253737325882	A. baumannii
1406500_1407000	0	0	0	NA	NT>T	0	A. baumannii
1407000_1407500	0.749999999996814	0.510850375902139	180	0.0256989953860682	NT>T	0.239149624094676	A. baumannii
1407500_1408000	0	0	0	NA	NT>T	0	A. baumannii
141000_141500	0.901645207726799	0.870932808626888	237669	9.73033554838178e-08	NT>T	0.0307123990999112	A. baumannii
1410500_1411000	0.773799898362814	0.766203784723463	269	0.318388261787901	NT>T	0.00759611363935075	A. baumannii
1411000_1411500	0.708141763404608	0.737297073007073	1226	0.000603942188125716	T>NT	0.0291553096024646	A. baumannii
1411500_1412000	0.767691806986949	0.801335924493686	5776	1.40856630338337e-05	T>NT	0.0336441175067369	A. baumannii
1412000_1412500	0.748843390624797	0.756755695994297	5974	4.46451178250548e-05	T>NT	0.00791230536950038	A. baumannii
1412500_1413000	0.67547088373128	0.652434880340878	5036	0.412192566787782	NT>T	0.0230360033904025	A. baumannii
1413000_1413500	0.647229729939633	0.679297719780655	5020	0.113028212085233	T>NT	0.0320679898410213	A. baumannii
1413500_1414000	0.843905569242846	0.798755089979419	2781	4.56777915722876e-05	NT>T	0.045150479263427	A. baumannii
1414000_1414500	0.746783207375359	0.700400639449044	2252	0.530432522139914	NT>T	0.0463825679263143	A. baumannii
1414500_1415000	0.549717514123038	0.600000000014063	3	0.142213241936393	T>NT	0.050282485891025	A. baumannii
141500_142000	0.808603335637731	0.797515518678042	23577.5	8.5688679819007e-09	NT>T	0.0110878169596887	A. baumannii
1415000_1415500	0.732604999639084	0.682793332680843	7583	0.723350762464874	NT>T	0.0498116669582417	A. baumannii
1415500_1416000	0.795187423216977	0.72387620865581	9351	0.714165081365071	NT>T	0.0713112145611671	A. baumannii
1416000_1416500	0.805856246048921	0.753565391571317	32053	0.0767646343933049	NT>T	0.0522908544776041	A. baumannii
1416500_1417000	0.768603023934552	0.720522980413552	16696	0.068645204726393	NT>T	0.0480800435210001	A. baumannii
1417000_1417500	0.683381762714214	0.626761571629419	7605	0.698077940356017	NT>T	0.0566201910847951	A. baumannii
1417500_1418000	0.727689713200572	0.669500905850838	4607	0.912634379179105	NT>T	0.0581888073497345	A. baumannii
1418000_1418500	0.723507947741564	0.725884303412916	2231	0.0781384625028856	T>NT	0.00237635567135153	A. baumannii
1418500_1419000	0.798471380746838	0.790908859556741	19367	2.66901994882102e-05	NT>T	0.00756252119009704	A. baumannii
1419000_1419500	0.839438372707572	0.711010265613492	33560	3.01429751570572e-05	NT>T	0.12842810709408	A. baumannii
1419500_1420000	0.71722439518794	0.504967674080893	1717	9.49302614036424e-05	NT>T	0.212256721107048	A. baumannii
142000_142500	0.789079583054873	0.747536202436744	70382.5	0.0280380109669439	NT>T	0.0415433806181299	A. baumannii
1420000_1420500	0.763810420587388	0.554810448255144	308	0.017189595128443	NT>T	0.208999972332244	A. baumannii
1420500_1421000	0.672298448567446	0.61260169627071	380	0.464879990841952	NT>T	0.0596967522967355	A. baumannii
1421000_1421500	0.770335271808052	0.783782383295201	8736	4.54854816573305e-06	T>NT	0.0134471114871493	A. baumannii
1421500_1422000	0.714685938947239	0.656412979380483	5024	0.427221069845099	NT>T	0.0582729595667558	A. baumannii
1422000_1422500	0.68165409186488	0.607071966274461	3081	0.340754811298144	NT>T	0.0745821255904189	A. baumannii
1422500_1423000	0.822294157465993	0.799098766879919	44296	5.71615478656574e-08	NT>T	0.0231953905860738	A. baumannii
1423000_1423500	0.819089894719626	0.769616581699268	7516	0.0403346538974383	NT>T	0.049473313020358	A. baumannii
1424000_1424500	0.802641170481091	0.72512355777478	645	0.29687783679276	NT>T	0.0775176127063112	A. baumannii
1424500_1425000	0.868241750287262	0.811397453354954	23777	0.000185322856196651	NT>T	0.0568442969323082	A. baumannii
142500_143000	0.886423786438698	0.894484351727449	78394.5	3.95674032024508e-24	T>NT	0.00806056528875099	A. baumannii
1425000_1425500	0.718274584907491	0.675130089425629	27020	0.75365727376899	NT>T	0.0431444954818621	A. baumannii
1425500_1426000	0.719599129066696	0.738866379018112	28687.5	9.54432817513596e-08	T>NT	0.0192672499514159	A. baumannii
1426000_1426500	0.724017607959158	0.684178328091224	10949	0.884563362154062	NT>T	0.0398392798679337	A. baumannii
1426500_1427000	0.524576271184414	0.420520856573175	13	0.674986713970489	NT>T	0.104055414611238	A. baumannii
1427000_1427500	0.626432090612511	0.644871778215838	191.5	0.802205517596176	T>NT	0.0184396876033266	A. baumannii
1427500_1428000	0.492896944186573	0.521569152878726	399	0.182659684751407	T>NT	0.0286722086921525	A. baumannii
1428000_1428500	0.785787935809611	0.902788260783467	5621	3.03099524342854e-19	T>NT	0.117000324973856	A. baumannii
1428500_1429000	0.718799373960357	0.737049861910831	11861	0.130678324072326	T>NT	0.0182504879504748	A. baumannii
1429000_1429500	0.499999999998455	0.499999999997384	5	0.414216178242525	NT>T	1.07097664070466e-12	A. baumannii
143000_143500	0.718719517739399	0.723968396763599	490252	0.158535315974518	T>NT	0.0052488790241999	A. baumannii
1432000_1432500	0	0	0	NA	NT>T	0	A. baumannii
1433000_1433500	0.622086004474739	0.609440610828694	198	0.918374599877977	NT>T	0.0126453936460449	A. baumannii
1433500_1434000	0.891009855442263	0.873961323702205	50659.5	0.216276981351986	NT>T	0.0170485317400574	A. baumannii
1434000_1434500	0.829899978215574	0.844044877123322	37503	4.22351706106295e-14	T>NT	0.0141448989077479	A. baumannii
1434500_1435000	0.818770108776957	0.827461478793754	13392	1.63196173103937e-05	T>NT	0.00869137001679687	A. baumannii
143500_144000	0.799673652045012	0.790776378639257	268586	6.65993334130683e-06	NT>T	0.00889727340575486	A. baumannii
1435000_1435500	0.81326377132819	0.797773776071191	7483	0.00373292190316187	NT>T	0.0154899952569989	A. baumannii
1435500_1436000	0.836457234163909	0.849927199940892	27215	0.668036795130183	T>NT	0.0134699657769839	A. baumannii
1436000_1436500	0.866004965984552	0.840602072637617	4236	1.87203449301976e-10	NT>T	0.0254028933469357	A. baumannii
1436500_1437000	0.811470357046371	0.800505500199617	1940	0.546105973145624	NT>T	0.0109648568467544	A. baumannii
1437000_1437500	0.605020295036998	0.601958545506946	37621	0.000249653610153385	NT>T	0.00306174953005167	A. baumannii
1437500_1438000	0.851733129701282	0.844429174279161	17183.5	4.06584393466921e-08	NT>T	0.00730395542212103	A. baumannii
1438000_1438500	0.715577226043451	0.712110145201696	1723	0.000710516308040103	NT>T	0.00346708084175473	A. baumannii
1438500_1439000	0.808381375659945	0.807353570265276	38462	6.00607229234415e-08	NT>T	0.00102780539466862	A. baumannii
1439000_1439500	0.822090060341045	0.770514568546664	30038.5	0.655392209418239	NT>T	0.051575491794381	A. baumannii
1439500_1440000	0.762663828191575	0.737338325912054	32487	0.000192081773761012	NT>T	0.0253255022795218	A. baumannii
144000_144500	0.824766038704364	0.864012102204484	41828	5.3953694554782e-52	T>NT	0.0392460635001204	A. baumannii
1440000_1440500	0.793737283151068	0.778098089240095	9552	0.000155576909768295	NT>T	0.0156391939109726	A. baumannii
1440500_1441000	0.891285145594754	0.886411208267035	272791	3.22249969525312e-10	NT>T	0.00487393732771879	A. baumannii
1441000_1441500	0.797284500873675	0.771602483464803	20982	0.289588373279618	NT>T	0.0256820174088718	A. baumannii
1441500_1442000	0.723016195004001	0.705156016415961	97872	0.00795375735495319	NT>T	0.0178601785880395	A. baumannii
1442000_1442500	0.732373145113268	0.725576886283186	32625.5	0.000241912393596307	NT>T	0.0067962588300815	A. baumannii
1442500_1443000	0.706676849002066	0.690292814825525	5463	0.43669603657558	NT>T	0.0163840341765411	A. baumannii
1443000_1443500	0.823204835638789	0.804652107536566	32688	1.26089462074789e-13	NT>T	0.0185527281022234	A. baumannii
1443500_1444000	0.892413520726654	0.876547964505602	17080	2.87012113514512e-08	NT>T	0.0158655562210517	A. baumannii
1444000_1444500	0.76631153234243	0.732603572651314	200	0.954594754551635	NT>T	0.0337079596911166	A. baumannii
1444500_1445000	0.751147332451418	0.7554836585579	21055	0.00135414713106567	T>NT	0.00433632610648182	A. baumannii
144500_145000	0.862457093836825	0.851291774955325	302133.5	1.81123251726929e-15	NT>T	0.0111653188814996	A. baumannii
1445000_1445500	0.807291691511131	0.771931654889976	334281	2.72938204216363e-05	NT>T	0.0353600366211558	A. baumannii
1445500_1446000	0.906205133439018	0.895711520021381	115519	7.24294940018296e-15	NT>T	0.0104936134176369	A. baumannii
1446000_1446500	0.871648534262945	0.860917776986208	285172.5	0.00241187295634794	NT>T	0.0107307572767376	A. baumannii
1446500_1447000	0.836977383975705	0.830593762277811	73681	1.86930456206296e-08	NT>T	0.0063836216978943	A. baumannii
1447000_1447500	0.839342963973213	0.798370511313287	36127	0.0284725744782237	NT>T	0.0409724526599253	A. baumannii
1447500_1448000	0.849839032074581	0.850941748747283	2283	5.0182570109939e-11	T>NT	0.0011027166727029	A. baumannii
1448000_1448500	0.660030258221034	0.683445391830983	28891	0.00112502076692865	T>NT	0.023415133609949	A. baumannii
1448500_1449000	0.710175935190098	0.695489667979137	3223	0.287061340371359	NT>T	0.0146862672109612	A. baumannii
1449000_1449500	0.813295374306213	0.793658472995286	91967.5	3.71850147066145e-09	NT>T	0.0196369013109277	A. baumannii
1449500_1450000	0.764233310856136	0.763845174263304	231516	0.000144943548196083	NT>T	0.0003881365928321	A. baumannii
14500_15000	0.859520541992912	0.8548998333745	171566	0.0554836408718949	NT>T	0.0046207086184118	A. baumannii
145000_145500	0.795863990031468	0.796949565086216	106485.5	0.00136961988187268	T>NT	0.00108557505474782	A. baumannii
1450000_1450500	0.860521020784731	0.862555839336957	5721	0.0118551344770357	T>NT	0.00203481855222598	A. baumannii
1450500_1451000	0.877671230261584	0.846440085659943	118234	0.307786000286791	NT>T	0.0312311446016407	A. baumannii
1451000_1451500	0.804088646362908	0.79803802410584	147075	3.56832911096911e-13	NT>T	0.00605062225706843	A. baumannii
1451500_1452000	0.858024912569991	0.853249493288859	201117	3.4058619316997e-12	NT>T	0.00477541928113234	A. baumannii
1452000_1452500	0.816832287167914	0.784039399007358	346692	0.955263515520741	NT>T	0.0327928881605554	A. baumannii
1452500_1453000	0.816195773645502	0.796441245978626	421655.5	6.73443555997309e-09	NT>T	0.0197545276668766	A. baumannii
1453000_1453500	0.878668471448735	0.838962461076574	186819.5	8.28257639744365e-25	NT>T	0.039706010372161	A. baumannii
1453500_1454000	0.758047455185379	0.714827684961497	428266	2.01133581781622e-05	NT>T	0.0432197702238817	A. baumannii
1454000_1454500	0.800354339638502	0.772732067756958	439319.5	0.966799306061068	NT>T	0.0276222718815432	A. baumannii
1454500_1455000	0.704523205881531	0.678573030543661	200390	0.63809756554722	NT>T	0.0259501753378695	A. baumannii
145500_146000	0.878854504476917	0.879794845391113	108006.5	2.73784313865529e-43	T>NT	0.000940340914195037	A. baumannii
1455000_1455500	0.772289363502571	0.704075733440178	186387	0.908275795454193	NT>T	0.0682136300623932	A. baumannii
1455500_1456000	0.760054669863032	0.715858771484074	107841	0.0642156691506562	NT>T	0.0441958983789579	A. baumannii
1456000_1456500	0.862756162787201	0.855767452491179	86707.5	3.13585607963655e-18	NT>T	0.00698871029602222	A. baumannii
1456500_1457000	0.740889852741266	0.722480295383219	28961	0.14462613985654	NT>T	0.0184095573580463	A. baumannii
1457000_1457500	0.830421496379681	0.821267866946676	705967.5	0.19751329000806	NT>T	0.00915362943300502	A. baumannii
1457500_1458000	0.877853889631272	0.863964937940541	353489	5.159249102389e-05	NT>T	0.0138889516907318	A. baumannii
1458000_1458500	0.822455667282573	0.79763113373144	169486	1.02262893729791e-05	NT>T	0.0248245335511335	A. baumannii
1458500_1459000	0.842984504751214	0.824902993621639	59213.5	1.50534066072439e-18	NT>T	0.0180815111295751	A. baumannii
1459000_1459500	0.828057010478143	0.82299241293039	22602	1.32851843193835e-05	NT>T	0.00506459754775257	A. baumannii
1459500_1460000	0.789403205708393	0.747348573775171	27535	0.536834609658727	NT>T	0.0420546319332212	A. baumannii
146000_146500	0.876872258965077	0.84411572837698	99871.5	0.00750276346073995	NT>T	0.032756530588097	A. baumannii
1460000_1460500	0.826778203070852	0.81882080827565	99260	2.5205895002657e-24	NT>T	0.00795739479520174	A. baumannii
1460500_1461000	0.875140609063354	0.839720667601025	29628	0.00360795255638631	NT>T	0.0354199414623296	A. baumannii
1461000_1461500	0.886449366760916	0.871148114212018	29619	1.21181705782089e-23	NT>T	0.0153012525488976	A. baumannii
1461500_1462000	0.896880398912062	0.899011571101958	33712	1.70018342571941e-12	T>NT	0.00213117218989578	A. baumannii
1462000_1462500	0.847193334248957	0.841359696572607	99097	4.67675962729264e-11	NT>T	0.0058336376763497	A. baumannii
1462500_1463000	0.843355132527102	0.812826772738904	39556	0.0027409895864388	NT>T	0.0305283597881989	A. baumannii
1463000_1463500	0.824800084043069	0.814197080775215	51371.5	0.334077313049859	NT>T	0.0106030032678537	A. baumannii
1463500_1464000	0.810002818355582	0.803978393568585	179843	1.98396512229599e-07	NT>T	0.00602442478699661	A. baumannii
1464000_1464500	0.81565248476077	0.824483123146069	30348	2.08217385405802e-16	T>NT	0.00883063838529896	A. baumannii
1464500_1465000	0.652840067490233	0.663204920207762	21892.5	0.00672376854842249	T>NT	0.0103648527175291	A. baumannii
146500_147000	0.772209759306774	0.760820583620997	92571	0.136144643002149	NT>T	0.0113891756857774	A. baumannii
1465000_1465500	0.857161697850419	0.846812986132867	13317	2.55444392232848e-20	NT>T	0.0103487117175526	A. baumannii
1465500_1466000	0.783888519798926	0.739002659704917	15768	0.0117393504643916	NT>T	0.0448858600940089	A. baumannii
1466000_1466500	0.738920312090334	0.690232224011255	5368	0.341692821218106	NT>T	0.0486880880790785	A. baumannii
147000_147500	0.719861680357784	0.711114678451343	29992	7.42095102362655e-17	NT>T	0.00874700190644084	A. baumannii
1471000_1471500	0.685193182746396	0.655931606684203	2977.5	0.0877283932688403	NT>T	0.029261576062193	A. baumannii
1471500_1472000	0.66502916816074	0.636851916721765	43941.5	0.229338216047638	NT>T	0.0281772514389753	A. baumannii
1472000_1472500	0.82478246443515	0.79215655988001	84213	0.00090292881911326	NT>T	0.0326259045551393	A. baumannii
1472500_1473000	0.908214259780106	0.899482978164271	65078.5	2.12030658228027e-20	NT>T	0.00873128161583525	A. baumannii
1473000_1473500	0.861825996421636	0.825378232825746	91399.5	7.58711826753015e-05	NT>T	0.036447763595891	A. baumannii
1473500_1474000	0.841914526924168	0.859432859552373	17115	0.000387337394563025	T>NT	0.0175183326282047	A. baumannii
1474000_1474500	0.881908070253107	0.888636695776121	39324.5	1.91436605629715e-39	T>NT	0.00672862552301412	A. baumannii
1474500_1475000	0.778973723898997	0.753307132178312	36558.5	0.0446100727515439	NT>T	0.0256665917206854	A. baumannii
147500_148000	0.882578540946205	0.880258356655953	894	2.89929993748771e-16	NT>T	0.00232018429025227	A. baumannii
1475000_1475500	0.909247943262009	0.865327508788366	70756	3.76129977790354e-10	NT>T	0.0439204344736421	A. baumannii
1475500_1476000	0.924531730071288	0.910749254333854	423278.5	3.37407604718777e-31	NT>T	0.0137824757374335	A. baumannii
1476000_1476500	0.752032900150976	0.686336840890582	1848	0.126238368045855	NT>T	0.0656960592603942	A. baumannii
1476500_1477000	0.791733289122713	0.767986726401606	72968	0.127608902817062	NT>T	0.0237465627211061	A. baumannii
1477000_1477500	0.712240628097263	0.692933195365815	30357	0.0102401945992131	NT>T	0.0193074327314485	A. baumannii
1477500_1478000	0.826619069724697	0.799341863020295	260617.5	0.00195759380675779	NT>T	0.0272772067044015	A. baumannii
1478000_1478500	0.860761193029965	0.858612279892991	388744	1.01844452306947e-31	NT>T	0.00214891313697385	A. baumannii
1478500_1479000	0.871298006158184	0.8553108214818	202566.5	7.21978289986379e-35	NT>T	0.0159871846763836	A. baumannii
1479000_1479500	0.80074678079033	0.759852878375669	455649	0.000290971842187579	NT>T	0.0408939024146607	A. baumannii
1479500_1480000	0.764442264312065	0.773029748777794	151385	0.0126384616453117	T>NT	0.00858748446572954	A. baumannii
148000_148500	0.736003041758631	0.7348653543645	2599.5	0.559611572269997	NT>T	0.00113768739413145	A. baumannii
1480000_1480500	0.835806114409685	0.797554845505625	23705	0.000159573067069671	NT>T	0.0382512689040597	A. baumannii
1481000_1481500	0.333333333333355	0.110410094637215	1	1	NT>T	0.22292323869614	A. baumannii
1481500_1482000	0.795921494802355	0.747430650993779	6581	0.208806581507062	NT>T	0.0484908438085757	A. baumannii
1482000_1482500	0.681654370035022	0.68567624510556	16132.5	0.0247519179895375	T>NT	0.00402187507053853	A. baumannii
1482500_1483000	0.710317811656313	0.694075697359669	42873	9.73154770512895e-05	NT>T	0.0162421142966437	A. baumannii
1483000_1483500	0.821554482437159	0.801537081498705	27390.5	0.0660287648872568	NT>T	0.0200174009384534	A. baumannii
1483500_1484000	0.802235656327401	0.784060903850103	5396	0.00254677868406435	NT>T	0.0181747524772975	A. baumannii
1484000_1484500	0.858555017391249	0.805543286664202	87652	3.68450676298568e-16	NT>T	0.0530117307270472	A. baumannii
1484500_1485000	0.898949686334023	0.886822640732319	62088	3.34257166401236e-16	NT>T	0.0121270456017046	A. baumannii
148500_149000	0.792590342287036	0.797689336529338	3793	3.5183880459339e-12	T>NT	0.0050989942423022	A. baumannii
1485000_1485500	0.870922036776628	0.828819440713896	312821	0.00435275344468417	NT>T	0.0421025960627317	A. baumannii
1485500_1486000	0.812240337861445	0.767900131167327	95088	0.125183456239192	NT>T	0.0443402066941184	A. baumannii
1486000_1486500	0.760844496317286	0.738094095572546	198892.5	0.508371721257856	NT>T	0.0227504007447401	A. baumannii
1486500_1487000	0.762138598389389	0.717352701582624	31629	0.697091136646659	NT>T	0.0447858968067653	A. baumannii
1487000_1487500	0.774126218222014	0.728601592257574	140411.5	1.2137986080001e-19	NT>T	0.0455246259644402	A. baumannii
1487500_1488000	0.77868203835877	0.738976274210984	156685.5	0.485537940289584	NT>T	0.039705764147786	A. baumannii
1488000_1488500	0.827774639897591	0.828375245810207	17314.5	0.000468871208162092	T>NT	0.000600605912616015	A. baumannii
1488500_1489000	0.784922287037086	0.763648302440688	64446	0.124941204462131	NT>T	0.0212739845963972	A. baumannii
1489000_1489500	0.819576547366187	0.813749702714564	158909.5	8.33936268853534e-09	NT>T	0.00582684465162309	A. baumannii
1489500_1490000	0.819769729196549	0.786679650995984	106730	0.00195534319251843	NT>T	0.0330900782005651	A. baumannii
149000_149500	0.784369081355736	0.743772088365597	10473	0.0651086070130145	NT>T	0.040596992990139	A. baumannii
1490000_1490500	0.779736882712208	0.765584292474217	112095	0.030805441252582	NT>T	0.0141525902379912	A. baumannii
1490500_1491000	0.709818070247641	0.680064329818732	12526.5	0.100386641419288	NT>T	0.0297537404289088	A. baumannii
1491000_1491500	0.732853799614366	0.665879642682605	53775	6.56092987285004e-09	NT>T	0.0669741569317606	A. baumannii
1491500_1492000	0.662360303321048	0.649106794505801	67157.5	7.51443558425676e-06	NT>T	0.0132535088152477	A. baumannii
1492000_1492500	0.643280117962574	0.668114655431138	52976	0.679959941095386	T>NT	0.024834537468564	A. baumannii
1492500_1493000	0.814613327444603	0.838736920385596	29184	3.67879970250314e-12	T>NT	0.0241235929409923	A. baumannii
1493000_1493500	0.740555043604439	0.687020931762653	7107	0.704917007620072	NT>T	0.0535341118417856	A. baumannii
1493500_1494000	0.804588955667753	0.846140308660372	86056	1.16018854021295e-18	T>NT	0.0415513529926194	A. baumannii
1494000_1494500	0.732392569569836	0.743465446213329	30767	0.0175616617392693	T>NT	0.0110728766434929	A. baumannii
1494500_1495000	0.843886159801713	0.817658765176735	13683	4.29262731327087e-05	NT>T	0.0262273946249781	A. baumannii
149500_150000	0.807439277555801	0.800568977269673	107393.5	3.32187249237218e-07	NT>T	0.00687030028612812	A. baumannii
1495000_1495500	0.737263316894268	0.735362085901448	26690	0.905150402840722	NT>T	0.00190123099281969	A. baumannii
1495500_1496000	0.828295822877318	0.861331670176289	22287	8.93170426569245e-16	T>NT	0.0330358472989707	A. baumannii
1496000_1496500	0.79907309472342	0.826807801277916	173455.5	0.00077404569810636	T>NT	0.0277347065544967	A. baumannii
1496500_1497000	0.861357054547234	0.785801317742018	298243.5	0.00170489440710188	NT>T	0.0755557368052158	A. baumannii
1497000_1497500	0.79623445366047	0.78084991101331	115073	0.000123058850550553	NT>T	0.0153845426471604	A. baumannii
1497500_1498000	0.77906100735193	0.779595691349952	1863	0.00330227415686692	T>NT	0.000534683998022256	A. baumannii
1498000_1498500	0.825044276123921	0.823454636467708	17664	0.00109164907491819	NT>T	0.00158963965621373	A. baumannii
1498500_1499000	0.725868390890915	0.662300281367951	71733.5	0.00155443196196942	NT>T	0.0635681095229635	A. baumannii
1499000_1499500	0.789901971316694	0.741504717190614	13476	0.93924397944089	NT>T	0.0483972541260802	A. baumannii
1499500_1500000	0.662264296942036	0.674483330678638	2908	0.058819945368602	T>NT	0.0122190337366013	A. baumannii
1500_2000	0.847473174891952	0.848886055390638	1656	0.084021627891141	T>NT	0.00141288049868604	A. baumannii
15000_15500	0.76814652869711	0.813952267222735	47207.5	1.86431080260319e-16	T>NT	0.0458057385256246	A. baumannii
150000_150500	0.821224401347418	0.82224139498677	139673.5	2.12031298632905e-16	T>NT	0.00101699363935215	A. baumannii
1500000_1500500	0.687611565287317	0.736483200917534	11445	7.33099626638607e-05	T>NT	0.0488716356302163	A. baumannii
1500500_1501000	0.699261197823792	0.69904208698288	22265	0.0127510900670795	NT>T	0.000219110840911418	A. baumannii
1501000_1501500	0.710419925908522	0.658515965163995	49436.5	0.00059383285750977	NT>T	0.0519039607445264	A. baumannii
1501500_1502000	0.801005022372921	0.785932777677383	47171	0.0157454043864701	NT>T	0.0150722446955381	A. baumannii
1502000_1502500	0.746320156828638	0.674544469902861	24523	0.195284186339058	NT>T	0.071775686925777	A. baumannii
1502500_1503000	0.842261935296896	0.820436332885318	3910	0.000309508408421494	NT>T	0.0218256024115783	A. baumannii
1503000_1503500	0.743930209251415	0.809954564119135	10647	0.0068257369704013	T>NT	0.0660243548677201	A. baumannii
1503500_1504000	0.64209311924153	0.698193406875667	3895	8.99402783050402e-12	T>NT	0.056100287634137	A. baumannii
1504000_1504500	0.703315903322358	0.65681664417491	71955	0.000335139123288525	NT>T	0.0464992591474481	A. baumannii
1504500_1505000	0.837873958312861	0.818809807068906	250220.5	2.71970287571256e-16	NT>T	0.0190641512439546	A. baumannii
150500_151000	0.810916801005273	0.817908049300737	54103.5	1.2341189822314e-10	T>NT	0.0069912482954646	A. baumannii
1505000_1505500	0.871849473037626	0.853643902091853	449323	5.62995013626937e-05	NT>T	0.0182055709457736	A. baumannii
1505500_1506000	0.882254978200463	0.875883627168036	26620.5	5.33556025103548e-10	NT>T	0.00637135103242636	A. baumannii
1506000_1506500	0.767825833046739	0.724513640343968	73590	0.283509176983522	NT>T	0.0433121927027712	A. baumannii
1506500_1507000	0.920089698127353	0.910738315051176	74564.5	2.03669603970216e-13	NT>T	0.00935138307617722	A. baumannii
1507000_1507500	0.814390805483742	0.821566771047636	86305	3.71834856140728e-12	T>NT	0.00717596556389322	A. baumannii
1507500_1508000	0.898582070120848	0.876219585198652	61157	4.25101977191793e-06	NT>T	0.0223624849221959	A. baumannii
1508000_1508500	0.888574113741261	0.893325933929708	32187	7.19527258787298e-27	T>NT	0.00475182018844666	A. baumannii
1508500_1509000	0.843044234903143	0.818685342438705	138147	8.39533841713153e-11	NT>T	0.0243588924644383	A. baumannii
1509000_1509500	0.774605533434793	0.767606274202486	47976	0.0325896536653512	NT>T	0.00699925923230738	A. baumannii
1509500_1510000	0.736568899080513	0.731483060295944	20001	0.503699720862764	NT>T	0.00508583878456914	A. baumannii
151000_151500	0.702827452456482	0.715642173028807	73018	0.13089534319709	T>NT	0.012814720572325	A. baumannii
1510000_1510500	0.766105558213558	0.746271689370179	80429	0.0499034315617561	NT>T	0.0198338688433785	A. baumannii
1510500_1511000	0.859359609122103	0.843458533280318	18160.5	9.02579870635705e-07	NT>T	0.015901075841785	A. baumannii
1511000_1511500	0.75183241519879	0.702419617712829	14839.5	0.29288606069381	NT>T	0.0494127974859608	A. baumannii
1511500_1512000	0.707428722849738	0.661309110951725	3796	0.664703429990394	NT>T	0.0461196118980129	A. baumannii
1512000_1512500	0.805713475838271	0.784713174280481	35096.5	0.735360512726435	NT>T	0.0210003015577901	A. baumannii
1512500_1513000	0.876885433344172	0.876593711180835	26051.5	3.86350075996686e-16	NT>T	0.000291722163336283	A. baumannii
1513000_1513500	0.812611414720528	0.816111533727349	95774	0.429843249298184	T>NT	0.00350011900682168	A. baumannii
1513500_1514000	0.780809838468542	0.767423701165924	8621.5	1.67355693900995e-10	NT>T	0.0133861373026182	A. baumannii
1514000_1514500	0.799519424351679	0.736353820067301	1821	0.282566637141941	NT>T	0.0631656042843788	A. baumannii
1514500_1515000	0.844004641053087	0.821277922216312	1671	0.000382775686295625	NT>T	0.022726718836775	A. baumannii
151500_152000	0.791402853758887	0.802773499159558	58638	1.22684581521457e-12	T>NT	0.0113706454006707	A. baumannii
1515000_1515500	0.80508015850758	0.803259960411192	4874.5	0.00112248909842831	NT>T	0.00182019809638811	A. baumannii
1515500_1516000	0.65254314737584	0.675453129935185	2131	0.0374214105280175	T>NT	0.0229099825593453	A. baumannii
1516000_1516500	0.863401500594027	0.834421248209182	4104	5.93400703869804e-11	NT>T	0.0289802523848455	A. baumannii
1516500_1517000	0.748194872225919	0.757895686933487	3191	0.00144478617521792	T>NT	0.00970081470756812	A. baumannii
1517000_1517500	0.784720556689379	0.768734538838762	2324	0.143148071971283	NT>T	0.0159860178506172	A. baumannii
1517500_1518000	0.760253142869953	0.777386454493462	6450.5	1.5402438832136e-07	T>NT	0.0171333116235092	A. baumannii
1518000_1518500	0.781881045067027	0.76591487991313	3744.5	0.765282403038953	NT>T	0.0159661651538966	A. baumannii
1518500_1519000	0.75697721612557	0.75575377327459	22619	0.976922211061806	NT>T	0.00122344285097997	A. baumannii
1519000_1519500	0.800901508998396	0.801023689374385	15042.5	1.46904342941147e-11	T>NT	0.000122180375989656	A. baumannii
1519500_1520000	0.66666666666505	0.666666666665408	26	0.918654612691869	T>NT	3.57602836231763e-13	A. baumannii
152000_152500	0.895208023404265	0.877731999605163	55905	5.86487809894702e-15	NT>T	0.0174760237991025	A. baumannii
1520000_1520500	0.673005565860537	0.669027526620147	71	0.550613245075493	NT>T	0.00397803924039042	A. baumannii
1520500_1521000	0.839866267546925	0.83728663676862	20203	1.94758776944293e-08	NT>T	0.00257963077830425	A. baumannii
1521000_1521500	0.876511468394869	0.860805672844611	6496	1.14004081991293e-11	NT>T	0.0157057955502578	A. baumannii
1521500_1522000	0.855422757464318	0.817041221202911	22047	0.0270890259879968	NT>T	0.0383815362614068	A. baumannii
1522000_1522500	0.776424843470606	0.764768294502929	15773	6.09595636203401e-06	NT>T	0.0116565489676768	A. baumannii
1522500_1523000	0.743595889663213	0.733911932685151	569	0.0929755502283826	NT>T	0.00968395697806268	A. baumannii
1523000_1523500	0.858759875536028	0.85236620416028	62562	2.30737873663327e-05	NT>T	0.00639367137574776	A. baumannii
1523500_1524000	0.806866041402843	0.810538563651857	50613.5	2.0774108716934e-13	T>NT	0.00367252224901382	A. baumannii
1524000_1524500	0.721333525484846	0.696767941412763	57668	0.228019525795801	NT>T	0.0245655840720829	A. baumannii
1524500_1525000	0.85153323838059	0.840245177115122	73977.5	2.71759498392324e-08	NT>T	0.0112880612654681	A. baumannii
152500_153000	0.813907889053833	0.793244409485624	47279.5	0.958961534956409	NT>T	0.020663479568209	A. baumannii
1525000_1525500	0.888773008561325	0.863005237141754	44739.5	0.00114026602436205	NT>T	0.0257677714195708	A. baumannii
1525500_1526000	0.723264770613048	0.676828594065534	22191.5	0.0148396839231297	NT>T	0.046436176547514	A. baumannii
1526000_1526500	0.839913663549945	0.837534997459138	27203.5	5.09758982765329e-05	NT>T	0.00237866609080795	A. baumannii
1526500_1527000	0.867547026440372	0.820876088602713	23518.5	0.000107242219125039	NT>T	0.0466709378376593	A. baumannii
1527000_1527500	0.854955094288632	0.828470458662969	23158	4.8428642678317e-05	NT>T	0.0264846356256639	A. baumannii
1527500_1528000	0.823719519697754	0.780595646410753	8613	0.00519198844212166	NT>T	0.0431238732870007	A. baumannii
1528000_1528500	0.844052158272696	0.828248760423457	41491	1.22048306732596e-05	NT>T	0.0158033978492382	A. baumannii
1528500_1529000	0.878258883749669	0.876732971363026	245784.5	4.0545412228523e-54	NT>T	0.00152591238664279	A. baumannii
1529000_1529500	0.89568083473438	0.875251780140318	43933.5	0.26766512188775	NT>T	0.0204290545940617	A. baumannii
1529500_1530000	0.830080015676112	0.799469604008083	30069	0.00686987668686713	NT>T	0.0306104116680285	A. baumannii
153000_153500	0.820324844019764	0.80756524952826	24558.5	1.18778206065848e-07	NT>T	0.0127595944915043	A. baumannii
1530000_1530500	0.905773019160008	0.899001367962292	66227	2.42046213851105e-34	NT>T	0.00677165119771617	A. baumannii
1530500_1531000	0.864821979016456	0.841972078988027	80577	0.0541654918591666	NT>T	0.0228499000284287	A. baumannii
1531000_1531500	0.787307545801811	0.764012662022978	2871	0.0469827538622437	NT>T	0.0232948837788329	A. baumannii
1531500_1532000	0.683004173260162	0.651402953513844	40486.5	0.00827384281189334	NT>T	0.0316012197463179	A. baumannii
1532000_1532500	0.812046137042193	0.808011835736936	15111	0.00257056997910506	NT>T	0.00403430130525706	A. baumannii
1532500_1533000	0.79999999999728	0.778404408023619	196	0.0318372554930825	NT>T	0.0215955919736605	A. baumannii
1533000_1533500	0.749999999998716	0.750000000026826	1	7.37447751448907e-05	T>NT	2.81098477827868e-11	A. baumannii
1533500_1534000	0.682766564739204	0.652211734884419	255	0.223351879934884	NT>T	0.0305548298547855	A. baumannii
1534000_1534500	0.887467185031094	0.878981615365235	3400	3.0995344366175e-18	NT>T	0.00848556966585878	A. baumannii
1534500_1535000	0.681411165698949	0.71285346892277	4614	2.40146938548671e-05	T>NT	0.0314423032238214	A. baumannii
153500_154000	0.836031432770911	0.835167211225079	1410	0.0069058595724072	NT>T	0.000864221545832877	A. baumannii
1535000_1535500	0.725775790582625	0.757988319435859	2657	0.0108696343297863	T>NT	0.032212528853234	A. baumannii
1535500_1536000	0.799098284763066	0.794251534401307	1497	2.33955613789396e-08	NT>T	0.00484675036175886	A. baumannii
1536000_1536500	0.676934672368817	0.694771012954434	825	0.647936381349613	T>NT	0.017836340585617	A. baumannii
1536500_1537000	0.756010762185593	0.784882012556193	274	0.00609038535988884	T>NT	0.0288712503705997	A. baumannii
1537000_1537500	0.881088199604334	0.845201779970512	3892	0.000273279522710991	NT>T	0.0358864196338228	A. baumannii
1537500_1538000	0.787632199470128	0.77276727424822	2043	0.987158797766174	NT>T	0.0148649252219079	A. baumannii
1538000_1538500	0.543478951587296	0.544072097909262	115	1	T>NT	0.000593146321966276	A. baumannii
1538500_1539000	0	0	0	NA	NT>T	0	A. baumannii
1539000_1539500	0.872592640594647	0.863231261922555	2175.5	6.97950906108223e-08	NT>T	0.0093613786720923	A. baumannii
1539500_1540000	0.878228529559824	0.873205853336108	6285	0.099610516236787	NT>T	0.00502267622371555	A. baumannii
154000_154500	0.833959533886076	0.837868692375915	88659.5	5.68694731895666e-17	T>NT	0.00390915848983919	A. baumannii
1540000_1540500	0.786344164716326	0.775445945017989	6651.5	1.49644363998885e-05	NT>T	0.0108982196983366	A. baumannii
1540500_1541000	0.812336696974038	0.812919336106677	8122	0.210702268174663	T>NT	0.000582639132639118	A. baumannii
1541000_1541500	0.856378852032829	0.822408958131368	3791	0.0597723771811155	NT>T	0.0339698939014601	A. baumannii
1541500_1542000	0.853818030121098	0.769740217390915	2767	0.0238965657636774	NT>T	0.0840778127301833	A. baumannii
1542000_1542500	0.828571591551849	0.839358365901373	1240	0.135111794228182	T>NT	0.0107867743495237	A. baumannii
1542500_1543000	0.828451730701352	0.852985289614492	1270	1.34101669207826e-06	T>NT	0.0245335589131399	A. baumannii
1543000_1543500	0.606326867608188	0.582469978281655	18216.5	0.0649337170146395	NT>T	0.0238568893265336	A. baumannii
1543500_1544000	0.857423157723466	0.861345866376222	8527.5	9.83893255611098e-11	T>NT	0.00392270865275623	A. baumannii
1544000_1544500	0.872246848307614	0.855139122470957	76490.5	5.47288360472592e-07	NT>T	0.0171077258366568	A. baumannii
1544500_1545000	0.837393723415609	0.818149583489998	54529.5	0.031446494655236	NT>T	0.0192441399256109	A. baumannii
154500_155000	0.819205168794252	0.817249466651571	1622	0.0625222145136667	NT>T	0.00195570214268082	A. baumannii
1545000_1545500	0.851565042155625	0.838157155810376	91424	0.509283292070231	NT>T	0.0134078863452488	A. baumannii
1545500_1546000	0.830753656210742	0.809189709300302	124814	1.6174464867794e-05	NT>T	0.0215639469104402	A. baumannii
1546000_1546500	0.853250714830728	0.828981793751616	111410.5	1.01644087943533e-05	NT>T	0.024268921079112	A. baumannii
1546500_1547000	0.761060185789541	0.743194177528585	291161.5	2.46868698136196e-06	NT>T	0.017866008260956	A. baumannii
1547000_1547500	0.766958861397756	0.750516042407158	141677	1.85816999808754e-09	NT>T	0.0164428189905982	A. baumannii
1547500_1548000	0.73794483786105	0.723033581646153	81965	6.53440041643197e-09	NT>T	0.0149112562148971	A. baumannii
1548000_1548500	0.849634774182911	0.852382267455259	105399	2.48991355536753e-36	T>NT	0.00274749327234858	A. baumannii
1548500_1549000	0.781893837228331	0.757316006833609	28521	0.213509449651133	NT>T	0.0245778303947218	A. baumannii
1549000_1549500	0.748712534131869	0.742179528689914	44696	0.0010814711519463	NT>T	0.00653300544195512	A. baumannii
1549500_1550000	0.714764035284587	0.691365335233314	118149.5	0.134006769864688	NT>T	0.0233987000512725	A. baumannii
15500_16000	0.796442482033796	0.797111692259565	44240	0.226279255749386	T>NT	0.000669210225769268	A. baumannii
155000_155500	0.777287267009972	0.790070212687449	98402.5	0.830294797173229	T>NT	0.0127829456774778	A. baumannii
1550000_1550500	0.816758691997261	0.792419232069253	21354	5.40374037881376e-07	NT>T	0.0243394599280073	A. baumannii
1550500_1551000	0.904357476771703	0.8887987593177	45497	4.10454404761991e-18	NT>T	0.0155587174540026	A. baumannii
1551000_1551500	0.785062102851584	0.781602186400345	91169	6.24102036657385e-05	NT>T	0.00345991645123911	A. baumannii
1551500_1552000	0.827684406091675	0.806747144347619	54130	0.0188934827474581	NT>T	0.0209372617440559	A. baumannii
1552000_1552500	0.858718278788449	0.847029802105637	84629.5	0.130463303237835	NT>T	0.0116884766828119	A. baumannii
1552500_1553000	0.812180720830053	0.773321900426898	12323	3.12718169953443e-07	NT>T	0.0388588204031554	A. baumannii
1553000_1553500	0.857735289893069	0.855507306758965	158040.5	2.69538977133971e-30	NT>T	0.00222798313410377	A. baumannii
1553500_1554000	0.76965755694501	0.72159799342024	44078.5	0.00049880863703758	NT>T	0.0480595635247693	A. baumannii
1554000_1554500	0.844340963986314	0.785259623329749	515427	4.5240339565753e-08	NT>T	0.0590813406565647	A. baumannii
1554500_1555000	0.746639766277774	0.736936961041468	178348	1.03081629070764e-13	NT>T	0.00970280523630551	A. baumannii
155500_156000	0.884383272487465	0.854871262039024	22485	3.59024880181156e-10	NT>T	0.0295120104484409	A. baumannii
1555000_1555500	0.759398796071301	0.734813547189861	962	0.360969688553702	NT>T	0.0245852488814403	A. baumannii
1555500_1556000	0.749316183029577	0.748231707816252	45620.5	0.494098198835044	NT>T	0.00108447521332522	A. baumannii
1556000_1556500	0.813316390329088	0.805072619240909	154700.5	2.38327060403306e-05	NT>T	0.00824377108817886	A. baumannii
1556500_1557000	0.871628601810487	0.855362488266492	85068	1.67898110828649e-07	NT>T	0.0162661135439947	A. baumannii
1557000_1557500	0.864396847572598	0.85941823230792	179826.5	4.87178426059645e-13	NT>T	0.00497861526467824	A. baumannii
1557500_1558000	0.841843606515333	0.852795009655505	26095	4.81795197951382e-06	T>NT	0.0109514031401725	A. baumannii
1558000_1558500	0.824655188753556	0.812880247299574	221281	5.8013347758702e-15	NT>T	0.0117749414539825	A. baumannii
1558500_1559000	0.816317674554306	0.784276322258941	29121	2.57667505894962e-07	NT>T	0.0320413522953654	A. baumannii
1559000_1559500	0.693997551529096	0.65168562165041	132170	7.28070526719555e-13	NT>T	0.0423119298786856	A. baumannii
1559500_1560000	0.7911693773884	0.817380085519828	122265.5	0.00916157347556553	T>NT	0.0262107081314282	A. baumannii
156000_156500	0.768790834578838	0.713347103631111	186372.5	0.00774644753015481	NT>T	0.0554437309477267	A. baumannii
1560000_1560500	0.871663369042852	0.858269770946397	126388.5	3.86153489715963e-05	NT>T	0.0133935980964549	A. baumannii
1560500_1561000	0.846772830560735	0.796288439639186	222465	0.858374394181874	NT>T	0.0504843909215495	A. baumannii
1561000_1561500	0.881843415156558	0.874294678331522	73689.5	0.000360606902480504	NT>T	0.00754873682503643	A. baumannii
1561500_1562000	0.732020941710289	0.68035283502691	68297.5	0.00615159758986699	NT>T	0.0516681066833794	A. baumannii
1562000_1562500	0.921142288812573	0.897788657803939	227245	8.26018288507054e-17	NT>T	0.0233536310086336	A. baumannii
1562500_1563000	0.88024257731466	0.869793121065498	352940	1.3874413941542e-16	NT>T	0.0104494562491619	A. baumannii
1563000_1563500	0.816445224830866	0.791979986172093	76848.5	0.00488809960835227	NT>T	0.0244652386587734	A. baumannii
1563500_1564000	0.785798273223125	0.781450544370869	419054	2.46455667257157e-09	NT>T	0.00434772885225587	A. baumannii
1564000_1564500	0.846322014294457	0.831974826985403	368367.5	8.11800385470714e-38	NT>T	0.0143471873090539	A. baumannii
1564500_1565000	0.797480765400795	0.764696191508333	132319.5	0.378283744921798	NT>T	0.0327845738924624	A. baumannii
156500_157000	0.830838644430666	0.834201122738971	497185.5	0.333767517154102	T>NT	0.00336247830830416	A. baumannii
1565000_1565500	0.908277774425777	0.882368219013549	173186.5	1.14264651235055e-15	NT>T	0.0259095554122281	A. baumannii
1565500_1566000	0.817290844108906	0.726361678306565	29509	0.46868433889912	NT>T	0.0909291658023414	A. baumannii
1566000_1566500	0.814999558783577	0.776434178901645	115799.5	0.339592222298314	NT>T	0.0385653798819312	A. baumannii
1566500_1567000	0.76123522197763	0.721264578361542	57768	0.214985782488191	NT>T	0.0399706436160875	A. baumannii
1567000_1567500	0.848780929323718	0.831798186231715	108577	0.665153344964212	NT>T	0.0169827430920034	A. baumannii
1567500_1568000	0.669156802125739	0.681574512239687	69390.5	4.38733145599775e-06	T>NT	0.0124177101139482	A. baumannii
1568000_1568500	0.815510514822518	0.806101196776831	1108109	1.49748344896725e-09	NT>T	0.00940931804568712	A. baumannii
1568500_1569000	0.842109813420738	0.82346357586339	287425.5	0.00542799841974597	NT>T	0.0186462375573483	A. baumannii
1569000_1569500	0.783106108294783	0.764743952080283	95649.5	1.86113050313236e-07	NT>T	0.0183621562145	A. baumannii
1569500_1570000	0.836600698261843	0.816183262131898	152949.5	6.95326576362923e-11	NT>T	0.0204174361299452	A. baumannii
157000_157500	0.865755506623896	0.861821732493629	291587	2.06070545916785e-26	NT>T	0.00393377413026619	A. baumannii
1570000_1570500	0.830530941818066	0.792597183560696	404234.5	1.63458781300312e-06	NT>T	0.0379337582573701	A. baumannii
1570500_1571000	0.852315146100678	0.823213400303937	1354397	6.83088654995098e-14	NT>T	0.029101745796741	A. baumannii
1571000_1571500	0.753229287094709	0.684401133820054	190134.5	0.00102399290178592	NT>T	0.0688281532746549	A. baumannii
1571500_1572000	0.834074288598919	0.815194236153623	246029.5	6.26067716073463e-06	NT>T	0.0188800524452958	A. baumannii
1572000_1572500	0.895318365187342	0.873515459199676	520244.5	2.13395837563074e-10	NT>T	0.021802905987666	A. baumannii
1572500_1573000	0.792399262527642	0.756753161775472	437105.5	0.841190680979147	NT>T	0.0356461007521699	A. baumannii
1573000_1573500	0.867457628405915	0.844335213958035	399002	1.28791535120265e-28	NT>T	0.0231224144478798	A. baumannii
1573500_1574000	0.816959932754181	0.802696192545317	220331.5	0.665559640214523	NT>T	0.014263740208864	A. baumannii
1574000_1574500	0.798358404161543	0.769521524744007	368031.5	0.0590345260898768	NT>T	0.0288368794175359	A. baumannii
1574500_1575000	0.816345733515975	0.757684700228392	380966.5	1.07075076801131e-08	NT>T	0.0586610332875831	A. baumannii
157500_158000	0.878688612650422	0.858481438514849	439299.5	0.965656155425861	NT>T	0.0202071741355724	A. baumannii
1575000_1575500	0.801517485225413	0.783717824223395	536925	0.372098107258074	NT>T	0.0177996610020181	A. baumannii
1575500_1576000	0.836563919910505	0.814927167482701	964678.5	0.0031007596783709	NT>T	0.0216367524278039	A. baumannii
1576000_1576500	0.816635419308	0.810647806979045	789668	0.780247813899898	NT>T	0.00598761232895462	A. baumannii
1576500_1577000	0.832196048960579	0.798695946284707	735112.5	1.95524433585005e-11	NT>T	0.0335001026758712	A. baumannii
1577000_1577500	0.747731511918186	0.768984661594286	67741	2.63952717690841e-25	T>NT	0.0212531496760994	A. baumannii
1577500_1578000	0.836611627903038	0.801572587397781	16091	8.65309851466628e-10	NT>T	0.0350390405052573	A. baumannii
1578000_1578500	0.751357503481781	0.737074907507751	94600	0.29539301362867	NT>T	0.0142825959740297	A. baumannii
1578500_1579000	0.70711309719421	0.746400170417138	49655	0.000177628991550967	T>NT	0.0392870732229286	A. baumannii
1579000_1579500	0.652675907901531	0.636925348952598	31540.5	3.63927169405706e-05	NT>T	0.0157505589489325	A. baumannii
1579500_1580000	0.850628859511263	0.834056172960562	125001.5	1.85044930929793e-05	NT>T	0.0165726865507012	A. baumannii
158000_158500	0.763696273002762	0.730466912684022	73695	0.270281882964455	NT>T	0.0332293603187399	A. baumannii
1580000_1580500	0.748826345379464	0.761185677193883	796.5	0.000212862454295365	T>NT	0.0123593318144191	A. baumannii
1580500_1581000	0.853629131744426	0.849072426467242	13537	0.0300285640894035	NT>T	0.00455670527718444	A. baumannii
1581000_1581500	0.818329201034627	0.752884966402917	20523	0.17248596236831	NT>T	0.0654442346317095	A. baumannii
1581500_1582000	0.820676608200566	0.814428221135629	33013.5	4.03958935913015e-08	NT>T	0.0062483870649368	A. baumannii
1582000_1582500	0.742550165944871	0.747024949872634	27405	7.61177087310301e-05	T>NT	0.0044747839277629	A. baumannii
1582500_1583000	0.763796258064182	0.765561704626401	23935	2.28774159343073e-08	T>NT	0.00176544656221833	A. baumannii
1583000_1583500	0.812041801542763	0.792376742961442	2269	0.101012761115852	NT>T	0.0196650585813209	A. baumannii
1583500_1584000	0.817682277329783	0.790652150721586	23892	0.381313002541564	NT>T	0.0270301266081969	A. baumannii
1584000_1584500	0.829247060313964	0.803235456407428	131884.5	0.00143940028099236	NT>T	0.0260116039065366	A. baumannii
1584500_1585000	0.893792907096344	0.877147305776299	11155	3.09900124426136e-14	NT>T	0.0166456013200447	A. baumannii
158500_159000	0.936005354888671	0.922978269286321	92624	6.78157756691412e-29	NT>T	0.0130270856023506	A. baumannii
1585000_1585500	0.680450435478257	0.690238201116459	66713.5	1.69252497227278e-07	T>NT	0.00978776563820172	A. baumannii
1585500_1586000	0.776282673948569	0.754168007796987	36151	0.874777191701888	NT>T	0.022114666151582	A. baumannii
1586000_1586500	0.812758077790248	0.793132406408904	57068	0.000274800610387522	NT>T	0.0196256713813442	A. baumannii
1586500_1587000	0.803762425702401	0.802664414451927	25443.5	1.99635925003562e-11	NT>T	0.00109801125047393	A. baumannii
1587000_1587500	0.853729186189887	0.825862543343764	42663	0.0828903025624598	NT>T	0.0278666428461231	A. baumannii
1587500_1588000	0.690939714709253	0.699584689454341	18506	0.64769865372607	T>NT	0.0086449747450883	A. baumannii
1588000_1588500	0.834655549425551	0.808573414715577	11580	0.569079726798998	NT>T	0.0260821347099738	A. baumannii
1588500_1589000	0.693899657153504	0.673819408589453	451	0.0648147283332344	NT>T	0.020080248564051	A. baumannii
1589000_1589500	0.728872920481136	0.689750886785045	16107.5	1.70340756114892e-05	NT>T	0.0391220336960906	A. baumannii
1589500_1590000	0.743072810722282	0.757200596903524	17829	0.00160067838402279	T>NT	0.014127786181242	A. baumannii
159000_159500	0.844019106269888	0.848333710243187	12562	2.76399548535677e-11	T>NT	0.00431460397329941	A. baumannii
1590000_1590500	0.764547976233325	0.779072999991481	3570.5	0.877204364642781	T>NT	0.014525023758156	A. baumannii
1590500_1591000	0.691233827817731	0.635665011091268	12784	0.0529830095281663	NT>T	0.055568816726463	A. baumannii
1591000_1591500	0.730525079595864	0.711176312051654	4761	0.0397349630253568	NT>T	0.01934876754421	A. baumannii
1591500_1592000	0.909189240615284	0.86363643931607	51469	0.351178060086743	NT>T	0.0455528012992139	A. baumannii
1592000_1592500	0.814288645740618	0.806021375367934	33459.5	1.04271839302608e-07	NT>T	0.00826727037268404	A. baumannii
1592500_1593000	0.827794487609644	0.836093717232653	46843	5.62822543950772e-11	T>NT	0.00829922962300944	A. baumannii
1593000_1593500	0.810586216689814	0.810553235143162	20111	1.47209722038676e-08	NT>T	3.2981546652544e-05	A. baumannii
1593500_1594000	0.790156757012099	0.782716258981846	24295	5.98194644399577e-08	NT>T	0.00744049803025293	A. baumannii
1594000_1594500	0.838204115306987	0.825008506544954	46150	2.16137789585919e-11	NT>T	0.0131956087620337	A. baumannii
1594500_1595000	0.841966170535252	0.836155170562524	41433.5	0.958706408920645	NT>T	0.00581099997272827	A. baumannii
159500_160000	0.795152491041401	0.777997519038804	216470.5	0.113953491378287	NT>T	0.0171549720025971	A. baumannii
1595000_1595500	0.883925683535705	0.874125989105316	87683	1.35302076146882e-17	NT>T	0.00979969443038897	A. baumannii
1595500_1596000	0.869933755627349	0.847170519821141	371582.5	0.754087609892434	NT>T	0.0227632358062083	A. baumannii
1596000_1596500	0.761514941521037	0.7471701484296	24490	0.00102108716568337	NT>T	0.0143447930914371	A. baumannii
1596500_1597000	0.871843960604182	0.851017652856192	75913.5	2.81990404060509e-07	NT>T	0.0208263077479903	A. baumannii
1597000_1597500	0.789951123304928	0.77695815846205	91408.5	0.08104224415769	NT>T	0.0129929648428777	A. baumannii
1597500_1598000	0.798829448524319	0.796150401172833	41360	2.20677969015456e-10	NT>T	0.00267904735148605	A. baumannii
1598000_1598500	0.883115416581113	0.869703662940947	41265	1.3611610448207e-29	NT>T	0.0134117536401652	A. baumannii
1598500_1599000	0.794687592528339	0.787701147426317	91029	5.53812209955684e-05	NT>T	0.00698644510202173	A. baumannii
1599000_1599500	0.69713383835013	0.692155728132346	3920	0.109157728393477	NT>T	0.00497811021778349	A. baumannii
1599500_1600000	0.868766608972816	0.858063831678908	20527.5	0.000439032227681697	NT>T	0.0107027772939083	A. baumannii
16000_16500	0.695411560392748	0.747457297608133	10058	2.52709598796465e-07	T>NT	0.0520457372153851	A. baumannii
160000_160500	0.836454820514605	0.788074548339309	6537.5	0.23895152260959	NT>T	0.0483802721752956	A. baumannii
1600000_1600500	0.812160046587999	0.812470928514453	77693	1.27084106039406e-17	T>NT	0.00031088192645401	A. baumannii
1600500_1601000	0.804977364914336	0.774513887880369	14492.5	0.177132010894859	NT>T	0.030463477033967	A. baumannii
1601000_1601500	0.753795464825654	0.698755257747443	25893	0.0273730991987223	NT>T	0.0550402070782112	A. baumannii
1601500_1602000	0.826846250238954	0.833420691107415	98611.5	3.11745251809687e-06	T>NT	0.00657444086846126	A. baumannii
1602000_1602500	0.783963739907739	0.759482185083152	88888	8.09183732462888e-06	NT>T	0.0244815548245869	A. baumannii
1602500_1603000	0.725591164593829	0.718754267610638	15764.5	5.9351234634433e-06	NT>T	0.00683689698319112	A. baumannii
1603000_1603500	0.873004656779975	0.866259258489354	27853.5	0.000180160290792186	NT>T	0.00674539829062104	A. baumannii
1603500_1604000	0.7649261806284	0.7769161408556	5823	0.902862671879893	T>NT	0.0119899602271998	A. baumannii
1604000_1604500	0.791824065699936	0.772596576759252	9268	0.0401796455823365	NT>T	0.0192274889406838	A. baumannii
1604500_1605000	0.905205798848565	0.889236825279433	83323	1.58391161246141e-20	NT>T	0.0159689735691314	A. baumannii
160500_161000	0.863048451923312	0.85676018186341	1304	2.29678567308842e-06	NT>T	0.00628827005990173	A. baumannii
1605000_1605500	0.840005989921388	0.833489980872135	17784.5	5.66649101611773e-12	NT>T	0.00651600904925309	A. baumannii
1605500_1606000	0.812695748812546	0.84354664075965	64803.5	1.26102788891207e-20	T>NT	0.0308508919471036	A. baumannii
1606000_1606500	0.820620476167598	0.810261060617071	50820.5	0.19433698523396	NT>T	0.0103594155505266	A. baumannii
1606500_1607000	0.843481080624584	0.821262875123265	136837	0.0164702269217368	NT>T	0.0222182055013186	A. baumannii
1607000_1607500	0.908928674909538	0.902660865510553	14611	2.46074945814891e-12	NT>T	0.00626780939898486	A. baumannii
1607500_1608000	0.709615238484475	0.685471598494146	1470	0.727345620718327	NT>T	0.0241436399903286	A. baumannii
1608000_1608500	0.784760472557703	0.783277170557487	1382	0.00492166078704306	NT>T	0.00148330200021562	A. baumannii
1608500_1609000	0.753837815351077	0.786301516957017	4312	0.00404854274137563	T>NT	0.0324637016059407	A. baumannii
1609000_1609500	0.818337522826052	0.762335301065234	88209	0.0145167172812347	NT>T	0.0560022217608187	A. baumannii
1609500_1610000	0.778574372652561	0.73888880703744	97284	0.646191646668602	NT>T	0.0396855656151203	A. baumannii
161000_161500	0.913944309499908	0.899013341437506	167882	2.108323324209e-25	NT>T	0.0149309680624022	A. baumannii
1610000_1610500	0.884939822335471	0.856766990719679	9443.5	3.21440268567717e-13	NT>T	0.028172831615792	A. baumannii
1610500_1611000	0.847994701790612	0.833555109412989	58478.5	1.63207325602559e-07	NT>T	0.0144395923776223	A. baumannii
1611000_1611500	0.854219069281851	0.842848603825081	85165	0.00186583105537197	NT>T	0.0113704654567702	A. baumannii
1611500_1612000	0.871290929774501	0.818925544379751	739372	0.729659696522236	NT>T	0.0523653853947502	A. baumannii
1612000_1612500	0.753021974215167	0.717478652818454	163291	0.0603997896870336	NT>T	0.0355433213967129	A. baumannii
1612500_1613000	0.878919480630941	0.842837390105509	285811.5	2.34137434947343e-07	NT>T	0.0360820905254322	A. baumannii
1613000_1613500	0.836165523637606	0.807708899107555	210060	0.000111654633294287	NT>T	0.0284566245300517	A. baumannii
1613500_1614000	0.848554741030243	0.777717467934163	420605.5	9.52181907882714e-21	NT>T	0.0708372730960796	A. baumannii
1614000_1614500	0.88439949753156	0.867506828985268	209355	0.500917853055171	NT>T	0.0168926685462917	A. baumannii
1614500_1615000	0.873983994727295	0.836923636012978	302579	0.000333076735683246	NT>T	0.0370603587143166	A. baumannii
161500_162000	0.924015859983044	0.900463449092636	12108	1.92352247371637e-17	NT>T	0.0235524108904079	A. baumannii
1615000_1615500	0.781892611781505	0.741560054536763	409544	4.99531191166465e-08	NT>T	0.0403325572447419	A. baumannii
1615500_1616000	0.795958950927878	0.74053676578979	121744	0.0314187238293369	NT>T	0.0554221851380874	A. baumannii
1616000_1616500	0.775489438241153	0.794090076836509	67540.5	4.81667087841419e-07	T>NT	0.0186006385953562	A. baumannii
1616500_1617000	0.809144902526977	0.812467244849292	15766	8.58153086034283e-06	T>NT	0.00332234232231443	A. baumannii
1617000_1617500	0.813449590817264	0.825035714718268	52942.5	0.671510504691415	T>NT	0.0115861239010046	A. baumannii
1617500_1618000	0.839789742001824	0.835294879428904	54983	2.31171582521863e-05	NT>T	0.00449486257291964	A. baumannii
1618000_1618500	0.905456965230649	0.897600305881649	117343	2.81396662749808e-08	NT>T	0.00785665934900026	A. baumannii
1618500_1619000	0.827212207910854	0.825745848866332	40078	0.00516757711591044	NT>T	0.00146635904452175	A. baumannii
1619000_1619500	0.797173895760456	0.774585326902925	90529	0.0527319079221827	NT>T	0.022588568857531	A. baumannii
1619500_1620000	0.748948834698828	0.718461240719316	71477	0.638342824622506	NT>T	0.0304875939795116	A. baumannii
162000_162500	0.848448153594682	0.828345901905066	67405	2.56523385218683e-12	NT>T	0.0201022516896162	A. baumannii
1620000_1620500	0.83707353748772	0.829170540557917	5250	0.24370884227387	NT>T	0.00790299692980301	A. baumannii
1620500_1621000	0.75739829797878	0.763231151079781	151761	2.50200058801397e-11	T>NT	0.00583285310100079	A. baumannii
1621000_1621500	0.737540621326857	0.724075592604113	110655	0.0152279873337283	NT>T	0.0134650287227446	A. baumannii
1621500_1622000	0.826997536690204	0.818896603745706	58776.5	0.00204005801009059	NT>T	0.00810093294449743	A. baumannii
1622000_1622500	0.782324872611695	0.772079845483493	198377	0.467146927244088	NT>T	0.0102450271282021	A. baumannii
1622500_1623000	0.806199766776794	0.804652785096254	242270.5	7.41632692737769e-19	NT>T	0.00154698168053935	A. baumannii
1623000_1623500	0.747044395611098	0.699352669839085	272742.5	0.588643561820301	NT>T	0.0476917257720133	A. baumannii
1623500_1624000	0.843535061993629	0.876562787225809	94406	3.69684027468406e-20	T>NT	0.0330277252321802	A. baumannii
1624000_1624500	0.788204091985735	0.793693892877342	353199	5.07969975044491e-10	T>NT	0.00548980089160678	A. baumannii
1624500_1625000	0.777903114150112	0.737632384302099	261364.5	8.62630756512114e-06	NT>T	0.0402707298480129	A. baumannii
162500_163000	0.844088353112425	0.867881694767898	54638	1.0915018718485e-22	T>NT	0.0237933416554732	A. baumannii
1625000_1625500	0.823356751190397	0.826945328694383	31761	5.43530987943151e-05	T>NT	0.00358857750398656	A. baumannii
1625500_1626000	0.770109788655135	0.77948257562542	58617	4.71351407187812e-26	T>NT	0.00937278697028543	A. baumannii
1626000_1626500	0.7787126093367	0.759494107281144	129344.5	0.297129105909047	NT>T	0.0192185020555562	A. baumannii
1626500_1627000	0.77877896702763	0.762668479287009	145772	0.00108828146523451	NT>T	0.0161104877406211	A. baumannii
1627000_1627500	0.909917427384674	0.87868672620963	548647.5	0.854565362468871	NT>T	0.0312307011750439	A. baumannii
1627500_1628000	0.837023183062613	0.808025957858026	10877	8.47617498301178e-06	NT>T	0.0289972252045873	A. baumannii
1628000_1628500	0.84454080801111	0.813135549160144	14148	0.000497326618384068	NT>T	0.0314052588509657	A. baumannii
1628500_1629000	0.69478564554559	0.703731676175663	269	0.00512114984284456	T>NT	0.00894603063007293	A. baumannii
1629000_1629500	0.781105587258054	0.779390140703731	2106	0.0306887817219529	NT>T	0.00171544655432321	A. baumannii
1629500_1630000	0.693613520712312	0.719780589978009	5930.5	3.4893487773495e-05	T>NT	0.0261670692656976	A. baumannii
163000_163500	0.801762550400548	0.799433918527048	7542	6.07956056826458e-05	NT>T	0.00232863187350019	A. baumannii
1630000_1630500	0.848454150299564	0.836194227890461	11106	2.0795328565255e-05	NT>T	0.0122599224091029	A. baumannii
1630500_1631000	0.864868298213381	0.834972552942963	9209	3.79934701468984e-05	NT>T	0.0298957452704182	A. baumannii
1631000_1631500	0.740567040570399	0.733545047868186	12930.5	0.00713968176871235	NT>T	0.00702199270221282	A. baumannii
1631500_1632000	0.762965916700609	0.746468212347976	4775	0.800217383053287	NT>T	0.0164977043526334	A. baumannii
1632000_1632500	0.875450938270533	0.851499920584191	49169.5	1.75833884354351e-14	NT>T	0.0239510176863417	A. baumannii
1632500_1633000	0.881494524946399	0.851546386588982	6605	0.00115295002307274	NT>T	0.0299481383574171	A. baumannii
1633000_1633500	0.798979339622379	0.812485429474148	30055	1.96323972235722e-06	T>NT	0.0135060898517698	A. baumannii
1633500_1634000	0.852866668277086	0.839880785405968	131562	6.10995926219605e-08	NT>T	0.0129858828711181	A. baumannii
1634000_1634500	0.820383928087544	0.796009612838088	78164	0.864386333038125	NT>T	0.024374315249456	A. baumannii
1634500_1635000	0.800344845799226	0.774135322096597	62786	2.9858241023827e-05	NT>T	0.0262095237026295	A. baumannii
163500_164000	0.629843492107252	0.660816555334274	12607	0.00299833682597998	T>NT	0.0309730632270223	A. baumannii
1635000_1635500	0.826567687901537	0.825581625865387	134443	1.74557446374271e-26	NT>T	0.00098606203615037	A. baumannii
1635500_1636000	0.842221815765422	0.813888895593083	78509	4.83823988760526e-24	NT>T	0.0283329201723391	A. baumannii
1636000_1636500	0.896419917700523	0.880304514373675	65077	6.07927943080047e-14	NT>T	0.0161154033268486	A. baumannii
1636500_1637000	0.765440255985795	0.760465696398407	67912	0.584968395795894	NT>T	0.00497455958738824	A. baumannii
1637000_1637500	0.858968123233387	0.854908976226204	56924.5	3.91022518373167e-14	NT>T	0.00405914700718246	A. baumannii
1637500_1638000	0.671242628143576	0.646315062447011	5114	0.157512246366333	NT>T	0.0249275656965651	A. baumannii
1638000_1638500	0.585858585857509	0.443683682248124	96	0.0430937477452902	NT>T	0.142174903609386	A. baumannii
1638500_1639000	0.690252745654078	0.644910687102221	253	0.259525065482818	NT>T	0.0453420585518566	A. baumannii
1639000_1639500	0.333333333331777	0.333333333336314	0	1	T>NT	4.53631576746716e-12	A. baumannii
1639500_1640000	0	0	0	NA	NT>T	0	A. baumannii
164000_164500	0.751305546909969	0.739832276861139	9325	0.0468927836371339	NT>T	0.0114732700488299	A. baumannii
1640000_1640500	0.856404702671062	0.826508198271518	198172	0.45128228183131	NT>T	0.0298965043995447	A. baumannii
1640500_1641000	0.841408639785398	0.81333777286331	98410	0.83157546861293	NT>T	0.0280708669220879	A. baumannii
1641000_1641500	0.797198570106321	0.791390917405664	343122	0.00901922278451754	NT>T	0.00580765270065686	A. baumannii
1641500_1642000	0.844735114028114	0.840357553064143	104417	0.000337086544764413	NT>T	0.00437756096397102	A. baumannii
1642000_1642500	0.826875717769052	0.804703297255593	223613	6.7393551770314e-18	NT>T	0.0221724205134584	A. baumannii
1642500_1643000	0.875684862709457	0.857423445027703	149588.5	7.35643189002033e-35	NT>T	0.0182614176817544	A. baumannii
1643000_1643500	0.879714064656217	0.882575832955801	23249	2.98740276393404e-40	T>NT	0.00286176829958407	A. baumannii
1643500_1644000	0.741803348524432	0.748896967993939	25809	0.00759514717330426	T>NT	0.00709361946950693	A. baumannii
1644000_1644500	0.766460350021869	0.787877035727139	11216	4.55586117013758e-05	T>NT	0.0214166857052696	A. baumannii
1644500_1645000	0.814092101335893	0.802000780892726	69176.5	5.53013321959767e-11	NT>T	0.0120913204431666	A. baumannii
164500_165000	0.84681344388102	0.842501359692917	944	5.46606182809571e-06	NT>T	0.00431208418810225	A. baumannii
1645000_1645500	0.911070153262747	0.90440506902657	27042	2.46728870060637e-27	NT>T	0.00666508423617762	A. baumannii
1645500_1646000	0.855347404843426	0.831868313566601	9183	3.49112726975971e-09	NT>T	0.0234790912768249	A. baumannii
1646000_1646500	0.89165256146923	0.880130219362493	20945	2.6453681132329e-12	NT>T	0.0115223421067373	A. baumannii
1646500_1647000	0.883067051333722	0.878049386344155	35790	5.92705412714259e-16	NT>T	0.00501766498956757	A. baumannii
1647000_1647500	0.925165296933014	0.922412816297823	64378.5	3.11657613646465e-28	NT>T	0.00275248063519118	A. baumannii
1647500_1648000	0.911125793142211	0.88698838021966	282718	6.95552267108602e-14	NT>T	0.0241374129225507	A. baumannii
1648000_1648500	0.822530004524656	0.826156878605224	179552	1.26750806614998e-07	T>NT	0.00362687408056761	A. baumannii
1648500_1649000	0.754747802146102	0.757760914395367	125389	0.0443690607266323	T>NT	0.00301311224926526	A. baumannii
1649000_1649500	0.818261909952706	0.795825740664133	89882	0.0376470352992147	NT>T	0.0224361692885726	A. baumannii
1649500_1650000	0.845659928356426	0.817233729460382	160646	0.284473012447591	NT>T	0.0284261988960447	A. baumannii
16500_17000	0.779678287285202	0.79083958375375	34398.5	0.00348526226924987	T>NT	0.0111612964685481	A. baumannii
165000_165500	0.708047424124723	0.703934538818355	1308	0.00190266319369692	NT>T	0.004112885306368	A. baumannii
1650000_1650500	0.820746411325695	0.815615427501357	40980.5	1.95230059968611e-16	NT>T	0.00513098382433796	A. baumannii
1650500_1651000	0.849537186546544	0.81309186136054	16558	0.672828366688341	NT>T	0.0364453251860042	A. baumannii
1651000_1651500	0.671826919759992	0.671420416067468	10686.5	0.00767077595795998	NT>T	0.000406503692523708	A. baumannii
1651500_1652000	0.808411611991643	0.819956555451269	62152.5	3.50814041638123e-38	T>NT	0.0115449434596259	A. baumannii
1652000_1652500	0.885530243578069	0.858034736094422	162947.5	2.02097998024025e-07	NT>T	0.027495507483647	A. baumannii
1652500_1653000	0.905791568787762	0.883992203756074	108377	2.84799977941972e-34	NT>T	0.0217993650316876	A. baumannii
1653000_1653500	0.802109822558638	0.820406738151915	27153.5	4.60864971140105e-05	T>NT	0.0182969155932772	A. baumannii
1653500_1654000	0.876220571745203	0.841772304906687	142983	0.00018982525244439	NT>T	0.0344482668385161	A. baumannii
1654000_1654500	0.822568995645394	0.803802358554496	83404	2.59520749171335e-08	NT>T	0.018766637090898	A. baumannii
1654500_1655000	0.84651811773537	0.821482409294762	12888.5	0.00640459802355941	NT>T	0.0250357084406081	A. baumannii
165500_166000	0.73818631958967	0.769994735607466	13528.5	2.58532756723038e-05	T>NT	0.0318084160177965	A. baumannii
1655000_1655500	0.900987926918578	0.885122890264768	36041	4.00949115225607e-10	NT>T	0.01586503665381	A. baumannii
1655500_1656000	0.915300835988822	0.906446688067605	21520	3.53237169828581e-36	NT>T	0.0088541479212163	A. baumannii
1656000_1656500	0.819683765482039	0.799037245064119	54484	0.0303367019356814	NT>T	0.0206465204179207	A. baumannii
1656500_1657000	0.892763637848254	0.877373799319373	18598.5	5.5336582767503e-16	NT>T	0.0153898385288815	A. baumannii
1657000_1657500	0.850726061969167	0.843160484619688	142372	2.30330585633975e-48	NT>T	0.00756557734947905	A. baumannii
1657500_1658000	0.842508596126832	0.847514452453369	35348	0.0117369516400962	T>NT	0.00500585632653705	A. baumannii
1658000_1658500	0.830248309279525	0.823429977401668	119121	1.36310462945083e-07	NT>T	0.00681833187785719	A. baumannii
1658500_1659000	0.74447945128845	0.747180742428111	70278	1.91149231015208e-10	T>NT	0.002701291139662	A. baumannii
1659000_1659500	0.906649551634868	0.898362351949258	77936.5	2.56568411158836e-11	NT>T	0.00828719968561031	A. baumannii
1659500_1660000	0.814055290931947	0.795481572219321	401026	1.10289892463955e-12	NT>T	0.0185737187126264	A. baumannii
166000_166500	0.777777777775889	0.777777777779991	138	0.141821263544805	T>NT	4.10194100908257e-12	A. baumannii
1660000_1660500	0.883446927718288	0.842819588455736	284711.5	0.453225347073929	NT>T	0.0406273392625514	A. baumannii
1660500_1661000	0.879190002848985	0.866473834372859	415338.5	5.28623214282822e-05	NT>T	0.0127161684761264	A. baumannii
1661000_1661500	0.854279411440412	0.866902175286687	260266.5	0.00174357208938002	T>NT	0.012622763846275	A. baumannii
1661500_1662000	0.882149924323319	0.829861044480303	155495	0.00196761004542603	NT>T	0.0522888798430166	A. baumannii
1662000_1662500	0.875496794110047	0.866527782624216	59663.5	0.538570524297185	NT>T	0.00896901148583018	A. baumannii
1662500_1663000	0.862892478907537	0.838356067402514	31950	0.576832783306269	NT>T	0.0245364115050222	A. baumannii
1663000_1663500	0.853547916362424	0.852249990504328	71617	2.02400117160345e-15	NT>T	0.00129792585809618	A. baumannii
1663500_1664000	0.902158035479158	0.912764399454428	121882.5	3.69368458734968e-52	T>NT	0.0106063639752698	A. baumannii
1664000_1664500	0.771572680367294	0.769737748321367	44281	0.000830955212890225	NT>T	0.00183493204592733	A. baumannii
1664500_1665000	0.773566843240667	0.717483407762718	11176	0.911490235682705	NT>T	0.0560834354779488	A. baumannii
166500_167000	0.880129393461955	0.873483961209729	6286	2.67062694362365e-12	NT>T	0.00664543225222536	A. baumannii
1665000_1665500	0.841453895187358	0.85315364713769	91194.5	2.07427829848922e-15	T>NT	0.0116997519503318	A. baumannii
1665500_1666000	0.894081537396117	0.87274103603118	97030	0.0458996453973771	NT>T	0.0213405013649367	A. baumannii
1666000_1666500	0.865034237090118	0.813947781728637	73005	0.130033249683333	NT>T	0.0510864553614809	A. baumannii
1666500_1667000	0.801124293321823	0.785311629995269	105518.5	0.265013403177156	NT>T	0.0158126633265536	A. baumannii
1667000_1667500	0.813493141168492	0.811283649117298	39252	0.384380652972791	NT>T	0.00220949205119358	A. baumannii
1667500_1668000	0.874422553449782	0.827300651505953	16478	0.0471484576998229	NT>T	0.0471219019438293	A. baumannii
1668000_1668500	0.831317989340035	0.801190781719612	203502.5	0.0149211089806435	NT>T	0.0301272076204234	A. baumannii
1668500_1669000	0.766755829951819	0.705192309495471	434619.5	0.0339052939429398	NT>T	0.0615635204563476	A. baumannii
1669000_1669500	0.773666500262816	0.735441958162226	64267.5	0.000151344326941462	NT>T	0.0382245421005901	A. baumannii
1669500_1670000	0.798989795557411	0.760906980121309	646611	2.75712993175298e-05	NT>T	0.0380828154361026	A. baumannii
167000_167500	0.756766834545548	0.740388451268887	114398	9.61649527392842e-05	NT>T	0.0163783832766614	A. baumannii
1670000_1670500	0.791491263934427	0.775099267117076	199328.5	0.544673565375514	NT>T	0.0163919968173502	A. baumannii
1670500_1671000	0.874876631556266	0.863609374828312	666901	0.106806648799818	NT>T	0.0112672567279539	A. baumannii
1671000_1671500	0.696801046287881	0.689053085767576	74902.5	0.342392762265267	NT>T	0.00774796052030513	A. baumannii
1671500_1672000	0.819572985586766	0.769317090885783	143698	0.000286960081669813	NT>T	0.050255894700983	A. baumannii
1672000_1672500	0.773602077342563	0.754878378172191	62584	0.0388974883265138	NT>T	0.0187236991703722	A. baumannii
1672500_1673000	0.860922321020099	0.840366490992234	568530	0.168984878244237	NT>T	0.0205558300278644	A. baumannii
1673000_1673500	0.769345583461773	0.753642693029671	28217	0.160387442691287	NT>T	0.0157028904321014	A. baumannii
1673500_1674000	0.87703211082437	0.874883669666969	70899	2.31060081082363e-05	NT>T	0.00214844115740165	A. baumannii
1674000_1674500	0.68689561259059	0.638430572183522	38376.5	0.194087250611239	NT>T	0.0484650404070678	A. baumannii
1674500_1675000	0.648953027420567	0.61923153380195	26376.5	0.948029096224509	NT>T	0.0297214936186175	A. baumannii
167500_168000	0.742560032396463	0.726205915130416	8809	4.73486857705594e-10	NT>T	0.0163541172660465	A. baumannii
1675000_1675500	0.836495260089776	0.818739343675945	229540	6.20160947261152e-05	NT>T	0.0177559164138305	A. baumannii
1675500_1676000	0.838077554733084	0.799222405627007	115309.5	0.118099307788247	NT>T	0.0388551491060771	A. baumannii
1676000_1676500	0.887748999099181	0.876434203415696	121957.5	8.41658470459001e-12	NT>T	0.0113147956834847	A. baumannii
1676500_1677000	0.750812851450439	0.756070699306301	30828	0.0189750406730661	T>NT	0.00525784785586247	A. baumannii
1677000_1677500	0.803892843128009	0.78225699523413	44379.5	0.24734355247397	NT>T	0.0216358478938783	A. baumannii
1677500_1678000	0.721491361847016	0.675513559620943	53110	0.0299670865450802	NT>T	0.0459778022260733	A. baumannii
1678000_1678500	0.884731815580486	0.860053610152348	211069	4.84622023121361e-31	NT>T	0.0246782054281373	A. baumannii
1678500_1679000	0.860769147019967	0.832447085009409	201523	0.00758991473789237	NT>T	0.0283220620105578	A. baumannii
1679000_1679500	0.756122425803591	0.737556680592903	28306	3.87631153015704e-08	NT>T	0.0185657452106877	A. baumannii
1679500_1680000	0.798065097339069	0.785047837052023	237030.5	6.89566117045667e-08	NT>T	0.013017260287046	A. baumannii
168000_168500	0.763956399497505	0.729723707113933	42903	0.501017911885467	NT>T	0.0342326923835717	A. baumannii
1680000_1680500	0.844221945681933	0.805399331490512	37183	0.0810970183074776	NT>T	0.0388226141914203	A. baumannii
1680500_1681000	0.867533334359129	0.845498062372696	67556	1.84116969053312e-25	NT>T	0.0220352719864334	A. baumannii
1681000_1681500	0.852990973963512	0.849435001947341	11035.5	1.1601010338796e-09	NT>T	0.00355597201617053	A. baumannii
1681500_1682000	0.782093387528149	0.748171112925925	121170	0.0417334618909994	NT>T	0.0339222746022235	A. baumannii
1682000_1682500	0.78909939082968	0.804248775859577	2298	0.000488394390561972	T>NT	0.0151493850298969	A. baumannii
1682500_1683000	0.824971751078634	0.84309134450412	41175.5	1.11456482256105e-22	T>NT	0.0181195934254856	A. baumannii
1683000_1683500	0.761070647290636	0.686956246049918	13205	0.0158400973427861	NT>T	0.0741144012407186	A. baumannii
1683500_1684000	0.854330163065941	0.808487213038749	18024	0.41214773608124	NT>T	0.0458429500271917	A. baumannii
1684000_1684500	0.851467281070854	0.831101174180987	18073.5	0.433729135320245	NT>T	0.020366106889867	A. baumannii
1684500_1685000	0.612543440428516	0.573842681768162	10043	0.201259252923677	NT>T	0.0387007586603542	A. baumannii
168500_169000	0.836839758500982	0.817000857969255	8783.5	0.0092833374318409	NT>T	0.0198389005317271	A. baumannii
1685000_1685500	0.766435212110448	0.741124377771879	24424	0.218972647184201	NT>T	0.0253108343385691	A. baumannii
1685500_1686000	0.732950218772683	0.675822783922224	22695	0.00696625062339474	NT>T	0.0571274348504582	A. baumannii
1686000_1686500	0.721708259353923	0.738501504036181	19160	0.972051866722807	T>NT	0.0167932446822581	A. baumannii
1686500_1687000	0.709421397631251	0.693911361721992	35286.5	0.803654212141762	NT>T	0.015510035909259	A. baumannii
1687000_1687500	0.7639593698517	0.746573182672414	10565.5	0.561795814701528	NT>T	0.0173861871792867	A. baumannii
1687500_1688000	0.76744873501753	0.751991201531705	100280	0.0300639427767315	NT>T	0.0154575334858243	A. baumannii
1688000_1688500	0.864646032842783	0.849969808146612	167736.5	3.56088039509718e-06	NT>T	0.0146762246961709	A. baumannii
1688500_1689000	0.876250905379417	0.870803050532798	115388.5	7.1726874738489e-22	NT>T	0.0054478548466188	A. baumannii
1689000_1689500	0.903253353102945	0.891481768112828	175713	7.59555915929319e-39	NT>T	0.0117715849901164	A. baumannii
1689500_1690000	0.810951900678035	0.771206058853893	22818	2.21723734221008e-05	NT>T	0.0397458418241428	A. baumannii
169000_169500	0.778176245210103	0.778427277243363	452	0.0626165953344168	T>NT	0.000251032033260268	A. baumannii
1690000_1690500	0.793634503297554	0.808366085128578	2480	5.22512239887184e-10	T>NT	0.0147315818310239	A. baumannii
1690500_1691000	0.82712683336024	0.803663021040578	14966.5	1.07745660298914e-11	NT>T	0.0234638123196614	A. baumannii
1691000_1691500	0.886582124264047	0.892980965289216	180663.5	1.37516347022465e-27	T>NT	0.00639884102516897	A. baumannii
1691500_1692000	0.799141238893432	0.798845492484695	67703.5	6.02774728949441e-12	NT>T	0.000295746408737196	A. baumannii
1692000_1692500	0.759468907429897	0.772488151872072	6584.5	3.72403973720283e-21	T>NT	0.0130192444421752	A. baumannii
1692500_1693000	0.805991887226575	0.795119999612289	46619.5	2.61023616525328e-06	NT>T	0.0108718876142865	A. baumannii
1693000_1693500	0.839741458673679	0.814871114215693	35927.5	0.022904735143663	NT>T	0.0248703444579862	A. baumannii
1693500_1694000	0.725527241722723	0.747172040722437	7007	0.00651130542146536	T>NT	0.0216447989997143	A. baumannii
1694000_1694500	0.749572720542268	0.694597686234969	3158	0.230603385735532	NT>T	0.0549750343072998	A. baumannii
1694500_1695000	0.720848395739642	0.717548682921965	1521	0.00802105596848255	NT>T	0.00329971281767683	A. baumannii
169500_170000	0.729014766094433	0.725121869220116	50850	6.27265206501401e-08	NT>T	0.00389289687431704	A. baumannii
1695000_1695500	0.838678788532424	0.787680955843248	1155	0.055158913186098	NT>T	0.0509978326891758	A. baumannii
1695500_1696000	0.828820669443058	0.826838045707001	2879	4.13026257720958e-08	NT>T	0.00198262373605707	A. baumannii
1696000_1696500	0.756810830424392	0.756986397067011	25176	5.58965974808113e-07	T>NT	0.000175566642618863	A. baumannii
1696500_1697000	0.815628930425359	0.814895536001564	6545.5	0.213231810417716	NT>T	0.000733394423794831	A. baumannii
1697000_1697500	0.789882452572732	0.776335471490174	181782	1.72236007103028e-12	NT>T	0.0135469810825583	A. baumannii
1697500_1698000	0.851735572107177	0.835136215538748	243029.5	1.90230689702606e-06	NT>T	0.0165993565684289	A. baumannii
1698000_1698500	0.75072256204324	0.73132423717438	85840.5	0.50234682021841	NT>T	0.0193983248688601	A. baumannii
1698500_1699000	0.815785097310413	0.799710640791414	15684	0.00978948944939174	NT>T	0.0160744565189993	A. baumannii
1699000_1699500	0.798960696334776	0.774207307911775	46889.5	0.0120103333166404	NT>T	0.0247533884230012	A. baumannii
1699500_1700000	0.919007390950672	0.89953240576015	21632	8.98101064616463e-17	NT>T	0.0194749851905223	A. baumannii
17000_17500	0.845949117178495	0.830068391246838	62447	2.01858460236436e-05	NT>T	0.0158807259316579	A. baumannii
170000_170500	0.833333333331638	0.833333333336614	399	0.00190681674749966	T>NT	4.97613061867241e-12	A. baumannii
1700000_1700500	0.689553680916461	0.688287873525783	11642.5	0.0843460409028832	NT>T	0.00126580739067883	A. baumannii
1700500_1701000	0.776831618059224	0.780769307701754	12722	0.00411503106517453	T>NT	0.00393768964253027	A. baumannii
1701000_1701500	0.839370683725935	0.803238062532552	49571.5	7.67824036049854e-09	NT>T	0.0361326211933833	A. baumannii
1701500_1702000	0.686073756749244	0.665431866489502	83225.5	0.251491171964982	NT>T	0.0206418902597425	A. baumannii
1702000_1702500	0.822492795409039	0.802296885317646	26681.5	0.909124965795388	NT>T	0.0201959100913924	A. baumannii
1702500_1703000	0.808751655258465	0.725429351069987	51385.5	0.130226009171656	NT>T	0.0833223041884783	A. baumannii
1703000_1703500	0.786392031772436	0.764293585089991	161546	0.319178559459528	NT>T	0.0220984466824448	A. baumannii
1703500_1704000	0.848135675031665	0.831569805885313	205948	1.24324705399211e-05	NT>T	0.0165658691463521	A. baumannii
1704000_1704500	0.82683516561315	0.782572350075267	43621	0.148190601772943	NT>T	0.044262815537883	A. baumannii
1704500_1705000	0.719629395045904	0.695418737929944	122914.5	0.880028207110915	NT>T	0.0242106571159599	A. baumannii
170500_171000	0.819167938941867	0.826699727240451	4628	0.0215192895993345	T>NT	0.00753178829858381	A. baumannii
1705000_1705500	0.878629104907565	0.832489427501452	396220.5	0.424418778830147	NT>T	0.0461396774061122	A. baumannii
1705500_1706000	0.793091284598751	0.814912986775661	192815	5.15986299211867e-15	T>NT	0.0218217021769092	A. baumannii
1706000_1706500	0.614587657006327	0.617957140794131	118844.5	0.116882366139339	T>NT	0.00336948378780311	A. baumannii
1706500_1707000	0.892264772528916	0.817677122466772	79010	0.960754061423794	NT>T	0.0745876500621444	A. baumannii
1707000_1707500	0.830979658489765	0.777367620811266	50994.5	0.000870270287801153	NT>T	0.0536120376784994	A. baumannii
1707500_1708000	0.858612534672795	0.859817818682996	147057	9.87233659743622e-28	T>NT	0.00120528401020148	A. baumannii
1708000_1708500	0.826332180112932	0.802405907803772	153066	8.60700149775253e-06	NT>T	0.0239262723091601	A. baumannii
1708500_1709000	0.90188680726411	0.839474783271924	215788.5	8.46867940381017e-14	NT>T	0.0624120239921859	A. baumannii
1709000_1709500	0.780604560727226	0.747110577267019	176825	0.000508561106785808	NT>T	0.0334939834602065	A. baumannii
1709500_1710000	0.772938854360535	0.769798723040379	2391	0.00117967127693408	NT>T	0.00314013132015634	A. baumannii
171000_171500	0.778552504951401	0.768718319225672	31379	0.0369037913441401	NT>T	0.00983418572572858	A. baumannii
1710000_1710500	0.773601927637755	0.736398843664272	14469	0.292385713588556	NT>T	0.0372030839734827	A. baumannii
1710500_1711000	0.805815595827275	0.784158964801064	204165	1.24711498874553e-07	NT>T	0.0216566310262111	A. baumannii
1711000_1711500	0.548753886184072	0.54812213903104	529	0.901153267899716	NT>T	0.000631747153032491	A. baumannii
1711500_1712000	0.814554083514414	0.786166056064658	172136.5	0.572306582301657	NT>T	0.0283880274497562	A. baumannii
1712000_1712500	0.724322675360733	0.68973823238716	58700	0.359319594360063	NT>T	0.0345844429735722	A. baumannii
1712500_1713000	0.700446112109451	0.710270674968246	27783	0.102699029892725	T>NT	0.00982456285879563	A. baumannii
1713000_1713500	0.749400570282842	0.748087873368483	90886	0.0630279280393988	NT>T	0.00131269691435953	A. baumannii
1713500_1714000	0.696849596947506	0.659336028967136	122334	0.00948094819405847	NT>T	0.0375135679803706	A. baumannii
1714000_1714500	0.646095554899446	0.704454680525515	9118	2.56721941620162e-05	T>NT	0.0583591256260694	A. baumannii
1714500_1715000	0.906076947903918	0.884815436201897	47541	7.99942176434093e-30	NT>T	0.0212615117020212	A. baumannii
171500_172000	0.830234656721732	0.828245367555426	15787	9.1468465011686e-06	NT>T	0.00198928916630625	A. baumannii
1715000_1715500	0.808691175561767	0.779674617928925	161874	0.00118347038613052	NT>T	0.0290165576328421	A. baumannii
1715500_1716000	0.852706715190603	0.847310004199503	80609	8.81797926019171e-10	NT>T	0.00539671099110017	A. baumannii
1716000_1716500	0.843722559378537	0.826536044044035	51390.5	1.46587572582478e-07	NT>T	0.017186515334502	A. baumannii
1716500_1717000	0.800176142305348	0.710579938373745	297978.5	1.31193004198824e-18	NT>T	0.0895962039316034	A. baumannii
1717000_1717500	0.851610261917951	0.84630104542378	98693	3.35730876841149e-06	NT>T	0.00530921649417149	A. baumannii
1717500_1718000	0.893977752506639	0.864767985109653	31004	0.951586849763369	NT>T	0.0292097673969861	A. baumannii
1718000_1718500	0.760185694801364	0.751078477978376	34427	0.00362314935723719	NT>T	0.00910721682298721	A. baumannii
1718500_1719000	0.840825059368164	0.754060864457518	5901	0.00695393819767782	NT>T	0.0867641949106459	A. baumannii
1719000_1719500	0.876250299063879	0.860715658534335	162096	1.83351407298869e-13	NT>T	0.0155346405295446	A. baumannii
1719500_1720000	0.898404859221515	0.887948154640009	7375	9.27173962750855e-19	NT>T	0.0104567045815058	A. baumannii
172000_172500	0.856421130981721	0.844464570709001	39558	4.61985965581636e-07	NT>T	0.0119565602727197	A. baumannii
1720000_1720500	0.827554757908182	0.809509020754596	114594.5	2.10296278474717e-09	NT>T	0.0180457371535855	A. baumannii
1720500_1721000	0.702499433040424	0.697548779211491	94232.5	0.25984746113871	NT>T	0.00495065382893256	A. baumannii
1721000_1721500	0.856109218876922	0.841953600816995	169859	1.22186068810158e-10	NT>T	0.0141556180599278	A. baumannii
1721500_1722000	0.838323654260937	0.829996320179203	33820	0.00154661161065656	NT>T	0.00832733408173481	A. baumannii
1722000_1722500	0.885121341031455	0.881649326930707	58369.5	2.77177214662926e-26	NT>T	0.00347201410074827	A. baumannii
1722500_1723000	0.832018188426671	0.820134985235944	81366	0.0823118419945655	NT>T	0.0118832031907267	A. baumannii
1723000_1723500	0.895613198365129	0.879574042065891	4354.5	2.43752153825937e-14	NT>T	0.016039156299238	A. baumannii
1723500_1724000	0.799633722120855	0.80462663438658	11314	1.12263054738511e-13	T>NT	0.0049929122657244	A. baumannii
1724000_1724500	0.761197672718478	0.75662024658318	30129	4.44065321073392e-11	NT>T	0.00457742613529877	A. baumannii
1724500_1725000	0.606583554148953	0.583600018520138	59429.5	0.00376029131630864	NT>T	0.0229835356288148	A. baumannii
172500_173000	0.796608611340223	0.816671480356095	24476.5	9.60636097170237e-08	T>NT	0.0200628690158723	A. baumannii
1725000_1725500	0.807877970085072	0.7861722163759	10865	0.0127480530804915	NT>T	0.0217057537091727	A. baumannii
1725500_1726000	0.887400671173324	0.886517105974066	33155	0.210811651406243	NT>T	0.000883565199257141	A. baumannii
1726000_1726500	0.891657092429846	0.872329169993357	13256.5	0.0159322822828561	NT>T	0.0193279224364888	A. baumannii
1726500_1727000	0.874531604011627	0.870467295499209	86678	9.21796086150913e-07	NT>T	0.00406430851241868	A. baumannii
1727000_1727500	0.792423910433109	0.80086957470602	53739.5	0.881414791131769	T>NT	0.00844566427291038	A. baumannii
1727500_1728000	0.815003508119411	0.810982193673715	19277	2.10875432069809e-05	NT>T	0.00402131444569576	A. baumannii
1728000_1728500	0.71671020742593	0.70883070286649	28738	0.000870885743238113	NT>T	0.00787950455943975	A. baumannii
1728500_1729000	0.868337238217771	0.86862838228226	176908.5	0.000529140306027527	T>NT	0.000291144064489823	A. baumannii
1729000_1729500	0.752615169110463	0.706686319933784	90335	0.00271998272363195	NT>T	0.0459288491766784	A. baumannii
1729500_1730000	0.757275778026589	0.731001618209267	61044.5	0.0122733108997376	NT>T	0.0262741598173222	A. baumannii
173000_173500	0.887612881767417	0.867040027628862	50366.5	2.8772162471182e-08	NT>T	0.0205728541385543	A. baumannii
1730000_1730500	0.655083773322268	0.606677130922616	1237	0.402683272525465	NT>T	0.0484066423996519	A. baumannii
1730500_1731000	0.773292828481271	0.756898925893462	52702	0.612137784504858	NT>T	0.0163939025878089	A. baumannii
1731000_1731500	0.755946276102921	0.757303167185995	6202	0.000156058468513849	T>NT	0.00135689108307324	A. baumannii
1731500_1732000	0.753323393273591	0.742774010265852	2808	5.75664662233106e-05	NT>T	0.0105493830077396	A. baumannii
1732000_1732500	0.85051952880353	0.853746613552104	28201	3.01061679560921e-08	T>NT	0.00322708474857469	A. baumannii
1732500_1733000	0.83542899902749	0.835453659770355	17021	2.14746515232136e-08	T>NT	2.46607428654455e-05	A. baumannii
1733000_1733500	0.810030568770641	0.784916842442692	16791	0.000120024892257869	NT>T	0.0251137263279494	A. baumannii
1733500_1734000	0.780180674110006	0.780884678105203	27153	0.694839826684201	T>NT	0.0007040039951971	A. baumannii
1734000_1734500	0.845011294478121	0.819943529285178	4377.5	0.00586839432918705	NT>T	0.025067765192943	A. baumannii
1734500_1735000	0.797807228295073	0.810447838031203	944	0.00299086070121799	T>NT	0.0126406097361296	A. baumannii
173500_174000	0.870837083158047	0.846146440514416	111988.5	1.51675852659452e-16	NT>T	0.0246906426436316	A. baumannii
1735000_1735500	0.648235357358963	0.645857788769274	8423.5	0.00261444727134499	NT>T	0.00237756858968918	A. baumannii
1735500_1736000	0.762187091344836	0.762873094270668	531	6.38817385595306e-10	T>NT	0.000686002925831541	A. baumannii
1736000_1736500	0.834885816040715	0.814789355101939	26424.5	0.0189752996177812	NT>T	0.0200964609387763	A. baumannii
1736500_1737000	0.772188447156361	0.788859198371724	38295.5	0.000509293508228141	T>NT	0.0166707512153627	A. baumannii
1737000_1737500	0.815355197073774	0.777795593440581	13586.5	0.00443685122116845	NT>T	0.0375596036331936	A. baumannii
1737500_1738000	0.782846747360821	0.748741571594603	102736.5	0.000789025001283048	NT>T	0.0341051757662182	A. baumannii
1738000_1738500	0.8620650163839	0.852134760866651	18236	0.00391240986452478	NT>T	0.00993025551724924	A. baumannii
1738500_1739000	0.767094161762376	0.745910065978684	886	0.333183068460467	NT>T	0.0211840957836922	A. baumannii
1739000_1739500	0.765381661880174	0.722802457407633	12355	0.00145139858186942	NT>T	0.0425792044725415	A. baumannii
1739500_1740000	0.749674884744122	0.740939757557806	69574.5	0.0128441499693867	NT>T	0.00873512718631642	A. baumannii
174000_174500	0.77801001710773	0.782095098387917	82463	0.000213894579956138	T>NT	0.00408508128018714	A. baumannii
1740000_1740500	0.807787325624485	0.782641925973177	11043.5	0.0206055968012014	NT>T	0.0251453996513074	A. baumannii
1740500_1741000	0.832133608307868	0.843880331842519	175323.5	9.50438304355784e-09	T>NT	0.0117467235346504	A. baumannii
1741000_1741500	0.831396692303248	0.818581985306321	25940	8.22406133272619e-11	NT>T	0.0128147069969272	A. baumannii
1741500_1742000	0.793479441184177	0.785250705637499	5089	1.10609502577337e-11	NT>T	0.00822873554667758	A. baumannii
1742000_1742500	0.876278160108838	0.845054699127009	14229	0.00023370091790251	NT>T	0.0312234609818293	A. baumannii
1742500_1743000	0.736331990989476	0.721320346320168	52	0.0285436826589363	NT>T	0.0150116446693079	A. baumannii
1743000_1743500	0.7492935234238	0.729212912218725	634	0.256235764282204	NT>T	0.0200806112050744	A. baumannii
1743500_1744000	0.855342119041013	0.838157502307192	14061	0.514687297871566	NT>T	0.0171846167338205	A. baumannii
1744000_1744500	0.882505809824949	0.879348955738504	52900	2.66593365613392e-24	NT>T	0.00315685408644484	A. baumannii
1744500_1745000	0.881111458803784	0.878655373325932	20784.5	1.53969200877694e-12	NT>T	0.00245608547785248	A. baumannii
174500_175000	0.889519119434874	0.888990346310795	4117	0.00123795500816976	NT>T	0.000528773124079396	A. baumannii
1745000_1745500	0.877289050460793	0.868895739991133	14996.5	1.21779569749788e-11	NT>T	0.00839331046965985	A. baumannii
1745500_1746000	0.728224561443527	0.686681891566962	5387	0.359552695937094	NT>T	0.0415426698765651	A. baumannii
1746000_1746500	0.69223714192986	0.666227157998551	6247	0.000559553334416411	NT>T	0.0260099839313089	A. baumannii
1746500_1747000	0.803610656374174	0.787232259508081	6718	0.131963262653617	NT>T	0.0163783968660928	A. baumannii
1747000_1747500	0.810010284122047	0.807547079713743	537	5.8544409854323e-07	NT>T	0.00246320440830472	A. baumannii
1747500_1748000	0.823023079427635	0.805893878613007	48035.5	2.08165001546056e-05	NT>T	0.0171292008146284	A. baumannii
1748000_1748500	0.834062999365002	0.822908868076939	21785	0.00554344802864285	NT>T	0.0111541312880632	A. baumannii
1748500_1749000	0.880415769026649	0.858626609908986	53863.5	5.32339913306664e-06	NT>T	0.0217891591176638	A. baumannii
1749000_1749500	0.809356783915483	0.797714158489716	40832	1.72209846272799e-07	NT>T	0.0116426254257666	A. baumannii
1749500_1750000	0.914831761585709	0.889834601536359	305675	1.91786022621771e-11	NT>T	0.0249971600493498	A. baumannii
17500_18000	0.791362009213549	0.781153500080223	2251	0.000305910750782819	NT>T	0.0102085091333262	A. baumannii
175000_175500	0.866353069401507	0.874240893491375	35597	3.61647269184857e-16	T>NT	0.00788782408986743	A. baumannii
1750000_1750500	0.837093059343749	0.804915359588844	22239	0.823450292934478	NT>T	0.0321776997549046	A. baumannii
1750500_1751000	0.874427408384777	0.861166730952081	41828	0.0332241383702672	NT>T	0.0132606774326964	A. baumannii
1751000_1751500	0.931079594299333	0.921708649363979	66288.5	2.76341934575592e-34	NT>T	0.00937094493535395	A. baumannii
1751500_1752000	0.72528331639549	0.7035077077946	88759	7.16673053518861e-06	NT>T	0.0217756086008898	A. baumannii
1752000_1752500	0.726889583543945	0.697226373571664	6574	3.17049489787668e-05	NT>T	0.0296632099722802	A. baumannii
1752500_1753000	0.835491694295219	0.809368139901336	30782	8.59231843419066e-06	NT>T	0.0261235543938823	A. baumannii
1753000_1753500	0.871823397818807	0.844595243474418	165502.5	7.68755080709851e-19	NT>T	0.0272281543443895	A. baumannii
1753500_1754000	0.838892855118473	0.818637724341432	207218.5	2.52341119299825e-10	NT>T	0.0202551307770412	A. baumannii
1754000_1754500	0.886556902565796	0.868492029366623	339878	4.10087578701285e-28	NT>T	0.0180648731991729	A. baumannii
1754500_1755000	0.895159727878233	0.880764280502727	205818	0.0308642238028731	NT>T	0.0143954473755054	A. baumannii
175500_176000	0.805709042826277	0.750990662512322	19970	0.518717867803629	NT>T	0.0547183803139554	A. baumannii
1755000_1755500	0.81073047199706	0.781415644418671	19427.5	3.12336538059929e-05	NT>T	0.0293148275783894	A. baumannii
1755500_1756000	0.842834708851945	0.85598419841627	20589	0.186712487736077	T>NT	0.0131494895643254	A. baumannii
1756000_1756500	0.711914914776366	0.710723503191023	27796	0.104147220816072	NT>T	0.00119141158534308	A. baumannii
1756500_1757000	0.848945020334737	0.84324007302636	79735.5	3.15815343816988e-16	NT>T	0.00570494730837656	A. baumannii
1757000_1757500	0.803084070786808	0.794576330556678	60447.5	2.32435127265951e-06	NT>T	0.00850774023013046	A. baumannii
1757500_1758000	0.827152767196326	0.810048064789781	95941.5	0.002344819838988	NT>T	0.0171047024065446	A. baumannii
1758000_1758500	0.905284246604606	0.899392446166367	71458.5	0.64211589229591	NT>T	0.00589180043823889	A. baumannii
1758500_1759000	0.825113526323021	0.806988277349377	63805	3.14858792906824e-09	NT>T	0.0181252489736442	A. baumannii
1759000_1759500	0.857404601853051	0.853536421818785	69196	3.97580767068273e-11	NT>T	0.00386818003426692	A. baumannii
1759500_1760000	0.787332389270242	0.80260634741438	116480.5	2.19880444352131e-14	T>NT	0.0152739581441377	A. baumannii
176000_176500	0.785150780667907	0.73705255762344	190406	0.0011242104320967	NT>T	0.0480982230444666	A. baumannii
1760000_1760500	0.753823534741417	0.759198130999404	34275	5.48934878465363e-07	T>NT	0.00537459625798686	A. baumannii
1760500_1761000	0.894198432737152	0.873727263453839	23889	0.000234279797578689	NT>T	0.0204711692833133	A. baumannii
1761000_1761500	0.862105395736065	0.83280524694906	6628.5	0.179153659951905	NT>T	0.0293001487870045	A. baumannii
1761500_1762000	0.834599247173445	0.837600011398488	10973.5	0.0223038644823984	T>NT	0.00300076422504336	A. baumannii
1762000_1762500	0.853761815949221	0.854975962728995	35437	1.03339936735918e-10	T>NT	0.00121414677977427	A. baumannii
1762500_1763000	0.811101876775892	0.786448096240557	117530.5	0.276800476099551	NT>T	0.0246537805353344	A. baumannii
1763000_1763500	0.92279397201635	0.911605392996175	53060	6.06865775937979e-24	NT>T	0.0111885790201747	A. baumannii
1763500_1764000	0.850679410037551	0.862214548342322	224065.5	4.78202786153253e-06	T>NT	0.0115351383047709	A. baumannii
176500_177000	0.850132232277029	0.811946353831516	314341.5	8.00518224058104e-07	NT>T	0.0381858784455125	A. baumannii
1765000_1765500	0.700522804157664	0.664621761806593	319	0.025421601012221	NT>T	0.0359010423510706	A. baumannii
1765500_1766000	0.80198826145839	0.779481049015462	46984.5	4.53880686978865e-06	NT>T	0.0225072124429286	A. baumannii
1766000_1766500	0.874046966639048	0.854207722264041	33527	1.20066152712154e-07	NT>T	0.0198392443750072	A. baumannii
1766500_1767000	0.795278044028753	0.790293354270758	1036	0.0120594342163495	NT>T	0.0049846897579946	A. baumannii
1767000_1767500	0.772673656726668	0.754316261648433	11578.5	0.000117803011937628	NT>T	0.0183573950782355	A. baumannii
1767500_1768000	0.798775969951008	0.791084242694344	23068.5	0.743026876457236	NT>T	0.00769172725666367	A. baumannii
1768000_1768500	0.783749407268515	0.769775294625151	9985	0.000790241855877107	NT>T	0.0139741126433637	A. baumannii
1768500_1769000	0.921570754276424	0.900165205446663	32112	5.44575373777156e-09	NT>T	0.0214055488297609	A. baumannii
1769000_1769500	0.747214750540688	0.756336068884315	19935	0.0792086971116582	T>NT	0.00912131834362739	A. baumannii
1769500_1770000	0.816718943714115	0.797671125854326	23457	6.11480245414457e-09	NT>T	0.0190478178597886	A. baumannii
177000_177500	0.874384131369055	0.859578334549049	283478	3.41091325626903e-29	NT>T	0.0148057968200063	A. baumannii
1770000_1770500	0.793873953597896	0.769282468736833	55519	0.642464899775725	NT>T	0.0245914848610633	A. baumannii
1770500_1771000	0.848590798131187	0.827618648937877	358500.5	0.170813158892639	NT>T	0.0209721491933101	A. baumannii
1771000_1771500	0.866497201779848	0.852760637236702	162681.5	0.00173483635769404	NT>T	0.0137365645431456	A. baumannii
1771500_1772000	0.856685635119056	0.840182726654554	22543	0.0250286558927279	NT>T	0.0165029084645025	A. baumannii
1772000_1772500	0.787430432459746	0.761713838364572	12904	0.0087947296584379	NT>T	0.0257165940951739	A. baumannii
1772500_1773000	0.820102839302375	0.807807765824313	2682	1.77500519839061e-05	NT>T	0.0122950734780619	A. baumannii
1773000_1773500	0.8177744537299	0.789722780370365	110398.5	0.0133412638867236	NT>T	0.0280516733595354	A. baumannii
1773500_1774000	0.7247751702046	0.702610025424404	116552	0.000514319559128794	NT>T	0.022165144780196	A. baumannii
1774000_1774500	0.891303038156793	0.875061169898095	32510.5	0.120053289023684	NT>T	0.0162418682586979	A. baumannii
1774500_1775000	0.876863538626733	0.883815538707778	8251.5	0.279692057733995	T>NT	0.00695200008104435	A. baumannii
177500_178000	0.889342596535939	0.828296643944505	202750.5	0.0116116360799525	NT>T	0.0610459525914332	A. baumannii
1775000_1775500	0.796223032886612	0.801194698470102	9755.5	0.000341162883529485	T>NT	0.00497166558348983	A. baumannii
1775500_1776000	0.708195311230562	0.706073629180538	14398.5	0.152627362096487	NT>T	0.00212168205002439	A. baumannii
1776000_1776500	0.718928285427331	0.729873728252361	48824.5	5.74205402928663e-15	T>NT	0.0109454428250301	A. baumannii
1776500_1777000	0.819439262885896	0.830652103707326	15256.5	1.1358631446815e-06	T>NT	0.0112128408214294	A. baumannii
1777000_1777500	0.85451155657774	0.858285841336292	18155	1.28088474296262e-22	T>NT	0.00377428475855202	A. baumannii
1777500_1778000	0.786255980811445	0.750187431627937	16326	0.0357758081842673	NT>T	0.0360685491835085	A. baumannii
1778000_1778500	0.751745658286923	0.72290516721493	11857	0.376917141464213	NT>T	0.0288404910719935	A. baumannii
1778500_1779000	0.684706833904081	0.652722073290601	4046	0.276531405666284	NT>T	0.0319847606134802	A. baumannii
1779000_1779500	0.859547604541168	0.840546005178854	47002	4.65931169710674e-06	NT>T	0.0190015993623145	A. baumannii
1779500_1780000	0.769193371757023	0.779838206821793	1096	0.0270018020524874	T>NT	0.0106448350647693	A. baumannii
178000_178500	0.712631537454222	0.696858348710037	70146	0.927868271470366	NT>T	0.015773188744185	A. baumannii
1780000_1780500	0.83550502542226	0.807443127425065	74781	7.32924609904803e-08	NT>T	0.0280618979971952	A. baumannii
1780500_1781000	0.748208030929506	0.734488428695292	83689	0.000595251347614625	NT>T	0.0137196022342148	A. baumannii
1781000_1781500	0.848107209982216	0.819437054052948	96215.5	1.49239655648616e-12	NT>T	0.0286701559292681	A. baumannii
1781500_1782000	0.85150759057498	0.846165201855363	26803	1.33742205161828e-34	NT>T	0.00534238871961701	A. baumannii
1782000_1782500	0.838759760149906	0.778988989712698	15336	0.00443585247138356	NT>T	0.0597707704372082	A. baumannii
1782500_1783000	0.861478854241422	0.861363213384041	115122	5.02568428635273e-22	NT>T	0.000115640857381138	A. baumannii
1783000_1783500	0.881741196440612	0.889244207566871	4219	0.00233562519904045	T>NT	0.00750301112625917	A. baumannii
1783500_1784000	0.809645323007326	0.771889907155487	2378	0.00104700792656048	NT>T	0.0377554158518387	A. baumannii
1784000_1784500	0.850600690357547	0.804597513089152	3981	0.141638190242496	NT>T	0.0460031772683949	A. baumannii
1784500_1785000	0.703597675872699	0.717006424338766	4125	0.247401955354438	T>NT	0.0134087484660664	A. baumannii
178500_179000	0.738683649772872	0.722749354726322	37305	0.0904946955940301	NT>T	0.0159342950465496	A. baumannii
1785000_1785500	0.715513015095702	0.703041064426993	6244	0.0873125733479548	NT>T	0.0124719506687088	A. baumannii
1785500_1786000	0.824388712296497	0.830536286109592	12147	0.218753195447826	T>NT	0.00614757381309494	A. baumannii
1786000_1786500	0.831884585996905	0.815285659107746	19827	5.42167228063017e-14	NT>T	0.0165989268891589	A. baumannii
1786500_1787000	0.855173457756395	0.842422828337809	24037.5	3.01528332313062e-08	NT>T	0.012750629418586	A. baumannii
1787000_1787500	0.897966902469708	0.89021103893212	47290.5	6.17894973147208e-23	NT>T	0.00775586353758795	A. baumannii
1787500_1788000	0.87171858071517	0.834629593497225	215080	3.76010410738242e-21	NT>T	0.0370889872179455	A. baumannii
1788000_1788500	0.838466864538942	0.799651406019977	75777	0.0756781511634926	NT>T	0.0388154585189657	A. baumannii
1788500_1789000	0.75277325141181	0.726853860452084	32788.5	0.317914261580516	NT>T	0.0259193909597266	A. baumannii
1789000_1789500	0.75001621423426	0.731806270098045	90775.5	0.563442080107746	NT>T	0.0182099441362142	A. baumannii
1789500_1790000	0.798355904174873	0.784157603458322	52661	0.602250711096547	NT>T	0.014198300716551	A. baumannii
179000_179500	0.820570066449061	0.822461397631655	164286.5	0.00358740753472841	T>NT	0.00189133118259455	A. baumannii
1790000_1790500	0.912135706070334	0.885460797304502	21764	1.4373208351904e-16	NT>T	0.0266749087658316	A. baumannii
1790500_1791000	0.853770122055083	0.859986969312527	160415.5	2.55712754027795e-08	T>NT	0.00621684725744398	A. baumannii
1791000_1791500	0.864537405559045	0.855594881738643	7996.5	1.08545246726611e-07	NT>T	0.00894252382040217	A. baumannii
1791500_1792000	0.838057085845873	0.81908557630878	44288.5	0.000652084834946991	NT>T	0.0189715095370928	A. baumannii
1792000_1792500	0.79830208273299	0.79255267890315	44777	1.31840460884637e-07	NT>T	0.00574940382984013	A. baumannii
1792500_1793000	0.856996715077988	0.841609559923067	45533	4.66655812170755e-07	NT>T	0.0153871551549202	A. baumannii
1793000_1793500	0.813943986254962	0.819819318647238	86809	0.00593995422159094	T>NT	0.00587533239227611	A. baumannii
1793500_1794000	0.793396055240937	0.763279048874392	132482.5	0.104123330467945	NT>T	0.0301170063665449	A. baumannii
1794000_1794500	0.762478239409846	0.761341450011279	16789.5	0.000518397818758095	NT>T	0.00113678939856687	A. baumannii
1794500_1795000	0.726791629642287	0.727474092800439	60645.5	2.2250375177198e-06	T>NT	0.000682463158151236	A. baumannii
179500_180000	0.781808908880132	0.736981951146589	15452	0.00581607040997691	NT>T	0.0448269577335428	A. baumannii
1795000_1795500	0.848944950715921	0.854270135663902	2459	4.08618079310132e-10	T>NT	0.00532518494798095	A. baumannii
1795500_1796000	0.759009270352121	0.733731001808842	17349	0.270824764130823	NT>T	0.0252782685432789	A. baumannii
1796000_1796500	0.713587105530767	0.703668754181302	26648.5	0.924572204619747	NT>T	0.00991835134946473	A. baumannii
1796500_1797000	0.736130133161638	0.686667647456743	58617	0.125325139795314	NT>T	0.0494624857048949	A. baumannii
1797000_1797500	0.750865323757411	0.692642613843824	221644	0.0250537107657666	NT>T	0.0582227099135872	A. baumannii
1797500_1798000	0.797966959510323	0.780089799227833	19737.5	6.85062475456147e-05	NT>T	0.0178771602824906	A. baumannii
1798000_1798500	0.77980441510618	0.766478020670713	28278	3.62401411188349e-08	NT>T	0.0133263944354665	A. baumannii
1798500_1799000	0.687691133061032	0.643606656829261	23087	0.733743217709693	NT>T	0.044084476231771	A. baumannii
1799000_1799500	0.736056143019562	0.700250370367499	22314.5	0.862728729574414	NT>T	0.0358057726520625	A. baumannii
1799500_1800000	0.756446110454101	0.732012443988483	16887.5	0.480765873292983	NT>T	0.0244336664656186	A. baumannii
180000_180500	0.61018843368414	0.609474383852166	122	0.834753551203567	NT>T	0.000714049831974095	A. baumannii
1800000_1800500	0.759237517100002	0.74096982552377	36586.5	0.045881349655547	NT>T	0.0182676915762318	A. baumannii
1800500_1801000	0.876668819677298	0.875737466417297	14829	3.12788685568813e-17	NT>T	0.000931353260001044	A. baumannii
1801000_1801500	0.775379344818989	0.766237280853068	5810.5	0.0234324576496657	NT>T	0.00914206396592088	A. baumannii
1801500_1802000	0.824407051981012	0.790571674939616	106000	0.30882860961084	NT>T	0.0338353770413963	A. baumannii
1802000_1802500	0.713197539160142	0.695669871937718	39516	0.0817572249202864	NT>T	0.0175276672224236	A. baumannii
1802500_1803000	0.657715025251955	0.599567078668631	10907.5	0.0156511487323101	NT>T	0.0581479465833243	A. baumannii
1803000_1803500	0.863353930811399	0.854271349215124	6689	0.00169141955635119	NT>T	0.0090825815962754	A. baumannii
1803500_1804000	0.917074026162394	0.901038706090553	116877	1.83240674979383e-08	NT>T	0.0160353200718404	A. baumannii
1804000_1804500	0.836363392686875	0.810594728970589	25130.5	0.423608672063259	NT>T	0.0257686637162863	A. baumannii
1804500_1805000	0.878732798148772	0.88829603184236	19669	5.84964822088222e-20	T>NT	0.0095632336935878	A. baumannii
180500_181000	0.792512434114713	0.794573251696072	4260	1.84314705085717e-06	T>NT	0.00206081758135912	A. baumannii
1805000_1805500	0.780432304833057	0.791059756419126	24184.5	0.000425874195011693	T>NT	0.0106274515860697	A. baumannii
1805500_1806000	0.909694230954781	0.896611898022636	40717	5.84775467523658e-11	NT>T	0.0130823329321452	A. baumannii
1806000_1806500	0.843095871360402	0.827945860376801	4527	1.31212239301662e-05	NT>T	0.0151500109836007	A. baumannii
1806500_1807000	0.854029501316459	0.865016524328111	32491	7.2877900030163e-20	T>NT	0.0109870230116526	A. baumannii
1807000_1807500	0.867225289278488	0.856568796952965	4733	1.08516183616809e-08	NT>T	0.0106564923255223	A. baumannii
1807500_1808000	0.82158937135593	0.815270763862048	14508	0.181439106885087	NT>T	0.00631860749388158	A. baumannii
1808000_1808500	0.618195986086397	0.615425715978538	558	0.651627735321814	NT>T	0.00277027010785891	A. baumannii
1808500_1809000	0.811221156657616	0.775908581129188	2716	0.83289245154742	NT>T	0.0353125755284285	A. baumannii
1809000_1809500	0.748871459793852	0.745634525969245	8721	4.24025236147343e-06	NT>T	0.0032369338246071	A. baumannii
1809500_1810000	0.804231639565352	0.739744602737513	120295.5	0.0628696878089067	NT>T	0.0644870368278393	A. baumannii
181000_181500	0.827697483286284	0.797794474578894	8521	0.0717400933387542	NT>T	0.0299030087073902	A. baumannii
1810000_1810500	0.708622330948886	0.685694934303343	23757.5	0.107379890997265	NT>T	0.0229273966455436	A. baumannii
1810500_1811000	0.801053055793975	0.744811531516843	21221	0.112313440142852	NT>T	0.0562415242771319	A. baumannii
1811000_1811500	0.769466018552161	0.75051381984662	50285	0.206024187265811	NT>T	0.0189521987055405	A. baumannii
1811500_1812000	0.793906874043164	0.780831931897033	8516	0.0729664589905576	NT>T	0.0130749421461308	A. baumannii
1812000_1812500	0.825461295221162	0.763463665943461	49585	0.000322865878405443	NT>T	0.0619976292777009	A. baumannii
1812500_1813000	0.865881325547993	0.852149413721178	236247.5	4.49689974609692e-08	NT>T	0.0137319118268153	A. baumannii
1813000_1813500	0.774711857914011	0.729050403783709	37311	0.426409412296773	NT>T	0.0456614541303026	A. baumannii
1813500_1814000	0.75023965063085	0.715045871651318	16725.5	0.0721031898261956	NT>T	0.035193778979532	A. baumannii
1814000_1814500	0.744183258447639	0.709915176271578	2263	0.502302735093772	NT>T	0.0342680821760618	A. baumannii
1814500_1815000	0.809005609974434	0.781631564688004	36568	3.56031421090125e-05	NT>T	0.0273740452864306	A. baumannii
181500_182000	0.765160687672934	0.761435314498681	4132	0.253629908222341	NT>T	0.00372537317425325	A. baumannii
1815000_1815500	0.62329422596453	0.645182436583639	28256.5	0.296851800103871	T>NT	0.0218882106191089	A. baumannii
1815500_1816000	0.686741087178371	0.704688463141836	23718.5	0.000164268910081234	T>NT	0.0179473759634643	A. baumannii
1816000_1816500	0.877305602529729	0.858507562574228	68434	1.43443714525808e-06	NT>T	0.0187980399555007	A. baumannii
1816500_1817000	0.789622994526478	0.732448109750229	81833.5	0.432852047814771	NT>T	0.0571748847762483	A. baumannii
1817000_1817500	0.808776189947659	0.805890920649362	65787.5	0.249372392189089	NT>T	0.0028852692982968	A. baumannii
1817500_1818000	0.808972621063602	0.808618712791928	50624	0.000570062261251464	NT>T	0.000353908271673808	A. baumannii
1818000_1818500	0.727959431283127	0.72546587397392	115340	0.119437439105498	NT>T	0.00249355730920675	A. baumannii
1818500_1819000	0.70355599443282	0.706210759626026	11200.5	2.50345964613199e-09	T>NT	0.00265476519320607	A. baumannii
1819000_1819500	0.804971495879056	0.772853178340041	41586	0.0263103339739131	NT>T	0.0321183175390153	A. baumannii
1819500_1820000	0.888297573522894	0.869585700762024	44052.5	9.73122755682185e-34	NT>T	0.0187118727608698	A. baumannii
182000_182500	0.848314559744515	0.863231939680068	26431	2.91572815352499e-28	T>NT	0.0149173799355526	A. baumannii
1820000_1820500	0.841302953163396	0.835977398012245	275	2.82411613409587e-10	NT>T	0.00532555515115041	A. baumannii
1820500_1821000	0.77108794317164	0.742068649016862	282	0.00798504772810801	NT>T	0.0290192941547783	A. baumannii
1821000_1821500	0.690068381061782	0.639149900041341	33695.5	2.12277217376703e-05	NT>T	0.0509184810204406	A. baumannii
1821500_1822000	0.815805146585625	0.758431135716883	2205	0.0650963533905642	NT>T	0.0573740108687424	A. baumannii
1822000_1822500	0.792023532887717	0.77393522097324	1335	0.143502788442417	NT>T	0.0180883119144769	A. baumannii
1822500_1823000	0.834172355722495	0.824140486342256	2502.5	2.85173532193747e-06	NT>T	0.010031869380239	A. baumannii
1823000_1823500	0.721848665008924	0.701356123952719	601	0.00128335972054347	NT>T	0.0204925410562047	A. baumannii
1823500_1824000	0.772232791777975	0.763521598177356	15861	0.0142925679464439	NT>T	0.00871119360061845	A. baumannii
1824000_1824500	0.815593745565161	0.787159315610292	7793	0.000531190644511964	NT>T	0.0284344299548688	A. baumannii
1824500_1825000	0.829830688471293	0.80139926436319	19400	0.0347659680199888	NT>T	0.0284314241081025	A. baumannii
182500_183000	0.823606769101265	0.848326823776865	7726	9.48548767679139e-18	T>NT	0.0247200546756003	A. baumannii
1825000_1825500	0.876695952430002	0.864150540676252	12509	4.41308631806253e-22	NT>T	0.0125454117537497	A. baumannii
1825500_1826000	0.849411711067382	0.827995804920124	18755	1.60994440939e-15	NT>T	0.0214159061472586	A. baumannii
1826000_1826500	0.866753144992391	0.849627983812701	19971	0.000121204392104456	NT>T	0.0171251611796907	A. baumannii
1826500_1827000	0.792691786200995	0.805063223623689	62904.5	3.20546605081761e-22	T>NT	0.0123714374226938	A. baumannii
1827000_1827500	0.743894385708979	0.740772164092555	2237	0.446956989378244	NT>T	0.00312222161642417	A. baumannii
1827500_1828000	0.817078914524611	0.708371727977638	9251	0.0383330412409307	NT>T	0.108707186546973	A. baumannii
1828000_1828500	0.709608089530354	0.645234025782644	320	0.844303924316485	NT>T	0.0643740637477099	A. baumannii
1828500_1829000	0.846599927847527	0.80358617600357	1004	1.6456531159522e-05	NT>T	0.0430137518439573	A. baumannii
1829000_1829500	0.788708154064217	0.675297649577838	2100	0.979475354887831	NT>T	0.113410504486379	A. baumannii
1829500_1830000	0.824197859648765	0.819722039204096	151298	2.70941530027453e-06	NT>T	0.0044758204446691	A. baumannii
183000_183500	0.819713350043544	0.807965738476008	42358.5	4.80432214608623e-15	NT>T	0.011747611567536	A. baumannii
1830000_1830500	0.784886213548493	0.772928726836098	121756.5	0.00707516876227159	NT>T	0.011957486712395	A. baumannii
1830500_1831000	0.635470253250866	0.663382556703559	195564	4.32466751142686e-08	T>NT	0.0279123034526929	A. baumannii
1831000_1831500	0.826661857341959	0.800795548633518	348016.5	8.02743058742132e-06	NT>T	0.0258663087084416	A. baumannii
1831500_1832000	0.827969258013339	0.815520603352179	210066	2.17177582758838e-09	NT>T	0.0124486546611594	A. baumannii
1832000_1832500	0.793937161697205	0.714766760351292	197366	0.105384293653751	NT>T	0.0791704013459137	A. baumannii
1832500_1833000	0.783378712039759	0.769696617107418	223203.5	3.10456263927148e-06	NT>T	0.0136820949323408	A. baumannii
1833000_1833500	0.780805087713154	0.775234734405597	63664.5	0.523786674283831	NT>T	0.00557035330755651	A. baumannii
1833500_1834000	0.826949522731044	0.834576311291281	135986.5	6.14324208489892e-34	T>NT	0.00762678856023646	A. baumannii
1834000_1834500	0.702619698144929	0.714397395164488	115816	0.141895352061376	T>NT	0.0117776970195592	A. baumannii
1834500_1835000	0.788558860755526	0.79139168356778	62577	2.34771436556366e-05	T>NT	0.00283282281225372	A. baumannii
183500_184000	0.828147271142073	0.832688379240801	124369.5	0.905273980779375	T>NT	0.0045411080987281	A. baumannii
1835000_1835500	0.787570795062581	0.775449758433933	157277.5	0.104100811995908	NT>T	0.0121210366286485	A. baumannii
1835500_1836000	0.846014642766778	0.844021535584495	261526.5	0.00262973914580895	NT>T	0.00199310718228263	A. baumannii
1836000_1836500	0.734656978290856	0.717571430160832	189439.5	4.00419478819731e-05	NT>T	0.0170855481300234	A. baumannii
1836500_1837000	0.745723557049696	0.711112912479996	300391.5	0.100276902531088	NT>T	0.0346106445696992	A. baumannii
1837000_1837500	0.871817377896965	0.864026564437283	324593.5	2.3266773433053e-24	NT>T	0.00779081345968191	A. baumannii
1837500_1838000	0.869789059973144	0.847539630432853	342323	1.20608167307301e-06	NT>T	0.0222494295402909	A. baumannii
1838000_1838500	0.805676984468729	0.766112105004745	89889	2.03341518329865e-05	NT>T	0.0395648794639835	A. baumannii
1838500_1839000	0.846671660990743	0.841519336292547	244439.5	1.41589129715904e-11	NT>T	0.00515232469819604	A. baumannii
1839000_1839500	0.831728584382311	0.797746925664904	198756	0.00270930591050153	NT>T	0.033981658717407	A. baumannii
1839500_1840000	0.811532681036678	0.785761642841055	665726.5	0.12139730493457	NT>T	0.0257710381956224	A. baumannii
184000_184500	0.698101618452779	0.696991429168347	204004	0.992519688629453	NT>T	0.00111018928443207	A. baumannii
1840000_1840500	0.842087722205823	0.860909482273485	64744	6.61262569085471e-28	T>NT	0.0188217600676621	A. baumannii
1840500_1841000	0.731783169771338	0.709826371318158	79314	0.0259752327740328	NT>T	0.0219567984531793	A. baumannii
1841000_1841500	0.798419787283682	0.77746812630445	52803	1.25464459753531e-11	NT>T	0.0209516609792326	A. baumannii
1841500_1842000	0.894918305692244	0.884035476709946	37366	3.03334605209904e-14	NT>T	0.0108828289822982	A. baumannii
1842000_1842500	0.897926361329671	0.869868593753419	52137	3.72766920260859e-12	NT>T	0.0280577675762519	A. baumannii
1842500_1843000	0.88036702309501	0.844883783495655	777590	1.8468512037321e-12	NT>T	0.035483239599355	A. baumannii
1843000_1843500	0.882034214215887	0.850781111791804	194368	0.000430024060942255	NT>T	0.0312531024240823	A. baumannii
1843500_1844000	0.817257208469194	0.794463287958279	168717.5	1.77814633531178e-17	NT>T	0.0227939205109147	A. baumannii
1844000_1844500	0.822550975271161	0.802497989323994	203912.5	2.57029684065753e-11	NT>T	0.0200529859471671	A. baumannii
1844500_1845000	0.787858377626522	0.769192536809117	265400.5	1.29244874011587e-06	NT>T	0.0186658408174044	A. baumannii
184500_185000	0.839901177911726	0.817706460780248	16196.5	0.0280175493172163	NT>T	0.0221947171314787	A. baumannii
1845000_1845500	0.742193802136134	0.71437009562192	169570.5	0.0286373251629695	NT>T	0.0278237065142137	A. baumannii
1845500_1846000	0.811446121132062	0.817960068766935	546976	1.220570501213e-19	T>NT	0.00651394763487223	A. baumannii
1846000_1846500	0.798061842427441	0.788128923856118	251736	1.13247747594318e-09	NT>T	0.00993291857132272	A. baumannii
1846500_1847000	0.689947466313241	0.681437199812606	167042	0.0131317038089666	NT>T	0.00851026650063558	A. baumannii
1847000_1847500	0.740660456677606	0.712087875408451	446845	0.0561306141805484	NT>T	0.0285725812691553	A. baumannii
1847500_1848000	0.774407039872181	0.756020053314172	235586.5	3.12081896593279e-08	NT>T	0.0183869865580087	A. baumannii
1848000_1848500	0.701552041578538	0.711704372799609	251475.5	6.69288227105622e-05	T>NT	0.010152331221071	A. baumannii
1848500_1849000	0.756627685211177	0.742376928577731	768037	0.46735779121306	NT>T	0.0142507566334465	A. baumannii
1849000_1849500	0.826546822066271	0.822436887294586	111857.5	1.12505676398281e-05	NT>T	0.00410993477168498	A. baumannii
1849500_1850000	0.787946269004053	0.780674645290421	523767	7.27041940716368e-10	NT>T	0.00727162371363199	A. baumannii
185000_185500	0.906228876776727	0.892209003458877	43588	4.60308506198192e-20	NT>T	0.0140198733178504	A. baumannii
1850000_1850500	0.748744688685509	0.755886896106902	326302	7.20321990210604e-05	T>NT	0.00714220742139338	A. baumannii
1850500_1851000	0.829491150264436	0.779761187709001	645451.5	0.654221686214226	NT>T	0.0497299625554356	A. baumannii
1851000_1851500	0.860198807994329	0.852646270349057	251824.5	6.09060602928607e-16	NT>T	0.00755253764527108	A. baumannii
1851500_1852000	0.864107923111797	0.880240810743289	95624.5	8.89745117416011e-27	T>NT	0.0161328876314926	A. baumannii
1852000_1852500	0.769236384379036	0.730048419633273	176957.5	0.239413337183188	NT>T	0.0391879647457624	A. baumannii
1852500_1853000	0.848377719883182	0.873172523333718	71293.5	7.94604203163126e-10	T>NT	0.0247948034505365	A. baumannii
1853000_1853500	0.846784009127656	0.789852240129166	103774	0.301994710532492	NT>T	0.0569317689984902	A. baumannii
1853500_1854000	0.861243826101296	0.849557037939506	64629.5	1.02138291000674e-08	NT>T	0.0116867881617904	A. baumannii
1854000_1854500	0.779149652935538	0.749247579863739	269741	0.0272496000106092	NT>T	0.0299020730717992	A. baumannii
1854500_1855000	0.853526045890949	0.852370093336734	374630	5.05829867172253e-57	NT>T	0.00115595255421519	A. baumannii
185500_186000	0.835799533352229	0.819126786435155	11319	0.00308267146840933	NT>T	0.0166727469170739	A. baumannii
1855000_1855500	0.89304511094451	0.872939474826654	154126	4.12559924816502e-24	NT>T	0.0201056361178567	A. baumannii
1855500_1856000	0.766070923764156	0.728577102362851	86444.5	0.598319255933799	NT>T	0.0374938214013055	A. baumannii
1856000_1856500	0.816172750155832	0.770169290839614	191752.5	0.362385610482686	NT>T	0.0460034593162185	A. baumannii
1856500_1857000	0.809881113457903	0.787566689683888	155455	0.0582369872140994	NT>T	0.0223144237740156	A. baumannii
1857000_1857500	0.801432312312569	0.789388671097119	45696.5	6.09016174312842e-07	NT>T	0.0120436412154497	A. baumannii
1857500_1858000	0.766558182539335	0.78001886444219	58649	0.434095987620018	T>NT	0.0134606819028543	A. baumannii
1858000_1858500	0.796244107000056	0.764139805613561	197407	1.3498478395306e-07	NT>T	0.0321043013864944	A. baumannii
1858500_1859000	0.800334161305036	0.805665422542597	85353	0.00263069028199849	T>NT	0.00533126123756078	A. baumannii
1859000_1859500	0.862205885732994	0.841924059583074	382673.5	4.07342744797505e-05	NT>T	0.02028182614992	A. baumannii
1859500_1860000	0.836118565685065	0.835634478799106	199578	1.08042128512418e-12	NT>T	0.000484086885959356	A. baumannii
186000_186500	0.76132685996874	0.758611500545217	4240.5	0.002658950606156	NT>T	0.00271535942352286	A. baumannii
1860000_1860500	0.790828937935493	0.76832758949378	70377	0.0331019018460855	NT>T	0.0225013484417127	A. baumannii
1860500_1861000	0.584728545383145	0.564165519373921	159808	9.37417118005855e-05	NT>T	0.0205630260092241	A. baumannii
1861000_1861500	0.754862147870394	0.743624243105627	134655	0.0358845254765742	NT>T	0.0112379047647667	A. baumannii
1861500_1862000	0.762489206457884	0.7504811100316	369187.5	0.00431043114831977	NT>T	0.0120080964262842	A. baumannii
1862000_1862500	0.710390047546193	0.693169511407076	315069.5	0.00785187826013397	NT>T	0.0172205361391174	A. baumannii
1862500_1863000	0.717880289590744	0.687192019153246	276159.5	0.113473861693526	NT>T	0.030688270437498	A. baumannii
1863000_1863500	0.805033743728516	0.799605346743826	106607.5	1.20787753678282e-07	NT>T	0.00542839698468978	A. baumannii
1863500_1864000	0.774742314403545	0.739587472589638	128931.5	0.334075034149064	NT>T	0.0351548418139063	A. baumannii
1864000_1864500	0.829209965235243	0.815202523137679	209495.5	6.70714054038737e-16	NT>T	0.014007442097564	A. baumannii
1864500_1865000	0.695933126055129	0.644889274799376	66794	1.34183801002188e-05	NT>T	0.0510438512557527	A. baumannii
186500_187000	0.78684881473798	0.777767354653243	4937	0.545208168814258	NT>T	0.00908146008473665	A. baumannii
1865000_1865500	0.747133842384029	0.744936463569238	247706.5	0.0343095302103922	NT>T	0.00219737881479043	A. baumannii
1865500_1866000	0.772735362633527	0.720970719118014	402044	0.0279165808927117	NT>T	0.0517646435155132	A. baumannii
1866000_1866500	0.862840624649786	0.859133927653258	644046	5.40792366491139e-26	NT>T	0.00370669699652804	A. baumannii
1866500_1867000	0.784552172365593	0.749781256161882	616807.5	0.000588542326296468	NT>T	0.034770916203711	A. baumannii
1867000_1867500	0.727954807985604	0.685056762090523	158622	0.170939397367356	NT>T	0.0428980458950802	A. baumannii
1867500_1868000	0.718645432867642	0.697635099464769	429405.5	0.0845819016616647	NT>T	0.0210103334028731	A. baumannii
1868000_1868500	0.81433168849642	0.749204947657349	112644.5	0.00371116101980281	NT>T	0.0651267408390707	A. baumannii
1868500_1869000	0.833805136583949	0.837938279493663	148988.5	5.49668532319347e-07	T>NT	0.00413314290971434	A. baumannii
1869000_1869500	0.726575733839011	0.793293622573861	190318.5	6.34612518240531e-16	T>NT	0.0667178887348494	A. baumannii
1869500_1870000	0.68928438134374	0.670417377889511	116432.5	0.279071875795141	NT>T	0.0188670034542291	A. baumannii
187000_187500	0.733035770019661	0.722930238164491	21560	0.0652863954544056	NT>T	0.0101055318551703	A. baumannii
1870000_1870500	0.850430002252273	0.813226593031415	126994.5	0.0828146950071545	NT>T	0.0372034092208582	A. baumannii
1870500_1871000	0.802421984505777	0.776385194840925	132118.5	0.00134913732491863	NT>T	0.0260367896648522	A. baumannii
1871000_1871500	0.851946707423765	0.856311428738582	203168.5	3.56099203085472e-18	T>NT	0.00436472131481713	A. baumannii
1871500_1872000	0.84213742962457	0.820967454631633	295899	1.32385617597442e-10	NT>T	0.0211699749929369	A. baumannii
1872000_1872500	0.805802594018502	0.806231400044348	1900	5.8860641078237e-06	T>NT	0.000428806025846051	A. baumannii
1872500_1873000	0.464380952379566	0.497083067126303	9	0.833935414088552	T>NT	0.0327021147467365	A. baumannii
1873000_1873500	0.824802038694237	0.810799749738844	22749	1.87779862737164e-05	NT>T	0.0140022889553929	A. baumannii
1873500_1874000	0.738483998642943	0.741890480758921	268	0.0049109330152132	T>NT	0.00340648211597783	A. baumannii
1874000_1874500	0.599999999997277	0.600000000013725	3	0.140016503197169	T>NT	1.64476210429143e-11	A. baumannii
1874500_1875000	0.850167212939979	0.847886626540207	7081	0.00871026449225245	NT>T	0.00228058639977202	A. baumannii
187500_188000	0.841912465294273	0.850535501373274	7954	8.62358676570186e-08	T>NT	0.00862303607900061	A. baumannii
1875000_1875500	0.831391808045334	0.808012715771683	71269	7.68163676962961e-10	NT>T	0.0233790922736503	A. baumannii
1875500_1876000	0.720333918120473	0.757952058182509	22056	9.63187771756220e-11	T>NT	0.0376181400620356	A. baumannii
1876000_1876500	0.769922307926903	0.746395124758778	83094.5	1.81192054619902e-08	NT>T	0.0235271831681244	A. baumannii
1876500_1877000	0.87729694399498	0.845486956158161	134244	0.0509136726259574	NT>T	0.0318099878368187	A. baumannii
1877000_1877500	0.857609051103888	0.852775885994778	59559.5	2.94388746911175e-18	NT>T	0.0048331651091098	A. baumannii
1877500_1878000	0.798875278160971	0.691257288299576	15661.5	0.0260390791307958	NT>T	0.107617989861395	A. baumannii
1878000_1878500	0.80051238996256	0.787183920999157	130547.5	0.23598782588592	NT>T	0.0133284689634032	A. baumannii
1878500_1879000	0.856752176217796	0.871316288536265	286591.5	2.86397080903209e-37	T>NT	0.0145641123184692	A. baumannii
1879000_1879500	0.851418900825441	0.845155829645923	226973	4.01264334960322e-33	NT>T	0.00626307117951819	A. baumannii
1879500_1880000	0.681044158409809	0.626669611013512	140365.5	0.00201063624118555	NT>T	0.0543745473962969	A. baumannii
188000_188500	0.827668310195897	0.813078906499229	5034.5	0.119162513972017	NT>T	0.0145894036966688	A. baumannii
1880000_1880500	0.748598226854441	0.695778819864314	151995.5	0.0188911330476134	NT>T	0.0528194069901271	A. baumannii
1880500_1881000	0.779640317038728	0.724644372849726	100945	0.73251735099026	NT>T	0.0549959441890013	A. baumannii
1881000_1881500	0.745415749012342	0.740039324175922	219978	0.00494219135936157	NT>T	0.00537642483641987	A. baumannii
1881500_1882000	0.809533572093347	0.73298569972866	265691.5	0.805142886651483	NT>T	0.0765478723646869	A. baumannii
1882000_1882500	0.760504060103834	0.749163949044755	18961	0.909121757000693	NT>T	0.0113401110590792	A. baumannii
1882500_1883000	0.820991612369625	0.789785751893548	61720	0.0207990285766334	NT>T	0.0312058604760773	A. baumannii
1883000_1883500	0.85304231238979	0.846690171364831	304028.5	8.02317881630171e-09	NT>T	0.00635214102495829	A. baumannii
1883500_1884000	0.827289252216189	0.785085077080018	215468	0.000926479725923213	NT>T	0.0422041751361708	A. baumannii
1884000_1884500	0.720351309538871	0.686492032693641	539305.5	8.5532035805028e-06	NT>T	0.03385927684523	A. baumannii
1884500_1885000	0.783193082464723	0.730268150731867	780	0.936558411188898	NT>T	0.052924931732856	A. baumannii
188500_189000	0.773460157136259	0.782765860845717	51790.5	0.095399066177618	T>NT	0.00930570370945849	A. baumannii
1885000_1885500	0.333333333331777	0.333333333333819	0	1	T>NT	2.04136707537828e-12	A. baumannii
1885500_1886000	0.600000000000024	0.600000000000373	6	0.391063647940516	T>NT	3.48610029732299e-13	A. baumannii
1886000_1886500	0.809236403083134	0.798213044998469	5227	4.06286922104487e-07	NT>T	0.0110233580846643	A. baumannii
1886500_1887000	0.81337284427318	0.831099422855739	70810	5.39555501260441e-16	T>NT	0.0177265785825594	A. baumannii
1887000_1887500	0.751304180931418	0.749114914218393	31763.5	5.45978800062931e-05	NT>T	0.00218926671302477	A. baumannii
1887500_1888000	0.855335404979418	0.846847916929133	301082.5	2.41692102334038e-23	NT>T	0.00848748805028565	A. baumannii
1888000_1888500	0.804504200556348	0.835420346730973	38966.5	5.11905480189298e-25	T>NT	0.0309161461746252	A. baumannii
1888500_1889000	0.84272570256625	0.844241056839268	218437	9.64718169244362e-20	T>NT	0.00151535427301708	A. baumannii
1889000_1889500	0.873443660217506	0.882905738905363	122258.5	6.70160691188743e-52	T>NT	0.0094620786878572	A. baumannii
1889500_1890000	0.865537816005771	0.869738185284271	529848.5	5.50601854301068e-23	T>NT	0.00420036927849965	A. baumannii
189000_189500	0.826806985083893	0.809923104585605	86946	0.00650646480704046	NT>T	0.016883880498288	A. baumannii
1890000_1890500	0.852795422003916	0.848418820079082	371518	9.43158337564855e-07	NT>T	0.00437660192483325	A. baumannii
1890500_1891000	0.806257886589594	0.786187008346917	165674.5	9.65618288502969e-07	NT>T	0.0200708782426769	A. baumannii
1891000_1891500	0.814024605880615	0.791113632905523	117814	4.3059568527494e-08	NT>T	0.0229109729750914	A. baumannii
1891500_1892000	0.833881765955913	0.80860066451597	80926.5	5.3857189106749e-05	NT>T	0.025281101439943	A. baumannii
1892000_1892500	0.836092613592959	0.824746135333851	277061	3.19733377483262e-09	NT>T	0.0113464782591074	A. baumannii
1892500_1893000	0.633587499636118	0.642647568354628	29319.5	0.0022455980707543	T>NT	0.00906006871850917	A. baumannii
1893000_1893500	0.81961807159156	0.773620868307956	110630	0.931814648073767	NT>T	0.0459972032836038	A. baumannii
1893500_1894000	0.794305069316002	0.772882767619714	194399	1.57377108696485e-08	NT>T	0.0214223016962877	A. baumannii
1894000_1894500	0.843757236565313	0.795534581109446	187195.5	0.82122075387333	NT>T	0.0482226554558677	A. baumannii
1894500_1895000	0.798830705476662	0.776689841813143	188685.5	0.667123465032407	NT>T	0.0221408636635191	A. baumannii
189500_190000	0.84160829788916	0.826527290062239	101495.5	7.01412602098947e-16	NT>T	0.0150810078269216	A. baumannii
1895000_1895500	0.829393174218966	0.785988375233638	94901	0.136539803240027	NT>T	0.0434047989853288	A. baumannii
1895500_1896000	0.837024872888989	0.792979608966925	124935.5	0.822694788392155	NT>T	0.0440452639220635	A. baumannii
1896000_1896500	0.757710448865087	0.734309102134896	329676.5	0.301893484238756	NT>T	0.0234013467301906	A. baumannii
1896500_1897000	0.770093890827922	0.718156194378631	75898	7.89076230754677e-06	NT>T	0.0519376964492904	A. baumannii
1897500_1898000	0.617965367965386	0.714285714285787	0	0.000632035438173018	T>NT	0.0963203463204014	A. baumannii
1898000_1898500	0	0	0	NA	NT>T	0	A. baumannii
1898500_1899000	0.499999999997288	0.500000000000136	1	0.414216178242525	T>NT	2.84811063622215e-12	A. baumannii
1899000_1899500	0.860865211885591	0.854083876165925	3627	6.11679032382771e-19	NT>T	0.0067813357196661	A. baumannii
1899500_1900000	0.827199931851085	0.803148328464796	1130	0.873066921841747	NT>T	0.0240516033862896	A. baumannii
190000_190500	0.725275360181654	0.75255768204265	46574	2.43327408105251e-06	T>NT	0.0272823218609963	A. baumannii
1904000_1904500	0	0	0	NA	NT>T	0	A. baumannii
1904500_1905000	0.728817854987896	0.674890691207663	13682	0.00314066934206011	NT>T	0.0539271637802334	A. baumannii
190500_191000	0.865069467796897	0.859125865514489	121915	2.85466728678588e-18	NT>T	0.00594360228240776	A. baumannii
1905000_1905500	0.680344816653964	0.640974254740188	741	0.811258929155609	NT>T	0.0393705619137759	A. baumannii
1905500_1906000	0.744890221873806	0.740046436161057	1743	0.166576540107379	NT>T	0.00484378571274913	A. baumannii
1906000_1906500	0.770420711690001	0.702083772008872	7264	0.0172143292010233	NT>T	0.0683369396811286	A. baumannii
1906500_1907000	0.61141477602672	0.565417595210319	540	0.803882077749804	NT>T	0.0459971808164011	A. baumannii
1907000_1907500	0.753490592106119	0.69026088108813	22401	0.908145076568258	NT>T	0.0632297110179895	A. baumannii
1907500_1908000	0.814304251484242	0.773282056383446	9315	0.749852126452294	NT>T	0.0410221951007955	A. baumannii
1908000_1908500	0.703109630039254	0.651420514396212	6025	0.00299475857217246	NT>T	0.0516891156430422	A. baumannii
1908500_1909000	0.691396294853613	0.632151400890172	5689	0.0251933505389888	NT>T	0.0592448939634408	A. baumannii
1909000_1909500	0.738367530278605	0.671465057801088	23199	0.678412485428229	NT>T	0.0669024724775172	A. baumannii
1909500_1910000	0.807126594966685	0.663493424634491	12605	3.26476303099137e-06	NT>T	0.143633170332195	A. baumannii
191000_191500	0.805129033102792	0.781107306473588	53730	0.878830228724648	NT>T	0.024021726629204	A. baumannii
1910000_1910500	0.717946190697609	0.590827188142206	9276	7.01296464439549e-10	NT>T	0.127119002555403	A. baumannii
1910500_1911000	0.760485413648626	0.671879103142009	17728	0.153738482099528	NT>T	0.088606310506617	A. baumannii
1911000_1911500	0.818581467754219	0.72353270428048	7818.5	0.47323855009135	NT>T	0.095048763473739	A. baumannii
1911500_1912000	0.785169981008183	0.744081711723987	7602	0.0527784205548773	NT>T	0.0410882692841968	A. baumannii
1912000_1912500	0.786981998461971	0.725846227875923	16561	0.670950234475386	NT>T	0.0611357705860477	A. baumannii
1912500_1913000	0.789380134662657	0.711844011035478	23632	0.000663035776699239	NT>T	0.0775361236271785	A. baumannii
1913000_1913500	0.865701671223923	0.808048709999349	371172.5	0.00898105469624257	NT>T	0.0576529612245742	A. baumannii
1913500_1914000	0.819451830423108	0.762982459039369	852286	0.466592456536581	NT>T	0.0564693713837386	A. baumannii
1914000_1914500	0.618043108357023	0.62339229799263	57	0.88708754228948	T>NT	0.00534918963560727	A. baumannii
1914500_1915000	0.559654427324943	0.540795365245521	586	0.442614405360498	NT>T	0.0188590620794222	A. baumannii
191500_192000	0.638568386070489	0.5843915236132	24378	0.230656116863461	NT>T	0.0541768624572895	A. baumannii
1915000_1915500	0.697808711330651	0.63737869927162	1172	0.67328683907387	NT>T	0.0604300120590314	A. baumannii
1915500_1916000	0.644374162838759	0.55540720998397	425	0.150526896834841	NT>T	0.0889669528547889	A. baumannii
1916000_1916500	0.778403027449095	0.752856850158178	3557	0.0130970962456055	NT>T	0.0255461772909168	A. baumannii
1916500_1917000	0.558076360188222	0.525471226063514	93	0.444469087574028	NT>T	0.0326051341247083	A. baumannii
1917000_1917500	0.709515885371654	0.691399781173142	14985	0.00187183009842898	NT>T	0.0181161041985124	A. baumannii
1917500_1918000	0.812368777823565	0.808251340883207	6296.5	0.000255334176237095	NT>T	0.00411743694035804	A. baumannii
1918000_1918500	0.716277745084884	0.778474287696302	12014	0.000506627558198331	T>NT	0.0621965426114178	A. baumannii
1918500_1919000	0.767572394567737	0.772566969839871	84085	1.836692558506e-13	T>NT	0.00499457527213432	A. baumannii
1919000_1919500	0.775382669563104	0.762653188090547	37948.5	0.155373620893831	NT>T	0.0127294814725573	A. baumannii
1919500_1920000	0.807852242317902	0.795314947169561	119005	0.00154898682969426	NT>T	0.0125372951483407	A. baumannii
192000_192500	0.779245103051842	0.783687426719197	21829	1.91968635656654e-06	T>NT	0.00444232366735586	A. baumannii
1920000_1920500	0.851815875725905	0.839573695212014	29775	0.558685743523777	NT>T	0.012242180513891	A. baumannii
1920500_1921000	0.843348058945955	0.79957116849825	460606.5	0.00109937218405993	NT>T	0.0437768904477053	A. baumannii
1921000_1921500	0.815223681443337	0.794182202863562	116748	0.195062364249938	NT>T	0.0210414785797759	A. baumannii
1921500_1922000	0.840024872076747	0.795861867975464	106225	0.134370521781964	NT>T	0.0441630041012823	A. baumannii
1922000_1922500	0.894323275993529	0.851292100038219	105182.5	0.204445045113151	NT>T	0.04303117595531	A. baumannii
1922500_1923000	0.738746533862894	0.737380099455184	52480	7.57252101004434e-07	NT>T	0.00136643440770923	A. baumannii
1923000_1923500	0.824910028297661	0.773735395697726	302870	0.000296576949630954	NT>T	0.0511746325999357	A. baumannii
1923500_1924000	0.820152236370316	0.782774077292831	434308.5	7.51548839752562e-07	NT>T	0.0373781590774859	A. baumannii
1924000_1924500	0.810564930420381	0.807995765998066	51426	1.54642040625428e-07	NT>T	0.00256916442231503	A. baumannii
1924500_1925000	0.765316395302662	0.784425934506121	21278.5	0.00212341582663623	T>NT	0.0191095392034585	A. baumannii
192500_193000	0.807012346352112	0.779735368151763	37678	0.145752893353881	NT>T	0.0272769782003487	A. baumannii
1925000_1925500	0.767944100356201	0.789691017133871	62831	1.26748861319517e-15	T>NT	0.0217469167776695	A. baumannii
1925500_1926000	0.822574304466903	0.816167166093944	64177	0.000137632361248714	NT>T	0.0064071383729597	A. baumannii
1926000_1926500	0.826190735284332	0.799392747318757	70735	1.94040465918205e-05	NT>T	0.0267979879655746	A. baumannii
1926500_1927000	0.841493777308676	0.795342925276753	131824.5	0.001145635575929	NT>T	0.0461508520319227	A. baumannii
1927000_1927500	0.827408504039357	0.790118476158388	192468.5	0.153993993515513	NT>T	0.0372900278809691	A. baumannii
1927500_1928000	0.66873874381891	0.604389702370699	202730.5	0.0156321375923406	NT>T	0.0643490414482104	A. baumannii
1928000_1928500	0.8521433561727	0.806689033465102	300486.5	0.000750338449340267	NT>T	0.0454543227075984	A. baumannii
1928500_1929000	0.846129414254688	0.820612324811608	119025	0.00156733485735219	NT>T	0.0255170894430797	A. baumannii
1929000_1929500	0.846272617786997	0.824941715984812	46285.5	0.0355036374481465	NT>T	0.0213309018021846	A. baumannii
1929500_1930000	0.813768028277021	0.811144027217334	42485	6.38944460673299e-15	NT>T	0.00262400105968708	A. baumannii
193000_193500	0.777990267532509	0.774663160773636	1427	1.47957185293633e-05	NT>T	0.0033271067588736	A. baumannii
1930000_1930500	0.816160691700835	0.816355010526418	115707	6.15286635321902e-09	T>NT	0.00019431882558385	A. baumannii
1930500_1931000	0.795010328426716	0.781335786394829	32229	7.11671827578176e-09	NT>T	0.0136745420318876	A. baumannii
1931000_1931500	0.779538056136044	0.754906386251914	204367	5.47918638810831e-06	NT>T	0.0246316698841305	A. baumannii
1931500_1932000	0.757541343063761	0.675697539242249	36927	0.601221455065865	NT>T	0.081843803821512	A. baumannii
1932000_1932500	0.767977319813023	0.630439012418344	4888	0.618120546205154	NT>T	0.137538307394679	A. baumannii
[truncated: 12,312 more rows]
