# Supplementary material for: Intragenomic conflicts with plasmids and chromosomal mobile genetic elements drive the evolution of natural transformation within species
Source: PLoS Biol. 2024 Oct 14;22(10):e3002814. doi: 10.1371/journal.pbio.3002814 (PMC11472951; doi:10.1371/journal.pbio.3002814)
Supplement: S11 Data — (XLSX) [file pbio.3002814.s011.xlsx]

## Sheet: Data_S11
gembase	Mean.Log.LumR.OD	RLU(Absorbance-corrected luminescence values)
ACBA.0922.00218	5.296257531	375000000
ACBA.0922.00486	7.19255724	1114733969.98636
ACBA.0922.00220	6.727473491	811471610.660487
ACBA.0922.00058	4.927795194	554337899.543379
ACBA.0922.00401	6.563354306	505233853.006682
ACBA.0922.00149	4.944346589	435203094.777563
ACBA.0922.00395	4.653618258	621292775.665399
ACBA.0922.00267	5.892487893	728518057.285181
ACBA.0922.00292	5.110401142	486063829.787234
ACBA.0922.00198	5.579092112	472095548.317047
ACBA.0922.00176	5.708591191	1174905897.11418
ACBA.0922.00177	5.746772633	790464240.903388
ACBA.0922.00350	6.024215843	988796680.497925
ACBA.0922.00384	6.015143236	512990527.740189
ACBA.0922.00247	6.551948546	644918699.186992
