# Supplementary material for: Intragenomic conflicts with plasmids and chromosomal mobile genetic elements drive the evolution of natural transformation within species
Source: PLoS Biol. 2024 Oct 14;22(10):e3002814. doi: 10.1371/journal.pbio.3002814 (PMC11472951; doi:10.1371/journal.pbio.3002814)
Supplement: S12 Data — S12A Data. Presence of genes involved in natural transformation in Legionella pneumophila. S12B Data Presence of genes involved in natural transformation in Acinetobacter baumannii. (XLSX) [file pbio.3002814.s012.xlsx]

## Sheet: Data_S12a
Presence.absence	Competence.gene	Function	TF_binary	Count	Prop
Unascertainable	comEA	DNA uptake	NT	0	0
Pseudogenized by MGE/AMR	comEA	DNA uptake	NT	0	0
Pseudogene	comEA	DNA uptake	NT	0	0
Missing	comEA	DNA uptake	NT	0	0
Present	comEA	DNA uptake	NT	379	100
Unascertainable	comEA	DNA uptake	T	0	0
Pseudogenized by MGE/AMR	comEA	DNA uptake	T	0	0
Pseudogene	comEA	DNA uptake	T	0	0
Missing	comEA	DNA uptake	T	0	0
Present	comEA	DNA uptake	T	407	100
Unascertainable	comEC	DNA uptake	NT	0	0
Pseudogenized by MGE/AMR	comEC	DNA uptake	NT	0	0
Pseudogene	comEC	DNA uptake	NT	0	0
Missing	comEC	DNA uptake	NT	1	0.263852242744063
Present	comEC	DNA uptake	NT	378	99.7361477572559
Unascertainable	comEC	DNA uptake	T	0	0
Pseudogenized by MGE/AMR	comEC	DNA uptake	T	0	0
Pseudogene	comEC	DNA uptake	T	0	0
Missing	comEC	DNA uptake	T	0	0
Present	comEC	DNA uptake	T	407	100
Unascertainable	comF	DNA uptake	NT	0	0
Pseudogenized by MGE/AMR	comF	DNA uptake	NT	0	0
Pseudogene	comF	DNA uptake	NT	0	0
Missing	comF	DNA uptake	NT	0	0
Present	comF	DNA uptake	NT	379	100
Unascertainable	comF	DNA uptake	T	0	0
Pseudogenized by MGE/AMR	comF	DNA uptake	T	0	0
Pseudogene	comF	DNA uptake	T	0	0
Missing	comF	DNA uptake	T	0	0
Present	comF	DNA uptake	T	407	100
Unascertainable	comM	Recombination	NT	0	0
Pseudogenized by MGE/AMR	comM	Recombination	NT	0	0
Pseudogene	comM	Recombination	NT	0	0
Missing	comM	Recombination	NT	0	0
Present	comM	Recombination	NT	379	100
Unascertainable	comM	Recombination	T	0	0
Pseudogenized by MGE/AMR	comM	Recombination	T	0	0
Pseudogene	comM	Recombination	T	0	0
Missing	comM	Recombination	T	0	0
Present	comM	Recombination	T	407	100
Unascertainable	djlA	Regulation	NT	0	0
Pseudogenized by MGE/AMR	djlA	Regulation	NT	0	0
Pseudogene	djlA	Regulation	NT	0	0
Missing	djlA	Regulation	NT	0	0
Present	djlA	Regulation	NT	379	100
Unascertainable	djlA	Regulation	T	0	0
Pseudogenized by MGE/AMR	djlA	Regulation	T	0	0
Pseudogene	djlA	Regulation	T	0	0
Missing	djlA	Regulation	T	0	0
Present	djlA	Regulation	T	407	100
Unascertainable	dprA	Recombination	NT	0	0
Pseudogenized by MGE/AMR	dprA	Recombination	NT	0	0
Pseudogene	dprA	Recombination	NT	0	0
Missing	dprA	Recombination	NT	0	0
Present	dprA	Recombination	NT	379	100
Unascertainable	dprA	Recombination	T	0	0
Pseudogenized by MGE/AMR	dprA	Recombination	T	0	0
Pseudogene	dprA	Recombination	T	0	0
Missing	dprA	Recombination	T	0	0
Present	dprA	Recombination	T	407	100
Unascertainable	gspH, fimT	DNA uptake	NT	1	0.263852242744063
Pseudogenized by MGE/AMR	gspH, fimT	DNA uptake	NT	0	0
Pseudogene	gspH, fimT	DNA uptake	NT	0	0
Missing	gspH, fimT	DNA uptake	NT	0	0
Present	gspH, fimT	DNA uptake	NT	378	99.7361477572559
Unascertainable	gspH, fimT	DNA uptake	T	0	0
Pseudogenized by MGE/AMR	gspH, fimT	DNA uptake	T	0	0
Pseudogene	gspH, fimT	DNA uptake	T	0	0
Missing	gspH, fimT	DNA uptake	T	0	0
Present	gspH, fimT	DNA uptake	T	407	100
Unascertainable	gsph/fimT family	DNA uptake	NT	0	0
Pseudogenized by MGE/AMR	gsph/fimT family	DNA uptake	NT	0	0
Pseudogene	gsph/fimT family	DNA uptake	NT	0	0
Missing	gsph/fimT family	DNA uptake	NT	56	14.7757255936675
Present	gsph/fimT family	DNA uptake	NT	323	85.2242744063325
Unascertainable	gsph/fimT family	DNA uptake	T	0	0
Pseudogenized by MGE/AMR	gsph/fimT family	DNA uptake	T	0	0
Pseudogene	gsph/fimT family	DNA uptake	T	0	0
Missing	gsph/fimT family	DNA uptake	T	10	2.45700245700246
Present	gsph/fimT family	DNA uptake	T	397	97.5429975429975
Unascertainable	lpp1976	DNA uptake	NT	0	0
Pseudogenized by MGE/AMR	lpp1976	DNA uptake	NT	0	0
Pseudogene	lpp1976	DNA uptake	NT	0	0
Missing	lpp1976	DNA uptake	NT	0	0
Present	lpp1976	DNA uptake	NT	379	100
Unascertainable	lpp1976	DNA uptake	T	0	0
Pseudogenized by MGE/AMR	lpp1976	DNA uptake	T	0	0
Pseudogene	lpp1976	DNA uptake	T	0	0
Missing	lpp1976	DNA uptake	T	0	0
Present	lpp1976	DNA uptake	T	407	100
Unascertainable	lpp1977	DNA uptake	NT	0	0
Pseudogenized by MGE/AMR	lpp1977	DNA uptake	NT	0	0
Pseudogene	lpp1977	DNA uptake	NT	0	0
Missing	lpp1977	DNA uptake	NT	0	0
Present	lpp1977	DNA uptake	NT	379	100
Unascertainable	lpp1977	DNA uptake	T	0	0
Pseudogenized by MGE/AMR	lpp1977	DNA uptake	T	0	0
Pseudogene	lpp1977	DNA uptake	T	0	0
Missing	lpp1977	DNA uptake	T	0	0
Present	lpp1977	DNA uptake	T	407	100
Unascertainable	lpp1978	DNA uptake	NT	0	0
Pseudogenized by MGE/AMR	lpp1978	DNA uptake	NT	0	0
Pseudogene	lpp1978	DNA uptake	NT	0	0
Missing	lpp1978	DNA uptake	NT	0	0
Present	lpp1978	DNA uptake	NT	379	100
Unascertainable	lpp1978	DNA uptake	T	0	0
Pseudogenized by MGE/AMR	lpp1978	DNA uptake	T	0	0
Pseudogene	lpp1978	DNA uptake	T	0	0
Missing	lpp1978	DNA uptake	T	0	0
Present	lpp1978	DNA uptake	T	407	100
Unascertainable	lpp3030	DNA uptake	NT	0	0
Pseudogenized by MGE/AMR	lpp3030	DNA uptake	NT	0	0
Pseudogene	lpp3030	DNA uptake	NT	0	0
Missing	lpp3030	DNA uptake	NT	0	0
Present	lpp3030	DNA uptake	NT	379	100
Unascertainable	lpp3030	DNA uptake	T	0	0
Pseudogenized by MGE/AMR	lpp3030	DNA uptake	T	0	0
Pseudogene	lpp3030	DNA uptake	T	0	0
Missing	lpp3030	DNA uptake	T	0	0
Present	lpp3030	DNA uptake	T	407	100
Unascertainable	pilA2	DNA uptake	NT	0	0
Pseudogenized by MGE/AMR	pilA2	DNA uptake	NT	0	0
Pseudogene	pilA2	DNA uptake	NT	0	0
Missing	pilA2	DNA uptake	NT	0	0
Present	pilA2	DNA uptake	NT	379	100
Unascertainable	pilA2	DNA uptake	T	0	0
Pseudogenized by MGE/AMR	pilA2	DNA uptake	T	0	0
Pseudogene	pilA2	DNA uptake	T	0	0
Missing	pilA2	DNA uptake	T	0	0
Present	pilA2	DNA uptake	T	407	100
Unascertainable	pilB	DNA uptake	NT	0	0
Pseudogenized by MGE/AMR	pilB	DNA uptake	NT	0	0
Pseudogene	pilB	DNA uptake	NT	0	0
Missing	pilB	DNA uptake	NT	1	0.263852242744063
Present	pilB	DNA uptake	NT	378	99.7361477572559
Unascertainable	pilB	DNA uptake	T	0	0
Pseudogenized by MGE/AMR	pilB	DNA uptake	T	0	0
Pseudogene	pilB	DNA uptake	T	0	0
Missing	pilB	DNA uptake	T	0	0
Present	pilB	DNA uptake	T	407	100
Unascertainable	pilM	DNA uptake	NT	0	0
Pseudogenized by MGE/AMR	pilM	DNA uptake	NT	0	0
Pseudogene	pilM	DNA uptake	NT	0	0
Missing	pilM	DNA uptake	NT	1	0.263852242744063
Present	pilM	DNA uptake	NT	378	99.7361477572559
Unascertainable	pilM	DNA uptake	T	0	0
Pseudogenized by MGE/AMR	pilM	DNA uptake	T	0	0
Pseudogene	pilM	DNA uptake	T	0	0
Missing	pilM	DNA uptake	T	0	0
Present	pilM	DNA uptake	T	407	100
Unascertainable	pilN	DNA uptake	NT	0	0
Pseudogenized by MGE/AMR	pilN	DNA uptake	NT	0	0
Pseudogene	pilN	DNA uptake	NT	0	0
Missing	pilN	DNA uptake	NT	0	0
Present	pilN	DNA uptake	NT	379	100
Unascertainable	pilN	DNA uptake	T	0	0
Pseudogenized by MGE/AMR	pilN	DNA uptake	T	0	0
Pseudogene	pilN	DNA uptake	T	0	0
Missing	pilN	DNA uptake	T	0	0
Present	pilN	DNA uptake	T	407	100
Unascertainable	pilO	DNA uptake	NT	0	0
Pseudogenized by MGE/AMR	pilO	DNA uptake	NT	0	0
Pseudogene	pilO	DNA uptake	NT	0	0
Missing	pilO	DNA uptake	NT	0	0
Present	pilO	DNA uptake	NT	379	100
Unascertainable	pilO	DNA uptake	T	0	0
Pseudogenized by MGE/AMR	pilO	DNA uptake	T	0	0
Pseudogene	pilO	DNA uptake	T	0	0
Missing	pilO	DNA uptake	T	0	0
Present	pilO	DNA uptake	T	407	100
Unascertainable	pilP	DNA uptake	NT	0	0
Pseudogenized by MGE/AMR	pilP	DNA uptake	NT	0	0
Pseudogene	pilP	DNA uptake	NT	0	0
Missing	pilP	DNA uptake	NT	0	0
Present	pilP	DNA uptake	NT	379	100
Unascertainable	pilP	DNA uptake	T	0	0
Pseudogenized by MGE/AMR	pilP	DNA uptake	T	0	0
Pseudogene	pilP	DNA uptake	T	0	0
Missing	pilP	DNA uptake	T	0	0
Present	pilP	DNA uptake	T	407	100
Unascertainable	pilQ	DNA uptake	NT	0	0
Pseudogenized by MGE/AMR	pilQ	DNA uptake	NT	0	0
Pseudogene	pilQ	DNA uptake	NT	0	0
Missing	pilQ	DNA uptake	NT	2	0.527704485488127
Present	pilQ	DNA uptake	NT	377	99.4722955145119
Unascertainable	pilQ	DNA uptake	T	0	0
Pseudogenized by MGE/AMR	pilQ	DNA uptake	T	0	0
Pseudogene	pilQ	DNA uptake	T	0	0
Missing	pilQ	DNA uptake	T	0	0
Present	pilQ	DNA uptake	T	407	100
Unascertainable	pilT	DNA uptake	NT	0	0
Pseudogenized by MGE/AMR	pilT	DNA uptake	NT	0	0
Pseudogene	pilT	DNA uptake	NT	0	0
Missing	pilT	DNA uptake	NT	0	0
Present	pilT	DNA uptake	NT	379	100
Unascertainable	pilT	DNA uptake	T	0	0
Pseudogenized by MGE/AMR	pilT	DNA uptake	T	0	0
Pseudogene	pilT	DNA uptake	T	0	0
Missing	pilT	DNA uptake	T	0	0
Present	pilT	DNA uptake	T	407	100
Unascertainable	pilU	DNA uptake	NT	0	0
Pseudogenized by MGE/AMR	pilU	DNA uptake	NT	0	0
Pseudogene	pilU	DNA uptake	NT	0	0
Missing	pilU	DNA uptake	NT	0	0
Present	pilU	DNA uptake	NT	379	100
Unascertainable	pilU	DNA uptake	T	0	0
Pseudogenized by MGE/AMR	pilU	DNA uptake	T	0	0
Pseudogene	pilU	DNA uptake	T	0	0
Missing	pilU	DNA uptake	T	0	0
Present	pilU	DNA uptake	T	407	100
Unascertainable	pilV	DNA uptake	NT	0	0
Pseudogenized by MGE/AMR	pilV	DNA uptake	NT	0	0
Pseudogene	pilV	DNA uptake	NT	0	0
Missing	pilV	DNA uptake	NT	0	0
Present	pilV	DNA uptake	NT	379	100
Unascertainable	pilV	DNA uptake	T	0	0
Pseudogenized by MGE/AMR	pilV	DNA uptake	T	0	0
Pseudogene	pilV	DNA uptake	T	0	0
Missing	pilV	DNA uptake	T	0	0
Present	pilV	DNA uptake	T	407	100
Unascertainable	pilW	DNA uptake	NT	0	0
Pseudogenized by MGE/AMR	pilW	DNA uptake	NT	0	0
Pseudogene	pilW	DNA uptake	NT	0	0
Missing	pilW	DNA uptake	NT	0	0
Present	pilW	DNA uptake	NT	379	100
Unascertainable	pilW	DNA uptake	T	0	0
Pseudogenized by MGE/AMR	pilW	DNA uptake	T	0	0
Pseudogene	pilW	DNA uptake	T	0	0
Missing	pilW	DNA uptake	T	0	0
Present	pilW	DNA uptake	T	407	100
Unascertainable	pilX	DNA uptake	NT	0	0
Pseudogenized by MGE/AMR	pilX	DNA uptake	NT	0	0
Pseudogene	pilX	DNA uptake	NT	0	0
Missing	pilX	DNA uptake	NT	0	0
Present	pilX	DNA uptake	NT	379	100
Unascertainable	pilX	DNA uptake	T	0	0
Pseudogenized by MGE/AMR	pilX	DNA uptake	T	0	0
Pseudogene	pilX	DNA uptake	T	0	0
Missing	pilX	DNA uptake	T	0	0
Present	pilX	DNA uptake	T	407	100
Unascertainable	pilY1	DNA uptake	NT	0	0
Pseudogenized by MGE/AMR	pilY1	DNA uptake	NT	0	0
Pseudogene	pilY1	DNA uptake	NT	0	0
Missing	pilY1	DNA uptake	NT	0	0
Present	pilY1	DNA uptake	NT	379	100
Unascertainable	pilY1	DNA uptake	T	0	0
Pseudogenized by MGE/AMR	pilY1	DNA uptake	T	0	0
Pseudogene	pilY1	DNA uptake	T	0	0
Missing	pilY1	DNA uptake	T	0	0
Present	pilY1	DNA uptake	T	407	100
Unascertainable	pilZ	DNA uptake	NT	0	0
Pseudogenized by MGE/AMR	pilZ	DNA uptake	NT	0	0
Pseudogene	pilZ	DNA uptake	NT	0	0
Missing	pilZ	DNA uptake	NT	0	0
Present	pilZ	DNA uptake	NT	379	100
Unascertainable	pilZ	DNA uptake	T	0	0
Pseudogenized by MGE/AMR	pilZ	DNA uptake	T	0	0
Pseudogene	pilZ	DNA uptake	T	0	0
Missing	pilZ	DNA uptake	T	0	0
Present	pilZ	DNA uptake	T	407	100
Unascertainable	pmrA	Regulation	NT	0	0
Pseudogenized by MGE/AMR	pmrA	Regulation	NT	0	0
Pseudogene	pmrA	Regulation	NT	0	0
Missing	pmrA	Regulation	NT	0	0
Present	pmrA	Regulation	NT	379	100
Unascertainable	pmrA	Regulation	T	0	0
Pseudogenized by MGE/AMR	pmrA	Regulation	T	0	0
Pseudogene	pmrA	Regulation	T	0	0
Missing	pmrA	Regulation	T	0	0
Present	pmrA	Regulation	T	407	100
Unascertainable	pmrB	Regulation	NT	0	0
Pseudogenized by MGE/AMR	pmrB	Regulation	NT	0	0
Pseudogene	pmrB	Regulation	NT	0	0
Missing	pmrB	Regulation	NT	0	0
Present	pmrB	Regulation	NT	379	100
Unascertainable	pmrB	Regulation	T	0	0
Pseudogenized by MGE/AMR	pmrB	Regulation	T	0	0
Pseudogene	pmrB	Regulation	T	0	0
Missing	pmrB	Regulation	T	0	0
Present	pmrB	Regulation	T	407	100
Unascertainable	recA	Recombination	NT	0	0
Pseudogenized by MGE/AMR	recA	Recombination	NT	0	0
Pseudogene	recA	Recombination	NT	0	0
Missing	recA	Recombination	NT	0	0
Present	recA	Recombination	NT	379	100
Unascertainable	recA	Recombination	T	0	0
Pseudogenized by MGE/AMR	recA	Recombination	T	0	0
Pseudogene	recA	Recombination	T	0	0
Missing	recA	Recombination	T	0	0
Present	recA	Recombination	T	407	100
Unascertainable	recF	Recombination	NT	0	0
Pseudogenized by MGE/AMR	recF	Recombination	NT	0	0
Pseudogene	recF	Recombination	NT	0	0
Missing	recF	Recombination	NT	0	0
Present	recF	Recombination	NT	379	100
Unascertainable	recF	Recombination	T	0	0
Pseudogenized by MGE/AMR	recF	Recombination	T	0	0
Pseudogene	recF	Recombination	T	0	0
Missing	recF	Recombination	T	0	0
Present	recF	Recombination	T	407	100
Unascertainable	recG	Recombination	NT	0	0
Pseudogenized by MGE/AMR	recG	Recombination	NT	0	0
Pseudogene	recG	Recombination	NT	0	0
Missing	recG	Recombination	NT	0	0
Present	recG	Recombination	NT	379	100
Unascertainable	recG	Recombination	T	0	0
Pseudogenized by MGE/AMR	recG	Recombination	T	0	0
Pseudogene	recG	Recombination	T	0	0
Missing	recG	Recombination	T	0	0
Present	recG	Recombination	T	407	100
Unascertainable	recJ	Recombination	NT	0	0
Pseudogenized by MGE/AMR	recJ	Recombination	NT	0	0
Pseudogene	recJ	Recombination	NT	0	0
Missing	recJ	Recombination	NT	0	0
Present	recJ	Recombination	NT	379	100
Unascertainable	recJ	Recombination	T	0	0
Pseudogenized by MGE/AMR	recJ	Recombination	T	0	0
Pseudogene	recJ	Recombination	T	0	0
Missing	recJ	Recombination	T	0	0
Present	recJ	Recombination	T	407	100
Unascertainable	recN	Recombination	NT	0	0
Pseudogenized by MGE/AMR	recN	Recombination	NT	0	0
Pseudogene	recN	Recombination	NT	0	0
Missing	recN	Recombination	NT	0	0
Present	recN	Recombination	NT	379	100
Unascertainable	recN	Recombination	T	0	0
Pseudogenized by MGE/AMR	recN	Recombination	T	0	0
Pseudogene	recN	Recombination	T	0	0
Missing	recN	Recombination	T	0	0
Present	recN	Recombination	T	407	100
Unascertainable	recO	Recombination	NT	0	0
Pseudogenized by MGE/AMR	recO	Recombination	NT	0	0
Pseudogene	recO	Recombination	NT	0	0
Missing	recO	Recombination	NT	0	0
Present	recO	Recombination	NT	379	100
Unascertainable	recO	Recombination	T	0	0
Pseudogenized by MGE/AMR	recO	Recombination	T	0	0
Pseudogene	recO	Recombination	T	0	0
Missing	recO	Recombination	T	0	0
Present	recO	Recombination	T	407	100
Unascertainable	recQ	Recombination	NT	0	0
Pseudogenized by MGE/AMR	recQ	Recombination	NT	0	0
Pseudogene	recQ	Recombination	NT	0	0
Missing	recQ	Recombination	NT	0	0
Present	recQ	Recombination	NT	379	100
Unascertainable	recQ	Recombination	T	0	0
Pseudogenized by MGE/AMR	recQ	Recombination	T	0	0
Pseudogene	recQ	Recombination	T	0	0
Missing	recQ	Recombination	T	0	0
Present	recQ	Recombination	T	407	100
Unascertainable	recR	Recombination	NT	0	0
Pseudogenized by MGE/AMR	recR	Recombination	NT	0	0
Pseudogene	recR	Recombination	NT	0	0
Missing	recR	Recombination	NT	0	0
Present	recR	Recombination	NT	379	100
Unascertainable	recR	Recombination	T	0	0
Pseudogenized by MGE/AMR	recR	Recombination	T	0	0
Pseudogene	recR	Recombination	T	0	0
Missing	recR	Recombination	T	0	0
Present	recR	Recombination	T	407	100
Unascertainable	recX	Recombination	NT	0	0
Pseudogenized by MGE/AMR	recX	Recombination	NT	0	0
Pseudogene	recX	Recombination	NT	0	0
Missing	recX	Recombination	NT	0	0
Present	recX	Recombination	NT	379	100
Unascertainable	recX	Recombination	T	0	0
Pseudogenized by MGE/AMR	recX	Recombination	T	0	0
Pseudogene	recX	Recombination	T	0	0
Missing	recX	Recombination	T	0	0
Present	recX	Recombination	T	407	100
Unascertainable	rnr	Regulation	NT	0	0
Pseudogenized by MGE/AMR	rnr	Regulation	NT	0	0
Pseudogene	rnr	Regulation	NT	0	0
Missing	rnr	Regulation	NT	0	0
Present	rnr	Regulation	NT	379	100
Unascertainable	rnr	Regulation	T	0	0
Pseudogenized by MGE/AMR	rnr	Regulation	T	0	0
Pseudogene	rnr	Regulation	T	0	0
Missing	rnr	Regulation	T	0	0
Present	rnr	Regulation	T	407	100
Unascertainable	rocC	Regulation	NT	0	0
Pseudogenized by MGE/AMR	rocC	Regulation	NT	0	0
Pseudogene	rocC	Regulation	NT	0	0
Missing	rocC	Regulation	NT	0	0
Present	rocC	Regulation	NT	379	100
Unascertainable	rocC	Regulation	T	0	0
Pseudogenized by MGE/AMR	rocC	Regulation	T	0	0
Pseudogene	rocC	Regulation	T	0	0
Missing	rocC	Regulation	T	0	0
Present	rocC	Regulation	T	407	100
Unascertainable	rpoS	Regulation	NT	0	0
Pseudogenized by MGE/AMR	rpoS	Regulation	NT	0	0
Pseudogene	rpoS	Regulation	NT	0	0
Missing	rpoS	Regulation	NT	0	0
Present	rpoS	Regulation	NT	379	100
Unascertainable	rpoS	Regulation	T	0	0
Pseudogenized by MGE/AMR	rpoS	Regulation	T	0	0
Pseudogene	rpoS	Regulation	T	0	0
Missing	rpoS	Regulation	T	0	0
Present	rpoS	Regulation	T	407	100
Unascertainable	ruvA	Recombination	NT	0	0
Pseudogenized by MGE/AMR	ruvA	Recombination	NT	0	0
Pseudogene	ruvA	Recombination	NT	0	0
Missing	ruvA	Recombination	NT	0	0
Present	ruvA	Recombination	NT	379	100
Unascertainable	ruvA	Recombination	T	0	0
Pseudogenized by MGE/AMR	ruvA	Recombination	T	0	0
Pseudogene	ruvA	Recombination	T	0	0
Missing	ruvA	Recombination	T	0	0
Present	ruvA	Recombination	T	407	100
Unascertainable	ruvB	Recombination	NT	0	0
Pseudogenized by MGE/AMR	ruvB	Recombination	NT	0	0
Pseudogene	ruvB	Recombination	NT	0	0
Missing	ruvB	Recombination	NT	0	0
Present	ruvB	Recombination	NT	379	100
Unascertainable	ruvB	Recombination	T	0	0
Pseudogenized by MGE/AMR	ruvB	Recombination	T	0	0
Pseudogene	ruvB	Recombination	T	0	0
Missing	ruvB	Recombination	T	0	0
Present	ruvB	Recombination	T	407	100
Unascertainable	ssb	Recombination	NT	0	0
Pseudogenized by MGE/AMR	ssb	Recombination	NT	0	0
Pseudogene	ssb	Recombination	NT	0	0
Missing	ssb	Recombination	NT	0	0
Present	ssb	Recombination	NT	379	100
Unascertainable	ssb	Recombination	T	0	0
Pseudogenized by MGE/AMR	ssb	Recombination	T	0	0
Pseudogene	ssb	Recombination	T	0	0
Missing	ssb	Recombination	T	0	0
Present	ssb	Recombination	T	407	100

## Sheet: Data_S12b
Presence.absence	Competence.gene	Function	TF_binary	Count	Prop
Unascertainable	comEA	DNA uptake	NT	0	0
Pseudogenized by MGE/AMR	comEA	DNA uptake	NT	0	0
Pseudogene	comEA	DNA uptake	NT	0	0
Missing	comEA	DNA uptake	NT	0	0
Present	comEA	DNA uptake	NT	178	100
Unascertainable	comEA	DNA uptake	T	0	0
Pseudogenized by MGE/AMR	comEA	DNA uptake	T	0	0
Pseudogene	comEA	DNA uptake	T	0	0
Missing	comEA	DNA uptake	T	0	0
Present	comEA	DNA uptake	T	318	100
Unascertainable	comEC	DNA uptake	NT	1	0.561797752808989
Pseudogenized by MGE/AMR	comEC	DNA uptake	NT	0	0
Pseudogene	comEC	DNA uptake	NT	2	1.12359550561798
Missing	comEC	DNA uptake	NT	1	0.561797752808989
Present	comEC	DNA uptake	NT	174	97.752808988764
Unascertainable	comEC	DNA uptake	T	0	0
Pseudogenized by MGE/AMR	comEC	DNA uptake	T	0	0
Pseudogene	comEC	DNA uptake	T	0	0
Missing	comEC	DNA uptake	T	0	0
Present	comEC	DNA uptake	T	318	100
Unascertainable	comF	DNA uptake	NT	0	0
Pseudogenized by MGE/AMR	comF	DNA uptake	NT	0	0
Pseudogene	comF	DNA uptake	NT	1	0.561797752808989
Missing	comF	DNA uptake	NT	0	0
Present	comF	DNA uptake	NT	177	99.438202247191
Unascertainable	comF	DNA uptake	T	0	0
Pseudogenized by MGE/AMR	comF	DNA uptake	T	0	0
Pseudogene	comF	DNA uptake	T	0	0
Missing	comF	DNA uptake	T	0	0
Present	comF	DNA uptake	T	318	100
Unascertainable	comM	Recombination	NT	1	0.561797752808989
Pseudogenized by MGE/AMR	comM	Recombination	NT	30	16.8539325842697
Pseudogene	comM	Recombination	NT	25	14.0449438202247
Missing	comM	Recombination	NT	0	0
Present	comM	Recombination	NT	122	68.5393258426966
Unascertainable	comM	Recombination	T	1	0.314465408805031
Pseudogenized by MGE/AMR	comM	Recombination	T	20	6.28930817610063
Pseudogene	comM	Recombination	T	33	10.377358490566
Missing	comM	Recombination	T	0	0
Present	comM	Recombination	T	264	83.0188679245283
Unascertainable	dprA	Recombination	NT	0	0
Pseudogenized by MGE/AMR	dprA	Recombination	NT	0	0
Pseudogene	dprA	Recombination	NT	1	0.561797752808989
Missing	dprA	Recombination	NT	1	0.561797752808989
Present	dprA	Recombination	NT	176	98.876404494382
Unascertainable	dprA	Recombination	T	1	0.314465408805031
Pseudogenized by MGE/AMR	dprA	Recombination	T	0	0
Pseudogene	dprA	Recombination	T	0	0
Missing	dprA	Recombination	T	1	0.314465408805031
Present	dprA	Recombination	T	316	99.3710691823899
Unascertainable	fimT	DNA uptake	NT	0	0
Pseudogenized by MGE/AMR	fimT	DNA uptake	NT	0	0
Pseudogene	fimT	DNA uptake	NT	2	1.12359550561798
Missing	fimT	DNA uptake	NT	0	0
Present	fimT	DNA uptake	NT	176	98.876404494382
Unascertainable	fimT	DNA uptake	T	0	0
Pseudogenized by MGE/AMR	fimT	DNA uptake	T	0	0
Pseudogene	fimT	DNA uptake	T	0	0
Missing	fimT	DNA uptake	T	0	0
Present	fimT	DNA uptake	T	318	100
Unascertainable	pilA	DNA uptake	NT	0	0
Pseudogenized by MGE/AMR	pilA	DNA uptake	NT	0	0
Pseudogene	pilA	DNA uptake	NT	0	0
Missing	pilA	DNA uptake	NT	0	0
Present	pilA	DNA uptake	NT	178	100
Unascertainable	pilA	DNA uptake	T	0	0
Pseudogenized by MGE/AMR	pilA	DNA uptake	T	0	0
Pseudogene	pilA	DNA uptake	T	0	0
Missing	pilA	DNA uptake	T	0	0
Present	pilA	DNA uptake	T	318	100
Unascertainable	pilB	DNA uptake	NT	0	0
Pseudogenized by MGE/AMR	pilB	DNA uptake	NT	0	0
Pseudogene	pilB	DNA uptake	NT	0	0
Missing	pilB	DNA uptake	NT	0	0
Present	pilB	DNA uptake	NT	178	100
Unascertainable	pilB	DNA uptake	T	0	0
Pseudogenized by MGE/AMR	pilB	DNA uptake	T	0	0
Pseudogene	pilB	DNA uptake	T	0	0
Missing	pilB	DNA uptake	T	0	0
Present	pilB	DNA uptake	T	318	100
Unascertainable	pilC	DNA uptake	NT	0	0
Pseudogenized by MGE/AMR	pilC	DNA uptake	NT	0	0
Pseudogene	pilC	DNA uptake	NT	0	0
Missing	pilC	DNA uptake	NT	0	0
Present	pilC	DNA uptake	NT	178	100
Unascertainable	pilC	DNA uptake	T	0	0
Pseudogenized by MGE/AMR	pilC	DNA uptake	T	0	0
Pseudogene	pilC	DNA uptake	T	0	0
Missing	pilC	DNA uptake	T	1	0.314465408805031
Present	pilC	DNA uptake	T	317	99.685534591195
Unascertainable	pilD	DNA uptake	NT	0	0
Pseudogenized by MGE/AMR	pilD	DNA uptake	NT	0	0
Pseudogene	pilD	DNA uptake	NT	0	0
Missing	pilD	DNA uptake	NT	0	0
Present	pilD	DNA uptake	NT	178	100
Unascertainable	pilD	DNA uptake	T	0	0
Pseudogenized by MGE/AMR	pilD	DNA uptake	T	0	0
Pseudogene	pilD	DNA uptake	T	0	0
Missing	pilD	DNA uptake	T	0	0
Present	pilD	DNA uptake	T	318	100
Unascertainable	pilE	DNA uptake	NT	0	0
Pseudogenized by MGE/AMR	pilE	DNA uptake	NT	0	0
Pseudogene	pilE	DNA uptake	NT	0	0
Missing	pilE	DNA uptake	NT	69	38.7640449438202
Present	pilE	DNA uptake	NT	109	61.2359550561798
Unascertainable	pilE	DNA uptake	T	0	0
Pseudogenized by MGE/AMR	pilE	DNA uptake	T	0	0
Pseudogene	pilE	DNA uptake	T	0	0
Missing	pilE	DNA uptake	T	74	23.2704402515723
Present	pilE	DNA uptake	T	244	76.7295597484277
Unascertainable	pilG	DNA uptake	NT	0	0
Pseudogenized by MGE/AMR	pilG	DNA uptake	NT	0	0
Pseudogene	pilG	DNA uptake	NT	0	0
Missing	pilG	DNA uptake	NT	0	0
Present	pilG	DNA uptake	NT	178	100
Unascertainable	pilG	DNA uptake	T	0	0
Pseudogenized by MGE/AMR	pilG	DNA uptake	T	0	0
Pseudogene	pilG	DNA uptake	T	0	0
Missing	pilG	DNA uptake	T	0	0
Present	pilG	DNA uptake	T	318	100
Unascertainable	pilH	DNA uptake	NT	0	0
Pseudogenized by MGE/AMR	pilH	DNA uptake	NT	0	0
Pseudogene	pilH	DNA uptake	NT	0	0
Missing	pilH	DNA uptake	NT	0	0
Present	pilH	DNA uptake	NT	178	100
Unascertainable	pilH	DNA uptake	T	0	0
Pseudogenized by MGE/AMR	pilH	DNA uptake	T	0	0
Pseudogene	pilH	DNA uptake	T	0	0
Missing	pilH	DNA uptake	T	0	0
Present	pilH	DNA uptake	T	318	100
Unascertainable	pilI	DNA uptake	NT	1	0.561797752808989
Pseudogenized by MGE/AMR	pilI	DNA uptake	NT	0	0
Pseudogene	pilI	DNA uptake	NT	0	0
Missing	pilI	DNA uptake	NT	0	0
Present	pilI	DNA uptake	NT	177	99.438202247191
Unascertainable	pilI	DNA uptake	T	0	0
Pseudogenized by MGE/AMR	pilI	DNA uptake	T	0	0
Pseudogene	pilI	DNA uptake	T	0	0
Missing	pilI	DNA uptake	T	0	0
Present	pilI	DNA uptake	T	318	100
Unascertainable	pilJ	DNA uptake	NT	0	0
Pseudogenized by MGE/AMR	pilJ	DNA uptake	NT	0	0
Pseudogene	pilJ	DNA uptake	NT	0	0
Missing	pilJ	DNA uptake	NT	1	0.561797752808989
Present	pilJ	DNA uptake	NT	177	99.438202247191
Unascertainable	pilJ	DNA uptake	T	0	0
Pseudogenized by MGE/AMR	pilJ	DNA uptake	T	0	0
Pseudogene	pilJ	DNA uptake	T	0	0
Missing	pilJ	DNA uptake	T	1	0.314465408805031
Present	pilJ	DNA uptake	T	317	99.685534591195
Unascertainable	pilM	DNA uptake	NT	0	0
Pseudogenized by MGE/AMR	pilM	DNA uptake	NT	0	0
Pseudogene	pilM	DNA uptake	NT	0	0
Missing	pilM	DNA uptake	NT	0	0
Present	pilM	DNA uptake	NT	178	100
Unascertainable	pilM	DNA uptake	T	0	0
Pseudogenized by MGE/AMR	pilM	DNA uptake	T	0	0
Pseudogene	pilM	DNA uptake	T	0	0
Missing	pilM	DNA uptake	T	0	0
Present	pilM	DNA uptake	T	318	100
Unascertainable	pilN	DNA uptake	NT	0	0
Pseudogenized by MGE/AMR	pilN	DNA uptake	NT	0	0
Pseudogene	pilN	DNA uptake	NT	0	0
Missing	pilN	DNA uptake	NT	0	0
Present	pilN	DNA uptake	NT	178	100
Unascertainable	pilN	DNA uptake	T	0	0
Pseudogenized by MGE/AMR	pilN	DNA uptake	T	0	0
Pseudogene	pilN	DNA uptake	T	0	0
Missing	pilN	DNA uptake	T	0	0
Present	pilN	DNA uptake	T	318	100
Unascertainable	pilO	DNA uptake	NT	0	0
Pseudogenized by MGE/AMR	pilO	DNA uptake	NT	0	0
Pseudogene	pilO	DNA uptake	NT	0	0
Missing	pilO	DNA uptake	NT	0	0
Present	pilO	DNA uptake	NT	178	100
Unascertainable	pilO	DNA uptake	T	0	0
Pseudogenized by MGE/AMR	pilO	DNA uptake	T	0	0
Pseudogene	pilO	DNA uptake	T	0	0
Missing	pilO	DNA uptake	T	0	0
Present	pilO	DNA uptake	T	318	100
Unascertainable	pilP	DNA uptake	NT	0	0
Pseudogenized by MGE/AMR	pilP	DNA uptake	NT	0	0
Pseudogene	pilP	DNA uptake	NT	0	0
Missing	pilP	DNA uptake	NT	0	0
Present	pilP	DNA uptake	NT	178	100
Unascertainable	pilP	DNA uptake	T	0	0
Pseudogenized by MGE/AMR	pilP	DNA uptake	T	0	0
Pseudogene	pilP	DNA uptake	T	0	0
Missing	pilP	DNA uptake	T	0	0
Present	pilP	DNA uptake	T	318	100
Unascertainable	pilQ	DNA uptake	NT	3	1.68539325842697
Pseudogenized by MGE/AMR	pilQ	DNA uptake	NT	1	0.561797752808989
Pseudogene	pilQ	DNA uptake	NT	0	0
Missing	pilQ	DNA uptake	NT	0	0
Present	pilQ	DNA uptake	NT	174	97.752808988764
Unascertainable	pilQ	DNA uptake	T	1	0.314465408805031
Pseudogenized by MGE/AMR	pilQ	DNA uptake	T	0	0
Pseudogene	pilQ	DNA uptake	T	0	0
Missing	pilQ	DNA uptake	T	0	0
Present	pilQ	DNA uptake	T	317	99.685534591195
Unascertainable	pilR	Regulation	NT	0	0
Pseudogenized by MGE/AMR	pilR	Regulation	NT	0	0
Pseudogene	pilR	Regulation	NT	1	0.561797752808989
Missing	pilR	Regulation	NT	0	0
Present	pilR	Regulation	NT	177	99.438202247191
Unascertainable	pilR	Regulation	T	0	0
Pseudogenized by MGE/AMR	pilR	Regulation	T	0	0
Pseudogene	pilR	Regulation	T	0	0
Missing	pilR	Regulation	T	2	0.628930817610063
Present	pilR	Regulation	T	316	99.3710691823899
Unascertainable	pilS	Regulation	NT	0	0
Pseudogenized by MGE/AMR	pilS	Regulation	NT	0	0
Pseudogene	pilS	Regulation	NT	1	0.561797752808989
Missing	pilS	Regulation	NT	0	0
Present	pilS	Regulation	NT	177	99.438202247191
Unascertainable	pilS	Regulation	T	0	0
Pseudogenized by MGE/AMR	pilS	Regulation	T	0	0
Pseudogene	pilS	Regulation	T	0	0
Missing	pilS	Regulation	T	1	0.314465408805031
Present	pilS	Regulation	T	317	99.685534591195
Unascertainable	pilT	DNA uptake	NT	0	0
Pseudogenized by MGE/AMR	pilT	DNA uptake	NT	0	0
Pseudogene	pilT	DNA uptake	NT	0	0
Missing	pilT	DNA uptake	NT	0	0
Present	pilT	DNA uptake	NT	178	100
Unascertainable	pilT	DNA uptake	T	0	0
Pseudogenized by MGE/AMR	pilT	DNA uptake	T	0	0
Pseudogene	pilT	DNA uptake	T	0	0
Missing	pilT	DNA uptake	T	0	0
Present	pilT	DNA uptake	T	318	100
Unascertainable	pilU	DNA uptake	NT	0	0
Pseudogenized by MGE/AMR	pilU	DNA uptake	NT	0	0
Pseudogene	pilU	DNA uptake	NT	0	0
Missing	pilU	DNA uptake	NT	1	0.561797752808989
Present	pilU	DNA uptake	NT	177	99.438202247191
Unascertainable	pilU	DNA uptake	T	0	0
Pseudogenized by MGE/AMR	pilU	DNA uptake	T	0	0
Pseudogene	pilU	DNA uptake	T	0	0
Missing	pilU	DNA uptake	T	0	0
Present	pilU	DNA uptake	T	318	100
Unascertainable	pilV	DNA uptake	NT	0	0
Pseudogenized by MGE/AMR	pilV	DNA uptake	NT	0	0
Pseudogene	pilV	DNA uptake	NT	0	0
Missing	pilV	DNA uptake	NT	68	38.2022471910112
Present	pilV	DNA uptake	NT	110	61.7977528089888
Unascertainable	pilV	DNA uptake	T	0	0
Pseudogenized by MGE/AMR	pilV	DNA uptake	T	0	0
Pseudogene	pilV	DNA uptake	T	0	0
Missing	pilV	DNA uptake	T	74	23.2704402515723
Present	pilV	DNA uptake	T	244	76.7295597484277
Unascertainable	pilW	DNA uptake	NT	0	0
Pseudogenized by MGE/AMR	pilW	DNA uptake	NT	0	0
Pseudogene	pilW	DNA uptake	NT	0	0
Missing	pilW	DNA uptake	NT	0	0
Present	pilW	DNA uptake	NT	178	100
Unascertainable	pilW	DNA uptake	T	0	0
Pseudogenized by MGE/AMR	pilW	DNA uptake	T	0	0
Pseudogene	pilW	DNA uptake	T	0	0
Missing	pilW	DNA uptake	T	1	0.314465408805031
Present	pilW	DNA uptake	T	317	99.685534591195
Unascertainable	pilX	DNA uptake	NT	0	0
Pseudogenized by MGE/AMR	pilX	DNA uptake	NT	0	0
Pseudogene	pilX	DNA uptake	NT	1	0.561797752808989
Missing	pilX	DNA uptake	NT	68	38.2022471910112
Present	pilX	DNA uptake	NT	109	61.2359550561798
Unascertainable	pilX	DNA uptake	T	0	0
Pseudogenized by MGE/AMR	pilX	DNA uptake	T	0	0
Pseudogene	pilX	DNA uptake	T	0	0
Missing	pilX	DNA uptake	T	74	23.2704402515723
Present	pilX	DNA uptake	T	244	76.7295597484277
Unascertainable	pilZ	DNA uptake	NT	0	0
Pseudogenized by MGE/AMR	pilZ	DNA uptake	NT	0	0
Pseudogene	pilZ	DNA uptake	NT	0	0
Missing	pilZ	DNA uptake	NT	0	0
Present	pilZ	DNA uptake	NT	178	100
Unascertainable	pilZ	DNA uptake	T	0	0
Pseudogenized by MGE/AMR	pilZ	DNA uptake	T	0	0
Pseudogene	pilZ	DNA uptake	T	0	0
Missing	pilZ	DNA uptake	T	0	0
Present	pilZ	DNA uptake	T	318	100
Unascertainable	priA	Recombination	NT	0	0
Pseudogenized by MGE/AMR	priA	Recombination	NT	0	0
Pseudogene	priA	Recombination	NT	0	0
Missing	priA	Recombination	NT	0	0
Present	priA	Recombination	NT	178	100
Unascertainable	priA	Recombination	T	0	0
Pseudogenized by MGE/AMR	priA	Recombination	T	0	0
Pseudogene	priA	Recombination	T	0	0
Missing	priA	Recombination	T	0	0
Present	priA	Recombination	T	318	100
Unascertainable	recA	Recombination	NT	0	0
Pseudogenized by MGE/AMR	recA	Recombination	NT	0	0
Pseudogene	recA	Recombination	NT	0	0
Missing	recA	Recombination	NT	0	0
Present	recA	Recombination	NT	178	100
Unascertainable	recA	Recombination	T	0	0
Pseudogenized by MGE/AMR	recA	Recombination	T	0	0
Pseudogene	recA	Recombination	T	0	0
Missing	recA	Recombination	T	0	0
Present	recA	Recombination	T	318	100
Unascertainable	recB	Recombination	NT	0	0
Pseudogenized by MGE/AMR	recB	Recombination	NT	0	0
Pseudogene	recB	Recombination	NT	0	0
Missing	recB	Recombination	NT	0	0
Present	recB	Recombination	NT	178	100
Unascertainable	recB	Recombination	T	0	0
Pseudogenized by MGE/AMR	recB	Recombination	T	0	0
Pseudogene	recB	Recombination	T	0	0
Missing	recB	Recombination	T	1	0.314465408805031
Present	recB	Recombination	T	317	99.685534591195
Unascertainable	recC	Recombination	NT	0	0
Pseudogenized by MGE/AMR	recC	Recombination	NT	0	0
Pseudogene	recC	Recombination	NT	0	0
Missing	recC	Recombination	NT	0	0
Present	recC	Recombination	NT	178	100
Unascertainable	recC	Recombination	T	0	0
Pseudogenized by MGE/AMR	recC	Recombination	T	0	0
Pseudogene	recC	Recombination	T	0	0
Missing	recC	Recombination	T	0	0
Present	recC	Recombination	T	318	100
Unascertainable	recD	Recombination	NT	0	0
Pseudogenized by MGE/AMR	recD	Recombination	NT	0	0
Pseudogene	recD	Recombination	NT	0	0
Missing	recD	Recombination	NT	0	0
Present	recD	Recombination	NT	178	100
Unascertainable	recD	Recombination	T	0	0
Pseudogenized by MGE/AMR	recD	Recombination	T	0	0
Pseudogene	recD	Recombination	T	0	0
Missing	recD	Recombination	T	0	0
Present	recD	Recombination	T	318	100
Unascertainable	recF	Recombination	NT	0	0
Pseudogenized by MGE/AMR	recF	Recombination	NT	0	0
Pseudogene	recF	Recombination	NT	0	0
Missing	recF	Recombination	NT	0	0
Present	recF	Recombination	NT	178	100
Unascertainable	recF	Recombination	T	0	0
Pseudogenized by MGE/AMR	recF	Recombination	T	0	0
Pseudogene	recF	Recombination	T	0	0
Missing	recF	Recombination	T	0	0
Present	recF	Recombination	T	318	100
Unascertainable	recG	Recombination	NT	0	0
Pseudogenized by MGE/AMR	recG	Recombination	NT	0	0
Pseudogene	recG	Recombination	NT	0	0
Missing	recG	Recombination	NT	0	0
Present	recG	Recombination	NT	178	100
Unascertainable	recG	Recombination	T	0	0
Pseudogenized by MGE/AMR	recG	Recombination	T	0	0
Pseudogene	recG	Recombination	T	0	0
Missing	recG	Recombination	T	0	0
Present	recG	Recombination	T	318	100
Unascertainable	recJ	Recombination	NT	0	0
Pseudogenized by MGE/AMR	recJ	Recombination	NT	0	0
Pseudogene	recJ	Recombination	NT	0	0
Missing	recJ	Recombination	NT	0	0
Present	recJ	Recombination	NT	178	100
Unascertainable	recJ	Recombination	T	0	0
Pseudogenized by MGE/AMR	recJ	Recombination	T	0	0
Pseudogene	recJ	Recombination	T	0	0
Missing	recJ	Recombination	T	1	0.314465408805031
Present	recJ	Recombination	T	317	99.685534591195
Unascertainable	recN	Recombination	NT	0	0
Pseudogenized by MGE/AMR	recN	Recombination	NT	0	0
Pseudogene	recN	Recombination	NT	0	0
Missing	recN	Recombination	NT	0	0
Present	recN	Recombination	NT	178	100
Unascertainable	recN	Recombination	T	0	0
Pseudogenized by MGE/AMR	recN	Recombination	T	0	0
Pseudogene	recN	Recombination	T	0	0
Missing	recN	Recombination	T	0	0
Present	recN	Recombination	T	318	100
Unascertainable	recO	Recombination	NT	0	0
Pseudogenized by MGE/AMR	recO	Recombination	NT	0	0
Pseudogene	recO	Recombination	NT	0	0
Missing	recO	Recombination	NT	0	0
Present	recO	Recombination	NT	178	100
Unascertainable	recO	Recombination	T	0	0
Pseudogenized by MGE/AMR	recO	Recombination	T	0	0
Pseudogene	recO	Recombination	T	0	0
Missing	recO	Recombination	T	0	0
Present	recO	Recombination	T	318	100
Unascertainable	recR	Recombination	NT	0	0
Pseudogenized by MGE/AMR	recR	Recombination	NT	0	0
Pseudogene	recR	Recombination	NT	0	0
Missing	recR	Recombination	NT	0	0
Present	recR	Recombination	NT	178	100
Unascertainable	recR	Recombination	T	0	0
Pseudogenized by MGE/AMR	recR	Recombination	T	0	0
Pseudogene	recR	Recombination	T	0	0
Missing	recR	Recombination	T	1	0.314465408805031
Present	recR	Recombination	T	317	99.685534591195
Unascertainable	recX	Recombination	NT	0	0
Pseudogenized by MGE/AMR	recX	Recombination	NT	0	0
Pseudogene	recX	Recombination	NT	0	0
Missing	recX	Recombination	NT	0	0
Present	recX	Recombination	NT	178	100
Unascertainable	recX	Recombination	T	0	0
Pseudogenized by MGE/AMR	recX	Recombination	T	0	0
Pseudogene	recX	Recombination	T	0	0
Missing	recX	Recombination	T	0	0
Present	recX	Recombination	T	318	100
Unascertainable	ruvA	Recombination	NT	1	0.561797752808989
Pseudogenized by MGE/AMR	ruvA	Recombination	NT	0	0
Pseudogene	ruvA	Recombination	NT	0	0
Missing	ruvA	Recombination	NT	0	0
Present	ruvA	Recombination	NT	177	99.438202247191
Unascertainable	ruvA	Recombination	T	0	0
Pseudogenized by MGE/AMR	ruvA	Recombination	T	0	0
Pseudogene	ruvA	Recombination	T	0	0
Missing	ruvA	Recombination	T	0	0
Present	ruvA	Recombination	T	318	100
Unascertainable	ruvB	Recombination	NT	0	0
Pseudogenized by MGE/AMR	ruvB	Recombination	NT	0	0
Pseudogene	ruvB	Recombination	NT	0	0
Missing	ruvB	Recombination	NT	0	0
Present	ruvB	Recombination	NT	178	100
Unascertainable	ruvB	Recombination	T	0	0
Pseudogenized by MGE/AMR	ruvB	Recombination	T	0	0
Pseudogene	ruvB	Recombination	T	0	0
Missing	ruvB	Recombination	T	0	0
Present	ruvB	Recombination	T	318	100
Unascertainable	sbcC	Recombination	NT	0	0
Pseudogenized by MGE/AMR	sbcC	Recombination	NT	0	0
Pseudogene	sbcC	Recombination	NT	0	0
Missing	sbcC	Recombination	NT	0	0
Present	sbcC	Recombination	NT	178	100
Unascertainable	sbcC	Recombination	T	0	0
Pseudogenized by MGE/AMR	sbcC	Recombination	T	0	0
Pseudogene	sbcC	Recombination	T	0	0
Missing	sbcC	Recombination	T	0	0
Present	sbcC	Recombination	T	318	100
Unascertainable	sbcD	Recombination	NT	0	0
Pseudogenized by MGE/AMR	sbcD	Recombination	NT	0	0
Pseudogene	sbcD	Recombination	NT	0	0
Missing	sbcD	Recombination	NT	0	0
Present	sbcD	Recombination	NT	178	100
Unascertainable	sbcD	Recombination	T	0	0
Pseudogenized by MGE/AMR	sbcD	Recombination	T	0	0
Pseudogene	sbcD	Recombination	T	0	0
Missing	sbcD	Recombination	T	0	0
Present	sbcD	Recombination	T	318	100
Unascertainable	ssb	Recombination	NT	1	0.561797752808989
Pseudogenized by MGE/AMR	ssb	Recombination	NT	0	0
Pseudogene	ssb	Recombination	NT	0	0
Missing	ssb	Recombination	NT	1	0.561797752808989
Present	ssb	Recombination	NT	176	98.876404494382
Unascertainable	ssb	Recombination	T	0	0
Pseudogenized by MGE/AMR	ssb	Recombination	T	0	0
Pseudogene	ssb	Recombination	T	0	0
Missing	ssb	Recombination	T	0	0
Present	ssb	Recombination	T	318	100
