# Supplementary material for: Intragenomic conflicts with plasmids and chromosomal mobile genetic elements drive the evolution of natural transformation within species
Source: PLoS Biol. 2024 Oct 14;22(10):e3002814. doi: 10.1371/journal.pbio.3002814 (PMC11472951; doi:10.1371/journal.pbio.3002814)
Supplement: S13 Data — S13A Data. Protein-encoding genes involved in natural transformation in Legionella pneumophila. S13B Data. sncRNA genes involved in natural transformation in Legionella pneumophila. S13C Data. Protein-encoding genes involved in natural transformation in Acinetobacter baumannii. (XLSX) [file pbio.3002814.s013.xlsx]

## Sheet: Data_S13_a
Legionella pneumophila protein-encoding genes
Name	Gembase	NCBI tag	Transformation step	Title	Author	Journal	Year
comEA	LEPN001.0321.00093.C001_00876	WP_010946546.1	DNA uptake	Transposon Insertion Sequencing in a Clinical Isolate of Legionella pneumophila Identifies Essential Genes and Determinants of Natural Transformation	Hardy et al.	Journal of Bacteriology	2021
comEC	LEPN001.0321.00093.C001_00689	WP_010946363.1	DNA uptake	Transposon Insertion Sequencing in a Clinical Isolate of Legionella pneumophila Identifies Essential Genes and Determinants of Natural Transformation	Hardy et al.	Journal of Bacteriology	2021
comF	LEPN001.0321.00093.C001_02312	WP_014844481.1	DNA uptake	Transposon Insertion Sequencing in a Clinical Isolate of Legionella pneumophila Identifies Essential Genes and Determinants of Natural Transformation	Hardy et al.	Journal of Bacteriology	2021
djlA	LEPN001.0321.00093.C001_02322	WP_014844489.1	Regulation	Transposon Insertion Sequencing in a Clinical Isolate of Legionella pneumophila Identifies Essential Genes and Determinants of Natural Transformation	Hardy et al.	Journal of Bacteriology	2021
gspH, fimT	LEPN001.0321.00093.C001_00695	WP_010946369.1	DNA uptake	Transposon Insertion Sequencing in a Clinical Isolate of Legionella pneumophila Identifies Essential Genes and Determinants of Natural Transformation	Hardy et al.	Journal of Bacteriology	2021
lpp1976	LEPN001.0321.00093.C001_02000	WP_011214246.1	DNA uptake	Transposon Insertion Sequencing in a Clinical Isolate of Legionella pneumophila Identifies Essential Genes and Determinants of Natural Transformation	Hardy et al.	Journal of Bacteriology	2021
lpp1977	LEPN001.0321.00093.C001_02001	WP_011214247.1	DNA uptake	Transposon Insertion Sequencing in a Clinical Isolate of Legionella pneumophila Identifies Essential Genes and Determinants of Natural Transformation	Hardy et al.	Journal of Bacteriology	2021
lpp1978	LEPN001.0321.00093.C001_02002	WP_011214248.1	DNA uptake	Transposon Insertion Sequencing in a Clinical Isolate of Legionella pneumophila Identifies Essential Genes and Determinants of Natural Transformation	Hardy et al.	Journal of Bacteriology	2021
lpp3030	LEPN001.0321.00093.C001_03073	WP_014844990.1	DNA uptake	Transposon Insertion Sequencing in a Clinical Isolate of Legionella pneumophila Identifies Essential Genes and Determinants of Natural Transformation	Hardy et al.	Journal of Bacteriology	2021
pilA2	LEPN001.0321.00093.C001_01914	WP_011214168.1	DNA uptake	Transposon Insertion Sequencing in a Clinical Isolate of Legionella pneumophila Identifies Essential Genes and Determinants of Natural Transformation	Hardy et al.	Journal of Bacteriology	2021
pilB	LEPN001.0321.00093.C001_01491	WP_011213804.1	DNA uptake	Transposon Insertion Sequencing in a Clinical Isolate of Legionella pneumophila Identifies Essential Genes and Determinants of Natural Transformation	Hardy et al.	Journal of Bacteriology	2021
pilM	LEPN001.0321.00093.C001_00994	WP_011213353.1	DNA uptake	Transposon Insertion Sequencing in a Clinical Isolate of Legionella pneumophila Identifies Essential Genes and Determinants of Natural Transformation	Hardy et al.	Journal of Bacteriology	2021
pilN	LEPN001.0321.00093.C001_00995	WP_010946663.1	DNA uptake	Transposon Insertion Sequencing in a Clinical Isolate of Legionella pneumophila Identifies Essential Genes and Determinants of Natural Transformation	Hardy et al.	Journal of Bacteriology	2021
pilO	LEPN001.0321.00093.C001_00996	WP_011213355.1	DNA uptake	Transposon Insertion Sequencing in a Clinical Isolate of Legionella pneumophila Identifies Essential Genes and Determinants of Natural Transformation	Hardy et al.	Journal of Bacteriology	2021
pilP	LEPN001.0321.00093.C001_00997	WP_011213356.1	DNA uptake	Transposon Insertion Sequencing in a Clinical Isolate of Legionella pneumophila Identifies Essential Genes and Determinants of Natural Transformation	Hardy et al.	Journal of Bacteriology	2021
pilQ	LEPN001.0321.00093.C001_00998	WP_011213357.1	DNA uptake	Transposon Insertion Sequencing in a Clinical Isolate of Legionella pneumophila Identifies Essential Genes and Determinants of Natural Transformation	Hardy et al.	Journal of Bacteriology	2021
pilT	LEPN001.0321.00093.C001_02019	WP_011214261.1	DNA uptake	Transposon Insertion Sequencing in a Clinical Isolate of Legionella pneumophila Identifies Essential Genes and Determinants of Natural Transformation	Hardy et al.	Journal of Bacteriology	2021
pilU	LEPN001.0321.00093.C001_02303	WP_015961424.1	DNA uptake	Transposon Insertion Sequencing in a Clinical Isolate of Legionella pneumophila Identifies Essential Genes and Determinants of Natural Transformation	Hardy et al.	Journal of Bacteriology	2021
pilX	LEPN001.0321.00093.C001_00692	WP_010946366.1	DNA uptake	Transposon Insertion Sequencing in a Clinical Isolate of Legionella pneumophila Identifies Essential Genes and Determinants of Natural Transformation	Hardy et al.	Journal of Bacteriology	2021
pilV	LEPN001.0321.00093.C001_00694	WP_010946368.1	DNA uptake	Transposon Insertion Sequencing in a Clinical Isolate of Legionella pneumophila Identifies Essential Genes and Determinants of Natural Transformation	Hardy et al.	Journal of Bacteriology	2021
pilW	LEPN001.0321.00093.C001_01515	WP_011213826.1	DNA uptake	Transposon Insertion Sequencing in a Clinical Isolate of Legionella pneumophila Identifies Essential Genes and Determinants of Natural Transformation	Hardy et al.	Journal of Bacteriology	2021
pilY1	LEPN001.0321.00093.C001_00691	WP_011213223.1	DNA uptake	Transposon Insertion Sequencing in a Clinical Isolate of Legionella pneumophila Identifies Essential Genes and Determinants of Natural Transformation	Hardy et al.	Journal of Bacteriology	2021
pilZ	LEPN001.0321.00093.C001_01368	WP_010947130.1	DNA uptake	Transposon Insertion Sequencing in a Clinical Isolate of Legionella pneumophila Identifies Essential Genes and Determinants of Natural Transformation	Hardy et al.	Journal of Bacteriology	2021
pmrA	LEPN001.0321.00093.C001_01266	WP_011213604.1	Regulation	The PmrA/PmrB Two-Component System of Legionella pneumophila Is a Global Regulator Required for Intracellular Replication within Macrophages and Protozoa	Al-Khodor et al.	Infection & immunity	2009
pmrB	LEPN001.0321.00093.C001_01265	WP_011213603.1	Regulation	The PmrA/PmrB Two-Component System of Legionella pneumophila Is a Global Regulator Required for Intracellular Replication within Macrophages and Protozoa	Al-Khodor et al.	Infection & immunity	2009
comM	LEPN001.0321.00093.C001_00649	WP_011213198.1	Recombination	ComM is a hexameric helicase that promotes branch migration during natural transformation in diverse Gram-negative species	Nero et al.	Nucleic Acids Research	2018
recA	LEPN001.0321.00093.C001_01781	WP_010947527.1	Recombination	Transposon Insertion Sequencing in a Clinical Isolate of Legionella pneumophila Identifies Essential Genes and Determinants of Natural Transformation	Hardy et al.	Journal of Bacteriology	2021
recF	LEPN001.0321.00093.C001_00003	WP_011212649.1	Recombination	A matter of background:DNA repair pathways as a possible cause for the sparse distribution of CRISPR-Cas systems in bacteria	Bernheim et al.	Philosophical transactions B	2018
recG	LEPN001.0321.00093.C001_02039	WP_011214279.1	Recombination	A matter of background:DNA repair pathways as a possible cause for the sparse distribution of CRISPR-Cas systems in bacteria	Bernheim et al.	Philosophical transactions B	2018
recJ	LEPN001.0321.00093.C001_01429	WP_011213747.1	Recombination	A matter of background:DNA repair pathways as a possible cause for the sparse distribution of CRISPR-Cas systems in bacteria	Bernheim et al.	Philosophical transactions B	2018
recN	LEPN001.0321.00093.C001_02919	WP_015961834.1	Recombination	A matter of background:DNA repair pathways as a possible cause for the sparse distribution of CRISPR-Cas systems in bacteria	Bernheim et al.	Philosophical transactions B	2018
recO	LEPN001.0321.00093.C001_01010	WP_011213368.1	Recombination	A matter of background:DNA repair pathways as a possible cause for the sparse distribution of CRISPR-Cas systems in bacteria	Bernheim et al.	Philosophical transactions B	2018
recQ	LEPN001.0321.00093.C001_00935	WP_010946603.1	Recombination	A matter of background:DNA repair pathways as a possible cause for the sparse distribution of CRISPR-Cas systems in bacteria	Bernheim et al.	Philosophical transactions B	2018
recR	LEPN001.0321.00093.C001_02844	WP_011216607.1	Recombination	A matter of background:DNA repair pathways as a possible cause for the sparse distribution of CRISPR-Cas systems in bacteria	Bernheim et al.	Philosophical transactions B	2018
recX	LEPN001.0321.00093.C001_01780	WP_010947526.1	Recombination	A matter of background:DNA repair pathways as a possible cause for the sparse distribution of CRISPR-Cas systems in bacteria	Bernheim et al.	Philosophical transactions B	2018
dprA	LEPN001.0321.00093.C001_02683	WP_015961700.1	Recombination	Transposon Insertion Sequencing in a Clinical Isolate of Legionella pneumophila Identifies Essential Genes and Determinants of Natural Transformation	Hardy et al.	Journal of Bacteriology	2021
rnr	LEPN001.0321.00093.C001_00108	WP_011212748.1	Regulation	Loss of RNase R Induces Competence Development in Legionella pneumophila	Charpentier et al.	Journal of Bacteriology	2008
rocC	LEPN001.0321.00093.C001_01678	WP_050584029.1	Regulation	Silencing of natural transformation by an RNA chaperone and a multitarget small RNA	Attaiech et al.	PNAS	2016
rpoS	LEPN001.0321.00093.C001_01258	WP_011213596.1	Regulation	Small regulatory RNA and Legionella pneumophila	Faucher et Shuman	frontiers in Microbiology	2011
ruvA	LEPN001.0321.00093.C001_01262	WP_011213600.1	Recombination	ComM is a hexameric helicase that promotes branch migration during natural transformation in diverse Gram-negative species	Nero et al.	Nucleic Acids Research	2018
ruvB	LEPN001.0321.00093.C001_01546	WP_011213854.1	Recombination	ComM is a hexameric helicase that promotes branch migration during natural transformation in diverse Gram-negative species	Nero et al.	Nucleic Acids Research	2018
ssb	LEPN001.0321.00093.C001_00425	WP_011213016.1	Recombination	Bacterial transformation: distribution, shared mechanisms and divergent control	Johnston et al.	Nature Reviews Microbiology	2014
gspH, fimT	LEPN001.0321.00093.C001_01395	WP_011213715.1	DNA uptake

## Sheet: Data_S13_b
Legionella pneumophila sncRNA
ID	Start	Stop	Strand	Sequence	Grapple prediction	Family	Title	Author	Journal	Year
lpr0069	3303401	3303482	-	AGACGATGCTTAGGCATCTCCTCAGCCCGAACGTACCCTGGGTATCGACGGGCTGTTATATCCTCTTTAGCCATAACTCACG	non-functional	RIBOSWITCH	Small Regulatory RNA and Legionella pneumophila	Faucher et al.	Frontiers in Microbiology	2011
lpr0001	18080	18214	+	ATGCCGTCTCAAAGCCTTGTATGGAATTTAATGTTTCTTGCCAAGGCTTCGAGACGATGCTTACGCATCTCCTCAGCCCGAACGAACCCTGGATATCGACAGCTTCTTATATAATCGTAATCCATAACTCACGTT	functional	RF00023	Small Regulatory RNA and Legionella pneumophila	Faucher et al.	Frontiers in Microbiology	2011
lpr0002	33166	33516	+	GATTGGACTCTAAGCTGTTGGTGCGATGTTTACAATAGCAGCAGCAACTAAGGCTGCTGCTGGAATGGTCAACAACCAGGAGTAGAATATCCTGCGTAAAACTTTCCAGTGGGCGCCACCTATGCCACTGATTAGCCCAACTCCCGCAATGGAGCCAGTGACCGTATGGGTGGTTGAGACAGGTACTCCAAATTCTGTTGCAGCGAAAATGGTAATGGCTGCTCCTGTTTCAGCAGCACAACCCTTCAGGGTGTTAAGTTTGGTAATTTTAGTTCCCATGGTATGCACAATCCTCCAGCCACCAGCCAAAGTCCCCAGACTAATTACCCCATGACATGAAATGACGACCCA	functional	MIRNA	Small Regulatory RNA and Legionella pneumophila	Faucher et al.	Frontiers in Microbiology	2011
lpr0005	51182	51416	-	GAGTCATTATAATGGAATGTAAATGCAATCAATGTGGTATGGGCGTAAAAAATTTAACCTGCAGTAAATGTGACGCATTGTTGGTTAGTGGCACCATAGTCAAAAATGATGGGAATAAAGTTCAAGTAGCAAAATGCCCCAACGGATGCGGTCAAATCAAATCACCTGTTTGCTGCGGCCACGACATGGCGTGCTCAGTTTGATTATTTAAAATCAGTTAAGGATAGGAAACCTC	non-functional	CD-BOX	Small Regulatory RNA and Legionella pneumophila	Faucher et al.	Frontiers in Microbiology	2011
lpr0041	2013524	2013751	-	AGCTATGATTGCTGCTGCTAGTTGTCTAGCATTATTTTTAACTGGATGTGGTGAGGGCTCGAAGCCTGCAGATACAAAGACTGATCAACAACAGCAACAACAACCAACTGATCAGCAACAACAAGGTGGTGAAAATACTGGAAATAACCAAGCCCAACCTTCTACTGAAGGCCAAGGCCAGTAAGATTAATTTCAGTGTTATTTATAAATTATCAAAAAACCCCATAG	non-functional	RF00001	Small Regulatory RNA and Legionella pneumophila	Faucher et al.	Frontiers in Microbiology	2011
lpr0037	1425122	1425478	+	TGATGATCATATAGATGATTTAAATCAAAAAAAGAAAATCAGGCGTATGCTTGAGGATAGGCTTGAACGTAAGCGTCTAAAAGAAGAGTTCAAAGACGATTTTGATGAGCTAAGTGGTGAATTTGATTGGGATGAACTGGATAAATAACTTCATTCTCTTAATCTTGCTGCTGACATCATAGTATTTTCAAGCAAAGTGACAATAGTCATTGGGCCAACTCCCCCTGGAACAGGTGTGATCCAGGCTACTTTTTCGACTGCCTTCTTAAAATCAATATCACCCCTGATACTGCCATCGGGCAAACGATGCATTCCTACATCAATCACTACTTGATGCTCTCTGAGCCAGTCAGTGGC	functional	RF00004	Small Regulatory RNA and Legionella pneumophila	Faucher et al.	Frontiers in Microbiology	2011
lpr0003	45316	45539	+	GGCTAATGTCCGTTCCAGATTCCCTTTATCACTCTCAATAACGGCCAGATGCAAAGGCGTGTTTGTTGGTACCTGATCGTCATAGCTTTCTTTACTGGGGAGGCTCATTGCGCAAAAGGATGGCAAAATTTCTCTCAAGAAAGACAGAGCGCTGTCGTGCGATGGTTCTTCATGATAGAGTGAAAAAAAAGCGTCAAGAGCATCTGGTTGATTGAGGAGTGGAT	functional	HACA-BOX	Small Regulatory RNA and Legionella pneumophila	Faucher et al.	Frontiers in Microbiology	2011
lpr0039	1869698	1869948	-	TAACTATCAAGGAAGTAATACTATGAAAAAATCAACAATGGCAGTAGCCACTCTGTTAGCTGCTTTATCAACAGCACCTATGGTTTCCGTAGCTTATGCTGATGATACTTCAAATACAACAACTTCTAGCTGTACTGGTTGTAAAGGATGCAAGGGCTGCAACGGTTGCAAAGGCTGTGGCGGTTGTGGTGGCTGCGGTGGTTGCAGTGGTGATTAATAAGTAATATTTTCTATAAAGAGGTAGTGTTAAC	non-functional	RF00019	Small Regulatory RNA and Legionella pneumophila	Faucher et al.	Frontiers in Microbiology	2011
lpr0023	753084	753379	+	CGTGAGTGATGGATAAGGATTATAAAACCAGTTGATATCCAAGGTTCGTTCGGGCAGAGGAGCTGCATAAGCATCGTCTCGAAGCCTTGGCGCACAACATTAAATCCCGTACAAGGCTTCGAGACGGCATAAATGCCTCCTCAGCCCGAACGATTCGAGGTGACAACTGATCTTATCCATAACTCACATTATTTCATGAATACCAAACGAGATATGGTGAACCTGGGCAAAGAACTTTATTTGTGATTCTTTAAATACAAGTCCTGTATTATTGGCTTCTCTTTAATGCTGTTCGG	functional	RF00436	Small Regulatory RNA and Legionella pneumophila	Faucher et al.	Frontiers in Microbiology	2011
lpr0056	2768934	2769061	+	CTCGAAGCCTAGTATCGGATTTCATGTTTCATGCCAGGGCTTCGAGACAATGCTTATGCATCTCCTCAGCCTGAGTGTTCCCTGGGTATCGACTGGTTGATATATCATCTTTATCCATAACTCACGTT	non-functional	CD-BOX	Small Regulatory RNA and Legionella pneumophila	Faucher et al.	Frontiers in Microbiology	2011
lpr0010	341341	341434	+	AAGCCTACAAAGGGTAGGAAACCTGAAGCTCTACATAAATCTCCACAGTGTCTTTCAGTTGCGGCTCAGAAACCGGGAAGTCGTTGCCTGTACT	non-functional	HACA-BOX	Small Regulatory RNA and Legionella pneumophila	Faucher et al.	Frontiers in Microbiology	2011
lpr0025	825265	825408	-	GAGCCAACTATCACTTCATGATCCACAACGGCACTGTGATTGATGATACATCCCTCACCCACCTGACATTCAGGGCCGAGTATTGCCTGTGCTGCAATAAAGGAGCCTGCACCGAGCCTCGCTGATTTCGCAATAATGGCAGCC	non-functional	RF00485	Small Regulatory RNA and Legionella pneumophila	Faucher et al.	Frontiers in Microbiology	2011
lpr0034	1333886	1334233	+	AGCCAGATGATTTTATCTGGTGAGGCTACGCTTTATTTTTTAAAGCCTCGTTAAAGTACTTAAGAGCATGTTTATAGAAACCTGAGAGTTTGACATAAAATCCGGTAATTTTATAGTCTACTGCCGAGTCAAAAAGTACAGCTGTTCCAAATCTAAAATGAATGGAGAAGGTGGCTGACTTGAGGACGAGTGTAAGTTAAAGAGAATGGTCTGAAGCGATCTTGCTTCGGAGTGCAGCGTCGAACTCTTAGGCTTATCCACGTATGCAATCCCCCCAAAAAGCATCAGTCTCCTGTTGTTATATGCTCATTAAGTTTCTCAGATATAAAGTATTTGTATGTCAACTCA	functional	RF00023	Small Regulatory RNA and Legionella pneumophila	Faucher et al.	Frontiers in Microbiology	2011
lpr0053	2564056	2564155	-	TGATTTTATTAAAGTGATCATTGTGATGGATTTGCACCAGAGGCAGAACAGTTCGGGGTACCTTCATTTTTTTAGTCGGGGCAATGACTTTGGCAAGGCC	functional	HACA-BOX	Small Regulatory RNA and Legionella pneumophila	Faucher et al.	Frontiers in Microbiology	2011
lpr0008	262101	262297	+	GTTACCCTTGATGCATTTTACCCATAAGAAGTCATGACAGTGAACTACAAAACAGACAAGGATAATCAGGAAGCGTTTTTACTTTGTCGCTTTGCTACCTCAAGAATTGTATACTGGCAATTCTGTAACATTACCAATCATGTCATTGTCATGACGGGGTGTCGCTAAAACTTGAGACATGTAAAGTATTAAAATAC	non-functional	HACA-BOX	Small Regulatory RNA and Legionella pneumophila	Faucher et al.	Frontiers in Microbiology	2011
lpr0072	3374990	3375092	+	CAAGAATTGTTACACAGTGAGGCTGAACCTCAAGCATTCCACCCTGCACATAGTATATGTCCTGTGTACCACCTTGCAAAGTAATTCTAACTTCACCCGGCCT	non-functional	RF00177	Small Regulatory RNA and Legionella pneumophila	Faucher et al.	Frontiers in Microbiology	2011
lpr0004	45714	45904	+	TAAGATCAGGAATACCAAGATTCTTGGTGATTAATAAATGAGCAATGGCAGGAATGAAATCGCTGGGCGTTGCCTGGGTTAACCCAAACAGTTCAAAAAGAAGAATCCATTCATCGTATTGCTCAAATACGCCATCCCCCTGGTAAATTTGCAGAGGAGGCACTTTCGTTATGTTAGTATATCGTTCCAGT	non-functional	RF00029	Small Regulatory RNA and Legionella pneumophila	Faucher et al.	Frontiers in Microbiology	2011
lpr0063	2981411	2981537	-	ATAATGCAGTTAATGAGCAACGCAGAAATGTTTGCAAAGCAGCAATAAAATGAAAGAATCGGCTTGGGCAAAAGTTCTATTTAATCAAGGTCAAATAATTAGATACAAATCGATGAGGGTGGTGATA	non-functional	RF00028	Small Regulatory RNA and Legionella pneumophila	Faucher et al.	Frontiers in Microbiology	2011
lpr0032	1215182	1215340	-	TTTGCAAAAAAACATCCTGGAATAACCATTGGTGAAAATAGCAAGCCAAAATCACAAAGAAAACCTAAAAAATAATCACCATTAAGTAATTGGTTTGAGGCTGCATTTTATACAAAAAAAAGACCATGTTACCTTTAAAATAGCTCTCTAAAATAGGCC	functional	RIBOSWITCH	Small Regulatory RNA and Legionella pneumophila	Faucher et al.	Frontiers in Microbiology	2011
lpr0070	3338797	3338909	-	ATACCAATAGACAGTGTTAGCGCTAGCACTGAGGAAGCTGACGTTCAGGACGGCAGTAGTGAAAGCGGCCTTTCCTCAAGCAGCAGTTCAGGTGGTTAAAAAGAAAAGGGTTC	non-functional	MIRNA	Small Regulatory RNA and Legionella pneumophila	Faucher et al.	Frontiers in Microbiology	2011
lpr0022	753083	753291	-	GTTTGGTATTCATGAAATAATGTGAGTTATGGATAAGATCAGTTGTCACCTCGAATCGTTCGGGCTGAGGAGGCATTTATGCCGTCTCGAAGCCTTGTACGGGATTTAATGTTGTGCGCCAAGGCTTCGAGACGATGCTTATGCAGCTCCTCTGCCCGAACGAACCTTGGATATCAACTGGTTTTATAATCCTTATCCATCACTCACGT	non-functional	HACA-BOX	Small Regulatory RNA and Legionella pneumophila	Faucher et al.	Frontiers in Microbiology	2011
lpr0047	2358599	2358694	-	TTCTATAAAGTCAAGAATAAAAACTTGAGGATTGAATCTTAGGGTGGTTTGTATTTGGGGCAAAATATAATTTGGATTTTCTATTAAGGAGGTGGT	non-functional	MIRNA	Small Regulatory RNA and Legionella pneumophila	Faucher et al.	Frontiers in Microbiology	2011
lpr0024	816590	816705	-	CGATTATCCATAGGTTTTTCTTGTTAATTGGATAAATCCGTTATTATATTAAACCGTTCATGCTGAGGAAGTGCGAAGCACCATCTTGAAGCAAGAATGGCCCGATGGGAAAATCC	functional	RF00004	Small Regulatory RNA and Legionella pneumophila	Faucher et al.	Frontiers in Microbiology	2011
lpr0046	2317451	2317603	+	AGTAACTGAAGGAGTACTTGATGCTACATAGCAAAAAAACCGTTTTTGTAAGGCAACATTGGAGAAAGCTATACAGCGATCCCATTTATGTTCGGTCTTACTGGCGGTCACCTCCTAGTAGGTAAACTCTACTAAAGGCATTTGCGCCACCCA	non-functional	RF00036	Small Regulatory RNA and Legionella pneumophila	Faucher et al.	Frontiers in Microbiology	2011
lpr0018	662203	662439	+	GGGCTTGTGTGATTACTTGCGTATCAGGCATGCCCTTGGGAGATACAATCCACTGATGAATCAGGGCAAAGCCACACCCGGCAATGAAGAACAGGACAATGGGATATCTTGGTGTGATATAAAAGAGTAAAGGAATCGCAATAGTTAGATAAATATTATAGGTATAGGCATAAAGTACGCCTATTAAAAAGCAAAAAATTTCCATTTCAAATTAAGTTGGACTTTCCCTTACTGGCA	non-functional	RF00485	Small Regulatory RNA and Legionella pneumophila	Faucher et al.	Frontiers in Microbiology	2011
lpr0065	3095189	3095277	+	TATCTGTTAATTGCTCTTTTTCCTCCTGAGTGTATTTATCAGTCATTTTAACATACATCAAAGAAGCAACGTATTCATCAATATCGCCT	non-functional	RF00036	Small Regulatory RNA and Legionella pneumophila	Faucher et al.	Frontiers in Microbiology	2011
lpr0066	3099914	3099986	+	TAGCCGGTATTCGGAGTTTGCATCGGTTTGGTAAGCCATGACAGCCCCCTAGCCGAAACAGTGCTCTACCCCC	non-functional	RF00020	Small Regulatory RNA and Legionella pneumophila	Faucher et al.	Frontiers in Microbiology	2011
lpr0021	744637	744929	+	GGTAAAAAGGTAAGCTATCAAATTCAATTGTAGCCTTGGTTTATCGTGATGCCGCTATCTACATGAACAAGGTTAAGATAGAAAAGCAGATGGTAATGGCTAGACGGAGGCAATTGTTCAAGTGCTGTCTTTTTCACTTCGGCTAGTCAACATTGTTTTCCTGACTGGCTATGAAATTTTTAAACCCTTTTAGAGAAAGTGACTTCTTAACCGCCACCTTTTTAGTAACATCAAGGAAGTCACGTCACAATTAGCTCAAATTTCAGCAAGGTTTCCTTTTGTTTCTAGCCAGA	functional	RF00023	Small Regulatory RNA and Legionella pneumophila	Faucher et al.	Frontiers in Microbiology	2011
lpr0060	2921311	2921667	+	TCTATTTAACATGAGTTTTACCGATAAGGATTGTACGAGAACCTGCCAATATCCAGGGTCTGTTCAGGCTGAGGAGATACATAAGCATCGCCTCGAAGCCTTGTCACGGAATATGAAATCCCGTACAAGGGGCTTCGAGACGGCATAAATGCCTCCTCAGCCCAAACGGTTCGAAATAACAACTGACCTTATCATAACTTCACATCATTTAAATCGTGTTTTGGGCAGAACAGCACATTCAAAACTCAATCCCTGATGATGCCTTCAGCTCAAATCAATTCAAAATCAGTTGTTCAGGACCACAGACATGTTTGCAGCGCGACAATAAATAGATAAGGATTATACGAGAGCCTGGCT	functional	RF00023	Small Regulatory RNA and Legionella pneumophila	Faucher et al.	Frontiers in Microbiology	2011
lpr0051	2432864	2432952	+	AAACCGTTTGAAATACGAGGTTCTCTCACTCAGGAATAAGTGGGAGTTCAGCACGTCTTTGGCATTGGAAGCAATCTTAATCCGGGAAG	non-functional	RF00003	Small Regulatory RNA and Legionella pneumophila	Faucher et al.	Frontiers in Microbiology	2011
lpr0059	2877260	2877374	+	TTTTGATTTGGATTACTTTGCGCAATGAGCAAGGAAAATGCGGCTAAGCTTTTTCCTATGATCTGAGAACAAAATGATTCCATTGGGGTACTGATTAACATCGCCCAAGCTCGCC	non-functional	MIRNA	Small Regulatory RNA and Legionella pneumophila	Faucher et al.	Frontiers in Microbiology	2011
lpr0012	369457	369510	-	GTTGGCAAGCTCGCAACGGCATCAATTTGATTTGCGTTGTATACCTTCCCGCCA	functional	RF00436	Small Regulatory RNA and Legionella pneumophila	Faucher et al.	Frontiers in Microbiology	2011
lpr0006	74729	74969	-	CTTTTCTTCTAAGATTTAATACGTGTTTACAATCAATCCCAGGTACTTTCAATAAGGCACTGACTCTTGAAGCAATAGGAACAAAATATTCAAAACCTGGAATGACTGCATCTATAGACATATGCTGCTGTAATGTACCAGCAAGCTCCAATACACTGTTATTATTTGCAGTATCTATATTGATATTCAGTGCAGCCTGATTTAAAAACTCCTCAGGCACCACTCTAAAATCACTGTTGGC	non-functional	CD-BOX	Small Regulatory RNA and Legionella pneumophila	Faucher et al.	Frontiers in Microbiology	2011
lpr0038	1444509	1444737	-	GTAAATGTGGTATTTCTCGTCCTAACCTGAGAAAGTGGTACAGACGCTATCTAAAGGCTGGTATCGATGGATTAAATGATGAAAGCAAAAAGCCTCATTTATTTCCAGGGAAGTTAAATTCAGAGCTGATTAAACTAACTCTTGATTTGCGTATCAGTCGTAATTTGGGCGCCAGGGGTATCCAAGCTGAATTGGTTAGATTGCCCAAATGTCCACTTTCTTTAGCGAG	non-functional	RF00230	Small Regulatory RNA and Legionella pneumophila	Faucher et al.	Frontiers in Microbiology	2011
lpr0067	3284621	3284705	+	TTAATCACAAGCAGCTTATAGATTAAGCCATAGAGAGTTCATGTCAGGGTTTTAGGATAATAGAAAGGGCCAATCAGTGTGTCGC	non-functional	RF00019	Small Regulatory RNA and Legionella pneumophila	Faucher et al.	Frontiers in Microbiology	2011
lpr0042	2013722	2013773	+	GCTAGACAACTAGCAGCAGCAATCATAGCTAAACGATTCATAATCACTCTCC	non-functional	HACA-BOX	Small Regulatory RNA and Legionella pneumophila	Faucher et al.	Frontiers in Microbiology	2011
lpr0028	871409	871501	-	CTCGGTACCATTGAGACTCGTTATTTTCCGAGTGTATTAGCCTTCGACATTACAGAATTACCATTGTCTTCTATGTATTCAATACAAGATTCA	non-functional	RF00230	Small Regulatory RNA and Legionella pneumophila	Faucher et al.	Frontiers in Microbiology	2011
lpr0044	2122901	2122994	-	AAGATAATTGGCTAATTCATCGAAATCCCTGGAATTGCGAGTATACCCATGCACACAAATAACTGTAGGTAACTCTGGTTCAAAGATACCCCAT	functional	MIRNA	Small Regulatory RNA and Legionella pneumophila	Faucher et al.	Frontiers in Microbiology	2011
lpr0071	3351555	3351860	+	ATGTCATTACCAGTATTGAAGTGATAAGAACCTTCTAATTTGAAGCCCCAATCCCACTCATGGTCAACATCATGCCAATGCCGCCAGCCACCAACTTGGGTGAAACCATTGTAGCCCCAATCAGCATCATAGATTGGTTGCAAATATAGTGCGGTGATACCAATATCCCATGCAGTTCTTTCGCAAGGAACAGTTACATTACCTGGGGTGCAAACTGGTCCCATGGTTCCAGCAAACACTGCACCGCTTCCTAAGGCGAGTACTGCCACTGCTGTTTTTTTCAAACTAAACATGCCTTGTCTCCAC	non-functional	RF00004	Small Regulatory RNA and Legionella pneumophila	Faucher et al.	Frontiers in Microbiology	2011
lpr0049	2389117	2389440	-	CCACATTATTCCATGCAAGCAATGAAAAGCCTTAGTGCGAGCATCAATAGCAAGAGATTGATTTTTATGGATAACGTGAGTTATGGATAAGACAGCCATTATTTTGAATCGTTCGGGCTGAGGAGGCATTTATGCCGTCTCGAAGCCTTGTATGGAATTTAATGTTTCTTGCCAAGGCTTCGAGACGATGCTTACGCATCTCCTCAGCCCAAACGGACTCTGGATATTGACTGCTTCTTATATAATCCTTATCCAGAACCCACATCAGATAAATCTGAAACAGGGCATTAAAAATCAATCTTTTGCTATTGATGCTCGCAGGCA	functional	RF00020	Small Regulatory RNA and Legionella pneumophila	Faucher et al.	Frontiers in Microbiology	2011
lpr0058	2867415	2867524	-	AAAGATTGATTGTTAAATCGTACGGTACTCATGATGAGCGCCCCAATACATCGCCACGAACACTATTGGCGATTGCAGCTACTTTCTGAATGTCCTCTTCATTGGCGCCC	non-functional	RF00020	Small Regulatory RNA and Legionella pneumophila	Faucher et al.	Frontiers in Microbiology	2011
lpr0057	2862083	2862349	+	GCTTGCTTTTTTTATTTTAGCTTTTTCAGCCCTGAGCTGGGTGGTAGGTAGGCAATACTAACACTCCAACCCCCAGCTGAGTCTGGGGGTTTTTGATACCCAAGATCCCCAGTCTAATAAGGGGGTTGGGTACAAAAGAGGAGTGTGAACGATGAACCATCAATGTCAAATTCATCATCCATCTAAAGCGCTTTCTGGCTTGAGGAGGATACGATGAGTTATTCCATCTTAAAAAAACTGCCACCAATAGAAAAAATTATCCGGGAA	non-functional	RF00375	Small Regulatory RNA and Legionella pneumophila	Faucher et al.	Frontiers in Microbiology	2011
lpr0014	413345	413495	+	CGAGGGGGCATTTATGATGCCTCGCGAAGCCTTGTATGAAATTTAATGATTCTTGCCGGGGCTTCGAGAAGATGCTCATGTATCTTCTCAGCCCAAACGGTCCCTGGATATCGATTGCTTTTTATATAATCGCTATCCATAACTCACGTTA	non-functional	MIRNA	Small Regulatory RNA and Legionella pneumophila	Faucher et al.	Frontiers in Microbiology	2011
lpr0009	291705	291852	+	CTGGCTGCATGAAGCGGTTTTTTCAAGACAAAACCTCCCTTGGCGCCAGAGGGAACAATGACTGCGTTTTTTACCTTCTGCGCTTTCATAAGTCCTAAAATCTCGGTTCGAAAATCTTCTGGCCGATCGGACCAGCGAATACCGCCGC	functional	HACA-BOX	Small Regulatory RNA and Legionella pneumophila	Faucher et al.	Frontiers in Microbiology	2011
lpr0036	1385926	1386008	+	AGGTGGCACCCAAGTGCCTTGTAGTTTCATGGTGTCACGATGATTAATTTGGGCTGTCAGTGCGTTGATGATGGAGTGGCACA	functional	MIRNA	Small Regulatory RNA and Legionella pneumophila	Faucher et al.	Frontiers in Microbiology	2011
lpr0048	2360881	2360970	+	GGACTGCCTAGCGCTGCCTGACACAACAGTGACGAAATCGTGCCGTAACAGTGACCGTTTGTAGTGTATTTGTGGCAGTTCTAGGCAGTA	functional	CD-BOX	Small Regulatory RNA and Legionella pneumophila	Faucher et al.	Frontiers in Microbiology	2011
lpr0016	532155	532291	-	TTTCAAGCTGAGGTGCAAGTGCCTTAATCGAATATTCAAAACGCACTTGATCATTCCCTTTACCGGTGGCTCCATGTGCAACGGCATTTACTTGCTCCGTCAAAGCAATTTCAACAAGCTTTTGAGCAATTAGTGGC	functional	RF00028	Small Regulatory RNA and Legionella pneumophila	Faucher et al.	Frontiers in Microbiology	2011
lpr0020	685864	686010	-	TCGCATTATTATCGCTCACCGCCATCGTCACGCTCGGACCGTCGTCATCAAACTTCACATTGCCGCCCAAATCCAAAGACGCACTGGCGGTCGCCGTGTCCCCATCCCCATCCGTCGTCACTGCGGTGGCGTTCAAAAAGACCAGGC	non-functional	RF00485	Small Regulatory RNA and Legionella pneumophila	Faucher et al.	Frontiers in Microbiology	2011
lpr0035	1355444	1355695	-	GTATGGTTATATAACAATGTATTTCCATGTAATGAAAAAGCAATAAAACCCTTTATTTATAAGAAATTGATTTGCATAGAGACACATGGAGATATATCGGGATATTTATTAAATCCCCCTCCTAAGGGGCAGGTCGCAGGTTCGAATCCTGCCCGGGACGCCATTTATTAAAGGGTCTATTCCAAAGAAACTTACAAGATTATACAATTTAATAAATCGGAGCTTTAAAAATATTGTAACCTAAAGCACCCT	non-functional	RF00005	Small Regulatory RNA and Legionella pneumophila	Faucher et al.	Frontiers in Microbiology	2011
lpr0061	2921081	2921870	-	ATCTGAGTTTGATAATTAAAAGAAAGACTAGCCTCATATTACAAAATGTAATGCGGGGCTCTTCCAACGTAACGTTATCTTGAGTCGTTTGGGCTGAGGAGGCATTTATGCTGTCTCGAAGCCTTGTATGAGATTTAATATTTCGTGCCAGGGCTTCGAGACGATGCTTATGCATCTCCTCAGCCTGAACGAACCCTGGATATAGCCAGGCTCTCGTATAATCCTTATCTATTTATTGTCGCGCTGCAAACATGTCTGTGGTCCTGAACAACTGATTTTGAATTGATTTGAGCTGAAGGCATCATCAGGGATTGAGTTTTGAATGTGCTGTTCTGCCCAAAACACGATTTAAATGATGTGAAGTTATGATAAGGTCAGTTGTTATTTCGAACCGTTTGG…	non-functional	RF00177	Small Regulatory RNA and Legionella pneumophila	Faucher et al.	Frontiers in Microbiology	2011
lpr0050	2418506	2418574	-	CATGGATGCAATCAGGATTGGCCAAGATTTGCTGAATGATGCGGGCAGCAGCAATTTCATCGACATTAG	non-functional	RF00468	Small Regulatory RNA and Legionella pneumophila	Faucher et al.	Frontiers in Microbiology	2011
lpr0030	1102961	1103162	+	ATTTCAGGATTTGGATTAACTTCATGCACTCAAACACAACCTGCTTCTGGAGCACATTCTGAAAGTGGCCATAATAAAGGTTCGGGTGGAAACGCTCAGCATGAGCATGATTATTATAACGACTAGAATTAGGAATAAAAGTGATAATAAATGCTTGGGTATTAGGCATGTTTGTTGTTTTTCTCATTATTTTATTCAGTCT	non-functional	RF00230	Small Regulatory RNA and Legionella pneumophila	Faucher et al.	Frontiers in Microbiology	2011
lpr0029	1046144	1046275	-	GGTTTTGAGTTATCTCCTGCCGGAACAGGATTTCCATTAGCATCCAAATATCGAATCTTAGGTAACTGGGTAGCCGTTAAGGGGATTAATTCATAGGGTCTTTTATAGTAATCATATTCCAGCAGTGGCTCG	non-functional	RF00019	Small Regulatory RNA and Legionella pneumophila	Faucher et al.	Frontiers in Microbiology	2011
lpr0054	2574715	2574935	-	TACTGAAAAACCGTACGGTATCCTTTTGATTTTGATCATGCTCGTTAATCTTATCTAATGATTGGAACTCATCGAAACAGTCTAAAAATTTGCTTGCTGTGCTAATTGCCATCAAAAAGGTAGATAAGGAGACTGCGATACCCAAGAGAGGATCACAAAAAGTTAAGGGGATACCTACTGATACACAGGCTACATAACTAAAAAATGCTGCAGTAGCCCAG	non-functional	RF00230	Small Regulatory RNA and Legionella pneumophila	Faucher et al.	Frontiers in Microbiology	2011
lpr0007	262033	262199	-	GGTAGCAAAGCGACAAAGTAAAAACGCTTCCTGATTATCCTTGTCTGTTTTGTAGTTCACTGTCATGACTTCTTATGGGTAAAATGCATCAAGGGTAACTTGCCTGCTTCCTGCCAAGGTACCCTGATGCATATTGAGTTCCCAACATTTTTTACGATAAAGCGATC	functional	RF00028	Small Regulatory RNA and Legionella pneumophila	Faucher et al.	Frontiers in Microbiology	2011
lpr0064	3068327	3068413	-	CAAGTGGTTTAACCATAGCGGTTAACCTCGCATTGCATGGCTTGAATGAACCCCTTCATTCGGGCCATTTCTAAGTTTTAAAGGGTG	non-functional	MIRNA	Small Regulatory RNA and Legionella pneumophila	Faucher et al.	Frontiers in Microbiology	2011
lpr0052	2548822	2549075	-	TTGTTTGCCAACAGATATGTTCCTTAGGTAACTGTTCATGGGGTATGTGATTAAGGAATATTAGGTCCTATGTCTTTCCCGCGAAGGCGGGAATCTATCCATAAAGCTAGCACAAGGGTTGATTTTTAGTTAGCTTCCCGCCTTCGCGGGAAAGACAACTCAAATAAATAGGCTTATAAACAGAAAAATTTGCATACCCCGTGTAAAGGTTACTTCCTTAGTAAGAGCGTGGTGTAAAAGGCATCCTAGAGCCC	non-functional	RF00005	Small Regulatory RNA and Legionella pneumophila	Faucher et al.	Frontiers in Microbiology	2011
lpr0011	360391	360467	-	TCACAGATAACTTAATCAACCACCTACGCACCCTTTACGCCCAGTAATTCCGATTAACGCTCGCACCCTCCGTATTA	non-functional	RF00177	Small Regulatory RNA and Legionella pneumophila	Faucher et al.	Frontiers in Microbiology	2011
lpr0045	2233172	2233311	-	ACTCGATATCCCGGGTCCGTTTGGGGCAGGGAGATGTGTAAGCATCCTCTCAAAGCCTAAGCATGAAATATTACATTCCATACTAGGCTTCGAGATGGCATAAATGTCTCCTCAGCGTGAGCGATTCAAGATAACGGCTG	functional	RF00177	Small Regulatory RNA and Legionella pneumophila	Faucher et al.	Frontiers in Microbiology	2011
lpr0026	837669	837871	+	ATATAAACTCAATTGATTAGTGTAATTTTTAATCTGTGGGTGAAAATTAAGCACGACCGGGGTTAGTATAGGTCGTAAAGAAAAGTAGTTTAAATAGGCTGCATCGTAAAGGCAATTAGAAAAAAAGCTACAAACCAAGTCACAAGCTAACAATGATTCTTCAACTAATTGAGTCGACAAAATTTTCCATTCTAATCCAGATG	non-functional	RF00019	Small Regulatory RNA and Legionella pneumophila	Faucher et al.	Frontiers in Microbiology	2011
lpr0040	2003691	2003953	-	GACGTTTTCGGCAAACGTAAATGACTAAAAGAGAGTTGCTGCTGGTTTTTGCTATCGATGTAGGCTATTACTGTTGTATCCTCCTAAAGTATGGAACAAAATTTTATTCTTTAGATCGTGACTGAAAGGATGTATTGGGAATATGAATGGTCGATGAGCTACAGTTAAAAGTTATGTATGATGGAAATAGATCAGGCAGCATTCTCCTAATCGACTAAATCATGAAGTGGTCAATCCAATTTGCACATCCCAGTTAAGCCCCT	non-functional	RF00026	Small Regulatory RNA and Legionella pneumophila	Faucher et al.	Frontiers in Microbiology	2011
lpr0027	861363	861601	-	TGGAAAATTAGTACAATAACCAGTTTTCCGCTCCCTCACGGTCGCGGCTCAGATGATTAATCAGATTATTAAATGGAATTATGGCTAAAACCGAGCCACGACCATAAGGGAGTGCAAATGGAATTATGGCTAAAACCGAGCCGCGACCATAAGGGAGTGCAAATGGAATTATAGTCAAAACCGAGCTACGACCATAAGGGAGTGCAAATGGAATTATAGTCAAAACCGAGCCGCGACCG	non-functional	RF00005	Small Regulatory RNA and Legionella pneumophila	Faucher et al.	Frontiers in Microbiology	2011
lpr0019	662451	663193	+	ATTGAATCCTTTGTGTAAAGAATTTTTTACAGTATTAACCGGGATTCCAGCATTCTGGTTGCGCATTAGCGGAGGAATCTACTGCTGTTTTTACATTGGCCTGGTTAATTGACATGCTGGCACACTCGGTATCTTTGGCTTGAGTTCCAACAGGGGTTGCAGTTAAGGTATACGTTGTGGCTGTCAGGTTTGAAATATTGATAGTATAGTACCCGTTCGGCGTTGTTTGAGGAAATGCTGGTAAGGCGCCACACGCCGCAGCATAAGAAAAATTCTGTGAATAACAGCGTTCTAAAATAATTTGATCTTGTGTCAATGTGGCGTGAGCATCGGCACGACGGGATTTTTGGATATATTGTAAATAGGATGGATAGGCAATTGAAACCAGAATGCCCATAA…	non-functional	RF00177	Small Regulatory RNA and Legionella pneumophila	Faucher et al.	Frontiers in Microbiology	2011
lpr0033	1330454	1330562	-	GCCGAAGCCAAACCAAAAGAAACTGCGACCGTCATTGAGCGTTTGGCAAACGCTTTATTTCGCCCCCGCAAAAGAAAATAGGCGCTTATGGATAAGACAAACATGGCTC	functional	RF00620	Small Regulatory RNA and Legionella pneumophila	Faucher et al.	Frontiers in Microbiology	2011
lpr0055	2768903	2769045	-	AAAGATGATATATCAACCAGTCGATACCCAGGGAACACTCAGGCTGAGGAGATGCATAAGCATTGTCTCGAAGCCCTGGCATGAAACATGAAATCCGATACTAGGCTTCGAGATAATGACTGATTTTATCCATAGCTCGCGTT	non-functional	RF00436	Small Regulatory RNA and Legionella pneumophila	Faucher et al.	Frontiers in Microbiology	2011
lpr0043	2040383	2040499	+	TGCTCATTATGATTGCAAATAGTCCTGTTGCATAAACGAGCTTATTCTGCTGATAGGCTATTCTCCCTGTCTAAAAGGGAAAATCATAGGCGCGTCTCTATTAATCGTTGGTCCACT	non-functional	RF00003	Small Regulatory RNA and Legionella pneumophila	Faucher et al.	Frontiers in Microbiology	2011
lpr0017	539616	539866	+	GAAAACGCGGTCAAAGGCAGCATCAGAGTTAGGGCATAAACCAATGCCAAAGTACTGGAAAAAAGTTTCTTAATAACCATAGCGATCTCCTCAGATGCAAGGCCATGAAATTAGCCACCTGCGTATTTTTTTATGCAATTTAAATGCCAGCGGCTAAGCTTTAAGACAACCAGTCTAACGGATTGACCGCTTTTCCTCTTTGTCTTATTTCAAAGTATAGACCGTTTTGCTTAATTCCACCGGTATGGCCT	non-functional	CD-BOX	Small Regulatory RNA and Legionella pneumophila	Faucher et al.	Frontiers in Microbiology	2011
lpr0031	1135190	1135290	-	CCAATAGGTTCCTCGTTGGTAAAGCTTAAAGCGATAATGGAACACGCCTCCCGGAGGAATTGGTTTTTGACTCACCTCATCCACCCCGTCCATTTGCCAAG	functional	RIBOZYME	Small Regulatory RNA and Legionella pneumophila	Faucher et al.	Frontiers in Microbiology	2011
lpr0068	3294905	3295056	+	TTGCATTGATCACTTATCCCCATTTTCTGTGGATAACTCTGTGAATACACTCTGGTTATACACTAAAATCCAGCACTTCAAAGGATGCTTGTTCTTTTTGCAAAGCGTTCTAAACAATAATCAGGGGATTTGGGGGGTACGATAGATACTAC	non-functional	RF00019	Small Regulatory RNA and Legionella pneumophila	Faucher et al.	Frontiers in Microbiology	2011
lpr0015	425602	425773	-	CATTTGACTAATGGTCTGAGCATGCAAGCTGGTGTGGTGGGTAGGACACCTTGGCTCTCCGACTCGGGCATAAAGCAAGCGCAAATAGTCATAAATTTCGGTAATGGTGCCTACCGTGGATCGGGGATTATGAGAGGTAGCCTTTTGTTCTATAGAAATCGCCGGGGAGAGC	non-functional	RF00036	Small Regulatory RNA and Legionella pneumophila	Faucher et al.	Frontiers in Microbiology	2011
lpr0013	411825	412167	+	TTTGGTAAAACGTTATTTTCTTTAAGGATTCATCACATGGAGTTTGATTATATTATTGTTAGTGATGGTAGCCCAGGATAGGCTTTTGCTTCCAGGTTAAGTGCCGATCCCATCAATAAATTATTGTTGCTGGAAGCGGAAGATAGCCTATTTCTGGAAATGCCAATCCGCTTGCAATGAGAATCGCAGAACAATTATCACACTATATTCTAATTCTTCGTGAGAGCCTCCTATTCTAAATGGAATTTGGGCGGTAAAGAGTAACACTGTAAACTAGTCTATACTTGAAATTATAATGAAGTTGCTTGGGTTTTGAATTAATTATGCATCAAAAGAAGCGGTC	non-functional	RF00023	Small Regulatory RNA and Legionella pneumophila	Faucher et al.	Frontiers in Microbiology	2011
lpr0062	2948692	2948783	+	ATCCATTGCAATGGGTATAATATGATATTTCTCGGAATCCAGGTGTTTTAGAACCGATGCGGCAGAAACCAATGACACTTCATGCTCGCCTG	functional	RF00177	Small Regulatory RNA and Legionella pneumophila	Faucher et al.	Frontiers in Microbiology	2011
ID_1	1944585	1944961	-	TTGAAGTCAGAGTCGGTCAGGCAATCGCTCTTTGCCTAACAGCAAGGGGAGGAAAGTCCGGGCTCCATAGGGCAGAGTGCCAGGTAACTCCTGGGAGGTGTGAGCCTACGGAAAGTGCCACAGAAAATATACCGCCCACTTTTCCTTTGGGAATCGTAGGTAAGGGTGAAATGGTGCGGTAAGAGCGCACCGCGCGATTGGTAACAGTCGTGGCAGGGAAAACCCCACTCGGAGCAAGACCAAATAGGAATCCATTTGACTGCAAGGTCCTAACGTATGGCCCATACGGGATTCGGGTAGGTCGCTTGAGGCATGTGGTGACGCATGTCCCAGATGAATGGTTGCCCACGACAGAACCCGGCTTATCGACCGACTCT	functional	RIBOZYME	Small Regulatory RNA and Legionella pneumophila	Faucher et al.	Frontiers in Microbiology	2011
ID_2	1299544	1300014	+	TGTTCAATGCGAAAAAACATAATTGATTAAAATTAAGGAAGAAACAATGAACTCATGGAACAGTGTTGTTTTTTTAAAAACTAAAAATGCCTGGTCAGATTCTGCTGCAATAGCAAAGATGAATGGTGTTCAAAGCCTTTGGTCTACCTCTGGAGACTGGGACTGGTGTATAAAACTTGACTCCAAGCACTCAAGCCCTGAGGAAACTGCTTTGTTTGTTAAAAATTTAAGAAATGCCGATTGGGTTGCAGAAACCAAAACCAGTTGGTGGAAAGAAGTTGCTGTAAAGTAATTTAATAAGATGAATTGTTTGGGAAATTATAATGGTATTTTATAATTTCCCATTTAGTCATGAGCGATTCCAAGGTGGAAACTCTTGACGACTGAATTCAAACAATA…	functional	RF00177	Small Regulatory RNA and Legionella pneumophila	Faucher et al.	Frontiers in Microbiology	2011
ID_3	951610	951822	-	ATAGACGGCAATCATTGTTCAGCCAACAGTACAATTTTGGAGGCCAGATTGAGAGTGTGGTGAGCAAGCTCAGCCTAGACTGAGAAGCCAAAAGCACTCCGGAGGAATCCACAGTTTTAAACAGGACTGCACTCAATCTTGCTGTCTATAACATACTAACACCATGGGGCGTATTCAATACGCCCTTTTTATTGGTTCATTCCTCGCTTGTCC	non-functional	RF00019	Small Regulatory RNA and Legionella pneumophila	Faucher et al.	Frontiers in Microbiology	2011
ID_4	80859	81037	+	CCCGATGGGTACCGGATTTTGAACCCTTAGGTTCAAGTGGGCAGCGAATGCATCGGTTCAGGCTTCCCACTCTATTGGTGGGCTTGCTCAACGCCGATAACAGGATGCTTCCCTGGCTGTGAGTGTTGGTTCTAAAATCACTCGCCATCGGGTTAATTAGATTATAACACTAACCTGGT	non-functional	HACA-BOX	Small Regulatory RNA and Legionella pneumophila	Faucher et al.	Frontiers in Microbiology	2011
ID_5	3339164	3339463	-	GCTTAATTATGATAAATTACAAAACGATAAAATGGAGATATGGCCTCATTGCGCTCTTTGCTTTAGGGGTATCAGGATGTTATTTTGACGGGACAAGCCCTCAAGAAAGAGGGTATTCTTACCAGGAAAATAGCATGCCATCCAGTGGAGGACAAACCACCGCTAGCAATCAATCCCAGCCGCAACAAAAAAGCTATGCGTCAAAGGATACCTCTCAAAAATCTACTCCTGGGCCAAAGCGAACCGCTGCACCCCAACTCCCGGTAATTCAATAAAAAGAGTTTTACTTATTATCCCTCA	non-functional	RF00005	Small Regulatory RNA and Legionella pneumophila	Faucher et al.	Frontiers in Microbiology	2011
ID_6	6884	7272	-	AATGACGAAGACAATGCCACTTCTTAATTGAGAAATTTCTTACATATTACTGCTCATTATACTCGATGACATATACTGCCAATTGGTTATACTAAAAACATACAGGGATGACATGGATATGTCTGACAGGAAGTCAACTAAGGGACCAGTACAAAGGATGTACTTCGCTGCAAGGACGCAGCACTTATTCTCCAATTTACCAGTATACCTCTTTGATTTTTTTCTTTTAAGCAATCAATCAAAAGGCTTTTTTTGAACACATCATCATAGTAGGAAAATAAGTTAAGTCATTGAGTGGACCAGCTATAAGCTAGAGAGGCGTTTGCCACGAGCGAGGCAAACATCACTCCAGTTCAACAATACTATTTGTTTAAATATCAATGTTTTCA	non-functional	RF00029	Small Regulatory RNA and Legionella pneumophila	Faucher et al.	Frontiers in Microbiology	2011
ID_7	2205866	2206262	-	ACCACAAGATTTACAAAAAGTGATTCAAAATTTAAATGCGCAACGTGAATTAACAGAGCGTCAATTGAAAGAGGGCTCTATATCACAAAAAACAGGGCAAGAGGAGATGCAGCGTCTATCAAGCTTGATTGGAGCATATCAGAATAATCTGATGGCAGCATTAGACGATCAACAAAACACTAATTGCCTTAAGTAGCTAATCTTTTTGAGGTATAAAAGGGCAGTCATTTTGATTAATGGCATAATCCACTCATAATCTGAATGGTCATTTACGTGTTGACAGGATTTTGAGTACGCTGTGTCATTCTATGTACCAAGAAAACAGGGATGTTATTTCCTGCCCTATCAATGTATCTGAAGGCTTCCCCAGACCTTTACTTTAAATGATGTTCATGAG	non-functional	RF00036	Small Regulatory RNA and Legionella pneumophila	Faucher et al.	Frontiers in Microbiology	2011
ID_8	1892457	1892718	-	CTTATATGGATATGAGTCGTGCAAATGGATTTGCAATTAGATGGATCTGATTTGTCAGGATGACAATAAGAACGCAAGTTCTTATACGGATGACTGCGAAAAGCCAGGGCTGAGTCCCTGGCTTACTTTTTTATGCTACAAGATAACCTGAGTGAGATAAAAACTTTTTATCAGGGTAATAAGCAAAAACAACCGAACCATTTTTAATGGTATTTATCACCGGTTTTGCCAAGGTTTGTGCTATAGCTGGGCAGCCCCAGGA	non-functional	MIRNA	Small Regulatory RNA and Legionella pneumophila	Faucher et al.	Frontiers in Microbiology	2011
ID_9	413276	413498	-	AAGTAACGTGAGTTATGGATAGCGATTATATAAAAAGCAATCGATATCCAGGGACCGTTTGGGCTGAGAAGATACATGAGCATCTTCTCGAAGCCCCGGCAAGAATCATTAAATTTCATACAAGGCTTCGCGAGGCATCATAAATGCCCCCTCGGCTCAAACAATCCAAGATAACGAGCATCTTATCCATAACTCACGTTAAAAGTAATTAATCCAGAGGCCA	non-functional	RF00230	Small Regulatory RNA and Legionella pneumophila	Faucher et al.	Frontiers in Microbiology	2011
ID_10	3288962	3289278	-	AGTCAATTCATCCGTTTTGGCAATCGTTTTAGCGTTTTCAACACCACTATTCGCTGATGATACGCAATGGATGACAGAGCATAATTTGGTGAAAGGAGTTATCACTTTTCAAGATGATTCGCAAATTCAGGTTTATGCTGCTCAAGCCGATCTTGATAAATTGCAACAGAATCTTGCTAATATTCAATCGGTTGAAGTACAACCTAATCAAACCGACTCTACAACGTCACCAAATCAACAGAGTGAATAACACAGGTCTTGTCCGAGTTAAACGCCATGTGCTGTTTCCAGTTTAGCTCGGGCGTGTGTTTTTTTTG	functional	RF00023	Small Regulatory RNA and Legionella pneumophila	Faucher et al.	Frontiers in Microbiology	2011
ID_11	58945	59217	-	TATATGGCTCGTTTAACAACCTGCGTGCCTCCAATTGTCCAAGACATACAGCAGCAAGTAAAAAACGGGCGTTTAAAATTCAAATGAATTATAAGTATAAAGGAGGAGTTATGTTTAACTTAAAAAGGAATTTAATCAAGTTAGGGGCTCTCAGTATCAGCATTGCTCTATTAGCTGCATGCCATACTGTCAAGGGGACTGTAACAGGAGCTAAACAAGATATTAAAGCAACTGGAAAAGCAATATCAAGAACCATGCAATAAGACGAAAACA	non-functional	RF00005	Small Regulatory RNA and Legionella pneumophila	Faucher et al.	Frontiers in Microbiology	2011
ID_12	2767087	2767724	+	ATTATCAAAACATTCGTGCAAAATACTCTGATGCTATACCCATACCACAAAGAAAATATTTCGAACCCATTCATTCCATAGATTCATTCGCCACATTAGCAGTACGGCCTATTGAAAAACCTCTTTGGCTTGGTGTTCACACAGCAGGTTTTTTGCTGAAAGCGATAATCCACTTAGTAGGGGCATTAGTTCTTTCACCATTTGCTTTGATCTTTGCGGTATGTGTTCCGAGATCCGAATTGAGAGAGCAAACTGTCTCATCATTTAAATCTACTGCTGCCGGATCTATTGTTGCTGCAGGTATGGCTTGTGTTGCATTACTCTCAACTTTAATGTCGCTTATTTTTAATCCGTTGTATCTATTAAGTCGAAGTGCCGCCACAGGAATCGATCATCTTA…	non-functional	RF00177	Small Regulatory RNA and Legionella pneumophila	Faucher et al.	Frontiers in Microbiology	2011
ID_13	3381940	3382225	+	CAGCAGCCAGGCTGCAAGAAAAAATGAGCAATCGTTATAGCGATGGGCTTTCACACAAGCATAATAAAAATCACCTTTCATATCGACAACATTGCAGATCTCATCCATGCAATCAAACGAACAATAACGACGAAGAAAATATTGTAAATGGCTCTACAGGGCTGTTACGTGAGTTTAATTTGAGAAAAATACGAAAACGACTGGATAAAGGTCGATTCCATTGATACAGTATACTTATCCTCCCAGGTTAGCCACTTCCTGGATTGGACGTGCAGCTATTGGCCTG	functional	RF00177	Small Regulatory RNA and Legionella pneumophila	Faucher et al.	Frontiers in Microbiology	2011
ID_14	172820	173374	+	GGGTTTTCCGTAAGTCCTGAAAATATATTCGGTATGCTGGCGGGATTTTGCTTACATGCCGGCATTTTATGTTATAATTAAAGTGTACAGAATGGGGGGCGACCTGGCTTCGACGTGGGTTGCAAAACCGGAAGTGCATGCCGAGAAGGAGATCTCTCGTAAATAAGACTCAATTAAATATAAATGCAAACGATGAAAACTTTGCTGGTGGGGAAGCTATCGCTGCCTAATAAGCACTTTAGTTAAACCATCACTGTGTACTGGCCAATAAACCCAGTATCCCGTTCGACCGAGCCCGCTTATCGGTATCGAATCAACGGTCATAAGAGATAAGCTAGCGTCCTAATCTATCCCGGGTTATGGCGCGAAACTCAGGGAATCGCTGTGTATCATCCTGCC…	non-functional	RF00023	Small Regulatory RNA and Legionella pneumophila	Faucher et al.	Frontiers in Microbiology	2011
ID_15	2057973	2058715	+	GTGTCAATAATGCTATTTGAGGTGGCATTTAAAAATAAAGTGCCAGTATAACTATTCAAGGTATTTTGGTATCATCGAGAATAGATATGGAATTCAACGGGTTAGCTAAGGAGAAAGCTATGAGTACTCGTCGCTTTGATGAATTTGACAATGAAATGGATGATTTTAGTGATGCTGAACCTGTTATAACTGAGGCAAGCCCTTCAACAAAATTGGAAAGACGTAGAAAAATAGAAGATCTGTTGGAGGAAAAGCGGTTAAGAGAAGAACTGGAAGAGTTTGGTTAGTTGGAAGAAAATTGAGCCATATAAATGTCAAACCTTACAGTCTTACCATCAATTGAGGCATCTGGCGGGAGTAATGGTTTTACCTTTTGTGGCCACTTGACTACAACTCTTG…	non-functional	RF00026	Small Regulatory RNA and Legionella pneumophila	Faucher et al.	Frontiers in Microbiology	2011
ID_16	1251493	1251785	-	TTCTTTGGGAAATGTATGTTAAAGACCTTAGGCGGAGCAACCAGGACAGCGGCTCTTGATACTGCGAGAGCAACAGCAACAACAACGGTTGTTCTAGGCACTATGTACCTCTGGGACAGAGTAGCTAAAAATTATGGACTATATGACAAGGAAAATTCCAAGCCAATAAACCTTGATCTGACTAATGACGAATATATGCGCCCTAAAGTTTAAACTAAAAGATTATTTTTGCTCCCAACTATCCTGTTGGGAGTATTTAGCTCTCACTTAAATCAAAATCTGAAATACGCTGC	non-functional	RF00230	Small Regulatory RNA and Legionella pneumophila	Faucher et al.	Frontiers in Microbiology	2011
ID_17	3098063	3098323	+	GAGGGAGGCTTCCCGCTTAGATGCTTTCAGCGGTTATCCCGTCCGAACTTAGCTACCCGGCCATGCCACTGGCGTGACAACCGGTGCACCAGAGGTTCGTCCACTCCGGTCCTCTCGTACTAGGAGCAGCTCCTCTCAATTTTCCTACGCCCACGGCAGATAGGGACCGAACTGTCTCACGACGTTCTAAACCCAGCTCGCGTACCACTTTAAATGGCGAACAGCCATACCCTTGGGACCTGCTTCAGCCCCAGGATGTGA	non-functional	MIRNA	Small Regulatory RNA and Legionella pneumophila	Faucher et al.	Frontiers in Microbiology	2011
ID_18	80800	81013	-	TAACCCGATGGCGAGTGATTTTAGAACCAACACTCACAGCCAGGGAAGCATCCTGTTATCGGCGTTGAGCAAGCCCACCAATAGAGTGGGAAGCCTGAACCGATGCATTCGCTGCCCACTTGAACCTAAGGGTTCAAAATCCGGTACCCATCGGGTTATATCTTCATCAACTGCTCTTTTAATAGCAGGTATTCATCGCGAATTTTAGCTGCCA	non-functional	HACA-BOX	Small Regulatory RNA and Legionella pneumophila	Faucher et al.	Frontiers in Microbiology	2011
ID_19	2647641	2647966	-	ATCAAAGACATTGAAAGCAATAGATACGATCCTGATTGCCCAATTCGGAGAGCTGATAAGTCTCGTGGATTCAGCCAAAAAGCAAGCAGCCAGTTTCAGCTACGAATAAAAGAAGAAGTAAAAGAAGCGTTAGACGACATTCGTAATGAATCTGCCTATAAATTTAATTAACCATTATTTTATCTCTGAGTGTAAGAGATCAGCTCCTTCTTGAAACGACCGTATTTGGTCCATCTTGAACGGAAATAACCATTGGAGTACTGATGATCTGTATATTTCTGAGTTTAATGAAGCCTGACAAGAGGCTTCATTAGTAATAAAACACT	non-functional	RF00230	Small Regulatory RNA and Legionella pneumophila	Faucher et al.	Frontiers in Microbiology	2011
ID_20	151325	151573	-	AGAGGATTTTACAGGTTTTTCAGAATCCGGGATTGATGATGCCATTCAAAATGCCTTAAAAAAAGCAGGTAATCCAACTCATTTTGAAGTCGTTGAAACACTAGGTTCACAAGATAGCCAATCAGATCGACGATATCAGGTAACGCTTAAAACACTGAGTGATTAATCATTAAGTAACGGCAATCATTGGCTAGAAATAAATGACAAAAATTTAATGTCAATTCTGTTTCTATAACTATTATCTAGCTA	functional	RF00029	Small Regulatory RNA and Legionella pneumophila	Faucher et al.	Frontiers in Microbiology	2011
ID_21	172912	173266	-	CTACATGCATAGCCTTGTCTTTTGAATTTAACTGTGGCTCCTCCGACGGGCAGGATGATACACAGCGATTCCCTGAGTTTCGCGCCATAACCCGGGATAGATTAGGACGCTAGCTTATCTCTTATGACCGTTGATTCGATACCGATAAGCGGGCTCGGTCGAACGGGATACTGGGTTTATTGGCCAGTACACAGTGATGGTTTAACTAAAGTGCTTATTAGGCAGCGATAGCTTCCCCACCAGCAAAGTTTTCATCGTTTGCATTTATATTTAATTGAGTCTTATTTACGAGAGATCTCCTTCTCGGCATGCACTTCCGGTTTTGCAACCCACGTCGAAGCCAGGTCGCCCCCCA	non-functional	RF00023	Small Regulatory RNA and Legionella pneumophila	Faucher et al.	Frontiers in Microbiology	2011
ID_22	2250132	2250299	-	CATGTTAAAAACCGGTTTGAGCTGGTTATGGTTGCTACCAAACGAGCAAGGCAAATTGCAGTTCGTGGCGATCAACCCATGGTTGAATGGGAAAATGATAAGCCTACTGTAGTAGCACTTAGGGAAATTGCCGAAGGTTATGTTACAGCGGACATTTTGGATGAAGAT	non-functional	RF00480	Small Regulatory RNA and Legionella pneumophila	Faucher et al.	Frontiers in Microbiology	2011
ID_23	1246437	1246774	-	GTAGGAATAACAAACCTGCTTTTATGGCCATTTTATTATGCCGACTCGAGATGGGGGTTATTTGCATCCATATTCGCTACTTCCGCAGTACTTTATGCTTCTCACGAAGTCGGAGAAAGTAAACGGCCCGTCGAAAATTCAGTGGCGCGACTTGGCCTCTTCCAGCAGCGTGGGGCCAGCAATGCTGAAATTGAAAATGCTTTTAATAATACGGTCACAGGTGCCGCTGCGATATATGATTGGCTTGTTCCTGGCTCTAATGGCCCCAAATAATAAGCATCCTGTCTTATAATAAATTATATTTTTGGGAAGTATTATTTTATCCAAAACCACATCGT	non-functional	RF00023	Small Regulatory RNA and Legionella pneumophila	Faucher et al.	Frontiers in Microbiology	2011
ID_24	3245110	3245283	-	TTGGAGATTATGCTTTTCGCTTGAAAGAGCGCTATGTCGATGATCGCGGGCAACGTTGCCGTGATTACGAATTCAGAGGACGCTCCAACCCCTATCGACATGGTTATTTTACTGTGTGTGATGAGCGTTGATTTGGCTGAAAATACTCTTTCTGTATATTAAATTATCGTCTGC	functional	IRES	Small Regulatory RNA and Legionella pneumophila	Faucher et al.	Frontiers in Microbiology	2011
ID_25	411143	411821	+	CTGTCATCATGTGGAATTTGGTATTTGCCATTATTCGGCCAGACTAAGTTTTAAGGCCGCTAATGGTTTTTAGAGCATGAAAATTATTTTAGGCCTTGATGCTAATTATTAATCCAATTTTGCTGGAATAATGATCAAAGCTCGAAATTCGTTACAGTTAAGGAGCACAAGTGGAAGAGAGTCAACAGTTAAAAGACGCTGGATTAAAAATCACATTACCTCGTATCAAGGTATTGCAAATATTGGAGCAATCAAGAAACCATCATTTGAGTGCAGAAGCAGTCTATAAAGCCTTATTGGAATCGGGTGAGGATGTTGGTTTAGCTACTGTGTATAGAGTTCTTACTCAATTTGAAGCAGCGGGATTAGTATCGAGACATAATTTTGAAGGAGGACACT…	non-functional	RF00019	Small Regulatory RNA and Legionella pneumophila	Faucher et al.	Frontiers in Microbiology	2011
ID_26	3101392	3102688	+	CCAATCCGGACTACGACCGACTTTTAAGGATTTGCTCCAGGTCGCCCCTTCGCCGCCCTCTGTATCGGCCATTGTAGCACGTGTGTAGCCCTACCCGTAAGGGCCATGATGACTTGACGTCATCCCCGCCTTCCTCCGGTTTGTCACCGGCAGTCTCCTTAGAGTCCCCACCATCACATGCTGGCAACTAAGGATAAGGGTTGCGCTCGTTACGGGACTTAACCCAACATCTCACGACACGAGCTGACGACAGCCATGCAGCACCTGTATCAGTGTTCCCGAAGGCACTAATGCATCTCTGCAAAATTCACTGTATGTCAAGGGTAGGTAAGGTTCTTCGCGTTGCATCGAATTAAACCACATGCTCCACCGCTTGTGCGGGCCCCCGTCAATTCCTTT…	-	-	Small Regulatory RNA and Legionella pneumophila	Faucher et al.	Frontiers in Microbiology	2011

## Sheet: Data_S13_c
Acinetobacter baumannii
Name	Apittii_gembase	Abaumannii_gembase	NCBI tag	A.pitti protein id	HMM profile	Transformation step	Title	Author	Journal	Year
chpA	ACPI002.0321.00022.C001_02299			YP_004996531.1		Regulation	Pilus Production in Acinetobacter baumannii Is Growth Phase Dependent and Essential for Natural Transformation	Vesel et Blokesch	Journal of Bacteriology	2021
comC	ACPI002.0321.00022.C001_02677	ACBA002.0321.00243.C001_03183		YP_004996899.1		DNA uptake	Pilus Production in Acinetobacter baumannii Is Growth Phase Dependent and Essential for Natural Transformation	Vesel et Blokesch	Journal of Bacteriology	2021
comE	ACPI002.0321.00022.C001_02676	ACBA002.0321.00243.C001_03182		YP_004996898.1		DNA uptake	Pilus Production in Acinetobacter baumannii Is Growth Phase Dependent and Essential for Natural Transformation	Vesel et Blokesch	Journal of Bacteriology	2021
comEA	ACPI002.0321.00022.C001_03560	ACBA002.0321.00243.C001_00620	WP_002041921.1/WP_005124713.1	YP_004997757.1		DNA uptake	Pilus Production in Acinetobacter baumannii Is Growth Phase Dependent and Essential for Natural Transformation	Vesel et Blokesch	Journal of Bacteriology	2021
comEC	ACPI002.0321.00022.C001_02071	ACBA002.0321.00243.C001_02661	WP_150204959.1	YP_004996315.1		DNA uptake	Pilus Production in Acinetobacter baumannii Is Growth Phase Dependent and Essential for Natural Transformation	Vesel et Blokesch	Journal of Bacteriology	2021
comF	ACPI002.0321.00022.C001_02603	ACBA002.0321.00243.C001_03112		YP_004996825.1		DNA uptake	Pilus Production in Acinetobacter baumannii Is Growth Phase Dependent and Essential for Natural Transformation	Vesel et Blokesch	Journal of Bacteriology	2021
dprA	ACBA002.0321.00140.C001_03530	ACBA002.0321.00243.C001_00176	WP_049590070.1			Recombination	Pilus Production in Acinetobacter baumannii Is Growth Phase Dependent and Essential for Natural Transformation	Vesel et Blokesch	Journal of Bacteriology	2021
fimT	ACPI002.0321.00022.C001_02339	ACBA002.0321.00243.C001_02901	WP_168726697.1/WP_000477151.1	YP_004996571.1		DNA uptake	Deciphering the Multifactorial Nature of Acinetobacter baumannii Pathogenicity	Antunes et al.	PLoS One	2011
pilA					PF00114	DNA uptake	Deciphering the Multifactorial Nature of Acinetobacter baumannii Pathogenicity	Antunes et al.	PLoS One	2011
pilB	ACPI002.0321.00022.C001_03305	ACBA002.0321.00243.C001_00327	WP_150205245.1	YP_004997508.1		DNA uptake	Deciphering the Multifactorial Nature of Acinetobacter baumannii Pathogenicity	Antunes et al.	PLoS One	2011
pilC	ACPI002.0321.00022.C001_03304	ACBA002.0321.00243.C001_00326		YP_004997507.1		DNA uptake	Deciphering the Multifactorial Nature of Acinetobacter baumannii Pathogenicity	Antunes et al.	PLoS One	2011
pilD	ACPI002.0321.00022.C001_03302	ACBA002.0321.00243.C001_00325	WP_150205247.1	YP_004997505.1		DNA uptake	Deciphering the Multifactorial Nature of Acinetobacter baumannii Pathogenicity	Antunes et al.	PLoS One	2011
pilE	ACPI002.0321.00022.C001_02675	ACBA002.0321.00243.C001_03181		YP_004996897.1		DNA uptake	Deciphering the Multifactorial Nature of Acinetobacter baumannii Pathogenicity	Antunes et al.	PLoS One	2011
pilF	ACPI002.0321.00022.C001_03483	ACBA002.0321.00243.C001_00498		YP_004997680.1		DNA uptake	Deciphering the Multifactorial Nature of Acinetobacter baumannii Pathogenicity	Antunes et al.	PLoS One	2011
pilG	ACPI002.0321.00022.C001_02303	ACBA002.0321.00243.C001_02874	WP_000389061.1	YP_004996535.1		DNA uptake	Deciphering the Multifactorial Nature of Acinetobacter baumannii Pathogenicity	Antunes et al.	PLoS One	2011
pilH	ACPI002.0321.00022.C001_02302	ACBA002.0321.00243.C001_02873		YP_004996534.1		DNA uptake	Deciphering the Multifactorial Nature of Acinetobacter baumannii Pathogenicity	Antunes et al.	PLoS One	2011
pilI	ACPI002.0321.00022.C001_02301	ACBA002.0321.00243.C001_02872		YP_004996533.1		DNA uptake	Deciphering the Multifactorial Nature of Acinetobacter baumannii Pathogenicity	Antunes et al.	PLoS One	2011
pilJ	ACPI002.0321.00022.C001_02300	ACBA002.0321.00243.C001_02871		YP_004996532.1		DNA uptake	Deciphering the Multifactorial Nature of Acinetobacter baumannii Pathogenicity	Antunes et al.	PLoS One	2011
pilM	ACPI002.0321.00022.C001_02707	ACBA002.0321.00243.C001_03212	WP_000537769.1	YP_004996929.1		DNA uptake	Deciphering the Multifactorial Nature of Acinetobacter baumannii Pathogenicity	Antunes et al.	PLoS One	2011
pilN	ACPI002.0321.00022.C001_02706	ACBA002.0321.00243.C001_03211	WP_000201223.1	YP_004996928.1		DNA uptake	Deciphering the Multifactorial Nature of Acinetobacter baumannii Pathogenicity	Antunes et al.	PLoS One	2011
pilO	ACPI002.0321.00022.C001_02705	ACBA002.0321.00243.C001_03210	WP_049581056.1	YP_004996927.1		DNA uptake	Deciphering the Multifactorial Nature of Acinetobacter baumannii Pathogenicity	Antunes et al.	PLoS One	2011
pilP	ACPI002.0321.00022.C001_02704	ACBA002.0321.00243.C001_03209	WP_000695065.1	YP_004996926.1		DNA uptake	Deciphering the Multifactorial Nature of Acinetobacter baumannii Pathogenicity	Antunes et al.	PLoS One	2011
pilQ	ACPI002.0321.00022.C001_02703	ACBA002.0321.00243.C001_03208	WP_001017033.1	YP_004996925.1		DNA uptake	Deciphering the Multifactorial Nature of Acinetobacter baumannii Pathogenicity	Antunes et al.	PLoS One	2011
pilR	ACPI002.0321.00022.C001_03205	ACBA002.0321.00243.C001_00234		YP_004997413.1		DNA uptake	Deciphering the Multifactorial Nature of Acinetobacter baumannii Pathogenicity	Antunes et al.	PLoS One	2011
pilS	ACPI002.0321.00022.C001_03206	ACBA002.0321.00243.C001_00235		YP_004997414.1		DNA uptake	Deciphering the Multifactorial Nature of Acinetobacter baumannii Pathogenicity	Antunes et al.	PLoS One	2011
pilT	ACPI002.0321.00022.C001_00168	ACBA002.0321.00243.C001_00887	WP_000220756.1	YP_004994429.1		DNA uptake	Deciphering the Multifactorial Nature of Acinetobacter baumannii Pathogenicity	Antunes et al.	PLoS One	2011
pilU	ACPI002.0321.00022.C001_00167	ACBA002.0321.00243.C001_00886		YP_004994428.1		DNA uptake	Deciphering the Multifactorial Nature of Acinetobacter baumannii Pathogenicity	Antunes et al.	PLoS One	2011
pilV	ACPI002.0321.00022.C001_02680	ACBA002.0321.00243.C001_03186	WP_086300325.1	YP_004996902.1		DNA uptake	Deciphering the Multifactorial Nature of Acinetobacter baumannii Pathogenicity	Antunes et al.	PLoS One	2011
pilW	ACBA002.0321.00140.C001_03211	ACBA002.0321.00243.C001_00498	WP_000537690.1			DNA uptake	Deciphering the Multifactorial Nature of Acinetobacter baumannii Pathogenicity	Antunes et al.	PLoS One	2011
pilX	ACPI002.0321.00022.C001_02678	ACBA002.0321.00243.C001_03184		YP_004996900.1		DNA uptake	Deciphering the Multifactorial Nature of Acinetobacter baumannii Pathogenicity	Antunes et al.	PLoS One	2011
pilZ	ACPI002.0321.00022.C001_00961	ACBA002.0321.00243.C001_01632	WP_001183024.1	YP_004995217.1		DNA uptake	Deciphering the Multifactorial Nature of Acinetobacter baumannii Pathogenicity	Antunes et al.	PLoS One	2011
priA	ACPI002.0321.00022.C001_03346	ACBA002.0321.00243.C001_00365		YP_004997546.1		Recombination	ComM is a hexameric helicase that promotes branch migration during natural transformation in diverse Gram-negative species	Nero et al.	Nucleic Acids Research	2018
recA	ACPI002.0321.00022.C001_01456	ACBA002.0321.00243.C001_02065		YP_004995712.1		Recombination	Pilus Production in Acinetobacter baumannii Is Growth Phase Dependent and Essential for Natural Transformation	Vesel et Blokesch	Journal of Bacteriology	2021
recB	ACPI002.0321.00022.C001_03335	ACBA002.0321.00243.C001_00354		YP_004997535.1		Recombination	A matter of background:DNA repair pathways as a possible cause for the sparse distribution of CRISPR-Cas systems in bacteria	Bernheim et al.	Philosophical transactions B	2018
recC	ACPI002.0321.00022.C001_03333	ACBA002.0321.00243.C001_00353		YP_004997533.1		Recombination	A matter of background:DNA repair pathways as a possible cause for the sparse distribution of CRISPR-Cas systems in bacteria	Bernheim et al.	Philosophical transactions B	2018
recD	ACPI002.0321.00022.C001_03336	ACBA002.0321.00243.C001_00355		YP_004997536.1		Recombination	A matter of background:DNA repair pathways as a possible cause for the sparse distribution of CRISPR-Cas systems in bacteria	Bernheim et al.	Philosophical transactions B	2018
recF	ACPI002.0321.00022.C001_02470	ACBA002.0321.00243.C001_00003		YP_004996701.1		Recombination	A matter of background:DNA repair pathways as a possible cause for the sparse distribution of CRISPR-Cas systems in bacteria	Bernheim et al.	Philosophical transactions B	2018
recG	ACPI002.0321.00022.C001_02602	ACBA002.0321.00243.C001_03111		YP_004996824.1		Recombination	A matter of background:DNA repair pathways as a possible cause for the sparse distribution of CRISPR-Cas systems in bacteria	Bernheim et al.	Philosophical transactions B	2018
recJ	ACPI002.0321.00022.C001_02839	ACBA002.0321.00243.C001_03360		YP_004997053.1		Recombination	A matter of background:DNA repair pathways as a possible cause for the sparse distribution of CRISPR-Cas systems in bacteria	Bernheim et al.	Philosophical transactions B	2018
recN	ACPI002.0321.00022.C001_03296	ACBA002.0321.00243.C001_00319		YP_004997499.1		Recombination	A matter of background:DNA repair pathways as a possible cause for the sparse distribution of CRISPR-Cas systems in bacteria	Bernheim et al.	Philosophical transactions B	2018
recO	ACPI002.0321.00022.C001_02010	ACBA002.0321.00243.C001_02602		YP_004996254.1		Recombination	A matter of background:DNA repair pathways as a possible cause for the sparse distribution of CRISPR-Cas systems in bacteria	Bernheim et al.	Philosophical transactions B	2018
recR	ACPI002.0321.00022.C001_01054	ACBA002.0321.00243.C001_01744	WP_000490551.1	YP_004995310.1		Recombination	A matter of background:DNA repair pathways as a possible cause for the sparse distribution of CRISPR-Cas systems in bacteria	Bernheim et al.	Philosophical transactions B	2018
recX	ACPI002.0321.00022.C001_01457	ACBA002.0321.00243.C001_02066	WP_000476752.1	YP_004995713.1		Recombination	A matter of background:DNA repair pathways as a possible cause for the sparse distribution of CRISPR-Cas systems in bacteria	Bernheim et al.	Philosophical transactions B	2018
ruvA	ACPI002.0321.00022.C001_02045	ACBA002.0321.00243.C001_02637	WP_000578663.1	YP_004996289.1		Recombination	ComM is a hexameric helicase that promotes branch migration during natural transformation in diverse Gram-negative species	Nero et al.	Nucleic Acids Research	2018
ruvB	ACPI002.0321.00022.C001_02046	ACBA002.0321.00243.C001_02638	WP_001154002.1	YP_004996290.1		Recombination	ComM is a hexameric helicase that promotes branch migration during natural transformation in diverse Gram-negative species	Nero et al.	Nucleic Acids Research	2018
sbcC	ACPI002.0321.00022.C001_00170	ACBA002.0321.00243.C001_00889		YP_004994431.1		Recombination	A matter of background:DNA repair pathways as a possible cause for the sparse distribution of CRISPR-Cas systems in bacteria	Bernheim et al.	Philosophical transactions B	2018
sbcD	ACPI002.0321.00022.C001_00171	ACBA002.0321.00243.C001_00890	WP_032014416.1	YP_004994432.1		Recombination	A matter of background:DNA repair pathways as a possible cause for the sparse distribution of CRISPR-Cas systems in bacteria	Bernheim et al.	Philosophical transactions B	2018
ssb	ACPI002.0321.00022.C001_02805	ACBA002.0321.00243.C001_03329	WP_001215080.1	YP_004997019.1		Recombination	A matter of background:DNA repair pathways as a possible cause for the sparse distribution of CRISPR-Cas systems in bacteria	Bernheim et al.	Philosophical transactions B	2018
comM		ACBA002.0321.00243.C001_00218				Recombination	ComM is a hexameric helicase that promotes branch migration during natural transformation in diverse Gram-negative species	Nero et al.	Nucleic Acids Research	2018
