# Supplementary material for: Intragenomic conflicts with plasmids and chromosomal mobile genetic elements drive the evolution of natural transformation within species
Source: PLoS Biol. 2024 Oct 14;22(10):e3002814. doi: 10.1371/journal.pbio.3002814 (PMC11472951; doi:10.1371/journal.pbio.3002814)
Supplement: S14 Data — S14A Data. MGE burden per strain in Legionella pneumophila. S14B Data. MGE burden per strain in Acinetobacter baumannii. (XLSX) [file pbio.3002814.s014.xlsx]

## Sheet: Data_S14_a
gembase	Nb.CONJ	Nb.plasmids	Nb.IS	Nb.CRISPRCas	Nb.def	Nb.RM
LEPN.1221.00001	4	1	32	1	2	0
LEPN.1221.00002	2	0	5	1	4	2
LEPN.1221.00003	1	0	6	1	2	1
LEPN.1221.00004	1	0	5	1	1	0
LEPN.1221.00005	2	0	7	1	3	1
LEPN.1221.00006	1	0	6	0	4	0
LEPN.1221.00007	1	0	8	0	6	0
LEPN.1221.00008	3	0	8	0	7	0
LEPN.1221.00009	2	1	4	1	2	1
LEPN.1221.00010	0	0	7	0	4	0
LEPN.1221.00011	2	0	8	1	4	2
LEPN.1221.00012	1	0	5	0	4	0
LEPN.1221.00013	1	0	5	0	4	0
LEPN.1221.00014	0	0	7	0	4	0
LEPN.1221.00015	2	0	7	0	6	1
LEPN.1221.00016	1	0	7	0	6	0
LEPN.1221.00017	1	0	6	0	4	0
LEPN.1221.00018	1	0	5	0	4	0
LEPN.1221.00019	1	0	5	0	4	0
LEPN.1221.00020	0	0	6	0	4	0
LEPN.1221.00021	1	0	6	0	4	0
LEPN.1221.00022	1	0	4	0	5	0
LEPN.1221.00023	1	0	6	0	5	1
LEPN.1221.00024	1	0	5	0	4	0
LEPN.1221.00025	1	0	8	0	4	0
LEPN.1221.00026	1	0	5	0	5	0
LEPN.1221.00027	2	0	7	1	3	1
LEPN.1221.00028	3	0	8	1	4	2
LEPN.1221.00029	0	0	4	0	4	0
LEPN.1221.00030	0	0	5	0	4	1
LEPN.1221.00031	1	0	4	0	4	0
LEPN.1221.00032	1	0	4	0	5	0
LEPN.1221.00033	1	0	4	0	4	0
LEPN.1221.00034	1	0	6	0	4	0
LEPN.1221.00035	1	0	4	0	4	0
LEPN.1221.00036	1	0	5	0	4	0
LEPN.1221.00037	1	0	4	0	4	0
LEPN.1221.00038	0	0	6	0	5	1
LEPN.1221.00039	2	1	6	0	4	0
LEPN.1221.00040	1	0	4	0	5	0
LEPN.1221.00041	1	0	4	0	4	0
LEPN.1221.00042	2	0	8	0	5	1
LEPN.1221.00043	1	0	9	0	5	0
LEPN.1221.00044	0	0	5	0	4	0
LEPN.1221.00045	1	0	7	0	4	0
LEPN.1221.00046	2	1	14	0	7	2
LEPN.1221.00047	2	0	10	0	5	1
LEPN.1221.00048	2	0	7	0	6	0
LEPN.1221.00049	1	0	8	0	5	1
LEPN.1221.00050	1	0	6	0	4	0
LEPN.1221.00051	1	0	7	0	6	0
LEPN.1221.00052	1	0	8	0	6	0
LEPN.1221.00053	1	0	8	0	6	0
LEPN.1221.00054	2	0	6	0	4	2
LEPN.1221.00055	1	0	8	1	1	0
LEPN.1221.00056	1	0	8	0	6	0
LEPN.1221.00057	1	0	7	1	4	0
LEPN.1221.00058	2	0	7	0	6	0
LEPN.1221.00059	1	0	7	0	5	0
LEPN.1221.00060	1	0	8	0	5	0
LEPN.1221.00061	2	0	6	0	6	1
LEPN.1221.00062	1	0	6	0	4	0
LEPN.1221.00063	1	0	5	0	4	0
LEPN.1221.00064	1	0	4	0	4	0
LEPN.1221.00065	1	0	4	0	5	0
LEPN.1221.00066	1	0	4	0	5	0
LEPN.1221.00067	1	0	5	0	4	0
LEPN.1221.00068	1	0	5	0	5	0
LEPN.1221.00069	1	0	8	0	5	0
LEPN.1221.00070	0	0	7	0	5	1
LEPN.1221.00071	1	0	7	0	5	0
LEPN.1221.00072	1	0	4	0	4	0
LEPN.1221.00073	1	0	7	0	5	0
LEPN.1221.00074	1	0	5	0	5	0
LEPN.1221.00075	1	0	5	0	4	0
LEPN.1221.00076	1	0	10	0	6	2
LEPN.1221.00077	1	0	10	0	5	1
LEPN.1221.00078	1	0	11	0	5	1
LEPN.1221.00079	2	0	10	1	5	1
LEPN.1221.00080	0	0	10	0	2	0
LEPN.1221.00081	1	0	5	1	2	0
LEPN.1221.00082	2	0	10	0	5	1
LEPN.1221.00083	1	0	5	0	5	0
LEPN.1221.00084	1	0	10	0	4	1
LEPN.1221.00085	1	0	7	0	4	2
LEPN.1221.00086	1	0	7	0	5	1
LEPN.1221.00087	1	0	6	0	3	1
LEPN.1221.00088	2	0	8	1	3	1
LEPN.1221.00089	1	0	8	0	4	0
LEPN.1221.00090	4	2	13	0	6	0
LEPN.1221.00091	1	0	8	0	5	1
LEPN.1221.00092	2	1	7	1	4	0
LEPN.1221.00093	1	0	5	0	4	0
LEPN.1221.00094	1	0	7	0	6	0
LEPN.1221.00095	1	0	8	0	5	0
LEPN.1221.00096	2	0	9	2	6	1
LEPN.1221.00097	1	0	9	0	6	0
LEPN.1221.00098	2	1	7	1	4	0
LEPN.1221.00099	1	0	6	0	4	0
LEPN.1221.00100	1	0	6	0	4	0
LEPN.1221.00101	0	0	6	0	4	0
LEPN.1221.00102	1	0	8	0	5	0
LEPN.1221.00103	3	0	6	3	3	1
LEPN.1221.00104	3	0	8	0	6	2
LEPN.1221.00105	0	0	8	1	3	1
LEPN.1221.00106	0	0	7	0	5	1
LEPN.1221.00107	1	0	9	0	3	1
LEPN.1221.00108	1	1	8	0	5	0
LEPN.1221.00109	1	0	4	1	2	0
LEPN.1221.00110	1	0	2	1	1	0
LEPN.1221.00111	1	0	2	1	1	0
LEPN.1221.00112	0	0	2	0	3	1
LEPN.1221.00113	1	0	6	0	4	0
LEPN.1221.00114	2	0	6	0	6	1
LEPN.1221.00115	1	0	7	0	4	0
LEPN.1221.00116	1	0	4	0	3	0
LEPN.1221.00117	1	0	6	0	5	0
LEPN.1221.00118	3	0	8	0	7	1
LEPN.1221.00119	1	0	9	0	7	2
LEPN.1221.00120	3	0	7	1	4	2
LEPN.1221.00121	2	0	8	0	5	2
LEPN.1221.00122	2	0	8	0	5	2
LEPN.1221.00123	2	0	8	0	5	2
LEPN.1221.00124	0	0	14	0	5	1
LEPN.1221.00125	1	0	5	0	4	1
LEPN.1221.00126	1	0	4	2	2	0
LEPN.1221.00127	2	1	10	0	4	1
LEPN.1221.00128	1	0	2	0	4	0
LEPN.1221.00129	1	0	4	1	2	0
LEPN.1221.00130	3	0	8	0	5	2
LEPN.1221.00131	2	0	9	0	4	1
LEPN.1221.00132	1	0	5	0	5	1
LEPN.1221.00133	1	0	7	0	4	0
LEPN.1221.00134	1	0	11	1	3	0
LEPN.1221.00135	2	1	9	0	4	1
LEPN.1221.00136	1	0	3	0	3	1
LEPN.1221.00137	3	0	9	0	6	2
LEPN.1221.00138	2	0	7	0	5	2
LEPN.1221.00139	2	1	13	1	5	1
LEPN.1221.00140	2	1	8	1	4	2
LEPN.1221.00141	2	0	7	0	5	2
LEPN.1221.00142	1	0	6	0	4	0
LEPN.1221.00143	3	2	11	0	4	1
LEPN.1221.00144	1	0	7	0	5	0
LEPN.1221.00145	1	0	4	2	2	0
LEPN.1221.00146	2	1	3	0	5	1
LEPN.1221.00147	2	1	13	0	4	1
LEPN.1221.00148	2	0	2	0	6	1
LEPN.1221.00149	1	0	8	0	5	0
LEPN.1221.00150	2	0	8	0	4	1
LEPN.1221.00151	1	0	4	0	5	0
LEPN.1221.00152	1	1	7	1	3	0
LEPN.1221.00153	2	1	9	0	4	0
LEPN.1221.00154	1	0	9	0	3	0
LEPN.1221.00155	1	0	4	1	4	0
LEPN.1221.00156	3	0	7	0	7	3
LEPN.1221.00157	1	1	13	0	4	1
LEPN.1221.00158	1	0	6	2	2	0
LEPN.1221.00159	2	0	6	0	5	1
LEPN.1221.00160	1	1	7	1	4	0
LEPN.1221.00161	2	1	12	0	6	2
LEPN.1221.00162	3	0	8	0	6	2
LEPN.1221.00163	3	1	9	1	5	1
LEPN.1221.00164	2	1	8	1	4	2
LEPN.1221.00165	2	0	5	2	3	1
LEPN.1221.00166	2	0	13	1	4	0
LEPN.1221.00167	3	1	9	1	5	1
LEPN.1221.00168	2	0	4	3	2	0
LEPN.1221.00169	2	0	9	0	5	2
LEPN.1221.00170	1	0	1	0	4	0
LEPN.1221.00171	2	1	14	0	4	1
LEPN.1221.00172	2	0	8	1	4	0
LEPN.1221.00173	2	1	9	0	5	1
LEPN.1221.00174	2	1	12	0	4	1
LEPN.1221.00175	1	1	8	1	3	1
LEPN.1221.00176	3	1	13	0	4	1
LEPN.1221.00177	2	1	2	1	4	2
LEPN.1221.00178	3	1	11	0	5	2
LEPN.1221.00179	2	0	2	0	4	0
LEPN.1221.00180	1	0	8	0	4	0
LEPN.1221.00181	0	0	7	0	5	1
LEPN.1221.00182	1	0	4	0	3	0
LEPN.1221.00183	3	1	8	1	5	3
LEPN.1221.00184	1	1	8	1	3	1
LEPN.1221.00185	2	1	8	1	4	2
LEPN.1221.00186	2	0	10	0	3	1
LEPN.1221.00187	2	0	12	0	4	1
LEPN.1221.00188	2	0	7	0	3	0
LEPN.1221.00189	2	0	7	0	5	1
LEPN.1221.00190	1	0	7	0	4	1
LEPN.1221.00191	0	0	4	0	2	0
LEPN.1221.00192	2	0	6	0	5	1
LEPN.1221.00193	2	0	7	1	4	1
LEPN.1221.00194	1	0	7	0	4	1
LEPN.1221.00195	1	1	9	0	4	1
LEPN.1221.00196	2	1	7	1	4	1
LEPN.1221.00197	3	1	13	0	5	2
LEPN.1221.00198	1	0	0	0	2	0
LEPN.1221.00199	3	1	12	0	5	2
LEPN.1221.00200	2	1	12	0	4	1
LEPN.1221.00201	3	1	13	0	6	2
LEPN.1221.00202	1	0	0	0	4	1
LEPN.1221.00203	2	1	5	2	1	0
LEPN.1221.00204	1	0	9	0	8	2
LEPN.1221.00205	1	0	0	0	4	0
LEPN.1221.00206	2	1	12	0	4	1
LEPN.1221.00207	1	0	2	1	3	0
LEPN.1221.00208	1	0	0	0	4	1
LEPN.1221.00209	3	0	0	0	6	2
LEPN.1221.00210	0	0	7	1	3	0
LEPN.1221.00211	3	1	12	1	4	1
LEPN.1221.00212	1	0	2	0	4	0
LEPN.1221.00213	3	1	12	0	5	2
LEPN.1221.00214	3	1	10	0	5	2
LEPN.1221.00215	2	2	14	0	4	1
LEPN.1221.00216	1	0	9	0	5	0
LEPN.1221.00217	0	0	2	0	4	1
LEPN.1221.00218	0	0	4	0	3	0
LEPN.1221.00219	3	1	9	1	6	3
LEPN.1221.00220	1	1	8	1	3	1
LEPN.1221.00221	2	1	13	0	4	1
LEPN.1221.00222	2	1	4	1	6	2
LEPN.1221.00223	1	1	8	1	3	1
LEPN.1221.00224	0	0	6	2	2	0
LEPN.1221.00225	1	0	5	0	3	2
LEPN.1221.00226	2	0	7	0	5	1
LEPN.1221.00227	3	0	6	0	8	2
LEPN.1221.00228	1	0	7	0	4	1
LEPN.1221.00229	1	0	8	0	4	2
LEPN.1221.00230	1	0	7	0	4	1
LEPN.1221.00231	1	0	7	2	3	0
LEPN.1221.00232	2	0	8	0	4	1
LEPN.1221.00233	3	1	12	0	7	1
LEPN.1221.00234	2	0	6	0	5	1
LEPN.1221.00235	1	0	6	0	9	2
LEPN.1221.00236	2	1	12	0	4	1
LEPN.1221.00237	1	0	0	0	4	0
LEPN.1221.00238	2	0	0	0	5	1
LEPN.1221.00239	1	0	0	0	5	1
LEPN.1221.00240	3	1	10	1	8	1
LEPN.1221.00241	2	1	13	0	4	1
LEPN.1221.00242	3	1	13	2	4	1
LEPN.1221.00243	2	0	0	0	5	1
LEPN.1221.00244	1	0	0	0	3	0
LEPN.1221.00245	3	0	1	0	6	2
LEPN.1221.00246	2	0	9	0	5	1
LEPN.1221.00247	3	0	0	0	7	1
LEPN.1221.00248	2	0	0	0	6	1
LEPN.1221.00249	2	1	12	0	4	1
LEPN.1221.00250	1	0	1	0	5	1
LEPN.1221.00251	1	0	0	0	3	0
LEPN.1221.00252	1	0	1	0	5	0
LEPN.1221.00253	1	0	7	0	5	0
LEPN.1221.00254	2	1	4	1	6	2
LEPN.1221.00255	1	1	6	1	3	1
LEPN.1221.00256	3	0	5	0	7	3
LEPN.1221.00257	3	0	5	0	7	3
LEPN.1221.00258	0	1	7	1	3	1
LEPN.1221.00259	0	0	4	0	3	0
LEPN.1221.00260	2	1	6	1	4	2
LEPN.1221.00261	2	1	9	1	4	1
LEPN.1221.00262	2	2	11	0	4	1
LEPN.1221.00263	1	1	13	0	3	1
LEPN.1221.00264	3	1	15	1	6	2
LEPN.1221.00265	2	0	0	0	4	1
LEPN.1221.00266	2	0	8	1	2	0
LEPN.1221.00267	1	0	8	0	2	1
LEPN.1221.00268	1	1	4	1	3	0
LEPN.1221.00269	2	0	10	1	2	0
LEPN.1221.00270	2	0	0	0	5	1
LEPN.1221.00271	2	0	0	0	5	1
LEPN.1221.00272	2	1	2	1	5	1
LEPN.1221.00273	2	0	1	0	7	1
LEPN.1221.00274	2	0	0	0	5	1
LEPN.1221.00275	2	0	1	0	6	2
LEPN.1221.00276	1	0	13	0	6	2
LEPN.1221.00277	1	0	7	0	3	1
LEPN.1221.00278	2	1	13	0	4	1
LEPN.1221.00279	1	0	0	0	4	0
LEPN.1221.00280	1	0	0	0	4	0
LEPN.1221.00281	2	0	11	0	5	0
LEPN.1221.00282	0	0	0	0	3	0
LEPN.1221.00283	1	0	0	0	5	0
LEPN.1221.00284	1	0	0	0	4	1
LEPN.1221.00285	1	1	6	1	3	1
LEPN.1221.00286	2	1	6	1	4	2
LEPN.1221.00287	0	0	2	0	4	1
LEPN.1221.00288	1	0	0	0	4	1
LEPN.1221.00289	1	0	5	0	5	2
LEPN.1221.00290	2	1	2	0	5	1
LEPN.1221.00291	2	0	4	0	7	0
LEPN.1221.00292	2	1	6	1	4	2
LEPN.1221.00293	2	1	11	0	4	1
LEPN.1221.00294	1	0	8	1	3	1
LEPN.1221.00295	1	0	16	3	7	1
LEPN.1221.00296	2	0	0	0	6	1
LEPN.1221.00297	2	0	10	1	2	0
LEPN.1221.00298	1	0	5	0	3	1
LEPN.1221.00299	1	0	8	2	1	0
LEPN.1221.00300	1	0	0	0	4	0
LEPN.1221.00301	1	0	1	0	5	1
LEPN.1221.00302	2	0	0	0	6	2
LEPN.1221.00303	2	0	1	0	5	1
LEPN.1221.00304	2	0	0	0	4	0
LEPN.1221.00305	2	0	0	0	5	1
LEPN.1221.00306	3	1	8	2	4	1
LEPN.1221.00307	1	0	9	2	1	0
LEPN.1221.00308	2	0	5	0	4	2
LEPN.1221.00309	2	0	0	0	5	1
LEPN.1221.00310	2	0	0	0	6	1
LEPN.1221.00311	2	0	1	0	6	2
LEPN.1221.00312	2	0	0	0	5	1
LEPN.1221.00313	1	0	2	0	4	1
LEPN.1221.00314	2	0	0	0	6	1
LEPN.1221.00315	2	1	12	0	4	1
LEPN.1221.00316	2	1	1	1	3	0
LEPN.1221.00317	1	0	1	0	5	0
LEPN.1221.00318	2	0	0	0	5	1
LEPN.1221.00319	1	0	9	2	1	0
LEPN.1221.00320	1	0	0	0	6	1
LEPN.1221.00321	1	0	9	2	1	0
LEPN.1221.00322	2	0	0	0	6	0
LEPN.1221.00323	1	0	0	0	3	0
LEPN.1221.00324	1	0	3	1	3	0
LEPN.1221.00325	2	0	0	0	5	1
LEPN.1221.00326	1	0	8	2	1	0
LEPN.1221.00327	2	1	1	1	4	0
LEPN.1221.00328	2	0	1	0	6	1
LEPN.1221.00329	2	0	0	0	6	1
LEPN.1221.00330	2	0	0	0	5	1
LEPN.1221.00331	1	1	1	1	3	0
LEPN.1221.00332	2	0	2	0	6	1
LEPN.1221.00333	1	1	2	1	5	0
LEPN.1221.00334	1	0	12	0	5	1
LEPN.1221.00335	1	0	0	0	4	0
LEPN.1221.00336	1	0	8	2	1	0
LEPN.1221.00337	1	0	8	2	1	0
LEPN.1221.00338	1	0	2	0	5	1
LEPN.1221.00339	2	1	11	2	2	0
LEPN.1221.00340	2	0	0	0	6	1
LEPN.1221.00341	1	0	1	0	5	1
LEPN.1221.00342	0	0	5	0	5	1
LEPN.1221.00343	2	1	8	1	4	1
LEPN.1221.00344	2	0	6	1	4	2
LEPN.1221.00345	1	0	8	1	1	0
LEPN.1221.00346	1	0	2	1	6	2
LEPN.1221.00347	0	0	2	1	5	1
LEPN.1221.00348	2	0	0	0	5	1
LEPN.1221.00349	2	1	7	2	5	2
LEPN.1221.00350	2	1	5	2	4	2
LEPN.1221.00351	3	1	4	1	7	2
LEPN.1221.00352	3	0	7	0	5	2
LEPN.1221.00353	2	1	3	1	5	1
LEPN.1221.00354	1	0	6	1	6	0
LEPN.1221.00355	2	0	6	1	5	1
LEPN.1221.00356	0	0	4	0	4	0
LEPN.1221.00357	2	1	3	1	3	0
LEPN.1221.00358	4	1	14	2	4	1
LEPN.1221.00359	1	0	10	2	1	0
LEPN.1221.00360	2	1	7	1	5	1
LEPN.1221.00361	1	0	0	0	4	0
LEPN.1221.00362	1	0	1	0	5	1
LEPN.1221.00363	1	1	7	1	4	2
LEPN.1221.00364	1	0	7	2	1	0
LEPN.1221.00365	1	1	12	2	4	1
LEPN.1221.00366	1	0	7	1	1	0
LEPN.1221.00367	1	0	10	2	1	0
LEPN.1221.00368	1	0	9	0	3	0
LEPN.1221.00369	2	0	1	1	4	0
LEPN.1221.00370	2	1	1	1	4	0
LEPN.1221.00371	2	0	2	0	5	1
LEPN.1221.00372	2	1	1	1	3	0
LEPN.1221.00373	1	0	8	2	1	0
LEPN.1221.00374	2	0	10	1	2	0
LEPN.1221.00375	2	0	0	0	5	1
LEPN.1221.00376	1	0	8	1	3	2
LEPN.1221.00377	2	1	8	2	1	0
LEPN.1221.00378	3	0	0	1	5	1
LEPN.1221.00379	1	0	9	2	1	0
LEPN.1221.00380	2	1	12	0	4	1
LEPN.1221.00381	2	1	1	1	4	1
LEPN.1221.00382	2	1	9	2	1	0
LEPN.1221.00383	1	0	5	2	1	0
LEPN.1221.00384	1	0	8	2	1	0
LEPN.1221.00385	1	0	0	0	3	0
LEPN.1221.00386	2	1	1	1	4	0
LEPN.1221.00387	1	0	0	0	4	0
LEPN.1221.00388	2	1	11	2	2	0
LEPN.1221.00389	0	0	0	0	3	0
LEPN.1221.00390	1	0	9	2	1	0
LEPN.1221.00391	2	1	9	2	2	0
LEPN.1221.00392	2	0	0	0	5	1
LEPN.1221.00393	1	0	0	0	4	0
LEPN.1221.00394	1	0	6	2	1	0
LEPN.1221.00395	1	0	1	0	5	0
LEPN.1221.00396	5	1	5	1	11	4
LEPN.1221.00397	2	1	9	2	2	0
LEPN.1221.00398	2	0	1	0	7	2
LEPN.1221.00399	3	0	0	1	5	1
LEPN.1221.00400	1	0	9	2	1	0
LEPN.1221.00401	1	0	8	2	1	0
LEPN.1221.00402	1	0	8	2	1	0
LEPN.1221.00403	2	0	1	0	3	0
LEPN.1221.00404	1	0	6	2	1	0
LEPN.1221.00405	2	0	0	0	5	1
LEPN.1221.00406	1	0	8	2	1	0
LEPN.1221.00407	1	0	6	0	5	2
LEPN.1221.00408	1	0	0	0	4	1
LEPN.1221.00409	1	0	8	2	1	0
LEPN.1221.00410	2	0	0	0	5	1
LEPN.1221.00411	1	0	8	0	4	0
LEPN.1221.00412	3	1	8	2	3	0
LEPN.1221.00413	1	0	10	2	1	0
LEPN.1221.00414	1	0	0	0	4	0
LEPN.1221.00415	0	1	8	0	3	1
LEPN.1221.00416	3	0	7	0	6	0
LEPN.1221.00417	2	1	6	0	6	2
LEPN.1221.00418	2	0	2	1	4	1
LEPN.1221.00419	1	0	4	0	5	1
LEPN.1221.00420	2	0	7	0	10	2
LEPN.1221.00421	1	0	0	0	3	0
LEPN.1221.00422	2	1	7	2	2	0
LEPN.1221.00423	0	1	5	1	4	2
LEPN.1221.00424	1	0	4	0	4	1
LEPN.1221.00425	1	0	7	0	9	2
LEPN.1221.00426	1	0	10	2	1	0
LEPN.1221.00427	1	0	4	0	4	1
LEPN.1221.00428	1	0	4	0	5	2
LEPN.1221.00429	2	0	5	0	5	1
LEPN.1221.00430	3	1	3	2	5	2
LEPN.1221.00431	2	0	6	1	3	0
LEPN.1221.00432	1	1	5	1	3	1
LEPN.1221.00433	1	1	6	1	3	1
LEPN.1221.00434	2	1	1	0	4	1
LEPN.1221.00435	1	0	9	0	5	2
LEPN.1221.00436	2	0	3	1	4	1
LEPN.1221.00437	2	0	0	0	4	0
LEPN.1221.00438	1	0	4	0	4	1
LEPN.1221.00439	2	0	1	0	6	1
LEPN.1221.00440	3	1	12	2	4	0
LEPN.1221.00441	0	1	1	1	3	0
LEPN.1221.00442	2	1	2	0	5	0
LEPN.1221.00443	2	0	7	0	4	0
LEPN.1221.00444	2	0	0	0	6	1
LEPN.1221.00445	2	0	0	0	6	2
LEPN.1221.00446	2	1	8	2	2	0
LEPN.1221.00447	1	0	2	1	3	0
LEPN.1221.00448	2	1	8	2	2	0
LEPN.1221.00449	2	1	7	2	2	0
LEPN.1221.00450	3	1	1	1	5	1
LEPN.1221.00451	2	1	9	2	2	0
LEPN.1221.00452	2	1	9	2	2	0
LEPN.1221.00453	1	0	8	2	1	0
LEPN.1221.00454	4	3	15	2	7	0
LEPN.1221.00455	2	0	8	2	2	0
LEPN.1221.00456	2	0	12	2	3	0
LEPN.1221.00457	1	0	0	0	4	1
LEPN.1221.00458	2	0	0	0	5	1
LEPN.1221.00459	1	0	3	0	5	1
LEPN.1221.00460	2	0	1	0	5	1
LEPN.1221.00461	1	0	9	2	1	0
LEPN.1221.00462	1	0	9	2	1	0
LEPN.1221.00463	7	1	8	1	11	4
LEPN.1221.00464	1	0	8	2	1	0
LEPN.1221.00465	1	1	0	0	3	1
LEPN.1221.00466	1	0	0	1	6	2
LEPN.1221.00467	2	1	0	2	2	0
LEPN.1221.00468	2	1	0	1	4	0
LEPN.1221.00469	1	0	0	0	3	1
LEPN.1221.00470	2	0	0	0	5	1
LEPN.1221.00471	1	0	0	2	1	0
LEPN.1221.00472	1	0	0	2	1	0
LEPN.1221.00473	2	0	0	1	7	2
LEPN.1221.00474	3	1	0	0	7	3
LEPN.1221.00475	1	0	0	0	9	2
LEPN.1221.00476	1	0	0	1	6	2
LEPN.1221.00477	2	0	0	0	6	3
LEPN.1221.00478	2	0	0	1	5	1
LEPN.1221.00479	2	1	0	2	5	0
LEPN.1221.00480	1	0	0	1	6	2
LEPN.1221.00481	2	0	0	1	7	2
LEPN.1221.00482	1	0	0	0	9	2
LEPN.1221.00483	2	0	0	0	6	1
LEPN.1221.00484	2	0	0	0	5	2
LEPN.1221.00485	1	0	0	1	6	0
LEPN.1221.00486	1	0	0	0	5	1
LEPN.1221.00487	1	0	0	0	5	1
LEPN.1221.00488	0	0	0	1	4	0
LEPN.1221.00489	2	1	0	1	4	2
LEPN.1221.00490	1	0	0	1	6	0
LEPN.1221.00491	2	0	0	1	5	2
LEPN.1221.00492	0	0	0	1	3	0
LEPN.1221.00493	2	2	0	0	5	2
LEPN.1221.00494	1	0	0	1	3	1
LEPN.1221.00495	2	1	0	1	3	0
LEPN.1221.00496	3	1	0	1	5	1
LEPN.1221.00497	2	1	0	2	4	1
LEPN.1221.00498	1	0	0	0	5	1
LEPN.1221.00499	7	2	0	1	11	4
LEPN.1221.00500	3	1	0	1	7	0
LEPN.1221.00501	1	0	0	0	3	0
LEPN.1221.00502	1	0	0	0	4	0
LEPN.1221.00503	1	1	0	1	3	0
LEPN.1221.00504	1	0	0	0	5	0
LEPN.1221.00505	3	1	0	0	5	1
LEPN.1221.00506	2	0	0	0	4	0
LEPN.1221.00507	3	1	0	1	4	0
LEPN.1221.00508	1	0	0	0	4	0
LEPN.1221.00509	2	1	0	2	2	0
LEPN.1221.00510	2	0	0	0	5	1
LEPN.1221.00511	1	0	0	0	3	1
LEPN.1221.00512	2	0	0	2	1	0
LEPN.1221.00513	2	0	0	0	6	1
LEPN.1221.00514	2	0	0	2	2	0
LEPN.1221.00515	1	0	0	2	1	0
LEPN.1221.00516	2	1	0	2	2	0
LEPN.1221.00517	2	1	0	2	2	0
LEPN.1221.00518	2	1	0	2	2	0
LEPN.1221.00519	1	0	0	2	1	0
LEPN.1221.00520	3	1	0	0	6	1
LEPN.1221.00521	2	1	0	2	2	0
LEPN.1221.00522	2	1	0	1	4	0
LEPN.1221.00523	1	0	0	2	1	0
LEPN.1221.00524	1	0	0	2	1	0
LEPN.1221.00525	0	0	0	0	4	1
LEPN.1221.00526	1	0	0	0	5	0
LEPN.1221.00527	1	0	0	1	4	0
LEPN.1221.00528	0	0	0	1	3	0
LEPN.1221.00529	0	0	0	1	5	1
LEPN.1221.00530	2	0	0	1	7	2
LEPN.1221.00531	2	1	0	0	5	2
LEPN.1221.00532	1	1	0	0	5	2
LEPN.1221.00533	1	0	0	1	5	1
LEPN.1221.00534	1	0	0	1	7	1
LEPN.1221.00535	2	0	0	2	2	0
LEPN.1221.00536	2	0	0	0	10	3
LEPN.1221.00537	1	0	0	1	4	1
LEPN.1221.00538	2	0	0	1	7	2
LEPN.1221.00539	3	1	0	1	6	2
LEPN.1221.00540	1	0	0	0	6	2
LEPN.1221.00541	0	0	0	0	3	1
LEPN.1221.00542	1	0	0	1	4	1
LEPN.1221.00543	3	1	0	2	5	2
LEPN.1221.00544	3	0	0	1	4	0
LEPN.1221.00545	2	1	0	2	3	0
LEPN.1221.00546	2	1	0	0	5	2
LEPN.1221.00547	1	1	0	2	3	0
LEPN.1221.00548	1	0	0	0	9	2
LEPN.1221.00549	1	0	0	0	9	2
LEPN.1221.00550	1	0	0	2	1	0
LEPN.1221.00551	3	1	0	2	5	1
LEPN.1221.00552	2	1	0	1	6	2
LEPN.1221.00553	1	0	0	0	9	2
LEPN.1221.00554	2	1	0	0	8	2
LEPN.1221.00555	2	2	0	0	4	1
LEPN.1221.00556	0	1	0	0	5	0
LEPN.1221.00557	1	0	0	2	6	1
LEPN.1221.00558	2	0	0	1	5	0
LEPN.1221.00559	5	1	0	1	11	4
LEPN.1221.00560	3	0	0	0	5	1
LEPN.1221.00561	2	1	0	1	4	1
LEPN.1221.00562	4	0	0	1	11	4
LEPN.1221.00563	2	1	0	2	2	0
LEPN.1221.00564	1	0	0	2	1	0
LEPN.1221.00565	1	1	0	0	7	2
LEPN.1221.00566	1	0	0	0	4	0
LEPN.1221.00567	2	1	0	1	3	0
LEPN.1221.00568	2	1	0	0	7	2
LEPN.1221.00569	2	1	0	2	2	0
LEPN.1221.00570	2	1	0	2	1	0
LEPN.1221.00571	1	0	0	2	1	0
LEPN.1221.00572	2	1	0	0	7	2
LEPN.1221.00573	2	0	0	1	5	2
LEPN.1221.00574	1	0	0	2	2	0
LEPN.1221.00575	3	1	0	0	7	2
LEPN.1221.00576	2	1	0	0	5	2
LEPN.1221.00577	1	1	0	0	3	1
LEPN.1221.00578	1	0	0	0	6	2
LEPN.1221.00579	2	1	0	0	3	0
LEPN.1221.00580	1	0	0	2	1	0
LEPN.1221.00581	2	1	0	1	7	2
LEPN.1221.00582	2	1	0	2	4	1
LEPN.1221.00583	1	1	0	0	6	1
LEPN.1221.00584	1	0	0	0	5	1
LEPN.1221.00585	3	1	0	1	6	2
LEPN.1221.00586	2	0	0	1	4	1
LEPN.1221.00587	2	0	0	1	7	2
LEPN.1221.00588	3	2	0	2	6	1
LEPN.1221.00589	2	1	0	2	5	1
LEPN.1221.00590	1	1	0	2	3	0
LEPN.1221.00591	1	0	0	1	4	1
LEPN.1221.00592	2	0	0	1	6	2
LEPN.1221.00593	1	1	0	2	3	0
LEPN.1221.00594	2	0	0	1	7	1
LEPN.1221.00595	1	0	0	0	4	0
LEPN.1221.00596	2	0	0	0	4	1
LEPN.1221.00597	0	0	0	0	4	0
LEPN.1221.00598	4	0	0	1	11	4
LEPN.1221.00599	2	1	0	1	3	1
LEPN.1221.00600	2	1	0	2	2	0
LEPN.1221.00601	1	1	0	1	3	1
LEPN.1221.00602	5	1	0	1	11	4
LEPN.1221.00603	1	0	0	2	1	0
LEPN.1221.00604	3	0	0	0	5	1
LEPN.1221.00605	0	0	0	0	3	1
LEPN.1221.00606	2	0	0	2	2	0
LEPN.1221.00607	2	0	0	0	6	1
LEPN.1221.00608	2	1	0	1	4	0
LEPN.1221.00609	1	0	0	0	4	1
LEPN.1221.00610	2	1	0	1	4	0
LEPN.1221.00611	1	1	0	0	3	1
LEPN.1221.00612	1	0	0	0	4	0
LEPN.1221.00613	1	0	0	2	1	0
LEPN.1221.00614	1	0	0	0	9	2
LEPN.1221.00615	4	0	0	1	11	4
LEPN.1221.00616	2	0	0	1	7	2
LEPN.1221.00617	0	0	0	0	3	1
LEPN.1221.00618	3	1	0	2	5	1
LEPN.1221.00619	1	0	0	1	5	2
LEPN.1221.00620	1	0	0	0	4	0
LEPN.1221.00621	1	1	0	1	2	0
LEPN.1221.00622	1	0	0	0	4	0
LEPN.1221.00623	3	1	0	1	5	1
LEPN.1221.00624	2	1	0	0	4	1
LEPN.1221.00625	4	0	0	2	5	1
LEPN.1221.00626	1	1	0	1	3	0
LEPN.1221.00627	2	0	0	1	4	1
LEPN.1221.00628	2	0	0	1	4	1
LEPN.1221.00629	2	0	0	0	8	1
LEPN.1221.00630	2	1	0	1	7	1
LEPN.1221.00631	1	0	0	0	9	2
LEPN.1221.00632	2	0	0	1	6	2
LEPN.1221.00633	2	0	0	0	5	1
LEPN.1221.00634	2	0	0	1	1	0
LEPN.1221.00635	4	1	0	1	7	2
LEPN.1221.00636	1	1	0	0	3	1
LEPN.1221.00637	1	0	0	0	7	1
LEPN.1221.00638	0	0	0	2	5	1
LEPN.1221.00639	1	0	0	2	1	0
LEPN.1221.00640	2	0	0	0	4	2
LEPN.1221.00641	2	0	0	2	1	0
LEPN.1221.00642	1	0	0	0	5	2
LEPN.1221.00643	0	0	0	0	5	2
LEPN.1221.00644	1	0	0	1	5	1
LEPN.1221.00645	1	0	0	1	6	0
LEPN.1221.00646	1	1	0	2	3	0
LEPN.1221.00647	1	0	0	0	4	1
LEPN.1221.00648	2	1	0	0	6	1
LEPN.1221.00649	1	0	0	0	3	0
LEPN.1221.00650	1	1	0	1	3	1
LEPN.1221.00651	2	0	0	0	7	1
LEPN.1221.00652	2	0	0	2	4	0
LEPN.1221.00653	0	0	0	0	2	1
LEPN.1221.00654	2	1	0	1	4	2
LEPN.1221.00655	2	0	0	0	7	3
LEPN.1221.00656	2	0	0	0	7	0
LEPN.1221.00657	3	0	0	2	2	0
LEPN.1221.00658	2	1	0	2	2	0
LEPN.1221.00659	2	0	0	2	1	0
LEPN.1221.00660	2	0	0	0	4	2
LEPN.1221.00661	1	1	0	2	3	0
LEPN.1221.00662	2	1	0	0	4	2
LEPN.1221.00663	1	0	0	1	3	1
LEPN.1221.00664	1	0	0	2	2	0
LEPN.1221.00665	0	0	0	1	2	0
LEPN.1221.00666	2	0	0	1	3	1
LEPN.1221.00667	1	0	0	1	4	1
LEPN.1221.00668	1	1	0	0	2	1
LEPN.1221.00669	2	1	0	0	5	2
LEPN.1221.00670	0	0	0	1	3	0
LEPN.1221.00671	3	1	0	2	3	1
LEPN.1221.00672	2	2	0	2	1	0
LEPN.1221.00673	2	1	0	1	5	1
LEPN.1221.00674	1	0	0	0	4	1
LEPN.1221.00675	1	0	0	0	2	0
LEPN.1221.00676	1	0	0	0	9	2
LEPN.1221.00677	2	0	0	0	6	2
LEPN.1221.00678	2	1	0	1	6	1
LEPN.1221.00679	2	1	0	2	2	0
LEPN.1221.00680	1	1	0	1	4	1
LEPN.1221.00681	1	0	0	2	1	0
LEPN.1221.00682	2	0	0	2	9	3
LEPN.1221.00683	3	0	0	2	9	3
LEPN.1221.00684	2	1	0	1	3	0
LEPN.1221.00685	3	0	0	0	5	2
LEPN.1221.00686	1	2	0	0	3	2
LEPN.1221.00687	4	2	0	1	11	4
LEPN.1221.00688	3	0	0	2	9	3
LEPN.1221.00689	7	5	0	1	11	4
LEPN.1221.00690	3	1	0	2	2	0
LEPN.1221.00691	1	0	0	1	4	2
LEPN.1221.00692	3	1	0	0	5	0
LEPN.1221.00693	3	1	0	3	8	3
LEPN.1221.00694	2	0	0	2	2	0
LEPN.1221.00695	3	0	0	3	5	2
LEPN.1221.00696	4	2	0	1	6	2
LEPN.1221.00697	1	0	0	1	4	2
LEPN.1221.00698	1	0	0	0	8	1
LEPN.1221.00699	2	1	0	0	8	1
LEPN.1221.00700	4	1	0	0	8	2
LEPN.1221.00701	2	1	0	0	5	0
LEPN.1221.00702	2	1	0	0	4	0
LEPN.1221.00703	2	1	0	0	4	0
LEPN.1221.00704	2	1	0	0	4	0
LEPN.1221.00705	3	1	0	0	7	0
LEPN.1221.00706	2	1	0	0	4	0
LEPN.1221.00707	1	0	0	0	8	2
LEPN.1221.00708	1	0	0	1	4	2
LEPN.1221.00709	3	1	0	0	5	0
LEPN.1221.00710	1	0	0	0	4	0
LEPN.1221.00711	2	1	0	0	4	0
LEPN.1221.00712	3	1	0	0	5	1
LEPN.1221.00713	2	1	0	0	4	0
LEPN.1221.00714	2	0	0	0	4	1
LEPN.1221.00715	1	0	0	2	1	0
LEPN.1221.00716	1	0	0	1	5	1
LEPN.1221.00717	1	0	0	2	8	2
LEPN.1221.00718	4	1	0	0	6	1
LEPN.1221.00719	1	0	0	0	7	1
LEPN.1221.00720	2	1	0	0	4	0
LEPN.1221.00721	0	0	0	2	4	1
LEPN.1221.00722	2	1	0	0	4	0
LEPN.1221.00723	2	1	0	0	4	0
LEPN.1221.00724	3	1	0	2	4	0
LEPN.1221.00725	2	1	0	0	4	0
LEPN.1221.00726	1	1	0	0	4	0
LEPN.1221.00727	3	1	0	0	7	0
LEPN.1221.00728	2	1	0	0	4	0
LEPN.1221.00729	3	1	0	0	7	0
LEPN.1221.00730	2	1	0	0	4	0
LEPN.1221.00731	2	1	0	0	4	0
LEPN.1221.00732	0	0	0	2	4	1
LEPN.1221.00733	2	1	0	0	9	1
LEPN.1221.00734	1	0	0	2	6	2
LEPN.1221.00735	0	0	0	2	4	1
LEPN.1221.00736	2	1	0	2	6	1
LEPN.1221.00737	3	0	0	0	5	1
LEPN.1221.00738	3	1	0	0	4	0
LEPN.1221.00739	2	1	0	0	4	0
LEPN.1221.00740	1	0	0	0	4	1
LEPN.1221.00741	3	3	0	0	4	1
LEPN.1221.00742	3	1	0	0	6	1
LEPN.1221.00743	2	1	0	2	6	1
LEPN.1221.00744	2	1	0	2	2	0
LEPN.1221.00745	2	0	0	2	6	3
LEPN.1221.00746	1	0	0	2	7	1
LEPN.1221.00747	2	1	0	0	3	0
LEPN.1221.00748	2	1	0	0	4	0
LEPN.1221.00749	1	1	0	0	4	0
LEPN.1221.00750	1	0	0	2	5	2
LEPN.1221.00751	3	1	0	0	7	1
LEPN.1221.00752	1	1	0	1	7	2
LEPN.1221.00753	2	0	0	0	5	1
LEPN.1221.00754	2	1	0	1	9	1
LEPN.1221.00755	1	1	0	1	7	2
LEPN.1221.00756	3	1	0	0	7	2
LEPN.1221.00757	1	0	0	0	5	1
LEPN.1221.00758	2	1	0	1	11	2
LEPN.1221.00759	3	1	0	2	8	2
LEPN.1221.00760	2	1	0	0	8	1
LEPN.1221.00761	7	3	0	1	11	4
LEPN.1221.00762	4	1	0	1	10	2
LEPN.1221.00763	2	1	0	1	9	1
LEPN.1221.00764	0	0	0	2	6	1
LEPN.1221.00765	2	1	0	1	10	1
LEPN.1221.00766	3	1	0	0	7	1
LEPN.1221.00767	0	0	0	2	4	0
LEPN.1221.00768	2	1	0	1	9	1
LEPN.1221.00769	4	1	0	1	11	2
LEPN.1221.00770	2	1	0	0	4	0
LEPN.1221.00771	4	2	0	1	10	1
LEPN.1221.00772	4	1	0	1	11	2
LEPN.1221.00773	2	1	0	1	8	1
LEPN.1221.00774	2	1	0	1	9	1
LEPN.1221.00775	2	1	0	1	8	1
LEPN.1221.00776	3	1	0	0	6	1
LEPN.1221.00777	2	1	0	0	3	0
LEPN.1221.00778	2	1	0	1	8	1
LEPN.1221.00779	3	1	0	0	6	1
LEPN.1221.00780	3	1	0	1	10	1
LEPN.1221.00781	3	1	0	1	11	2
LEPN.1221.00782	4	1	0	1	11	2
LEPN.1221.00783	2	1	0	1	8	1
LEPN.1221.00784	3	4	0	1	10	3
LEPN.1221.00785	6	5	0	1	10	4
LEPN.1221.00786	4	0	0	0	4	1

## Sheet: Data_S14_b
gembase	Nb.prophage	Nb.CONJ	Nb.plasmids	Nb.IS	Nb.CRISPRCas	Nb.def	Nb.RM
ACBA.0922.00001	2	0	1	8	1	3	2
ACBA.0922.00002	1	0	1	3	0	0	0
ACBA.0922.00003	2	0	3	5	1	4	4
ACBA.0922.00004	1	0	1	0	0	6	2
ACBA.0922.00005	3	0	2	6	0	1	0
ACBA.0922.00006	2	0	1	29	0	2	1
ACBA.0922.00007	1	0	1	0	0	2	2
ACBA.0922.00008	1	0	1	0	0	3	2
ACBA.0922.00009	1	0	0	1	1	1	1
ACBA.0922.00010	1	0	1	0	0	3	2
ACBA.0922.00011	2	0	0	0	0	2	2
ACBA.0922.00012	7	0	1	36	0	2	0
ACBA.0922.00013	3	1	3	18	0	2	1
ACBA.0922.00014	3	0	2	2	1	4	3
ACBA.0922.00015	2	0	1	1	2	0	0
ACBA.0922.00016	1	0	0	0	0	0	0
ACBA.0922.00017	1	1	2	14	0	3	2
ACBA.0922.00018	2	0	0	3	0	1	1
ACBA.0922.00019	2	0	1	0	0	2	1
ACBA.0922.00020	1	0	1	1	0	1	1
ACBA.0922.00021	2	0	2	1	0	2	2
ACBA.0922.00022	2	0	1	1	0	3	2
ACBA.0922.00023	2	0	3	8	0	1	0
ACBA.0922.00024	1	0	0	0	0	2	2
ACBA.0922.00025	5	2	2	19	1	4	2
ACBA.0922.00026	3	0	1	0	0	4	3
ACBA.0922.00027	2	0	1	1	0	2	1
ACBA.0922.00028	2	0	1	0	0	3	2
ACBA.0922.00029	1	0	0	0	1	0	0
ACBA.0922.00030	4	0	1	1	0	0	0
ACBA.0922.00031	1	0	0	0	0	3	2
ACBA.0922.00032	3	0	0	0	0	1	0
ACBA.0922.00033	4	0	0	0	0	1	1
ACBA.0922.00034	6	0	1	12	0	4	1
ACBA.0922.00035	5	0	1	1	0	3	2
ACBA.0922.00036	1	0	0	0	0	4	2
ACBA.0922.00037	2	0	0	1	0	6	4
ACBA.0922.00038	1	0	0	0	0	5	2
ACBA.0922.00039	1	0	0	0	0	2	1
ACBA.0922.00040	2	0	1	0	0	4	3
ACBA.0922.00041	1	0	1	0	0	3	1
ACBA.0922.00042	3	0	0	1	0	1	1
ACBA.0922.00043	1	0	0	0	0	3	1
ACBA.0922.00044	1	0	1	7	0	1	0
ACBA.0922.00045	5	0	1	0	0	0	0
ACBA.0922.00046	2	0	1	1	0	2	2
ACBA.0922.00047	1	0	0	3	1	3	2
ACBA.0922.00048	1	0	1	2	0	4	1
ACBA.0922.00049	1	1	2	3	1	5	2
ACBA.0922.00050	5	0	0	7	0	4	3
ACBA.0922.00051	5	0	0	89	0	5	2
ACBA.0922.00052	2	0	0	0	0	0	0
ACBA.0922.00053	3	0	0	1	0	1	1
ACBA.0922.00054	1	0	0	0	0	2	2
ACBA.0922.00055	1	0	0	1	0	4	3
ACBA.0922.00056	4	0	0	0	1	4	2
ACBA.0922.00057	1	0	1	2	1	2	2
ACBA.0922.00058	1	0	0	0	0	2	1
ACBA.0922.00059	3	0	1	0	0	1	1
ACBA.0922.00060	2	0	0	0	0	2	0
ACBA.0922.00061	2	0	0	1	0	1	1
ACBA.0922.00062	2	0	1	0	0	3	1
ACBA.0922.00063	2	0	3	6	0	1	0
ACBA.0922.00064	2	0	1	0	0	1	0
ACBA.0922.00065	2	0	1	0	0	2	2
ACBA.0922.00066	14	0	1	21	1	2	1
ACBA.0922.00067	2	0	0	0	0	5	3
ACBA.0922.00068	2	0	0	0	0	2	1
ACBA.0922.00069	1	0	0	3	0	2	2
ACBA.0922.00070	1	0	0	1	0	5	4
ACBA.0922.00071	1	0	1	1	0	2	1
ACBA.0922.00072	2	1	0	2	0	7	2
ACBA.0922.00073	1	0	0	0	0	3	0
ACBA.0922.00074	3	0	0	0	1	2	2
ACBA.0922.00075	1	0	1	0	0	2	1
ACBA.0922.00076	1	0	0	0	0	3	2
ACBA.0922.00077	2	0	1	1	0	2	2
ACBA.0922.00078	1	0	0	0	0	4	2
ACBA.0922.00079	3	0	0	0	0	5	3
ACBA.0922.00080	3	0	0	1	0	3	1
ACBA.0922.00081	4	0	1	8	0	5	2
ACBA.0922.00082	2	0	1	0	0	2	2
ACBA.0922.00083	3	0	0	2	0	3	2
ACBA.0922.00084	2	0	0	0	0	2	1
ACBA.0922.00085	1	0	1	1	1	3	3
ACBA.0922.00086	4	0	0	0	0	2	1
ACBA.0922.00087	1	0	0	0	0	4	1
ACBA.0922.00088	2	0	1	1	0	2	1
ACBA.0922.00089	1	0	0	5	0	3	2
ACBA.0922.00090	1	0	1	3	0	2	2
ACBA.0922.00091	4	0	0	0	0	2	1
ACBA.0922.00092	2	0	0	0	0	1	1
ACBA.0922.00093	1	0	0	0	0	2	1
ACBA.0922.00094	7	0	0	1	0	3	1
ACBA.0922.00095	3	0	0	1	0	5	1
ACBA.0922.00096	1	0	0	0	0	3	2
ACBA.0922.00097	8	0	0	4	0	5	2
ACBA.0922.00098	1	0	0	1	0	1	1
ACBA.0922.00099	3	0	1	0	0	0	0
ACBA.0922.00100	2	0	1	1	0	1	0
ACBA.0922.00101	1	0	0	0	1	2	2
ACBA.0922.00102	5	0	1	1	0	2	1
ACBA.0922.00103	1	0	0	0	0	1	1
ACBA.0922.00104	1	0	1	0	0	0	0
ACBA.0922.00105	2	0	0	0	0	2	1
ACBA.0922.00106	1	0	0	0	0	3	1
ACBA.0922.00107	1	0	0	0	0	1	1
ACBA.0922.00108	1	0	1	0	1	2	2
ACBA.0922.00109	1	0	0	1	0	2	1
ACBA.0922.00110	1	0	0	1	0	1	0
ACBA.0922.00111	1	0	1	0	0	3	1
ACBA.0922.00112	3	0	0	0	1	2	1
ACBA.0922.00113	1	0	0	0	0	1	0
ACBA.0922.00114	2	1	2	33	0	4	2
ACBA.0922.00115	1	0	1	3	0	2	2
ACBA.0922.00116	2	1	2	2	0	2	2
ACBA.0922.00117	3	0	1	2	1	0	0
ACBA.0922.00118	2	0	0	8	0	4	3
ACBA.0922.00119	6	0	0	0	0	4	1
ACBA.0922.00120	5	0	2	8	0	3	2
ACBA.0922.00121	2	0	1	0	1	1	0
ACBA.0922.00122	2	0	0	1	0	3	3
ACBA.0922.00123	3	0	0	0	0	2	1
ACBA.0922.00124	1	0	0	0	0	1	1
ACBA.0922.00125	2	0	1	0	0	1	1
ACBA.0922.00126	5	0	0	0	0	3	2
ACBA.0922.00127	1	0	0	0	0	1	0
ACBA.0922.00128	3	0	0	0	0	3	2
ACBA.0922.00129	3	0	0	0	0	1	1
ACBA.0922.00130	2	0	0	0	0	2	1
ACBA.0922.00131	5	0	1	1	0	2	1
ACBA.0922.00132	8	0	3	6	0	6	2
ACBA.0922.00133	1	1	0	5	0	5	3
ACBA.0922.00134	6	0	0	2	0	3	2
ACBA.0922.00135	2	0	1	0	0	2	1
ACBA.0922.00136	1	0	0	0	0	2	2
ACBA.0922.00137	1	0	0	0	0	4	1
ACBA.0922.00138	1	0	0	0	0	3	2
ACBA.0922.00139	1	0	1	1	0	1	0
ACBA.0922.00140	2	0	0	1	0	1	0
ACBA.0922.00141	1	0	0	1	0	3	1
ACBA.0922.00142	1	0	0	0	0	0	0
ACBA.0922.00143	3	0	1	1	0	1	0
ACBA.0922.00144	2	0	0	0	0	1	1
ACBA.0922.00145	4	0	1	0	1	3	0
ACBA.0922.00146	1	0	0	0	0	0	0
ACBA.0922.00147	2	0	1	0	0	4	4
ACBA.0922.00148	1	0	0	1	0	2	1
ACBA.0922.00149	1	0	0	0	0	2	1
ACBA.0922.00150	1	0	0	1	2	3	1
ACBA.0922.00151	2	0	0	2	0	3	3
ACBA.0922.00152	4	0	1	0	1	1	0
ACBA.0922.00153	2	0	0	1	1	2	0
ACBA.0922.00154	4	0	0	0	0	1	0
ACBA.0922.00155	1	0	0	0	0	1	1
ACBA.0922.00156	2	0	1	0	0	1	1
ACBA.0922.00157	2	0	1	3	0	3	2
ACBA.0922.00158	3	0	0	0	0	3	2
ACBA.0922.00159	2	0	0	1	1	1	1
ACBA.0922.00160	3	0	0	1	1	1	0
ACBA.0922.00161	2	0	1	1	1	2	1
ACBA.0922.00162	4	0	0	0	0	2	1
ACBA.0922.00163	2	0	0	0	0	1	1
ACBA.0922.00164	2	0	1	0	0	1	0
ACBA.0922.00165	1	0	0	0	0	3	3
ACBA.0922.00166	2	0	0	0	0	3	1
ACBA.0922.00167	2	0	0	62	1	3	2
ACBA.0922.00168	2	0	0	1	0	1	1
ACBA.0922.00169	1	0	1	0	0	2	1
ACBA.0922.00170	3	0	1	0	0	2	1
ACBA.0922.00171	2	0	0	0	0	2	1
ACBA.0922.00172	2	0	0	1	0	3	3
ACBA.0922.00173	1	0	0	0	0	1	1
ACBA.0922.00174	2	0	0	1	0	3	3
ACBA.0922.00175	1	0	0	1	0	1	1
ACBA.0922.00176	2	0	1	1	2	2	2
ACBA.0922.00177	1	0	1	0	0	2	1
ACBA.0922.00178	5	0	5	9	0	7	3
ACBA.0922.00179	1	0	0	6	1	3	0
ACBA.0922.00180	2	0	0	0	0	2	0
ACBA.0922.00181	2	0	0	1	0	4	2
ACBA.0922.00182	1	0	0	1	0	1	1
ACBA.0922.00183	5	0	0	0	0	0	0
ACBA.0922.00184	2	0	0	2	1	1	1
ACBA.0922.00185	3	0	0	2	0	3	1
ACBA.0922.00186	4	0	0	0	0	3	3
ACBA.0922.00187	3	0	0	2	0	2	1
ACBA.0922.00188	3	0	1	1	0	1	0
ACBA.0922.00189	3	1	1	3	0	3	1
ACBA.0922.00190	2	0	1	0	0	3	2
ACBA.0922.00191	2	0	2	1	0	1	0
ACBA.0922.00192	2	0	0	0	0	0	0
ACBA.0922.00193	1	0	1	0	0	2	1
ACBA.0922.00194	3	0	0	0	0	3	0
ACBA.0922.00195	4	0	0	1	0	1	1
ACBA.0922.00196	1	0	0	0	0	2	1
ACBA.0922.00197	1	0	0	2	0	2	2
ACBA.0922.00198	2	0	0	0	0	1	0
ACBA.0922.00199	2	0	0	0	0	2	0
ACBA.0922.00200	1	0	0	7	0	8	4
ACBA.0922.00201	4	0	0	0	0	4	2
ACBA.0922.00202	4	0	0	80	1	0	0
ACBA.0922.00203	4	0	0	3	0	4	2
ACBA.0922.00204	1	0	1	0	0	5	2
ACBA.0922.00205	3	0	0	0	0	1	0
ACBA.0922.00206	1	0	0	0	0	1	1
ACBA.0922.00207	4	0	1	0	0	2	2
ACBA.0922.00208	3	0	0	1	0	2	1
ACBA.0922.00209	1	0	0	0	0	2	2
ACBA.0922.00210	4	0	1	1	0	1	0
ACBA.0922.00212	5	0	0	6	0	1	1
ACBA.0922.00213	1	0	0	4	1	6	4
ACBA.0922.00214	2	0	1	0	0	2	1
ACBA.0922.00215	1	0	0	0	0	1	0
ACBA.0922.00216	1	0	1	0	1	3	1
ACBA.0922.00217	4	0	1	0	0	0	0
ACBA.0922.00218	1	0	0	0	0	3	1
ACBA.0922.00219	3	0	0	2	0	2	1
ACBA.0922.00220	3	0	1	1	0	3	2
ACBA.0922.00221	3	0	0	4	0	5	4
ACBA.0922.00222	7	0	0	0	0	1	1
ACBA.0922.00223	6	0	0	2	0	2	1
ACBA.0922.00224	2	0	1	1	1	2	1
ACBA.0922.00225	8	2	2	2	1	1	0
ACBA.0922.00226	4	0	1	0	0	2	2
ACBA.0922.00227	5	1	1	3	1	2	1
ACBA.0922.00228	2	2	4	2	0	1	0
ACBA.0922.00229	5	0	2	5	0	1	0
ACBA.0922.00230	2	0	0	0	0	1	1
ACBA.0922.00231	1	0	0	0	0	0	0
ACBA.0922.00232	6	0	1	0	0	1	1
ACBA.0922.00233	5	0	0	5	0	4	2
ACBA.0922.00234	3	0	0	1	2	3	1
ACBA.0922.00235	2	0	0	0	0	3	2
ACBA.0922.00236	6	1	3	8	1	3	1
ACBA.0922.00237	2	0	0	1	0	2	2
ACBA.0922.00238	4	0	1	1	0	2	1
ACBA.0922.00239	5	0	1	1	0	1	0
ACBA.0922.00240	1	0	0	0	0	1	1
ACBA.0922.00241	6	0	2	7	0	0	0
ACBA.0922.00242	5	0	1	3	0	4	1
ACBA.0922.00243	4	0	0	1	1	2	1
ACBA.0922.00244	6	0	0	8	1	3	1
ACBA.0922.00245	3	0	0	0	0	3	2
ACBA.0922.00246	8	0	0	3	0	1	0
ACBA.0922.00247	3	0	0	1	0	2	1
ACBA.0922.00248	2	0	0	0	0	3	2
ACBA.0922.00249	4	0	0	56	0	3	2
ACBA.0922.00250	4	0	0	3	1	2	0
ACBA.0922.00251	4	1	0	10	0	3	2
ACBA.0922.00252	4	0	1	0	0	2	1
ACBA.0922.00253	1	0	2	5	0	1	0
ACBA.0922.00254	1	0	0	0	0	3	2
ACBA.0922.00255	2	0	0	0	0	2	1
ACBA.0922.00256	3	0	0	0	0	2	1
ACBA.0922.00257	6	0	0	0	0	3	3
ACBA.0922.00258	2	0	1	1	0	2	1
ACBA.0922.00259	2	0	0	0	0	1	0
ACBA.0922.00260	3	0	0	2	1	7	4
ACBA.0922.00261	3	0	1	0	0	1	0
ACBA.0922.00262	3	0	0	1	1	2	1
ACBA.0922.00263	2	0	0	10	0	2	2
ACBA.0922.00264	1	0	0	0	0	1	1
ACBA.0922.00265	1	0	0	0	0	0	0
ACBA.0922.00266	1	0	0	0	0	1	0
ACBA.0922.00267	4	0	0	0	0	1	1
ACBA.0922.00268	4	0	0	2	1	4	2
ACBA.0922.00269	7	0	0	0	0	2	2
ACBA.0922.00270	4	0	1	1	0	2	2
ACBA.0922.00271	5	0	0	2	0	1	1
ACBA.0922.00272	2	0	0	0	0	0	0
ACBA.0922.00273	4	0	3	9	0	0	0
ACBA.0922.00274	3	0	1	3	2	1	1
ACBA.0922.00275	4	0	1	5	0	6	2
ACBA.0922.00276	1	0	1	0	0	0	0
ACBA.0922.00277	1	0	0	2	0	3	2
ACBA.0922.00278	2	0	2	5	0	1	0
ACBA.0922.00279	1	0	0	0	0	3	1
ACBA.0922.00280	5	0	0	2	1	2	0
ACBA.0922.00281	1	0	0	2	1	4	2
ACBA.0922.00282	3	0	1	0	0	2	2
ACBA.0922.00283	1	0	0	2	0	3	2
ACBA.0922.00284	1	0	0	0	1	4	2
ACBA.0922.00285	5	0	0	1	0	6	5
ACBA.0922.00286	2	0	0	0	0	1	0
ACBA.0922.00287	3	0	0	1	0	2	2
ACBA.0922.00288	1	0	1	1	0	4	1
ACBA.0922.00289	5	0	1	9	1	2	1
ACBA.0922.00290	3	2	4	6	0	0	0
ACBA.0922.00291	2	0	0	8	1	1	0
ACBA.0922.00292	1	0	0	2	1	4	2
ACBA.0922.00293	1	0	0	1	2	1	1
ACBA.0922.00294	4	1	2	5	2	6	2
ACBA.0922.00295	2	0	1	4	0	3	2
ACBA.0922.00296	5	0	1	1	0	2	1
ACBA.0922.00297	2	0	0	0	0	4	3
ACBA.0922.00298	1	0	0	0	0	1	0
ACBA.0922.00299	2	0	0	2	0	3	2
ACBA.0922.00300	3	0	1	1	0	1	0
ACBA.0922.00301	1	0	1	0	0	4	3
ACBA.0922.00302	1	0	0	2	0	1	1
ACBA.0922.00303	2	0	1	1	0	2	1
ACBA.0922.00304	8	1	2	7	0	0	0
ACBA.0922.00305	4	0	0	2	1	1	0
ACBA.0922.00306	1	0	0	1	0	2	1
ACBA.0922.00307	2	0	0	0	1	4	2
ACBA.0922.00308	1	0	0	1	0	3	1
ACBA.0922.00309	1	0	0	1	0	0	0
ACBA.0922.00310	1	0	0	0	0	1	0
ACBA.0922.00311	1	0	0	0	0	1	1
ACBA.0922.00312	2	0	0	0	1	3	2
ACBA.0922.00313	1	0	0	0	0	3	1
ACBA.0922.00314	6	0	3	4	0	6	3
ACBA.0922.00315	1	0	0	1	0	3	1
ACBA.0922.00316	7	0	2	2	0	1	0
ACBA.0922.00317	1	0	2	4	0	1	0
ACBA.0922.00318	10	0	0	11	1	2	1
ACBA.0922.00319	1	0	0	0	1	3	0
ACBA.0922.00320	1	0	0	0	0	0	0
ACBA.0922.00321	1	0	0	0	0	0	0
ACBA.0922.00322	1	0	0	0	0	3	2
ACBA.0922.00323	4	0	0	0	0	2	2
ACBA.0922.00324	1	0	0	0	0	1	1
ACBA.0922.00325	3	0	1	0	0	3	3
ACBA.0922.00326	1	0	0	0	0	1	1
ACBA.0922.00327	2	0	0	3	1	2	0
ACBA.0922.00328	2	0	2	2	0	6	3
ACBA.0922.00329	2	0	0	0	0	1	1
ACBA.0922.00330	5	1	1	1	0	2	1
ACBA.0922.00331	2	0	0	2	0	1	0
ACBA.0922.00332	1	0	2	3	1	4	2
ACBA.0922.00333	1	0	3	0	0	2	1
ACBA.0922.00334	5	0	0	9	0	3	1
ACBA.0922.00335	3	0	0	8	0	5	1
ACBA.0922.00336	1	0	1	5	0	3	2
ACBA.0922.00337	2	0	1	1	0	1	0
ACBA.0922.00338	3	0	0	2	0	2	2
ACBA.0922.00339	5	0	1	0	0	1	0
ACBA.0922.00340	1	0	2	1	0	3	0
ACBA.0922.00341	1	0	0	0	1	2	1
ACBA.0922.00342	1	0	1	1	0	3	2
ACBA.0922.00343	1	0	0	0	0	1	1
ACBA.0922.00344	4	0	1	3	0	3	0
ACBA.0922.00345	3	0	1	5	0	1	0
ACBA.0922.00346	5	0	0	0	1	2	0
ACBA.0922.00347	1	0	0	3	0	1	1
ACBA.0922.00348	2	0	0	0	2	3	2
ACBA.0922.00349	4	0	0	4	0	4	3
ACBA.0922.00350	3	0	1	2	1	2	2
ACBA.0922.00351	5	0	0	0	0	0	0
ACBA.0922.00352	6	0	2	3	1	1	0
ACBA.0922.00353	9	2	2	8	1	1	0
ACBA.0922.00354	2	0	0	1	0	5	2
ACBA.0922.00355	2	0	1	1	2	4	2
ACBA.0922.00356	4	2	3	7	0	0	0
ACBA.0922.00357	7	0	0	2	0	1	1
ACBA.0922.00358	4	0	0	3	1	5	3
ACBA.0922.00359	1	0	1	3	1	2	2
ACBA.0922.00360	3	0	1	3	0	5	3
ACBA.0922.00361	2	2	5	2	1	2	0
ACBA.0922.00362	3	0	2	4	0	2	2
ACBA.0922.00363	3	0	2	3	0	2	1
ACBA.0922.00364	1	0	1	3	1	2	2
ACBA.0922.00365	1	0	3	5	0	0	0
ACBA.0922.00366	1	0	0	0	0	2	1
ACBA.0922.00367	1	0	0	0	0	0	0
ACBA.0922.00368	2	0	1	6	0	1	0
ACBA.0922.00369	2	0	1	0	0	1	1
ACBA.0922.00370	1	0	2	0	0	1	1
ACBA.0922.00371	4	0	0	4	0	1	1
ACBA.0922.00372	3	1	1	5	0	0	0
ACBA.0922.00373	4	0	1	0	0	3	1
ACBA.0922.00374	2	0	0	0	0	3	1
ACBA.0922.00375	3	0	0	2	1	3	2
ACBA.0922.00376	4	0	0	3	0	2	1
ACBA.0922.00377	2	0	0	0	0	6	5
ACBA.0922.00378	3	0	0	0	0	3	3
ACBA.0922.00379	7	0	0	0	0	3	1
ACBA.0922.00380	3	0	2	4	2	4	2
ACBA.0922.00381	5	1	1	4	1	2	1
ACBA.0922.00382	4	0	3	2	1	2	1
ACBA.0922.00383	4	0	1	2	0	3	2
ACBA.0922.00384	1	0	1	0	0	2	0
ACBA.0922.00385	2	0	1	1	0	0	0
ACBA.0922.00386	2	0	0	4	0	3	2
ACBA.0922.00387	6	1	0	11	0	2	2
ACBA.0922.00388	1	0	1	7	0	0	0
ACBA.0922.00389	4	0	2	0	0	2	2
ACBA.0922.00390	3	0	0	1	0	1	0
ACBA.0922.00391	1	0	1	10	1	2	0
ACBA.0922.00392	6	0	0	49	0	2	0
ACBA.0922.00393	1	0	0	0	0	4	2
ACBA.0922.00394	2	0	0	0	0	3	2
ACBA.0922.00395	3	0	1	7	0	4	4
ACBA.0922.00396	1	0	1	0	0	3	1
ACBA.0922.00397	1	0	0	1	0	2	1
ACBA.0922.00398	4	0	0	0	0	3	2
ACBA.0922.00399	1	0	0	0	0	3	2
ACBA.0922.00400	2	0	0	2	0	1	1
ACBA.0922.00401	1	0	1	0	0	1	0
ACBA.0922.00402	3	0	0	0	0	1	1
ACBA.0922.00403	4	0	0	7	2	2	1
ACBA.0922.00404	3	0	1	0	0	4	2
ACBA.0922.00405	1	0	0	6	1	3	2
ACBA.0922.00406	1	1	2	6	0	2	1
ACBA.0922.00407	2	0	3	1	1	2	2
ACBA.0922.00408	1	0	2	0	0	1	0
ACBA.0922.00409	2	0	0	1	0	3	2
ACBA.0922.00410	4	0	2	8	0	2	1
ACBA.0922.00411	2	0	0	3	2	2	2
ACBA.0922.00412	3	0	2	0	0	1	1
ACBA.0922.00413	2	0	1	2	0	4	2
ACBA.0922.00414	2	0	2	5	0	2	1
ACBA.0922.00415	2	0	0	0	0	2	1
ACBA.0922.00416	2	0	0	0	2	3	2
ACBA.0922.00417	1	0	1	1	0	0	0
ACBA.0922.00418	1	0	1	1	0	1	0
ACBA.0922.00419	1	0	0	0	0	1	0
ACBA.0922.00420	2	0	1	3	0	1	0
ACBA.0922.00421	5	2	2	5	1	2	1
ACBA.0922.00422	6	0	1	6	0	4	3
ACBA.0922.00423	1	0	3	3	1	2	2
ACBA.0922.00424	1	0	0	0	0	1	1
ACBA.0922.00425	4	0	0	10	0	1	1
ACBA.0922.00426	3	0	3	5	0	2	2
ACBA.0922.00427	2	0	1	0	0	0	0
ACBA.0922.00428	3	0	1	6	0	1	0
ACBA.0922.00429	3	0	0	13	1	3	1
ACBA.0922.00430	1	0	2	0	0	3	2
ACBA.0922.00431	1	0	3	0	0	1	1
ACBA.0922.00432	1	0	2	0	0	3	1
ACBA.0922.00433	1	0	2	0	0	3	2
ACBA.0922.00434	1	0	0	1	0	0	0
ACBA.0922.00435	3	0	1	1	0	1	1
ACBA.0922.00436	5	0	3	6	0	2	2
ACBA.0922.00437	5	0	2	14	0	5	3
ACBA.0922.00438	4	0	1	10	1	2	1
ACBA.0922.00439	2	0	0	0	0	2	2
ACBA.0922.00440	2	2	8	9	0	0	0
ACBA.0922.00441	2	0	2	1	0	3	2
ACBA.0922.00442	4	1	4	7	1	2	1
ACBA.0922.00443	2	1	6	9	0	0	0
ACBA.0922.00444	1	0	3	0	0	2	1
ACBA.0922.00445	2	0	1	1	0	2	0
ACBA.0922.00446	4	0	0	7	0	2	2
ACBA.0922.00447	3	0	3	3	0	1	1
ACBA.0922.00448	1	0	1	0	0	0	0
ACBA.0922.00449	1	0	2	0	0	4	2
ACBA.0922.00450	4	1	3	5	1	1	1
ACBA.0922.00451	1	0	2	1	0	1	1
ACBA.0922.00452	8	0	2	9	0	3	3
ACBA.0922.00453	1	0	3	5	0	3	2
ACBA.0922.00454	1	1	3	9	0	0	0
ACBA.0922.00455	3	0	1	2	0	1	0
ACBA.0922.00456	4	0	2	9	0	3	2
ACBA.0922.00457	1	0	0	0	2	2	0
ACBA.0922.00458	1	0	0	0	0	1	1
ACBA.0922.00459	3	0	0	12	0	1	0
ACBA.0922.00460	1	0	2	2	0	3	2
ACBA.0922.00461	1	0	2	0	0	3	1
ACBA.0922.00462	1	0	0	0	0	4	2
ACBA.0922.00463	1	0	0	0	0	3	1
ACBA.0922.00464	1	0	4	2	1	2	1
ACBA.0922.00465	5	0	2	0	0	2	2
ACBA.0922.00466	1	0	0	0	2	2	2
ACBA.0922.00467	1	1	4	0	0	0	0
ACBA.0922.00468	1	0	0	0	0	2	1
ACBA.0922.00469	1	0	2	0	0	3	1
ACBA.0922.00470	3	0	2	0	0	1	1
ACBA.0922.00471	3	1	2	0	0	0	0
ACBA.0922.00472	4	1	1	0	0	0	0
ACBA.0922.00473	1	0	2	0	0	1	1
ACBA.0922.00474	1	0	2	0	1	1	0
ACBA.0922.00475	6	2	2	0	1	0	0
ACBA.0922.00476	3	2	2	0	0	0	0
ACBA.0922.00477	1	0	0	0	0	1	1
ACBA.0922.00478	6	0	0	0	0	4	4
ACBA.0922.00479	6	0	2	0	1	1	0
ACBA.0922.00480	1	2	7	0	0	0	0
ACBA.0922.00481	1	0	2	0	0	0	0
ACBA.0922.00482	3	0	0	0	0	2	2
ACBA.0922.00483	1	0	2	0	0	2	1
ACBA.0922.00484	2	1	2	0	0	5	2
ACBA.0922.00485	1	0	0	0	0	1	1
ACBA.0922.00486	5	0	1	0	0	1	0
ACBA.0922.00487	4	0	0	0	1	1	0
ACBA.0922.00488	5	0	0	0	0	3	3
ACBA.0922.00489	3	2	4	0	0	1	0
ACBA.0922.00490	1	0	0	0	0	1	0
ACBA.0922.00491	1	0	1	0	1	1	0
ACBA.0922.00492	1	0	1	0	2	1	0
ACBA.0922.00493	1	0	1	0	0	2	2
ACBA.0922.00494	4	0	1	0	0	4	2
ACBA.0922.00495	7	0	3	0	0	1	0
ACBA.0922.00496	1	0	0	0	0	0	0
ACBA.0922.00497	3	0	1	0	1	6	2
