# Supplementary material for: Intragenomic conflicts with plasmids and chromosomal mobile genetic elements drive the evolution of natural transformation within species
Source: PLoS Biol. 2024 Oct 14;22(10):e3002814. doi: 10.1371/journal.pbio.3002814 (PMC11472951; doi:10.1371/journal.pbio.3002814)
Supplement: S15 Data — (XLSX) [file pbio.3002814.s015.xlsx]

## Sheet: Data_S15
			Acinetobacter baumannii					Legionella pneumophila
Test	Variable Y	Variable X	wilcoxon.test pvalue	chi2 association stat	chi2 association pvalue	phyloglm.Effect	phyloglm.pvalue	wilcoxon.test pvalue	chi2 association stat	chi2 association pvalue	phyloglm.Effect	phyloglm.pvalue
1	TFbinary	country				None
2	TFbinary	Source				non-clinical:1.03550	non-clinical:0.0001077
3	TFbinary	ST				>10h
4	TFbinary	CapsuleKL				>10h
5	TFbinary	LPS				>10h
6	TFbinary	nIS	0.01238			-0.074671	0.00158	4.882e-09			-0.210250	< 2.2e-16
7	TFbinary	Nb CONJ	0.01623	5.219	0.022	-1.24579	1.207e-06	0.017	0.20	0.65	-1.025059	< 2.2e-16
8	TFbinary	Nb CONJ ICE	0.42	1.3e-08	1	-2.72224	0.0001326	0.02201	5.68	0.017	0.74774	2.735e-06
9	TFbinary	Nb CONJ Plasmid	0.006	5.44	0.020	-2.76926	1.376e-08	1.011e-12	49.77	1.73e-12	-2.57714	< 2.2e-16
10	TFbinary	Nb.plasmid.mobeltfrompl	0.7476			-0.210589	0.0008892	3.386e-13			-2.01169	< 2.2e-16
11	TFbinary	Nb plasmid	0.2622			-0.284913	0.0001318	1.088e-13			-1.72420	< 2.2e-16
12	TFbinary	Nb def	0.48			-0.442757	3.614e-09	0.033			-0.278286	1.027e-13
13	TFbinary	Nb RM	0.51			-0.49283	1.305e-06	0.23			-0.60365	4.34e-08
14	TFbinary	Nb CRISPR Cas	0.052			1.37701	0.01838	0.013			0.89938	7.816e-15
15	TFbinary	Total SNPs	0.5159			5.9350e-06	0.5261	0.2943			5.0457e-06	0.676494
16	TFbinary	r/m	0.7533			-0.0197633	0.0002402	0.66			0.00038839	0.08353
17	TFbinary	rho/theta	0.6432			3.64731	0.001356	0.62			2.70778	1.288e-15
18	TFbinary	Terminal branch length	0.8316			68.3812	0.01938	0.42			-543.19132	0.21085
19	TFbinary	nIS on chromosome	0.0098			-0.11905	5.908e-05	5.3e-08			-0.238868	5.969e-05
20	TFbinary	comM interrupted		10.96	9.3e-04	-1.50	9.45e-09
21	Source (clinial:0; environmental:1)	comM interrupted		136.08	p<2.2e-16	-1.54	6.47e-08
22	TFbinary	Nb inhibitory MGE + Nb RM				Nb GWAS phage: -0.97; Nb RM: -0.61	Nb GWAS phage: 4.3e-03; Nb RM: 3.55e-08				Nb CONJ: -0.76; Nb RM: -0.41	Nb CONJ: 1.4e-04; nb RM: 1.09e-09
