# Supplementary material for: Intragenomic conflicts with plasmids and chromosomal mobile genetic elements drive the evolution of natural transformation within species
Source: PLoS Biol. 2024 Oct 14;22(10):e3002814. doi: 10.1371/journal.pbio.3002814 (PMC11472951; doi:10.1371/journal.pbio.3002814)
Supplement: S16 Data — S16A Data. Absolute variation of transformation rates between 2 strains depending on their patristic distances in Legionella pneumophila. S16B Data. Absolute variation of transformation rates between 2 strains depending on their patristic distances in Acinetobacter baumanni. (XLSX) [file pbio.3002814.s016.xlsx]

## Sheet: Data_S16_a
Genome1	Genome2	d_IQTree	abs_DeltaTF
LEPN.1221.00786	LEPN.1221.00786	0	1.76858950906426
LEPN.1221.00786	LEPN.1221.00166	0.0056093403	1.77587296916778
LEPN.1221.00166	LEPN.1221.00166	0	0.12052793133402
LEPN.1221.00786	LEPN.1221.00693	0.0303486341	1.49900293403214
LEPN.1221.00166	LEPN.1221.00693	0.0305103346	0.15634210380162
LEPN.1221.00693	LEPN.1221.00693	0	0.12030453544642
LEPN.1221.00786	LEPN.1221.00557	0.0303425429	1.62092694111226
LEPN.1221.00166	LEPN.1221.00557	0.0305042434	0.0344180967215002
LEPN.1221.00693	LEPN.1221.00557	2.3209e-05	0.00161947163369991
LEPN.1221.00557	LEPN.1221.00557	0	0.43650715103206
LEPN.1221.00786	LEPN.1221.00683	0.0303622713	1.52551238576861
LEPN.1221.00166	LEPN.1221.00683	0.0305239718	0.12983265206515
LEPN.1221.00693	LEPN.1221.00683	4.29374e-05	0.0937950837099502
LEPN.1221.00557	LEPN.1221.00683	3.0023e-05	0.34109259568841
LEPN.1221.00683	LEPN.1221.00683	0	0.1108686717203
LEPN.1221.00786	LEPN.1221.00688	0.0303631897	1.74578687222319
LEPN.1221.00166	LEPN.1221.00688	0.0305248902	0.0904418343894298
LEPN.1221.00693	LEPN.1221.00688	4.38558e-05	0.12647940274463
LEPN.1221.00557	LEPN.1221.00688	3.09414e-05	0.56136708214299
LEPN.1221.00683	LEPN.1221.00688	1.1608e-06	0.10940581473428
LEPN.1221.00688	LEPN.1221.00688	0	0.09776437108897
LEPN.1221.00786	LEPN.1221.00682	0.0303641274	1.74398256187764
LEPN.1221.00166	LEPN.1221.00682	0.0305258279	0.0886375240438797
LEPN.1221.00693	LEPN.1221.00682	4.47935e-05	0.12467509239908
LEPN.1221.00557	LEPN.1221.00682	3.18791e-05	0.55956277179744
LEPN.1221.00683	LEPN.1221.00682	2.0985e-06	0.10760150438873
LEPN.1221.00688	LEPN.1221.00682	1.0209e-06	0.0959600607434199
LEPN.1221.00682	LEPN.1221.00682	0	0.0484033468246499
LEPN.1221.00786	LEPN.1221.00210	0.0184871891	1.6996658217856
LEPN.1221.00166	LEPN.1221.00210	0.0186488896	0.0443207839518398
LEPN.1221.00693	LEPN.1221.00210	0.025371777	0.0803583523070399
LEPN.1221.00557	LEPN.1221.00210	0.0253656858	0.5152460317054
LEPN.1221.00683	LEPN.1221.00210	0.0253854142	0.0632847642966898
LEPN.1221.00688	LEPN.1221.00210	0.0253863326	0.05164332065138
LEPN.1221.00682	LEPN.1221.00210	0.0253872703	0.00408660673260997
LEPN.1221.00210	LEPN.1221.00210	0	0.0385841278311299
LEPN.1221.00786	LEPN.1221.00152	0.0184863327	1.73408380849283
LEPN.1221.00166	LEPN.1221.00152	0.0186480332	0.0787387706590699
LEPN.1221.00693	LEPN.1221.00152	0.0253709206	0.11477633901427
LEPN.1221.00557	LEPN.1221.00152	0.0253648294	0.54966401841263
LEPN.1221.00683	LEPN.1221.00152	0.0253845578	0.0977027510039199
LEPN.1221.00688	LEPN.1221.00152	0.0253854762	0.0860613073586101
LEPN.1221.00682	LEPN.1221.00152	0.0253864139	0.03850459343984
LEPN.1221.00210	LEPN.1221.00152	9.396e-07	0.00416614112389979
LEPN.1221.00152	LEPN.1221.00152	0	0.1351728780785
LEPN.1221.00786	LEPN.1221.00691	0.0184887427	1.74850874802393
LEPN.1221.00166	LEPN.1221.00691	0.0186504432	0.0931637101901699
LEPN.1221.00693	LEPN.1221.00691	0.0253733306	0.12920127854537
LEPN.1221.00557	LEPN.1221.00691	0.0253672394	0.56408895794373
LEPN.1221.00683	LEPN.1221.00691	0.0253869678	0.11212769053502
LEPN.1221.00688	LEPN.1221.00691	0.0253878862	0.10048624688971
LEPN.1221.00682	LEPN.1221.00691	0.0253888239	0.0529295329709401
LEPN.1221.00210	LEPN.1221.00691	0.0010216076	0.0102587984072002
LEPN.1221.00152	LEPN.1221.00691	0.0010207512	0.1207479385474
LEPN.1221.00691	LEPN.1221.00691	0	0.0326047688115403
LEPN.1221.00786	LEPN.1221.00708	0.01848885	1.86295596569365
LEPN.1221.00166	LEPN.1221.00708	0.0186505505	0.20761092785989
LEPN.1221.00693	LEPN.1221.00708	0.0253734379	0.24364849621509
LEPN.1221.00557	LEPN.1221.00708	0.0253673467	0.67853617561345
LEPN.1221.00683	LEPN.1221.00708	0.0253870751	0.22657490820474
LEPN.1221.00688	LEPN.1221.00708	0.0253879935	0.21493346455943
LEPN.1221.00682	LEPN.1221.00708	0.0253889312	0.16737675064066
LEPN.1221.00210	LEPN.1221.00708	0.0010217149	0.12470601607692
LEPN.1221.00152	LEPN.1221.00708	0.0010208585	0.00630072087768019
LEPN.1221.00691	LEPN.1221.00708	1.905e-07	0.14705198648126
LEPN.1221.00708	LEPN.1221.00708	0	0.0506174652975804
LEPN.1221.00786	LEPN.1221.00697	0.01848885	1.92165084720562
LEPN.1221.00166	LEPN.1221.00697	0.0186505505	0.26630580937186
LEPN.1221.00693	LEPN.1221.00697	0.0253734379	0.30234337772706
LEPN.1221.00557	LEPN.1221.00697	0.0253673467	0.73723105712542
LEPN.1221.00683	LEPN.1221.00697	0.0253870751	0.28526978971671
LEPN.1221.00688	LEPN.1221.00697	0.0253879935	0.2736283460714
LEPN.1221.00682	LEPN.1221.00697	0.0253889312	0.22607163215263
LEPN.1221.00210	LEPN.1221.00697	0.0010217149	0.18340089758889
LEPN.1221.00152	LEPN.1221.00697	0.0010208585	0.0523941606342899
LEPN.1221.00691	LEPN.1221.00697	1.905e-07	0.20574686799323
LEPN.1221.00708	LEPN.1221.00697	8.32e-08	0.00807741621438973
LEPN.1221.00697	LEPN.1221.00697	0	0.27700211749637
LEPN.1221.00786	LEPN.1221.00627	0.0184951333	1.87502491197122
LEPN.1221.00166	LEPN.1221.00627	0.0186568338	0.21967987413746
LEPN.1221.00693	LEPN.1221.00627	0.0253797212	0.25571744249266
LEPN.1221.00557	LEPN.1221.00627	0.02537363	0.69060512189102
LEPN.1221.00683	LEPN.1221.00627	0.0253933584	0.23864385448231
LEPN.1221.00688	LEPN.1221.00627	0.0253942768	0.227002410837
LEPN.1221.00682	LEPN.1221.00627	0.0253952145	0.17944569691823
LEPN.1221.00210	LEPN.1221.00627	0.0010279982	0.13677496235449
LEPN.1221.00152	LEPN.1221.00627	0.0010271418	0.00576822539989008
LEPN.1221.00691	LEPN.1221.00627	0.0005507014	0.15912093275883
LEPN.1221.00708	LEPN.1221.00627	0.0005508087	0.0385485190200101
LEPN.1221.00697	LEPN.1221.00627	0.0005508087	0.23037618226197
LEPN.1221.00627	LEPN.1221.00627	0	0.52014291458487
LEPN.1221.00786	LEPN.1221.00257	0.0184858881	1.8131491272884
LEPN.1221.00166	LEPN.1221.00257	0.0186475886	0.15780408945464
LEPN.1221.00693	LEPN.1221.00257	0.025370476	0.19384165780984
LEPN.1221.00557	LEPN.1221.00257	0.0253643848	0.6287293372082
LEPN.1221.00683	LEPN.1221.00257	0.0253841132	0.17676806979949
LEPN.1221.00688	LEPN.1221.00257	0.0253850316	0.16512662615418
LEPN.1221.00682	LEPN.1221.00257	0.0253859693	0.11756991223541
LEPN.1221.00210	LEPN.1221.00257	0.001018753	0.0748991776716701
LEPN.1221.00152	LEPN.1221.00257	0.0010178966	0.0561075592829301
LEPN.1221.00691	LEPN.1221.00257	0.0005414562	0.0972451480760101
LEPN.1221.00708	LEPN.1221.00257	0.0005415635	0.10042430370283
LEPN.1221.00697	LEPN.1221.00257	0.0005415635	0.16850039757915
LEPN.1221.00627	LEPN.1221.00257	0.0002041578	0.45826712990205
LEPN.1221.00257	LEPN.1221.00257	0	0.28559223518971
LEPN.1221.00786	LEPN.1221.00256	0.0184859297	1.73820844672994
LEPN.1221.00166	LEPN.1221.00256	0.0186476302	0.0828634088961797
LEPN.1221.00693	LEPN.1221.00256	0.0253705176	0.11890097725138
LEPN.1221.00557	LEPN.1221.00256	0.0253644264	0.55378865664974
LEPN.1221.00683	LEPN.1221.00256	0.0253841548	0.10182738924103
LEPN.1221.00688	LEPN.1221.00256	0.0253850732	0.0901859455957199
LEPN.1221.00682	LEPN.1221.00256	0.0253860109	0.0426292316769499
LEPN.1221.00210	LEPN.1221.00256	0.0010187946	4.15028867899458e-05
LEPN.1221.00152	LEPN.1221.00256	0.0010179382	0.13104823984139
LEPN.1221.00691	LEPN.1221.00256	0.0005414978	0.0223044675175501
LEPN.1221.00708	LEPN.1221.00256	0.0005416051	0.17536498426129
LEPN.1221.00697	LEPN.1221.00256	0.0005416051	0.0935597170206899
LEPN.1221.00627	LEPN.1221.00256	0.0002041994	0.38332644934359
LEPN.1221.00257	LEPN.1221.00256	1.248e-07	0.21065155463125
LEPN.1221.00256	LEPN.1221.00256	0	0.3064861008141
LEPN.1221.00786	LEPN.1221.00156	0.0184859297	1.77863728910329
LEPN.1221.00166	LEPN.1221.00156	0.0186476302	0.12329225126953
LEPN.1221.00693	LEPN.1221.00156	0.0253705176	0.15932981962473
LEPN.1221.00557	LEPN.1221.00156	0.0253644264	0.59421749902309
LEPN.1221.00683	LEPN.1221.00156	0.0253841548	0.14225623161438
LEPN.1221.00688	LEPN.1221.00156	0.0253850732	0.13061478796907
LEPN.1221.00682	LEPN.1221.00156	0.0253860109	0.0830580740503
LEPN.1221.00210	LEPN.1221.00156	0.0010187946	0.0403873394865601
LEPN.1221.00152	LEPN.1221.00156	0.0010179382	0.09061939746804
LEPN.1221.00691	LEPN.1221.00156	0.0005414978	0.0627333098909002
LEPN.1221.00708	LEPN.1221.00156	0.0005416051	0.13493614188794
LEPN.1221.00697	LEPN.1221.00156	0.0005416051	0.13398855939404
LEPN.1221.00627	LEPN.1221.00156	0.0002041994	0.42375529171694
LEPN.1221.00257	LEPN.1221.00156	1.248e-07	0.2510803970046
LEPN.1221.00256	LEPN.1221.00156	8.32e-08	0.26605725844075
LEPN.1221.00156	LEPN.1221.00156	0	0.0262050710199002
LEPN.1221.00786	LEPN.1221.00258	0.018483912	1.93464107593536
LEPN.1221.00166	LEPN.1221.00258	0.0186456125	0.2792960381016
LEPN.1221.00693	LEPN.1221.00258	0.0253684999	0.3153336064568
LEPN.1221.00557	LEPN.1221.00258	0.0253624087	0.75022128585516
LEPN.1221.00683	LEPN.1221.00258	0.0253821371	0.29826001844645
LEPN.1221.00688	LEPN.1221.00258	0.0253830555	0.28661857480114
LEPN.1221.00682	LEPN.1221.00258	0.0253839932	0.23906186088237
LEPN.1221.00210	LEPN.1221.00258	0.0010167769	0.19639112631863
LEPN.1221.00152	LEPN.1221.00258	0.0010159205	0.0653843893640298
LEPN.1221.00691	LEPN.1221.00258	0.0005394801	0.21873709672297
LEPN.1221.00708	LEPN.1221.00258	0.0005395874	0.0210676449441296
LEPN.1221.00697	LEPN.1221.00258	0.0005395874	0.28999234622611
LEPN.1221.00627	LEPN.1221.00258	0.0002021817	0.57975907854901
LEPN.1221.00257	LEPN.1221.00258	4.1053e-06	0.40708418383667
LEPN.1221.00256	LEPN.1221.00258	4.1469e-06	0.11005347160868
LEPN.1221.00156	LEPN.1221.00258	4.1469e-06	0.12979871581217
LEPN.1221.00258	LEPN.1221.00258	0	0.11008151846758
LEPN.1221.00786	LEPN.1221.00260	0.0184850208	1.86495508731692
LEPN.1221.00166	LEPN.1221.00260	0.0186467213	0.20961004948316
LEPN.1221.00693	LEPN.1221.00260	0.0253696087	0.24564761783836
LEPN.1221.00557	LEPN.1221.00260	0.0253635175	0.68053529723672
LEPN.1221.00683	LEPN.1221.00260	0.0253832459	0.22857402982801
LEPN.1221.00688	LEPN.1221.00260	0.0253841643	0.2169325861827
LEPN.1221.00682	LEPN.1221.00260	0.025385102	0.16937587226393
LEPN.1221.00210	LEPN.1221.00260	0.0010178857	0.12670513770019
LEPN.1221.00152	LEPN.1221.00260	0.0010170293	0.00430159925440998
LEPN.1221.00691	LEPN.1221.00260	0.0005405889	0.14905110810453
LEPN.1221.00708	LEPN.1221.00260	0.0005406962	0.0486183436743102
LEPN.1221.00697	LEPN.1221.00260	0.0005406962	0.22030635760767
LEPN.1221.00627	LEPN.1221.00260	0.0002032905	0.51007308993057
LEPN.1221.00257	LEPN.1221.00260	5.2141e-06	0.33739819521823
LEPN.1221.00256	LEPN.1221.00260	5.2557e-06	0.17973946022712
LEPN.1221.00156	LEPN.1221.00260	5.2557e-06	0.0601127271937298
LEPN.1221.00258	LEPN.1221.00260	3.1548e-06	0.0403955298491399
LEPN.1221.00260	LEPN.1221.00260	0	0.41575748921499
LEPN.1221.00786	LEPN.1221.00650	0.0184850624	1.90775092681999
LEPN.1221.00166	LEPN.1221.00650	0.0186467629	0.25240588898623
LEPN.1221.00693	LEPN.1221.00650	0.0253696503	0.28844345734143
LEPN.1221.00557	LEPN.1221.00650	0.0253635591	0.72333113673979
LEPN.1221.00683	LEPN.1221.00650	0.0253832875	0.27136986933108
LEPN.1221.00688	LEPN.1221.00650	0.0253842059	0.25972842568577
LEPN.1221.00682	LEPN.1221.00650	0.0253851436	0.212171711767
LEPN.1221.00210	LEPN.1221.00650	0.0010179273	0.16950097720326
LEPN.1221.00152	LEPN.1221.00650	0.0010170709	0.0384942402486601
LEPN.1221.00691	LEPN.1221.00650	0.0005406305	0.1918469476076
LEPN.1221.00708	LEPN.1221.00650	0.0005407378	0.00582250417124008
LEPN.1221.00697	LEPN.1221.00650	0.0005407378	0.26310219711074
LEPN.1221.00627	LEPN.1221.00650	0.0002033321	0.55286892943364
LEPN.1221.00257	LEPN.1221.00650	5.2557e-06	0.3801940347213
LEPN.1221.00256	LEPN.1221.00650	5.2973e-06	0.13694362072405
LEPN.1221.00156	LEPN.1221.00650	5.2973e-06	0.1029085666968
LEPN.1221.00258	LEPN.1221.00650	3.1964e-06	0.0831913693522099
LEPN.1221.00260	LEPN.1221.00650	1.248e-07	0.45855332871806
LEPN.1221.00650	LEPN.1221.00650	0	0.25421254537188
LEPN.1221.00786	LEPN.1221.00621	0.0184860855	1.84615928583378
LEPN.1221.00166	LEPN.1221.00621	0.018647786	0.19081424800002
LEPN.1221.00693	LEPN.1221.00621	0.0253706734	0.22685181635522
LEPN.1221.00557	LEPN.1221.00621	0.0253645822	0.66173949575358
LEPN.1221.00683	LEPN.1221.00621	0.0253843106	0.20977822834487
LEPN.1221.00688	LEPN.1221.00621	0.025385229	0.19813678469956
LEPN.1221.00682	LEPN.1221.00621	0.0253861667	0.15058007078079
LEPN.1221.00210	LEPN.1221.00621	0.0010189504	0.10790933621705
LEPN.1221.00152	LEPN.1221.00621	0.001018094	0.0230974007375502
LEPN.1221.00691	LEPN.1221.00621	0.0005416536	0.13025530662139
LEPN.1221.00708	LEPN.1221.00621	0.0005417609	0.0674141451574504
LEPN.1221.00697	LEPN.1221.00621	0.0005417609	0.20151055612453
LEPN.1221.00627	LEPN.1221.00621	0.0002043552	0.49127728844743
LEPN.1221.00257	LEPN.1221.00621	6.2788e-06	0.31860239373509
LEPN.1221.00256	LEPN.1221.00621	6.3204e-06	0.19853526171026
LEPN.1221.00156	LEPN.1221.00621	6.3204e-06	0.0413169257105896
LEPN.1221.00258	LEPN.1221.00621	4.2195e-06	0.0215997283659997
LEPN.1221.00260	LEPN.1221.00621	1.1479e-06	0.39696168773185
LEPN.1221.00650	LEPN.1221.00621	1.1063e-06	0.19262090438567
LEPN.1221.00621	LEPN.1221.00621	0	0.18862532938351
LEPN.1221.00786	LEPN.1221.00219	0.0184851456	1.72571452972221
LEPN.1221.00166	LEPN.1221.00219	0.0186468461	0.0703694918884499
LEPN.1221.00693	LEPN.1221.00219	0.0253697335	0.10640706024365
LEPN.1221.00557	LEPN.1221.00219	0.0253636423	0.54129473964201
LEPN.1221.00683	LEPN.1221.00219	0.0253833707	0.0893334722332999
LEPN.1221.00688	LEPN.1221.00219	0.0253842891	0.0776920285879901
LEPN.1221.00682	LEPN.1221.00219	0.0253852268	0.03013531466922
LEPN.1221.00210	LEPN.1221.00219	0.0010180105	0.0125354198945198
LEPN.1221.00152	LEPN.1221.00219	0.0010171541	0.14354215684912
LEPN.1221.00691	LEPN.1221.00219	0.0005407137	0.00981055050982027
LEPN.1221.00708	LEPN.1221.00219	0.000540821	0.18785890126902
LEPN.1221.00697	LEPN.1221.00219	0.000540821	0.08106580001296
LEPN.1221.00627	LEPN.1221.00219	0.0002034153	0.37083253233586
LEPN.1221.00257	LEPN.1221.00219	5.3389e-06	0.19815763762352
LEPN.1221.00256	LEPN.1221.00219	5.3805e-06	0.31898001782183
LEPN.1221.00156	LEPN.1221.00219	5.3805e-06	0.0791278304009801
LEPN.1221.00258	LEPN.1221.00219	3.2796e-06	0.0988450277455701
LEPN.1221.00260	LEPN.1221.00219	2.08e-07	0.27651693162028
LEPN.1221.00650	LEPN.1221.00219	1.664e-07	0.0721761482740999
LEPN.1221.00621	LEPN.1221.00219	1.1063e-06	0.06818057327194
LEPN.1221.00219	LEPN.1221.00219	0	0.0968230227956601
LEPN.1221.00786	LEPN.1221.00184	0.0184851456	1.80713087833641
LEPN.1221.00166	LEPN.1221.00184	0.0186468461	0.15178584050265
LEPN.1221.00693	LEPN.1221.00184	0.0253697335	0.18782340885785
LEPN.1221.00557	LEPN.1221.00184	0.0253636423	0.62271108825621
LEPN.1221.00683	LEPN.1221.00184	0.0253833707	0.1707498208475
LEPN.1221.00688	LEPN.1221.00184	0.0253842891	0.15910837720219
LEPN.1221.00682	LEPN.1221.00184	0.0253852268	0.11155166328342
LEPN.1221.00210	LEPN.1221.00184	0.0010180105	0.0688809287196803
LEPN.1221.00152	LEPN.1221.00184	0.0010171541	0.0621258082349199
LEPN.1221.00691	LEPN.1221.00184	0.0005407137	0.0912268991240204
LEPN.1221.00708	LEPN.1221.00184	0.000540821	0.10644255265482
LEPN.1221.00697	LEPN.1221.00184	0.000540821	0.16248214862716
LEPN.1221.00627	LEPN.1221.00184	0.0002034153	0.45224888095006
LEPN.1221.00257	LEPN.1221.00184	5.3389e-06	0.27957398623772
LEPN.1221.00256	LEPN.1221.00184	5.3805e-06	0.23756366920763
LEPN.1221.00156	LEPN.1221.00184	5.3805e-06	0.00228851821321996
LEPN.1221.00258	LEPN.1221.00184	3.2796e-06	0.01742867913137
LEPN.1221.00260	LEPN.1221.00184	2.08e-07	0.35793328023448
LEPN.1221.00650	LEPN.1221.00184	1.664e-07	0.1535924968883
LEPN.1221.00621	LEPN.1221.00184	1.1063e-06	0.14959692188614
LEPN.1221.00219	LEPN.1221.00184	8.32e-08	0.01540667418146
LEPN.1221.00184	LEPN.1221.00184	0	0.53149081968234
LEPN.1221.00786	LEPN.1221.00601	0.0184850624	1.77559531682336
LEPN.1221.00166	LEPN.1221.00601	0.0186467629	0.1202502789896
LEPN.1221.00693	LEPN.1221.00601	0.0253696503	0.1562878473448
LEPN.1221.00557	LEPN.1221.00601	0.0253635591	0.59117552674316
LEPN.1221.00683	LEPN.1221.00601	0.0253832875	0.13921425933445
LEPN.1221.00688	LEPN.1221.00601	0.0253842059	0.12757281568914
LEPN.1221.00682	LEPN.1221.00601	0.0253851436	0.08001610177037
LEPN.1221.00210	LEPN.1221.00601	0.0010179273	0.0373453672066302
LEPN.1221.00152	LEPN.1221.00601	0.0010170709	0.09366136974797
LEPN.1221.00691	LEPN.1221.00601	0.0005406305	0.0596913376109702
LEPN.1221.00708	LEPN.1221.00601	0.0005407378	0.13797811416787
LEPN.1221.00697	LEPN.1221.00601	0.0005407378	0.13094658711411
LEPN.1221.00627	LEPN.1221.00601	0.0002033321	0.42071331943701
LEPN.1221.00257	LEPN.1221.00601	5.2557e-06	0.24803842472467
LEPN.1221.00256	LEPN.1221.00601	5.2973e-06	0.26909923072068
LEPN.1221.00156	LEPN.1221.00601	5.2973e-06	0.0292470432998302
LEPN.1221.00258	LEPN.1221.00601	3.1964e-06	0.0489642406444202
LEPN.1221.00260	LEPN.1221.00601	2.08e-07	0.32639771872143
LEPN.1221.00650	LEPN.1221.00601	2.496e-07	0.12205693537525
LEPN.1221.00621	LEPN.1221.00601	1.2727e-06	0.11806136037309
LEPN.1221.00219	LEPN.1221.00601	3.328e-07	0.0469422356945102
LEPN.1221.00184	LEPN.1221.00601	3.328e-07	0.49995525816929
LEPN.1221.00601	LEPN.1221.00601	0	0.38149665244969
LEPN.1221.00786	LEPN.1221.00183	0.0184860439	1.64881635583748
LEPN.1221.00166	LEPN.1221.00183	0.0186477444	0.00652868199628021
LEPN.1221.00693	LEPN.1221.00183	0.0253706318	0.0295088863589199
LEPN.1221.00557	LEPN.1221.00183	0.0253645406	0.46439656575728
LEPN.1221.00683	LEPN.1221.00183	0.025384269	0.0124352983485698
LEPN.1221.00688	LEPN.1221.00183	0.0253851874	0.000793854703259989
LEPN.1221.00682	LEPN.1221.00183	0.0253861251	0.04676285921551
LEPN.1221.00210	LEPN.1221.00183	0.0010189088	0.0894335937792499
LEPN.1221.00152	LEPN.1221.00183	0.0010180524	0.22044033073385
LEPN.1221.00691	LEPN.1221.00183	0.000541612	0.0670876233749098
LEPN.1221.00708	LEPN.1221.00183	0.0005417193	0.26475707515375
LEPN.1221.00697	LEPN.1221.00183	0.0005417193	0.00416762612822996
LEPN.1221.00627	LEPN.1221.00183	0.0002043136	0.29393435845113
LEPN.1221.00257	LEPN.1221.00183	6.2372e-06	0.12125946373879
LEPN.1221.00256	LEPN.1221.00183	6.2788e-06	0.39587819170656
LEPN.1221.00156	LEPN.1221.00183	6.2788e-06	0.15602600428571
LEPN.1221.00258	LEPN.1221.00183	4.1779e-06	0.1757432016303
LEPN.1221.00260	LEPN.1221.00183	1.1895e-06	0.19961875773555
LEPN.1221.00650	LEPN.1221.00183	1.2311e-06	0.00472202561063018
LEPN.1221.00621	LEPN.1221.00183	2.2542e-06	0.00871760061279003
LEPN.1221.00219	LEPN.1221.00183	1.3143e-06	0.17372119668039
LEPN.1221.00184	LEPN.1221.00183	1.3143e-06	0.37317629718341
LEPN.1221.00601	LEPN.1221.00183	1.0647e-06	0.25471769146381
LEPN.1221.00183	LEPN.1221.00183	0	0.10316864065001
LEPN.1221.00786	LEPN.1221.00223	0.0184900535	1.64681719519376
LEPN.1221.00166	LEPN.1221.00223	0.018651754	0.00852784264000039
LEPN.1221.00693	LEPN.1221.00223	0.0253746414	0.0275097257151997
LEPN.1221.00557	LEPN.1221.00223	0.0253685502	0.46239740511356
LEPN.1221.00683	LEPN.1221.00223	0.0253882786	0.0104361377048496
LEPN.1221.00688	LEPN.1221.00223	0.025389197	0.0012053059404602
LEPN.1221.00682	LEPN.1221.00223	0.0253901347	0.0487620198592302
LEPN.1221.00210	LEPN.1221.00223	0.0010229184	0.0914327544229701
LEPN.1221.00152	LEPN.1221.00223	0.001022062	0.22243949137757
LEPN.1221.00691	LEPN.1221.00223	0.0005456216	0.06908678401863
LEPN.1221.00708	LEPN.1221.00223	0.0005457289	0.26675623579747
LEPN.1221.00697	LEPN.1221.00223	0.0005457289	0.00216846548450977
LEPN.1221.00627	LEPN.1221.00223	0.0002083232	0.29193519780741
LEPN.1221.00257	LEPN.1221.00223	1.02468e-05	0.11926030309507
LEPN.1221.00256	LEPN.1221.00223	1.02884e-05	0.39787735235028
LEPN.1221.00156	LEPN.1221.00223	1.02884e-05	0.15802516492943
LEPN.1221.00258	LEPN.1221.00223	8.1875e-06	0.17774236227402
LEPN.1221.00260	LEPN.1221.00223	5.1991e-06	0.19761959709183
LEPN.1221.00650	LEPN.1221.00223	5.2407e-06	0.00672118625435036
LEPN.1221.00621	LEPN.1221.00223	6.2638e-06	0.0107167612565102
LEPN.1221.00219	LEPN.1221.00223	5.3239e-06	0.17572035732411
LEPN.1221.00184	LEPN.1221.00223	5.3239e-06	0.37117713653969
LEPN.1221.00601	LEPN.1221.00223	5.1575e-06	0.25271853082009
LEPN.1221.00183	LEPN.1221.00223	6.139e-06	0.10116948000629
LEPN.1221.00223	LEPN.1221.00223	0	0.35762516948842
LEPN.1221.00786	LEPN.1221.00350	0.0184860855	1.8534381788141
LEPN.1221.00166	LEPN.1221.00350	0.018647786	0.19809314098034
LEPN.1221.00693	LEPN.1221.00350	0.0253706734	0.23413070933554
LEPN.1221.00557	LEPN.1221.00350	0.0253645822	0.6690183887339
LEPN.1221.00683	LEPN.1221.00350	0.0253843106	0.21705712132519
LEPN.1221.00688	LEPN.1221.00350	0.025385229	0.20541567767988
LEPN.1221.00682	LEPN.1221.00350	0.0253861667	0.15785896376111
LEPN.1221.00210	LEPN.1221.00350	0.0010189504	0.11518822919737
LEPN.1221.00152	LEPN.1221.00350	0.001018094	0.0158185077572299
LEPN.1221.00691	LEPN.1221.00350	0.0005416536	0.13753419960171
LEPN.1221.00708	LEPN.1221.00350	0.0005417609	0.0601352521771301
LEPN.1221.00697	LEPN.1221.00350	0.0005417609	0.20878944910485
LEPN.1221.00627	LEPN.1221.00350	0.0002043552	0.49855618142775
LEPN.1221.00257	LEPN.1221.00350	6.2788e-06	0.32588128671541
LEPN.1221.00256	LEPN.1221.00350	6.3204e-06	0.19125636872994
LEPN.1221.00156	LEPN.1221.00350	6.3204e-06	0.0485958186909099
LEPN.1221.00258	LEPN.1221.00350	4.2195e-06	0.0288786213463199
LEPN.1221.00260	LEPN.1221.00350	1.2311e-06	0.40424058071217
LEPN.1221.00650	LEPN.1221.00350	1.2727e-06	0.19989979736599
LEPN.1221.00621	LEPN.1221.00350	2.2958e-06	0.19590422236383
LEPN.1221.00219	LEPN.1221.00350	1.3559e-06	0.0309006262962299
LEPN.1221.00184	LEPN.1221.00350	1.3559e-06	0.57779812016003
LEPN.1221.00601	LEPN.1221.00350	1.1895e-06	0.45933951444043
LEPN.1221.00183	LEPN.1221.00350	2.171e-06	0.30779046362663
LEPN.1221.00223	LEPN.1221.00350	6.0974e-06	0.15100418586808
LEPN.1221.00350	LEPN.1221.00350	0	0.52463283750918
LEPN.1221.00786	LEPN.1221.00140	0.0184860855	1.79874439019441
LEPN.1221.00166	LEPN.1221.00140	0.018647786	0.14339935236065
LEPN.1221.00693	LEPN.1221.00140	0.0253706734	0.17943692071585
LEPN.1221.00557	LEPN.1221.00140	0.0253645822	0.61432460011421
LEPN.1221.00683	LEPN.1221.00140	0.0253843106	0.1623633327055
LEPN.1221.00688	LEPN.1221.00140	0.025385229	0.15072188906019
LEPN.1221.00682	LEPN.1221.00140	0.0253861667	0.10316517514142
LEPN.1221.00210	LEPN.1221.00140	0.0010189504	0.0604944405776799
LEPN.1221.00152	LEPN.1221.00140	0.001018094	0.0705122963769202
LEPN.1221.00691	LEPN.1221.00140	0.0005416536	0.08284041098202
LEPN.1221.00708	LEPN.1221.00140	0.0005417609	0.11482904079682
LEPN.1221.00697	LEPN.1221.00140	0.0005417609	0.15409566048516
LEPN.1221.00627	LEPN.1221.00140	0.0002043552	0.44386239280806
LEPN.1221.00257	LEPN.1221.00140	6.2788e-06	0.27118749809572
LEPN.1221.00256	LEPN.1221.00140	6.3204e-06	0.24595015734963
LEPN.1221.00156	LEPN.1221.00140	6.3204e-06	0.00609796992878042
LEPN.1221.00258	LEPN.1221.00140	4.2195e-06	0.0258151672733704
LEPN.1221.00260	LEPN.1221.00140	1.2311e-06	0.34954679209248
LEPN.1221.00650	LEPN.1221.00140	1.2727e-06	0.1452060087463
LEPN.1221.00621	LEPN.1221.00140	2.2958e-06	0.14121043374414
LEPN.1221.00219	LEPN.1221.00140	1.3559e-06	0.0237931623234604
LEPN.1221.00184	LEPN.1221.00140	1.3559e-06	0.52310433154034
LEPN.1221.00601	LEPN.1221.00140	1.1895e-06	0.40464572582074
LEPN.1221.00183	LEPN.1221.00140	2.171e-06	0.25309667500694
LEPN.1221.00223	LEPN.1221.00140	6.0974e-06	0.20569797448777
LEPN.1221.00350	LEPN.1221.00140	8.32e-08	0.46993904888949
LEPN.1221.00140	LEPN.1221.00140	0	0.45617100923103
LEPN.1221.00786	LEPN.1221.00363	0.0184860438	0.19066848077331
LEPN.1221.00166	LEPN.1221.00363	0.0186477443	1.46467655706045
LEPN.1221.00693	LEPN.1221.00363	0.0253706317	1.42863898870525
LEPN.1221.00557	LEPN.1221.00363	0.0253645405	0.99375130930689
LEPN.1221.00683	LEPN.1221.00363	0.0253842689	1.4457125767156
LEPN.1221.00688	LEPN.1221.00363	0.0253851873	1.45735402036091
LEPN.1221.00682	LEPN.1221.00363	0.025386125	1.50491073427968
LEPN.1221.00210	LEPN.1221.00363	0.0010189087	1.54758146884342
LEPN.1221.00152	LEPN.1221.00363	0.0010180523	1.67858820579802
LEPN.1221.00691	LEPN.1221.00363	0.0005416119	1.52523549843908
LEPN.1221.00708	LEPN.1221.00363	0.0005417192	1.72290495021792
LEPN.1221.00697	LEPN.1221.00363	0.0005417192	1.45398024893594
LEPN.1221.00627	LEPN.1221.00363	0.0002043135	1.16421351661304
LEPN.1221.00257	LEPN.1221.00363	6.2371e-06	1.33688841132538
LEPN.1221.00256	LEPN.1221.00363	6.2787e-06	1.85402606677073
LEPN.1221.00156	LEPN.1221.00363	6.2787e-06	1.61417387934988
LEPN.1221.00258	LEPN.1221.00363	4.1778e-06	1.63389107669447
LEPN.1221.00260	LEPN.1221.00363	1.2726e-06	1.25852911732862
LEPN.1221.00650	LEPN.1221.00363	1.3142e-06	1.4628699006748
LEPN.1221.00621	LEPN.1221.00363	2.3373e-06	1.46686547567696
LEPN.1221.00219	LEPN.1221.00363	1.3974e-06	1.63186907174456
LEPN.1221.00184	LEPN.1221.00363	1.3974e-06	1.08497157788076
LEPN.1221.00601	LEPN.1221.00363	1.3142e-06	1.20343018360036
LEPN.1221.00183	LEPN.1221.00363	2.2957e-06	1.35497923441416
LEPN.1221.00223	LEPN.1221.00363	6.3053e-06	1.81377388390887
LEPN.1221.00350	LEPN.1221.00363	2.3373e-06	1.13813686053161
LEPN.1221.00140	LEPN.1221.00363	2.3373e-06	1.15190490019007
LEPN.1221.00363	LEPN.1221.00363	0	1.7558164665208
LEPN.1221.00786	LEPN.1221.00255	0.0184850624	1.89343207737053
LEPN.1221.00166	LEPN.1221.00255	0.0186467629	0.23808703953677
LEPN.1221.00693	LEPN.1221.00255	0.0253696503	0.27412460789197
LEPN.1221.00557	LEPN.1221.00255	0.0253635591	0.70901228729033
LEPN.1221.00683	LEPN.1221.00255	0.0253832875	0.25705101988162
LEPN.1221.00688	LEPN.1221.00255	0.0253842059	0.24540957623631
LEPN.1221.00682	LEPN.1221.00255	0.0253851436	0.19785286231754
LEPN.1221.00210	LEPN.1221.00255	0.0010179273	0.1551821277538
LEPN.1221.00152	LEPN.1221.00255	0.0010170709	0.0241753907992002
LEPN.1221.00691	LEPN.1221.00255	0.0005406305	0.17752809815814
LEPN.1221.00708	LEPN.1221.00255	0.0005407378	0.0201413536207
LEPN.1221.00697	LEPN.1221.00255	0.0005407378	0.24878334766128
LEPN.1221.00627	LEPN.1221.00255	0.0002033321	0.53855007998418
LEPN.1221.00257	LEPN.1221.00255	5.2557e-06	0.36587518527184
LEPN.1221.00256	LEPN.1221.00255	5.2973e-06	0.15126247017351
LEPN.1221.00156	LEPN.1221.00255	5.2973e-06	0.08858971724734
LEPN.1221.00258	LEPN.1221.00255	3.1964e-06	0.06887251990275
LEPN.1221.00260	LEPN.1221.00255	2.912e-07	0.4442344792686
LEPN.1221.00650	LEPN.1221.00255	3.328e-07	0.23989369592242
LEPN.1221.00621	LEPN.1221.00255	1.3559e-06	0.23589812092026
LEPN.1221.00219	LEPN.1221.00255	4.16e-07	0.07089452485266
LEPN.1221.00184	LEPN.1221.00255	4.16e-07	0.61779201871646
LEPN.1221.00601	LEPN.1221.00255	3.328e-07	0.49933341299686
LEPN.1221.00183	LEPN.1221.00255	1.3143e-06	0.34778436218306
LEPN.1221.00223	LEPN.1221.00255	5.3239e-06	0.11101028731165
LEPN.1221.00350	LEPN.1221.00255	1.3559e-06	0.56462673606561
LEPN.1221.00140	LEPN.1221.00255	1.3559e-06	0.55085869640715
LEPN.1221.00363	LEPN.1221.00255	1.0646e-06	0.0530528699235799
LEPN.1221.00255	LEPN.1221.00255	0	0.0842422741367801
LEPN.1221.00786	LEPN.1221.00344	0.0184850624	1.71486687534016
LEPN.1221.00166	LEPN.1221.00344	0.0186467629	0.0595218375063999
LEPN.1221.00693	LEPN.1221.00344	0.0253696503	0.0955594058616001
LEPN.1221.00557	LEPN.1221.00344	0.0253635591	0.53044708525996
LEPN.1221.00683	LEPN.1221.00344	0.0253832875	0.07848581785125
LEPN.1221.00688	LEPN.1221.00344	0.0253842059	0.0668443742059401
LEPN.1221.00682	LEPN.1221.00344	0.0253851436	0.0192876602871701
LEPN.1221.00210	LEPN.1221.00344	0.0010179273	0.0233830742765697
LEPN.1221.00152	LEPN.1221.00344	0.0010170709	0.15438981123117
LEPN.1221.00691	LEPN.1221.00344	0.0005406305	0.00103710387222966
LEPN.1221.00708	LEPN.1221.00344	0.0005407378	0.19870655565107
LEPN.1221.00697	LEPN.1221.00344	0.0005407378	0.0702181456309101
LEPN.1221.00627	LEPN.1221.00344	0.0002033321	0.35998487795381
LEPN.1221.00257	LEPN.1221.00344	5.2557e-06	0.18730998324147
LEPN.1221.00256	LEPN.1221.00344	5.2973e-06	0.32982767220388
LEPN.1221.00156	LEPN.1221.00344	5.2973e-06	0.0899754847830301
LEPN.1221.00258	LEPN.1221.00344	3.1964e-06	0.10969268212762
LEPN.1221.00260	LEPN.1221.00344	2.912e-07	0.26566927723823
LEPN.1221.00650	LEPN.1221.00344	3.328e-07	0.06132849389205
LEPN.1221.00621	LEPN.1221.00344	1.3559e-06	0.0573329188898901
LEPN.1221.00219	LEPN.1221.00344	4.16e-07	0.10767067717771
LEPN.1221.00184	LEPN.1221.00344	4.16e-07	0.43922681668609
LEPN.1221.00601	LEPN.1221.00344	3.328e-07	0.32076821096649
LEPN.1221.00183	LEPN.1221.00344	1.3143e-06	0.16921916015269
LEPN.1221.00223	LEPN.1221.00344	5.3239e-06	0.28957548934202
LEPN.1221.00350	LEPN.1221.00344	1.3559e-06	0.38606153403524
LEPN.1221.00140	LEPN.1221.00344	1.3559e-06	0.37229349437678
LEPN.1221.00363	LEPN.1221.00344	1.1478e-06	0.23161807195395
LEPN.1221.00255	LEPN.1221.00344	1.664e-07	0.09432292789359
LEPN.1221.00344	LEPN.1221.00344	0	1.07535302921509
LEPN.1221.00786	LEPN.1221.00220	0.018485104	1.651529056516
LEPN.1221.00166	LEPN.1221.00220	0.0186468045	0.00381598131776029
LEPN.1221.00693	LEPN.1221.00220	0.0253696919	0.0322215870374398
LEPN.1221.00557	LEPN.1221.00220	0.0253636007	0.4671092664358
LEPN.1221.00683	LEPN.1221.00220	0.0253833291	0.0151479990270897
LEPN.1221.00688	LEPN.1221.00220	0.0253842475	0.00350655538177991
LEPN.1221.00682	LEPN.1221.00220	0.0253851852	0.0440501585369901
LEPN.1221.00210	LEPN.1221.00220	0.0010179689	0.0867208931007299
LEPN.1221.00152	LEPN.1221.00220	0.0010171125	0.21772763005533
LEPN.1221.00691	LEPN.1221.00220	0.0005406721	0.0643749226963899
LEPN.1221.00708	LEPN.1221.00220	0.0005407794	0.26204437447523
LEPN.1221.00697	LEPN.1221.00220	0.0005407794	0.00688032680674988
LEPN.1221.00627	LEPN.1221.00220	0.0002033737	0.29664705912965
LEPN.1221.00257	LEPN.1221.00220	5.2973e-06	0.12397216441731
LEPN.1221.00256	LEPN.1221.00220	5.3389e-06	0.39316549102804
LEPN.1221.00156	LEPN.1221.00220	5.3389e-06	0.15331330360719
LEPN.1221.00258	LEPN.1221.00220	3.238e-06	0.17303050095178
LEPN.1221.00260	LEPN.1221.00220	3.328e-07	0.20233145841407
LEPN.1221.00650	LEPN.1221.00220	3.744e-07	0.00200932493211026
LEPN.1221.00621	LEPN.1221.00220	1.3975e-06	0.00600489993427011
LEPN.1221.00219	LEPN.1221.00220	4.576e-07	0.17100849600187
LEPN.1221.00184	LEPN.1221.00220	4.576e-07	0.37588899786193
LEPN.1221.00601	LEPN.1221.00220	3.744e-07	0.25743039214233
LEPN.1221.00183	LEPN.1221.00220	1.3559e-06	0.10588134132853
LEPN.1221.00223	LEPN.1221.00220	5.3655e-06	0.35291330816618
LEPN.1221.00350	LEPN.1221.00220	1.3975e-06	0.32272371521108
LEPN.1221.00140	LEPN.1221.00220	1.3975e-06	0.30895567555262
LEPN.1221.00363	LEPN.1221.00220	1.1894e-06	0.29495589077811
LEPN.1221.00255	LEPN.1221.00220	2.08e-07	0.15766074671775
LEPN.1221.00344	LEPN.1221.00220	1.248e-07	1.01201521039093
LEPN.1221.00220	LEPN.1221.00220	0	0.0802101407603999
LEPN.1221.00786	LEPN.1221.00489	0.0184851456	1.79272106986912
LEPN.1221.00166	LEPN.1221.00489	0.0186468461	0.13737603203536
LEPN.1221.00693	LEPN.1221.00489	0.0253697335	0.17341360039056
LEPN.1221.00557	LEPN.1221.00489	0.0253636423	0.60830127978892
LEPN.1221.00683	LEPN.1221.00489	0.0253833707	0.15634001238021
LEPN.1221.00688	LEPN.1221.00489	0.0253842891	0.1446985687349
LEPN.1221.00682	LEPN.1221.00489	0.0253852268	0.09714185481613
LEPN.1221.00210	LEPN.1221.00489	0.0010180105	0.0544711202523902
LEPN.1221.00152	LEPN.1221.00489	0.0010171541	0.07653561670221
LEPN.1221.00691	LEPN.1221.00489	0.0005407137	0.0768170906567303
LEPN.1221.00708	LEPN.1221.00489	0.000540821	0.12085236112211
LEPN.1221.00697	LEPN.1221.00489	0.000540821	0.14807234015987
LEPN.1221.00627	LEPN.1221.00489	0.0002034153	0.43783907248277
LEPN.1221.00257	LEPN.1221.00489	5.3389e-06	0.26516417777043
LEPN.1221.00256	LEPN.1221.00489	5.3805e-06	0.25197347767492
LEPN.1221.00156	LEPN.1221.00489	5.3805e-06	0.0121212902540702
LEPN.1221.00258	LEPN.1221.00489	3.2796e-06	0.0318384875986601
LEPN.1221.00260	LEPN.1221.00489	3.744e-07	0.34352347176719
LEPN.1221.00650	LEPN.1221.00489	4.16e-07	0.13918268842101
LEPN.1221.00621	LEPN.1221.00489	1.4391e-06	0.13518711341885
LEPN.1221.00219	LEPN.1221.00489	4.992e-07	0.0298164826487501
LEPN.1221.00184	LEPN.1221.00489	4.992e-07	0.51708101121505
LEPN.1221.00601	LEPN.1221.00489	4.16e-07	0.39862240549545
LEPN.1221.00183	LEPN.1221.00489	1.3975e-06	0.24707335468165
LEPN.1221.00223	LEPN.1221.00489	5.4071e-06	0.21172129481306
LEPN.1221.00350	LEPN.1221.00489	1.4391e-06	0.4639157285642
LEPN.1221.00140	LEPN.1221.00489	1.4391e-06	0.45014768890574
LEPN.1221.00363	LEPN.1221.00489	1.231e-06	0.15376387742499
LEPN.1221.00255	LEPN.1221.00489	2.496e-07	0.0164687333646301
LEPN.1221.00344	LEPN.1221.00489	1.664e-07	1.15320722374405
LEPN.1221.00220	LEPN.1221.00489	1.248e-07	0.0609818725927203
LEPN.1221.00489	LEPN.1221.00489	0	0.00364587499911018
LEPN.1221.00786	LEPN.1221.00105	0.0184851456	1.73778926014703
LEPN.1221.00166	LEPN.1221.00105	0.0186468461	0.0824442223132698
LEPN.1221.00693	LEPN.1221.00105	0.0253697335	0.11848179066847
LEPN.1221.00557	LEPN.1221.00105	0.0253636423	0.55336947006683
LEPN.1221.00683	LEPN.1221.00105	0.0253833707	0.10140820265812
LEPN.1221.00688	LEPN.1221.00105	0.0253842891	0.0897667590128099
LEPN.1221.00682	LEPN.1221.00105	0.0253852268	0.0422100450940399
LEPN.1221.00210	LEPN.1221.00105	0.0010180105	0.000460689469699904
LEPN.1221.00152	LEPN.1221.00105	0.0010171541	0.1314674264243
LEPN.1221.00691	LEPN.1221.00105	0.0005407137	0.0218852809346402
LEPN.1221.00708	LEPN.1221.00105	0.000540821	0.1757841708442
LEPN.1221.00697	LEPN.1221.00105	0.000540821	0.0931405304377799
LEPN.1221.00627	LEPN.1221.00105	0.0002034153	0.38290726276068
LEPN.1221.00257	LEPN.1221.00105	5.3389e-06	0.21023236804834
LEPN.1221.00256	LEPN.1221.00105	5.3805e-06	0.30690528739701
LEPN.1221.00156	LEPN.1221.00105	5.3805e-06	0.0670530999761603
LEPN.1221.00258	LEPN.1221.00105	3.2796e-06	0.0867702973207503
LEPN.1221.00260	LEPN.1221.00105	3.744e-07	0.2885916620451
LEPN.1221.00650	LEPN.1221.00105	4.16e-07	0.0842508786989198
LEPN.1221.00621	LEPN.1221.00105	1.4391e-06	0.0802553036967599
LEPN.1221.00219	LEPN.1221.00105	4.992e-07	0.0847482923708403
LEPN.1221.00184	LEPN.1221.00105	4.992e-07	0.46214920149296
LEPN.1221.00601	LEPN.1221.00105	4.16e-07	0.34369059577336
LEPN.1221.00183	LEPN.1221.00105	1.3975e-06	0.19214154495956
LEPN.1221.00223	LEPN.1221.00105	5.4071e-06	0.26665310453515
LEPN.1221.00350	LEPN.1221.00105	1.4391e-06	0.40898391884211
LEPN.1221.00140	LEPN.1221.00105	1.4391e-06	0.39521587918365
LEPN.1221.00363	LEPN.1221.00105	1.231e-06	0.20869568714708
LEPN.1221.00255	LEPN.1221.00105	2.496e-07	0.0714005430867202
LEPN.1221.00344	LEPN.1221.00105	1.664e-07	1.09827541402196
LEPN.1221.00220	LEPN.1221.00105	1.248e-07	0.00605006287063015
LEPN.1221.00489	LEPN.1221.00105	8.32e-08	0.0585776847212003
LEPN.1221.00105	LEPN.1221.00105	0	0.0162318215225801
LEPN.1221.00786	LEPN.1221.00432	0.0184850624	1.88030097432122
LEPN.1221.00166	LEPN.1221.00432	0.0186467629	0.22495593648746
LEPN.1221.00693	LEPN.1221.00432	0.0253696503	0.26099350484266
LEPN.1221.00557	LEPN.1221.00432	0.0253635591	0.69588118424102
LEPN.1221.00683	LEPN.1221.00432	0.0253832875	0.24391991683231
LEPN.1221.00688	LEPN.1221.00432	0.0253842059	0.232278473187
LEPN.1221.00682	LEPN.1221.00432	0.0253851436	0.18472175926823
LEPN.1221.00210	LEPN.1221.00432	0.0010179273	0.14205102470449
LEPN.1221.00152	LEPN.1221.00432	0.0010170709	0.0110442877498902
LEPN.1221.00691	LEPN.1221.00432	0.0005406305	0.16439699510883
LEPN.1221.00708	LEPN.1221.00432	0.0005407378	0.03327245667001
LEPN.1221.00697	LEPN.1221.00432	0.0005407378	0.23565224461197
LEPN.1221.00627	LEPN.1221.00432	0.0002033321	0.52541897693487
LEPN.1221.00257	LEPN.1221.00432	5.2557e-06	0.35274408222253
LEPN.1221.00256	LEPN.1221.00432	5.2973e-06	0.16439357322282
LEPN.1221.00156	LEPN.1221.00432	5.2973e-06	0.07545861419803
LEPN.1221.00258	LEPN.1221.00432	3.1964e-06	0.05574141685344
LEPN.1221.00260	LEPN.1221.00432	2.912e-07	0.43110337621929
LEPN.1221.00650	LEPN.1221.00432	3.328e-07	0.22676259287311
LEPN.1221.00621	LEPN.1221.00432	1.3559e-06	0.22276701787095
LEPN.1221.00219	LEPN.1221.00432	4.16e-07	0.05776342180335
LEPN.1221.00184	LEPN.1221.00432	4.16e-07	0.60466091566715
LEPN.1221.00601	LEPN.1221.00432	3.328e-07	0.48620230994755
LEPN.1221.00183	LEPN.1221.00432	1.3143e-06	0.33465325913375
LEPN.1221.00223	LEPN.1221.00432	5.3239e-06	0.12414139036096
LEPN.1221.00350	LEPN.1221.00432	1.3559e-06	0.5514956330163
LEPN.1221.00140	LEPN.1221.00432	1.3559e-06	0.53772759335784
LEPN.1221.00363	LEPN.1221.00432	1.231e-06	0.0661839729728899
LEPN.1221.00255	LEPN.1221.00432	2.496e-07	0.0711111710874701
LEPN.1221.00344	LEPN.1221.00432	2.496e-07	1.24078712819615
LEPN.1221.00220	LEPN.1221.00432	2.912e-07	0.14856177704482
LEPN.1221.00489	LEPN.1221.00432	3.328e-07	0.08393402945299
LEPN.1221.00105	LEPN.1221.00432	3.328e-07	0.15874353569677
LEPN.1221.00432	LEPN.1221.00432	0	0.13770685883952
LEPN.1221.00786	LEPN.1221.00433	0.0184880819	1.60860678999093
LEPN.1221.00166	LEPN.1221.00433	0.0186497824	0.0467382478428302
LEPN.1221.00693	LEPN.1221.00433	0.0253726698	0.0107006794876301
LEPN.1221.00557	LEPN.1221.00433	0.0253665786	0.42418699991073
LEPN.1221.00683	LEPN.1221.00433	0.025386307	0.0277742674979802
LEPN.1221.00688	LEPN.1221.00433	0.0253872254	0.03941571114329
LEPN.1221.00682	LEPN.1221.00433	0.0253881631	0.08697242506206
LEPN.1221.00210	LEPN.1221.00433	0.0010209468	0.1296431596258
LEPN.1221.00152	LEPN.1221.00433	0.0010200904	0.2606498965804
LEPN.1221.00691	LEPN.1221.00433	0.00054365	0.10729718922146
LEPN.1221.00708	LEPN.1221.00433	0.0005437573	0.3049666410003
LEPN.1221.00697	LEPN.1221.00433	0.0005437573	0.03604193971832
LEPN.1221.00627	LEPN.1221.00433	0.0002063516	0.25372479260458
LEPN.1221.00257	LEPN.1221.00433	8.2752e-06	0.0810498978922398
LEPN.1221.00256	LEPN.1221.00433	8.3168e-06	0.43608775755311
LEPN.1221.00156	LEPN.1221.00433	8.3168e-06	0.19623557013226
LEPN.1221.00258	LEPN.1221.00433	6.2159e-06	0.21595276747685
LEPN.1221.00260	LEPN.1221.00433	3.3107e-06	0.159409191889
LEPN.1221.00650	LEPN.1221.00433	3.3523e-06	0.0449315914571802
LEPN.1221.00621	LEPN.1221.00433	4.3754e-06	0.04892716645934
LEPN.1221.00219	LEPN.1221.00433	3.4355e-06	0.21393076252694
LEPN.1221.00184	LEPN.1221.00433	3.4355e-06	0.33296673133686
LEPN.1221.00601	LEPN.1221.00433	3.3523e-06	0.21450812561726
LEPN.1221.00183	LEPN.1221.00433	4.3338e-06	0.0629590748034601
LEPN.1221.00223	LEPN.1221.00433	8.3434e-06	0.39583557469125
LEPN.1221.00350	LEPN.1221.00433	4.3754e-06	0.27980144868601
LEPN.1221.00140	LEPN.1221.00433	4.3754e-06	0.26603340902755
LEPN.1221.00363	LEPN.1221.00433	4.2505e-06	0.33787815730318
LEPN.1221.00255	LEPN.1221.00433	3.2691e-06	0.20058301324282
LEPN.1221.00344	LEPN.1221.00433	3.2691e-06	0.96909294386586
LEPN.1221.00220	LEPN.1221.00433	3.3107e-06	0.12313240728547
LEPN.1221.00489	LEPN.1221.00433	3.3523e-06	0.1877601548773
LEPN.1221.00105	LEPN.1221.00433	3.3523e-06	0.11295064863352
LEPN.1221.00432	LEPN.1221.00433	3.1027e-06	0.13398732549077
LEPN.1221.00433	LEPN.1221.00433	0	0.20415127138728
LEPN.1221.00786	LEPN.1221.00286	0.018485104	1.64923377635832
LEPN.1221.00166	LEPN.1221.00286	0.0186468045	0.00611126147544017
LEPN.1221.00693	LEPN.1221.00286	0.0253696919	0.0299263068797599
LEPN.1221.00557	LEPN.1221.00286	0.0253636007	0.46481398627812
LEPN.1221.00683	LEPN.1221.00286	0.0253833291	0.0128527188694099
LEPN.1221.00688	LEPN.1221.00286	0.0253842475	0.00121127522410003
LEPN.1221.00682	LEPN.1221.00286	0.0253851852	0.04634543869467
LEPN.1221.00210	LEPN.1221.00286	0.0010179689	0.0890161732584098
LEPN.1221.00152	LEPN.1221.00286	0.0010171125	0.22002291021301
LEPN.1221.00691	LEPN.1221.00286	0.0005406721	0.0666702028540698
LEPN.1221.00708	LEPN.1221.00286	0.0005407794	0.26433965463291
LEPN.1221.00697	LEPN.1221.00286	0.0005407794	0.00458504664907
LEPN.1221.00627	LEPN.1221.00286	0.0002033737	0.29435177897197
LEPN.1221.00257	LEPN.1221.00286	5.2973e-06	0.12167688425963
LEPN.1221.00256	LEPN.1221.00286	5.3389e-06	0.39546077118572
LEPN.1221.00156	LEPN.1221.00286	5.3389e-06	0.15560858376487
LEPN.1221.00258	LEPN.1221.00286	3.238e-06	0.17532578110946
LEPN.1221.00260	LEPN.1221.00286	3.328e-07	0.20003617825639
LEPN.1221.00650	LEPN.1221.00286	3.744e-07	0.00430460508979014
LEPN.1221.00621	LEPN.1221.00286	1.3975e-06	0.00830018009194999
LEPN.1221.00219	LEPN.1221.00286	4.576e-07	0.17330377615955
LEPN.1221.00184	LEPN.1221.00286	4.576e-07	0.37359371770425
LEPN.1221.00601	LEPN.1221.00286	3.744e-07	0.25513511198465
LEPN.1221.00183	LEPN.1221.00286	1.3559e-06	0.10358606117085
LEPN.1221.00223	LEPN.1221.00286	5.3655e-06	0.35520858832386
LEPN.1221.00350	LEPN.1221.00286	1.3975e-06	0.3204284350534
LEPN.1221.00140	LEPN.1221.00286	1.3975e-06	0.30666039539494
LEPN.1221.00363	LEPN.1221.00286	1.2726e-06	0.29725117093579
LEPN.1221.00255	LEPN.1221.00286	2.912e-07	0.15995602687543
LEPN.1221.00344	LEPN.1221.00286	2.912e-07	1.00971993023325
LEPN.1221.00220	LEPN.1221.00286	3.328e-07	0.0825054209180798
LEPN.1221.00489	LEPN.1221.00286	3.744e-07	0.14713316850991
LEPN.1221.00105	LEPN.1221.00286	3.744e-07	0.0723236622661299
LEPN.1221.00432	LEPN.1221.00286	1.248e-07	0.0933603391233802
LEPN.1221.00433	LEPN.1221.00286	3.0611e-06	0.16352428501989
LEPN.1221.00286	LEPN.1221.00286	0	0.25527093318898
LEPN.1221.00786	LEPN.1221.00599	0.0184870696	1.71469576853155
LEPN.1221.00166	LEPN.1221.00599	0.0186487701	0.0593507306977896
LEPN.1221.00693	LEPN.1221.00599	0.0253716575	0.0953882990529897
LEPN.1221.00557	LEPN.1221.00599	0.0253655663	0.53027597845135
LEPN.1221.00683	LEPN.1221.00599	0.0253852947	0.0783147110426397
LEPN.1221.00688	LEPN.1221.00599	0.0253862131	0.0666732673973298
LEPN.1221.00682	LEPN.1221.00599	0.0253871508	0.0191165534785598
LEPN.1221.00210	LEPN.1221.00599	0.0010199345	0.02355418108518
LEPN.1221.00152	LEPN.1221.00599	0.0010190781	0.15456091803978
LEPN.1221.00691	LEPN.1221.00599	0.0005426377	0.00120821068083998
LEPN.1221.00708	LEPN.1221.00599	0.000542745	0.19887766245968
LEPN.1221.00697	LEPN.1221.00599	0.000542745	0.0700470388222998
LEPN.1221.00627	LEPN.1221.00599	0.0002053393	0.3598137711452
LEPN.1221.00257	LEPN.1221.00599	7.2629e-06	0.18713887643286
LEPN.1221.00256	LEPN.1221.00599	7.3045e-06	0.32999877901249
LEPN.1221.00156	LEPN.1221.00599	7.3045e-06	0.0901465915916404
LEPN.1221.00258	LEPN.1221.00599	5.2036e-06	0.10986378893623
LEPN.1221.00260	LEPN.1221.00599	2.2984e-06	0.26549817042962
LEPN.1221.00650	LEPN.1221.00599	2.34e-06	0.0611573870834397
LEPN.1221.00621	LEPN.1221.00599	3.3631e-06	0.0571618120812798
LEPN.1221.00219	LEPN.1221.00599	2.4232e-06	0.10784178398632
LEPN.1221.00184	LEPN.1221.00599	2.4232e-06	0.43905570987748
LEPN.1221.00601	LEPN.1221.00599	2.34e-06	0.32059710415788
LEPN.1221.00183	LEPN.1221.00599	3.3215e-06	0.16904805334408
LEPN.1221.00223	LEPN.1221.00599	7.3311e-06	0.28974659615063
LEPN.1221.00350	LEPN.1221.00599	3.3631e-06	0.38589042722663
LEPN.1221.00140	LEPN.1221.00599	3.3631e-06	0.37212238756817
LEPN.1221.00363	LEPN.1221.00599	3.2382e-06	0.23178917876256
LEPN.1221.00255	LEPN.1221.00599	2.2568e-06	0.0944940347022003
LEPN.1221.00344	LEPN.1221.00599	2.2568e-06	1.07518192240648
LEPN.1221.00220	LEPN.1221.00599	2.2984e-06	0.01704342874485
LEPN.1221.00489	LEPN.1221.00599	2.34e-06	0.0816711763366804
LEPN.1221.00105	LEPN.1221.00599	2.34e-06	0.00686167009290006
LEPN.1221.00432	LEPN.1221.00599	2.1736e-06	0.0278983469501504
LEPN.1221.00433	LEPN.1221.00599	5.1931e-06	0.0980622928466603
LEPN.1221.00286	LEPN.1221.00599	2.2152e-06	0.18980894101575
LEPN.1221.00599	LEPN.1221.00599	0	0.10882498120364
LEPN.1221.00786	LEPN.1221.00175	0.0184860867	1.72470189937371
LEPN.1221.00166	LEPN.1221.00175	0.0186477872	0.06935686153995
LEPN.1221.00693	LEPN.1221.00175	0.0253706746	0.10539442989515
LEPN.1221.00557	LEPN.1221.00175	0.0253645834	0.54028210929351
LEPN.1221.00683	LEPN.1221.00175	0.0253843118	0.0883208418848
LEPN.1221.00688	LEPN.1221.00175	0.0253852302	0.0766793982394902
LEPN.1221.00682	LEPN.1221.00175	0.0253861679	0.0291226843207202
LEPN.1221.00210	LEPN.1221.00175	0.0010189516	0.0135480502430196
LEPN.1221.00152	LEPN.1221.00175	0.0010180952	0.14455478719762
LEPN.1221.00691	LEPN.1221.00175	0.0005416548	0.00879792016132042
LEPN.1221.00708	LEPN.1221.00175	0.0005417621	0.18887153161752
LEPN.1221.00697	LEPN.1221.00175	0.0005417621	0.0800531696644602
LEPN.1221.00627	LEPN.1221.00175	0.0002043564	0.36981990198736
LEPN.1221.00257	LEPN.1221.00175	6.28e-06	0.19714500727502
LEPN.1221.00256	LEPN.1221.00175	6.3216e-06	0.31999264817033
LEPN.1221.00156	LEPN.1221.00175	6.3216e-06	0.08014046074948
LEPN.1221.00258	LEPN.1221.00175	4.2207e-06	0.09985765809407
LEPN.1221.00260	LEPN.1221.00175	1.3155e-06	0.27550430127178
LEPN.1221.00650	LEPN.1221.00175	1.3571e-06	0.0711635179256001
LEPN.1221.00621	LEPN.1221.00175	2.3802e-06	0.0671679429234402
LEPN.1221.00219	LEPN.1221.00175	1.4403e-06	0.09783565314416
LEPN.1221.00184	LEPN.1221.00175	1.4403e-06	0.44906184071964
LEPN.1221.00601	LEPN.1221.00175	1.3571e-06	0.33060323500004
LEPN.1221.00183	LEPN.1221.00175	2.3386e-06	0.17905418418624
LEPN.1221.00223	LEPN.1221.00175	6.3482e-06	0.27974046530847
LEPN.1221.00350	LEPN.1221.00175	2.3802e-06	0.39589655806879
LEPN.1221.00140	LEPN.1221.00175	2.3802e-06	0.38212851841033
LEPN.1221.00363	LEPN.1221.00175	2.2553e-06	0.2217830479204
LEPN.1221.00255	LEPN.1221.00175	1.2739e-06	0.0844879038600399
LEPN.1221.00344	LEPN.1221.00175	1.2739e-06	1.08518805324864
LEPN.1221.00220	LEPN.1221.00175	1.3155e-06	0.00703729790268959
LEPN.1221.00489	LEPN.1221.00175	1.3571e-06	0.07166504549452
LEPN.1221.00105	LEPN.1221.00175	1.3571e-06	0.00314446074926034
LEPN.1221.00432	LEPN.1221.00175	1.1907e-06	0.01789221610799
LEPN.1221.00433	LEPN.1221.00175	4.2102e-06	0.0880561620044999
LEPN.1221.00286	LEPN.1221.00175	1.2323e-06	0.17980281017359
LEPN.1221.00599	LEPN.1221.00175	3.0315e-06	0.1188311120458
LEPN.1221.00175	LEPN.1221.00175	0	0.19067728557288
LEPN.1221.00786	LEPN.1221.00423	0.0184851456	1.78258264943395
LEPN.1221.00166	LEPN.1221.00423	0.0186468461	0.12723761160019
LEPN.1221.00693	LEPN.1221.00423	0.0253697335	0.16327517995539
LEPN.1221.00557	LEPN.1221.00423	0.0253636423	0.59816285935375
LEPN.1221.00683	LEPN.1221.00423	0.0253833707	0.14620159194504
LEPN.1221.00688	LEPN.1221.00423	0.0253842891	0.13456014829973
LEPN.1221.00682	LEPN.1221.00423	0.0253852268	0.0870034343809598
LEPN.1221.00210	LEPN.1221.00423	0.0010180105	0.04433269981722
LEPN.1221.00152	LEPN.1221.00423	0.0010171541	0.0866740371373802
LEPN.1221.00691	LEPN.1221.00423	0.0005407137	0.06667867022156
LEPN.1221.00708	LEPN.1221.00423	0.000540821	0.13099078155728
LEPN.1221.00697	LEPN.1221.00423	0.000540821	0.1379339197247
LEPN.1221.00627	LEPN.1221.00423	0.0002034153	0.4277006520476
LEPN.1221.00257	LEPN.1221.00423	5.3389e-06	0.25502575733526
LEPN.1221.00256	LEPN.1221.00423	5.3805e-06	0.26211189811009
LEPN.1221.00156	LEPN.1221.00423	5.3805e-06	0.0222597106892404
LEPN.1221.00258	LEPN.1221.00423	3.2796e-06	0.0419769080338304
LEPN.1221.00260	LEPN.1221.00423	3.744e-07	0.33338505133202
LEPN.1221.00650	LEPN.1221.00423	4.16e-07	0.12904426798584
LEPN.1221.00621	LEPN.1221.00423	1.4391e-06	0.12504869298368
LEPN.1221.00219	LEPN.1221.00423	4.992e-07	0.0399549030839204
LEPN.1221.00184	LEPN.1221.00423	4.992e-07	0.50694259077988
LEPN.1221.00601	LEPN.1221.00423	4.16e-07	0.38848398506028
LEPN.1221.00183	LEPN.1221.00423	1.3975e-06	0.23693493424648
LEPN.1221.00223	LEPN.1221.00423	5.4071e-06	0.22185971524823
LEPN.1221.00350	LEPN.1221.00423	1.4391e-06	0.45377730812903
LEPN.1221.00140	LEPN.1221.00423	1.4391e-06	0.44000926847057
LEPN.1221.00363	LEPN.1221.00423	1.3142e-06	0.16390229786016
LEPN.1221.00255	LEPN.1221.00423	3.328e-07	0.0266071537998003
LEPN.1221.00344	LEPN.1221.00423	3.328e-07	1.14306880330888
LEPN.1221.00220	LEPN.1221.00423	3.744e-07	0.05084345215755
LEPN.1221.00489	LEPN.1221.00423	4.16e-07	0.0137842954342804
LEPN.1221.00105	LEPN.1221.00423	4.16e-07	0.0610252108095
LEPN.1221.00432	LEPN.1221.00423	2.496e-07	0.0399885339522497
LEPN.1221.00433	LEPN.1221.00423	3.2691e-06	0.0301754119442603
LEPN.1221.00286	LEPN.1221.00423	2.912e-07	0.12192206011335
LEPN.1221.00599	LEPN.1221.00423	2.1736e-06	0.17671186210604
LEPN.1221.00175	LEPN.1221.00423	1.1907e-06	0.24855803563312
LEPN.1221.00423	LEPN.1221.00423	0	0.29325442253479
LEPN.1221.00786	LEPN.1221.00185	0.0184861271	0.37336709258088
LEPN.1221.00166	LEPN.1221.00185	0.0186478276	1.28197794525288
LEPN.1221.00693	LEPN.1221.00185	0.025370715	1.24594037689768
LEPN.1221.00557	LEPN.1221.00185	0.0253646238	0.81105269749932
LEPN.1221.00683	LEPN.1221.00185	0.0253843522	1.26301396490803
LEPN.1221.00688	LEPN.1221.00185	0.0253852706	1.27465540855334
LEPN.1221.00682	LEPN.1221.00185	0.0253862083	1.32221212247211
LEPN.1221.00210	LEPN.1221.00185	0.001018992	1.36488285703585
LEPN.1221.00152	LEPN.1221.00185	0.0010181356	1.49588959399045
LEPN.1221.00691	LEPN.1221.00185	0.0005416952	1.34253688663151
LEPN.1221.00708	LEPN.1221.00185	0.0005418025	1.54020633841035
LEPN.1221.00697	LEPN.1221.00185	0.0005418025	1.27128163712837
LEPN.1221.00627	LEPN.1221.00185	0.0002043968	0.98151490480547
LEPN.1221.00257	LEPN.1221.00185	6.3204e-06	1.15418979951781
LEPN.1221.00256	LEPN.1221.00185	6.362e-06	1.67132745496316
LEPN.1221.00156	LEPN.1221.00185	6.362e-06	1.43147526754231
LEPN.1221.00258	LEPN.1221.00185	4.2611e-06	1.4511924648869
LEPN.1221.00260	LEPN.1221.00185	1.3559e-06	1.07583050552105
LEPN.1221.00650	LEPN.1221.00185	1.3975e-06	1.28017128886723
LEPN.1221.00621	LEPN.1221.00185	2.4206e-06	1.28416686386939
LEPN.1221.00219	LEPN.1221.00185	1.4807e-06	1.44917045993699
LEPN.1221.00184	LEPN.1221.00185	1.4807e-06	0.90227296607319
LEPN.1221.00601	LEPN.1221.00185	1.3975e-06	1.02073157179279
LEPN.1221.00183	LEPN.1221.00185	2.379e-06	1.17228062260659
LEPN.1221.00223	LEPN.1221.00185	6.3886e-06	1.6310752721013
LEPN.1221.00350	LEPN.1221.00185	2.4206e-06	0.95543824872404
LEPN.1221.00140	LEPN.1221.00185	2.4206e-06	0.9692062883825
LEPN.1221.00363	LEPN.1221.00185	2.2957e-06	1.57311785471323
LEPN.1221.00255	LEPN.1221.00185	1.3143e-06	1.43582271065287
LEPN.1221.00344	LEPN.1221.00185	1.3143e-06	0.26614675354419
LEPN.1221.00220	LEPN.1221.00185	1.3559e-06	1.35837210469552
LEPN.1221.00489	LEPN.1221.00185	1.3975e-06	1.42299985228735
LEPN.1221.00105	LEPN.1221.00185	1.3975e-06	1.34819034604357
LEPN.1221.00432	LEPN.1221.00185	1.2311e-06	1.36922702290082
LEPN.1221.00433	LEPN.1221.00185	4.2506e-06	1.43939096879733
LEPN.1221.00286	LEPN.1221.00185	1.2727e-06	1.53113761696642
LEPN.1221.00599	LEPN.1221.00185	3.1551e-06	1.23250369474703
LEPN.1221.00175	LEPN.1221.00185	2.1722e-06	1.16065752121995
LEPN.1221.00423	LEPN.1221.00185	1.0647e-06	1.11596113431828
LEPN.1221.00185	LEPN.1221.00185	0	1.04847247170559
LEPN.1221.00786	LEPN.1221.00349	0.0184851456	1.71685638913028
LEPN.1221.00166	LEPN.1221.00349	0.0186468461	0.0615113512965197
LEPN.1221.00693	LEPN.1221.00349	0.0253697335	0.0975489196517199
LEPN.1221.00557	LEPN.1221.00349	0.0253636423	0.53243659905008
LEPN.1221.00683	LEPN.1221.00349	0.0253833707	0.0804753316413698
LEPN.1221.00688	LEPN.1221.00349	0.0253842891	0.0688338879960599
LEPN.1221.00682	LEPN.1221.00349	0.0253852268	0.0212771740772899
LEPN.1221.00210	LEPN.1221.00349	0.0010180105	0.0213935604864499
LEPN.1221.00152	LEPN.1221.00349	0.0010171541	0.15240029744105
LEPN.1221.00691	LEPN.1221.00349	0.0005407137	0.00095240991789014
LEPN.1221.00708	LEPN.1221.00349	0.000540821	0.19671704186095
LEPN.1221.00697	LEPN.1221.00349	0.000540821	0.0722076594210299
LEPN.1221.00627	LEPN.1221.00349	0.0002034153	0.36197439174393
LEPN.1221.00257	LEPN.1221.00349	5.3389e-06	0.18929949703159
LEPN.1221.00256	LEPN.1221.00349	5.3805e-06	0.32783815841376
LEPN.1221.00156	LEPN.1221.00349	5.3805e-06	0.0879859709929103
LEPN.1221.00258	LEPN.1221.00349	3.2796e-06	0.1077031683375
LEPN.1221.00260	LEPN.1221.00349	3.744e-07	0.26765879102835
LEPN.1221.00650	LEPN.1221.00349	4.16e-07	0.0633180076821698
LEPN.1221.00621	LEPN.1221.00349	1.4391e-06	0.0593224326800099
LEPN.1221.00219	LEPN.1221.00349	4.992e-07	0.10568116338759
LEPN.1221.00184	LEPN.1221.00349	4.992e-07	0.44121633047621
LEPN.1221.00601	LEPN.1221.00349	4.16e-07	0.32275772475661
LEPN.1221.00183	LEPN.1221.00349	1.3975e-06	0.17120867394281
LEPN.1221.00223	LEPN.1221.00349	5.4071e-06	0.2875859755519
LEPN.1221.00350	LEPN.1221.00349	1.4391e-06	0.38805104782536
LEPN.1221.00140	LEPN.1221.00349	1.4391e-06	0.3742830081669
LEPN.1221.00363	LEPN.1221.00349	1.3142e-06	0.22962855816383
LEPN.1221.00255	LEPN.1221.00349	3.328e-07	0.0923334141034702
LEPN.1221.00344	LEPN.1221.00349	3.328e-07	1.07734254300521
LEPN.1221.00220	LEPN.1221.00349	3.744e-07	0.0148828081461199
LEPN.1221.00489	LEPN.1221.00349	4.16e-07	0.0795105557379503
LEPN.1221.00105	LEPN.1221.00349	4.16e-07	0.00470104949416994
LEPN.1221.00432	LEPN.1221.00349	2.496e-07	0.0257377263514202
LEPN.1221.00433	LEPN.1221.00349	3.2691e-06	0.0959016722479302
LEPN.1221.00286	LEPN.1221.00349	2.912e-07	0.18764832041702
LEPN.1221.00599	LEPN.1221.00349	2.1736e-06	0.11098560180237
LEPN.1221.00175	LEPN.1221.00349	1.1907e-06	0.18283177532945
LEPN.1221.00423	LEPN.1221.00349	1.664e-07	0.22752816223112
LEPN.1221.00185	LEPN.1221.00349	1.1479e-06	0.29501682484381
LEPN.1221.00349	LEPN.1221.00349	0	0.22840324378521
LEPN.1221.00786	LEPN.1221.00285	0.0184851872	1.67343389886631
LEPN.1221.00166	LEPN.1221.00285	0.0186468877	0.0180888610325498
LEPN.1221.00693	LEPN.1221.00285	0.0253697751	0.0541264293877499
LEPN.1221.00557	LEPN.1221.00285	0.0253636839	0.48901410878611
LEPN.1221.00683	LEPN.1221.00285	0.0253834123	0.0370528413773998
LEPN.1221.00688	LEPN.1221.00285	0.0253843307	0.02541139773209
LEPN.1221.00682	LEPN.1221.00285	0.0253852684	0.02214531618668
LEPN.1221.00210	LEPN.1221.00285	0.0010180521	0.0648160507504199
LEPN.1221.00152	LEPN.1221.00285	0.0010171957	0.19582278770502
LEPN.1221.00691	LEPN.1221.00285	0.0005407553	0.0424700803460798
LEPN.1221.00708	LEPN.1221.00285	0.0005408626	0.24013953212492
LEPN.1221.00697	LEPN.1221.00285	0.0005408626	0.02878516915706
LEPN.1221.00627	LEPN.1221.00285	0.0002034569	0.31855190147996
LEPN.1221.00257	LEPN.1221.00285	5.3805e-06	0.14587700676762
LEPN.1221.00256	LEPN.1221.00285	5.4221e-06	0.37126064867773
LEPN.1221.00156	LEPN.1221.00285	5.4221e-06	0.13140846125688
LEPN.1221.00258	LEPN.1221.00285	3.3212e-06	0.15112565860147
LEPN.1221.00260	LEPN.1221.00285	4.16e-07	0.22423630076438
LEPN.1221.00650	LEPN.1221.00285	4.576e-07	0.0198955174181998
LEPN.1221.00621	LEPN.1221.00285	1.4807e-06	0.01589994241604
LEPN.1221.00219	LEPN.1221.00285	5.408e-07	0.14910365365156
LEPN.1221.00184	LEPN.1221.00285	5.408e-07	0.39779384021224
LEPN.1221.00601	LEPN.1221.00285	4.576e-07	0.27933523449264
LEPN.1221.00183	LEPN.1221.00285	1.4391e-06	0.12778618367884
LEPN.1221.00223	LEPN.1221.00285	5.4487e-06	0.33100846581587
LEPN.1221.00350	LEPN.1221.00285	1.4807e-06	0.34462855756139
LEPN.1221.00140	LEPN.1221.00285	1.4807e-06	0.33086051790293
LEPN.1221.00363	LEPN.1221.00285	1.3558e-06	0.2730510484278
LEPN.1221.00255	LEPN.1221.00285	3.744e-07	0.13575590436744
LEPN.1221.00344	LEPN.1221.00285	3.744e-07	1.03392005274124
LEPN.1221.00220	LEPN.1221.00285	4.16e-07	0.0583052984100898
LEPN.1221.00489	LEPN.1221.00285	4.576e-07	0.12293304600192
LEPN.1221.00105	LEPN.1221.00285	4.576e-07	0.0481235397581399
LEPN.1221.00432	LEPN.1221.00285	2.912e-07	0.0691602166153902
LEPN.1221.00433	LEPN.1221.00285	3.3107e-06	0.1393241625119
LEPN.1221.00286	LEPN.1221.00285	3.328e-07	0.23107081068099
LEPN.1221.00599	LEPN.1221.00285	2.2152e-06	0.0675631115384001
LEPN.1221.00175	LEPN.1221.00285	1.2323e-06	0.13940928506548
LEPN.1221.00423	LEPN.1221.00285	2.08e-07	0.18410567196715
LEPN.1221.00185	LEPN.1221.00285	1.1895e-06	0.25159433457984
LEPN.1221.00349	LEPN.1221.00285	1.248e-07	0.27182573404918
LEPN.1221.00285	LEPN.1221.00285	0	0.15213568568429
LEPN.1221.00786	LEPN.1221.00292	0.0184892227	1.84124700829288
LEPN.1221.00166	LEPN.1221.00292	0.0186509232	0.18590197045912
LEPN.1221.00693	LEPN.1221.00292	0.0253738106	0.22193953881432
LEPN.1221.00557	LEPN.1221.00292	0.0253677194	0.65682721821268
LEPN.1221.00683	LEPN.1221.00292	0.0253874478	0.20486595080397
LEPN.1221.00688	LEPN.1221.00292	0.0253883662	0.19322450715866
LEPN.1221.00682	LEPN.1221.00292	0.0253893039	0.14566779323989
LEPN.1221.00210	LEPN.1221.00292	0.0010220876	0.10299705867615
LEPN.1221.00152	LEPN.1221.00292	0.0010212312	0.0280096782784502
LEPN.1221.00691	LEPN.1221.00292	0.0005447908	0.12534302908049
LEPN.1221.00708	LEPN.1221.00292	0.0005448981	0.0723264226983504
LEPN.1221.00697	LEPN.1221.00292	0.0005448981	0.19659827858363
LEPN.1221.00627	LEPN.1221.00292	0.0002074924	0.48636501090653
LEPN.1221.00257	LEPN.1221.00292	9.416e-06	0.31369011619419
LEPN.1221.00256	LEPN.1221.00292	9.4576e-06	0.20344753925116
LEPN.1221.00156	LEPN.1221.00292	9.4576e-06	0.0364046481696896
LEPN.1221.00258	LEPN.1221.00292	7.3567e-06	0.0166874508250996
LEPN.1221.00260	LEPN.1221.00292	4.4515e-06	0.39204941019095
LEPN.1221.00650	LEPN.1221.00292	4.4931e-06	0.18770862684477
LEPN.1221.00621	LEPN.1221.00292	5.5162e-06	0.18371305184261
LEPN.1221.00219	LEPN.1221.00292	4.5763e-06	0.0187094557750096
LEPN.1221.00184	LEPN.1221.00292	4.5763e-06	0.56560694963881
LEPN.1221.00601	LEPN.1221.00292	4.4931e-06	0.44714834391921
LEPN.1221.00183	LEPN.1221.00292	5.4746e-06	0.29559929310541
LEPN.1221.00223	LEPN.1221.00292	9.4842e-06	0.1631953563893
LEPN.1221.00350	LEPN.1221.00292	5.5162e-06	0.51244166698796
LEPN.1221.00140	LEPN.1221.00292	5.5162e-06	0.4986736273295
LEPN.1221.00363	LEPN.1221.00292	5.3913e-06	0.10523793900123
LEPN.1221.00255	LEPN.1221.00292	4.4099e-06	0.0320572050591297
LEPN.1221.00344	LEPN.1221.00292	4.4099e-06	1.20173316216781
LEPN.1221.00220	LEPN.1221.00292	4.4515e-06	0.10950781101648
LEPN.1221.00489	LEPN.1221.00292	4.4931e-06	0.0448800634246496
LEPN.1221.00105	LEPN.1221.00292	4.4931e-06	0.11968956966843
LEPN.1221.00432	LEPN.1221.00292	4.3267e-06	0.0986528928111796
LEPN.1221.00433	LEPN.1221.00292	7.3462e-06	0.0284889469146696
LEPN.1221.00286	LEPN.1221.00292	4.3683e-06	0.0632577012544204
LEPN.1221.00599	LEPN.1221.00292	6.2507e-06	0.23537622096497
LEPN.1221.00175	LEPN.1221.00292	5.2678e-06	0.30722239449205
LEPN.1221.00423	LEPN.1221.00292	4.2435e-06	0.35191878139372
LEPN.1221.00185	LEPN.1221.00292	5.225e-06	0.41940744400641
LEPN.1221.00349	LEPN.1221.00292	4.1603e-06	0.10401262462261
LEPN.1221.00285	LEPN.1221.00292	4.1187e-06	0.0156774237422797
LEPN.1221.00292	LEPN.1221.00292	0	0.0398366875293403
LEPN.1221.00786	LEPN.1221.00164	0.0184852288	1.70316055107853
LEPN.1221.00166	LEPN.1221.00164	0.0186469293	0.0478155132447697
LEPN.1221.00693	LEPN.1221.00164	0.0253698167	0.0838530815999698
LEPN.1221.00557	LEPN.1221.00164	0.0253637255	0.51874076099833
LEPN.1221.00683	LEPN.1221.00164	0.0253834539	0.0667794935896198
LEPN.1221.00688	LEPN.1221.00164	0.0253843723	0.0551380499443099
LEPN.1221.00682	LEPN.1221.00164	0.02538531	0.0075813360255399
LEPN.1221.00210	LEPN.1221.00164	0.0010180937	0.0350893985381999
LEPN.1221.00152	LEPN.1221.00164	0.0010172373	0.1660961354928
LEPN.1221.00691	LEPN.1221.00164	0.0005407969	0.0127434281338599
LEPN.1221.00708	LEPN.1221.00164	0.0005409042	0.2104128799127
LEPN.1221.00697	LEPN.1221.00164	0.0005409042	0.0585118213692799
LEPN.1221.00627	LEPN.1221.00164	0.0002034985	0.34827855369218
LEPN.1221.00257	LEPN.1221.00164	5.4221e-06	0.17560365897984
LEPN.1221.00256	LEPN.1221.00164	5.4637e-06	0.34153399646551
LEPN.1221.00156	LEPN.1221.00164	5.4637e-06	0.10168180904466
LEPN.1221.00258	LEPN.1221.00164	3.3628e-06	0.12139900638925
LEPN.1221.00260	LEPN.1221.00164	4.576e-07	0.2539629529766
LEPN.1221.00650	LEPN.1221.00164	4.992e-07	0.0496221696304198
LEPN.1221.00621	LEPN.1221.00164	1.5223e-06	0.0456265946282599
LEPN.1221.00219	LEPN.1221.00164	5.824e-07	0.11937700143934
LEPN.1221.00184	LEPN.1221.00164	5.824e-07	0.42752049242446
LEPN.1221.00601	LEPN.1221.00164	4.992e-07	0.30906188670486
LEPN.1221.00183	LEPN.1221.00164	1.4807e-06	0.15751283589106
LEPN.1221.00223	LEPN.1221.00164	5.4903e-06	0.30128181360365
LEPN.1221.00350	LEPN.1221.00164	1.5223e-06	0.37435520977361
LEPN.1221.00140	LEPN.1221.00164	1.5223e-06	0.36058717011515
LEPN.1221.00363	LEPN.1221.00164	1.3974e-06	0.24332439621558
LEPN.1221.00255	LEPN.1221.00164	4.16e-07	0.10602925215522
LEPN.1221.00344	LEPN.1221.00164	4.16e-07	1.06364670495346
LEPN.1221.00220	LEPN.1221.00164	4.576e-07	0.0285786461978699
LEPN.1221.00489	LEPN.1221.00164	4.992e-07	0.0932063937897003
LEPN.1221.00105	LEPN.1221.00164	4.992e-07	0.0183968875459199
LEPN.1221.00432	LEPN.1221.00164	3.328e-07	0.0394335644031703
LEPN.1221.00433	LEPN.1221.00164	3.3523e-06	0.10959751029968
LEPN.1221.00286	LEPN.1221.00164	3.744e-07	0.20134415846877
LEPN.1221.00599	LEPN.1221.00164	2.2568e-06	0.09728976375062
LEPN.1221.00175	LEPN.1221.00164	1.2739e-06	0.1691359372777
LEPN.1221.00423	LEPN.1221.00164	2.496e-07	0.21383232417937
LEPN.1221.00185	LEPN.1221.00164	1.2311e-06	0.28132098679206
LEPN.1221.00349	LEPN.1221.00164	1.664e-07	0.24209908183696
LEPN.1221.00285	LEPN.1221.00164	1.248e-07	0.12240903347207
LEPN.1221.00292	LEPN.1221.00164	4.0771e-06	0.17792314474369
LEPN.1221.00164	LEPN.1221.00164	0	0.23042400301583
LEPN.1221.00786	LEPN.1221.00197	0.0185917008	1.99140023787048
LEPN.1221.00166	LEPN.1221.00197	0.0187534013	0.33605520003672
LEPN.1221.00693	LEPN.1221.00197	0.0254762887	0.37209276839192
LEPN.1221.00557	LEPN.1221.00197	0.0254701975	0.80698044779028
LEPN.1221.00683	LEPN.1221.00197	0.0254899259	0.35501918038157
LEPN.1221.00688	LEPN.1221.00197	0.0254908443	0.34337773673626
LEPN.1221.00682	LEPN.1221.00197	0.025491782	0.29582102281749
LEPN.1221.00210	LEPN.1221.00197	0.0011245657	0.25315028825375
LEPN.1221.00152	LEPN.1221.00197	0.0011237093	0.12214355129915
LEPN.1221.00691	LEPN.1221.00197	0.0006472689	0.27549625865809
LEPN.1221.00708	LEPN.1221.00197	0.0006473762	0.0778268068792496
LEPN.1221.00697	LEPN.1221.00197	0.0006473762	0.34675150816123
LEPN.1221.00627	LEPN.1221.00197	0.0003099705	0.63651824048413
LEPN.1221.00257	LEPN.1221.00197	0.0001760871	0.46384334577179
LEPN.1221.00256	LEPN.1221.00197	0.0001761287	0.0532943096735603
LEPN.1221.00156	LEPN.1221.00197	0.0001761287	0.18655787774729
LEPN.1221.00258	LEPN.1221.00197	0.000174111	0.1668406804027
LEPN.1221.00260	LEPN.1221.00197	0.0001752198	0.54220263976855
LEPN.1221.00650	LEPN.1221.00197	0.0001752614	0.33786185642237
LEPN.1221.00621	LEPN.1221.00197	0.0001762845	0.33386628142021
LEPN.1221.00219	LEPN.1221.00197	0.0001753446	0.16886268535261
LEPN.1221.00184	LEPN.1221.00197	0.0001753446	0.71576017921641
LEPN.1221.00601	LEPN.1221.00197	0.0001752614	0.59730157349681
LEPN.1221.00183	LEPN.1221.00197	0.0001762429	0.44575252268301
LEPN.1221.00223	LEPN.1221.00197	0.0001802525	0.0130421268117002
LEPN.1221.00350	LEPN.1221.00197	0.0001762845	0.66259489656556
LEPN.1221.00140	LEPN.1221.00197	0.0001762845	0.6488268569071
LEPN.1221.00363	LEPN.1221.00197	0.0001762428	0.0449152905763697
LEPN.1221.00255	LEPN.1221.00197	0.0001752614	0.18221043463673
LEPN.1221.00344	LEPN.1221.00197	0.0001752614	1.35188639174541
LEPN.1221.00220	LEPN.1221.00197	0.000175303	0.25966104059408
LEPN.1221.00489	LEPN.1221.00197	0.0001753446	0.19503329300225
LEPN.1221.00105	LEPN.1221.00197	0.0001753446	0.26984279924603
LEPN.1221.00432	LEPN.1221.00197	0.0001752614	0.24880612238878
LEPN.1221.00433	LEPN.1221.00197	0.0001782809	0.17864217649227
LEPN.1221.00286	LEPN.1221.00197	0.000175303	0.0868955283231796
LEPN.1221.00599	LEPN.1221.00197	0.0001772686	0.38552945054257
LEPN.1221.00175	LEPN.1221.00197	0.0001762857	0.45737562406965
LEPN.1221.00423	LEPN.1221.00197	0.0001753446	0.50207201097132
LEPN.1221.00185	LEPN.1221.00197	0.0001763261	0.56956067358401
LEPN.1221.00349	LEPN.1221.00197	0.0001753446	0.0461406049549899
LEPN.1221.00285	LEPN.1221.00197	0.0001753862	0.16583065331988
LEPN.1221.00292	LEPN.1221.00197	0.0001794217	0.11031654204826
LEPN.1221.00164	LEPN.1221.00197	0.0001754278	0.51866368980778
LEPN.1221.00197	LEPN.1221.00197	0	0.46288057848835
LEPN.1221.00786	LEPN.1221.00221	0.0185929564	1.32102870264299
LEPN.1221.00166	LEPN.1221.00221	0.0187546569	0.33431633519077
LEPN.1221.00693	LEPN.1221.00221	0.0254775443	0.29827876683557
LEPN.1221.00557	LEPN.1221.00221	0.0254714531	0.13660891256279
LEPN.1221.00683	LEPN.1221.00221	0.0254911815	0.31535235484592
LEPN.1221.00688	LEPN.1221.00221	0.0254920999	0.32699379849123
LEPN.1221.00682	LEPN.1221.00221	0.0254930376	0.37455051241
LEPN.1221.00210	LEPN.1221.00221	0.0011258213	0.41722124697374
LEPN.1221.00152	LEPN.1221.00221	0.0011249649	0.54822798392834
LEPN.1221.00691	LEPN.1221.00221	0.0006485245	0.3948752765694
LEPN.1221.00708	LEPN.1221.00221	0.0006486318	0.59254472834824
LEPN.1221.00697	LEPN.1221.00221	0.0006486318	0.32362002706626
LEPN.1221.00627	LEPN.1221.00221	0.0003112261	0.0338532947433601
LEPN.1221.00257	LEPN.1221.00221	0.0001773427	0.2065281894557
LEPN.1221.00256	LEPN.1221.00221	0.0001773843	0.72366584490105
LEPN.1221.00156	LEPN.1221.00221	0.0001773843	0.4838136574802
LEPN.1221.00258	LEPN.1221.00221	0.0001753666	0.50353085482479
LEPN.1221.00260	LEPN.1221.00221	0.0001764754	0.12816889545894
LEPN.1221.00650	LEPN.1221.00221	0.000176517	0.33250967880512
LEPN.1221.00621	LEPN.1221.00221	0.0001775401	0.33650525380728
LEPN.1221.00219	LEPN.1221.00221	0.0001766002	0.50150884987488
LEPN.1221.00184	LEPN.1221.00221	0.0001766002	0.04538864398892
LEPN.1221.00601	LEPN.1221.00221	0.000176517	0.0730699617306798
LEPN.1221.00183	LEPN.1221.00221	0.0001774985	0.22461901254448
LEPN.1221.00223	LEPN.1221.00221	0.0001815081	0.68341366203919
LEPN.1221.00350	LEPN.1221.00221	0.0001775401	0.00777663866192979
LEPN.1221.00140	LEPN.1221.00221	0.0001775401	0.0215446783203901
LEPN.1221.00363	LEPN.1221.00221	0.0001774984	0.62545624465112
LEPN.1221.00255	LEPN.1221.00221	0.000176517	0.48816110059076
LEPN.1221.00344	LEPN.1221.00221	0.000176517	0.68151485651792
LEPN.1221.00220	LEPN.1221.00221	0.0001765586	0.41071049463341
LEPN.1221.00489	LEPN.1221.00221	0.0001766002	0.47533824222524
LEPN.1221.00105	LEPN.1221.00221	0.0001766002	0.40052873598146
LEPN.1221.00432	LEPN.1221.00221	0.000176517	0.42156541283871
LEPN.1221.00433	LEPN.1221.00221	0.0001795365	0.49172935873522
LEPN.1221.00286	LEPN.1221.00221	0.0001765586	0.58347600690431
LEPN.1221.00599	LEPN.1221.00221	0.0001785242	0.28484208468492
LEPN.1221.00175	LEPN.1221.00221	0.0001775413	0.21299591115784
LEPN.1221.00423	LEPN.1221.00221	0.0001766002	0.16829952425617
LEPN.1221.00185	LEPN.1221.00221	0.0001775817	0.10081086164348
LEPN.1221.00349	LEPN.1221.00221	0.0001766002	0.6242309302725
LEPN.1221.00285	LEPN.1221.00221	0.0001766418	0.50454088190761
LEPN.1221.00292	LEPN.1221.00221	0.0001806773	0.56005499317923
LEPN.1221.00164	LEPN.1221.00221	0.0001766834	0.15170784541971
LEPN.1221.00197	LEPN.1221.00221	1.3388e-06	0.20749095673914
LEPN.1221.00221	LEPN.1221.00221	0	0.77248464208528
LEPN.1221.00786	LEPN.1221.00293	0.0185941291	1.64839614653349
LEPN.1221.00166	LEPN.1221.00293	0.0187558296	0.00694889130026999
LEPN.1221.00693	LEPN.1221.00293	0.025478717	0.0290886770549301
LEPN.1221.00557	LEPN.1221.00293	0.0254726258	0.46397635645329
LEPN.1221.00683	LEPN.1221.00293	0.0254923542	0.01201508904458
LEPN.1221.00688	LEPN.1221.00293	0.0254932726	0.000373645399270206
LEPN.1221.00682	LEPN.1221.00293	0.0254942103	0.0471830685194998
LEPN.1221.00210	LEPN.1221.00293	0.001126994	0.0898538030832396
LEPN.1221.00152	LEPN.1221.00293	0.0011261376	0.22086054003784
LEPN.1221.00691	LEPN.1221.00293	0.0006496972	0.0675078326788996
LEPN.1221.00708	LEPN.1221.00293	0.0006498045	0.26517728445774
LEPN.1221.00697	LEPN.1221.00293	0.0006498045	0.00374741682424018
LEPN.1221.00627	LEPN.1221.00293	0.0003123988	0.29351414914714
LEPN.1221.00257	LEPN.1221.00293	0.0001785154	0.1208392544348
LEPN.1221.00256	LEPN.1221.00293	0.000178557	0.39629840101055
LEPN.1221.00156	LEPN.1221.00293	0.000178557	0.1564462135897
LEPN.1221.00258	LEPN.1221.00293	0.0001765393	0.17616341093429
LEPN.1221.00260	LEPN.1221.00293	0.0001776481	0.19919854843156
LEPN.1221.00650	LEPN.1221.00293	0.0001776897	0.00514223491461996
LEPN.1221.00621	LEPN.1221.00293	0.0001787128	0.00913780991677982
LEPN.1221.00219	LEPN.1221.00293	0.0001777729	0.17414140598438
LEPN.1221.00184	LEPN.1221.00293	0.0001777729	0.37275608787942
LEPN.1221.00601	LEPN.1221.00293	0.0001776897	0.25429748215982
LEPN.1221.00183	LEPN.1221.00293	0.0001786712	0.10274843134602
LEPN.1221.00223	LEPN.1221.00293	0.0001826808	0.35604621814869
LEPN.1221.00350	LEPN.1221.00293	0.0001787128	0.31959080522857
LEPN.1221.00140	LEPN.1221.00293	0.0001787128	0.30582276557011
LEPN.1221.00363	LEPN.1221.00293	0.0001786711	0.29808880076062
LEPN.1221.00255	LEPN.1221.00293	0.0001776897	0.16079365670026
LEPN.1221.00344	LEPN.1221.00293	0.0001776897	1.00888230040842
LEPN.1221.00220	LEPN.1221.00293	0.0001777313	0.0833430507429096
LEPN.1221.00489	LEPN.1221.00293	0.0001777729	0.14797079833474
LEPN.1221.00105	LEPN.1221.00293	0.0001777729	0.0731612920909597
LEPN.1221.00432	LEPN.1221.00293	0.0001776897	0.09419796894821
LEPN.1221.00433	LEPN.1221.00293	0.0001807092	0.16436191484472
LEPN.1221.00286	LEPN.1221.00293	0.0001777313	0.25610856301381
LEPN.1221.00599	LEPN.1221.00293	0.0001796969	0.0425253592055803
LEPN.1221.00175	LEPN.1221.00293	0.000178714	0.11437153273266
LEPN.1221.00423	LEPN.1221.00293	0.0001777729	0.15906791963433
LEPN.1221.00185	LEPN.1221.00293	0.0001787544	0.22655658224702
LEPN.1221.00349	LEPN.1221.00293	0.0001777729	0.296863486382
LEPN.1221.00285	LEPN.1221.00293	0.0001778145	0.17717343801711
LEPN.1221.00292	LEPN.1221.00293	0.00018185	0.23268754928873
LEPN.1221.00164	LEPN.1221.00293	0.0001778561	0.17565959847079
LEPN.1221.00197	LEPN.1221.00293	2.5115e-06	0.11987648715136
LEPN.1221.00221	LEPN.1221.00293	1.2559e-06	1.09985208597578
LEPN.1221.00293	LEPN.1221.00293	0	1.41463646267411
LEPN.1221.00786	LEPN.1221.00380	0.0185941709	1.68474475955721
LEPN.1221.00166	LEPN.1221.00380	0.0187558714	0.0293997217234496
LEPN.1221.00693	LEPN.1221.00380	0.0254787588	0.0654372900786497
LEPN.1221.00557	LEPN.1221.00380	0.0254726676	0.50032496947701
LEPN.1221.00683	LEPN.1221.00380	0.025492396	0.0483637020682997
LEPN.1221.00688	LEPN.1221.00380	0.0254933144	0.0367222584229898
LEPN.1221.00682	LEPN.1221.00380	0.0254942521	0.0108344554957802
LEPN.1221.00210	LEPN.1221.00380	0.0011270358	0.05350519005952
LEPN.1221.00152	LEPN.1221.00380	0.0011261794	0.18451192701412
LEPN.1221.00691	LEPN.1221.00380	0.000649739	0.03115921965518
LEPN.1221.00708	LEPN.1221.00380	0.0006498463	0.22882867143402
LEPN.1221.00697	LEPN.1221.00380	0.0006498463	0.0400960298479598
LEPN.1221.00627	LEPN.1221.00380	0.0003124406	0.32986276217086
LEPN.1221.00257	LEPN.1221.00380	0.0001785572	0.15718786745852
LEPN.1221.00256	LEPN.1221.00380	0.0001785988	0.35994978798683
LEPN.1221.00156	LEPN.1221.00380	0.0001785988	0.12009760056598
LEPN.1221.00258	LEPN.1221.00380	0.0001765811	0.13981479791057
LEPN.1221.00260	LEPN.1221.00380	0.0001776899	0.23554716145528
LEPN.1221.00650	LEPN.1221.00380	0.0001777315	0.0312063781090997
LEPN.1221.00621	LEPN.1221.00380	0.0001787546	0.0272108031069398
LEPN.1221.00219	LEPN.1221.00380	0.0001778147	0.13779279296066
LEPN.1221.00184	LEPN.1221.00380	0.0001778147	0.40910470090314
LEPN.1221.00601	LEPN.1221.00380	0.0001777315	0.29064609518354
LEPN.1221.00183	LEPN.1221.00380	0.000178713	0.13909704436974
LEPN.1221.00223	LEPN.1221.00380	0.0001827226	0.31969760512497
LEPN.1221.00350	LEPN.1221.00380	0.0001787546	0.35593941825229
LEPN.1221.00140	LEPN.1221.00380	0.0001787546	0.34217137859383
LEPN.1221.00363	LEPN.1221.00380	0.0001787129	0.2617401877369
LEPN.1221.00255	LEPN.1221.00380	0.0001777315	0.12444504367654
LEPN.1221.00344	LEPN.1221.00380	0.0001777315	1.04523091343214
LEPN.1221.00220	LEPN.1221.00380	0.0001777731	0.04699443771919
LEPN.1221.00489	LEPN.1221.00380	0.0001778147	0.11162218531102
LEPN.1221.00105	LEPN.1221.00380	0.0001778147	0.0368126790672401
LEPN.1221.00432	LEPN.1221.00380	0.0001777315	0.0578493559244904
LEPN.1221.00433	LEPN.1221.00380	0.000180751	0.128013301821
LEPN.1221.00286	LEPN.1221.00380	0.0001777731	0.21975994999009
LEPN.1221.00599	LEPN.1221.00380	0.0001797387	0.0788739722292999
LEPN.1221.00175	LEPN.1221.00380	0.0001787558	0.15072014575638
LEPN.1221.00423	LEPN.1221.00380	0.0001778147	0.19541653265805
LEPN.1221.00185	LEPN.1221.00380	0.0001787962	0.26290519527074
LEPN.1221.00349	LEPN.1221.00380	0.0001778147	0.26051487335828
LEPN.1221.00285	LEPN.1221.00380	0.0001778563	0.14082482499339
LEPN.1221.00292	LEPN.1221.00380	0.0001818918	0.19633893626501
LEPN.1221.00164	LEPN.1221.00380	0.0001778979	0.21200821149451
LEPN.1221.00197	LEPN.1221.00380	2.5533e-06	0.15622510017508
LEPN.1221.00221	LEPN.1221.00380	1.2977e-06	1.1362006989995
LEPN.1221.00293	LEPN.1221.00380	2.3872e-06	1.45098507569783
LEPN.1221.00380	LEPN.1221.00380	0	0.07752648318696
LEPN.1221.00786	LEPN.1221.00199	0.0185930396	1.68630206830838
LEPN.1221.00166	LEPN.1221.00199	0.0187547401	0.0309570304746196
LEPN.1221.00693	LEPN.1221.00199	0.0254776275	0.0669945988298197
LEPN.1221.00557	LEPN.1221.00199	0.0254715363	0.50188227822818
LEPN.1221.00683	LEPN.1221.00199	0.0254912647	0.0499210108194696
LEPN.1221.00688	LEPN.1221.00199	0.0254921831	0.0382795671741598
LEPN.1221.00682	LEPN.1221.00199	0.0254931208	0.00927714674461022
LEPN.1221.00210	LEPN.1221.00199	0.0011259045	0.05194788130835
LEPN.1221.00152	LEPN.1221.00199	0.0011250481	0.18295461826295
LEPN.1221.00691	LEPN.1221.00199	0.0006486077	0.02960191090401
LEPN.1221.00708	LEPN.1221.00199	0.000648715	0.22727136268285
LEPN.1221.00697	LEPN.1221.00199	0.000648715	0.0416533385991298
LEPN.1221.00627	LEPN.1221.00199	0.0003113093	0.33142007092203
LEPN.1221.00257	LEPN.1221.00199	0.0001774259	0.15874517620969
LEPN.1221.00256	LEPN.1221.00199	0.0001774675	0.35839247923566
LEPN.1221.00156	LEPN.1221.00199	0.0001774675	0.11854029181481
LEPN.1221.00258	LEPN.1221.00199	0.0001754498	0.1382574891594
LEPN.1221.00260	LEPN.1221.00199	0.0001765586	0.23710447020645
LEPN.1221.00650	LEPN.1221.00199	0.0001766002	0.0327636868602696
LEPN.1221.00621	LEPN.1221.00199	0.0001776233	0.0287681118581098
LEPN.1221.00219	LEPN.1221.00199	0.0001766834	0.13623548420949
LEPN.1221.00184	LEPN.1221.00199	0.0001766834	0.41066200965431
LEPN.1221.00601	LEPN.1221.00199	0.0001766002	0.29220340393471
LEPN.1221.00183	LEPN.1221.00199	0.0001775817	0.14065435312091
LEPN.1221.00223	LEPN.1221.00199	0.0001815913	0.3181402963738
LEPN.1221.00350	LEPN.1221.00199	0.0001776233	0.35749672700346
LEPN.1221.00140	LEPN.1221.00199	0.0001776233	0.343728687345
LEPN.1221.00363	LEPN.1221.00199	0.0001775816	0.26018287898573
LEPN.1221.00255	LEPN.1221.00199	0.0001766002	0.12288773492537
LEPN.1221.00344	LEPN.1221.00199	0.0001766002	1.04678822218331
LEPN.1221.00220	LEPN.1221.00199	0.0001766418	0.04543712896802
LEPN.1221.00489	LEPN.1221.00199	0.0001766834	0.11006487655985
LEPN.1221.00105	LEPN.1221.00199	0.0001766834	0.0352553703160701
LEPN.1221.00432	LEPN.1221.00199	0.0001766002	0.0562920471733204
LEPN.1221.00433	LEPN.1221.00199	0.0001796197	0.12645599306983
LEPN.1221.00286	LEPN.1221.00199	0.0001766418	0.21820264123892
LEPN.1221.00599	LEPN.1221.00199	0.0001786074	0.0804312809804699
LEPN.1221.00175	LEPN.1221.00199	0.0001776245	0.15227745450755
LEPN.1221.00423	LEPN.1221.00199	0.0001766834	0.19697384140922
LEPN.1221.00185	LEPN.1221.00199	0.0001776649	0.26446250402191
LEPN.1221.00349	LEPN.1221.00199	0.0001766834	0.25895756460711
LEPN.1221.00285	LEPN.1221.00199	0.000176725	0.13926751624222
LEPN.1221.00292	LEPN.1221.00199	0.0001807605	0.19478162751384
LEPN.1221.00164	LEPN.1221.00199	0.0001767666	0.21356552024568
LEPN.1221.00197	LEPN.1221.00199	1.422e-06	0.15778240892625
LEPN.1221.00221	LEPN.1221.00199	1.664e-07	1.13775800775067
LEPN.1221.00293	LEPN.1221.00199	1.2559e-06	1.452542384449
LEPN.1221.00380	LEPN.1221.00199	1.2145e-06	0.07596917443579
LEPN.1221.00199	LEPN.1221.00199	0	0.37543812265893
LEPN.1221.00786	LEPN.1221.00241	0.0185940875	1.58081117901134
LEPN.1221.00166	LEPN.1221.00241	0.018755788	0.07453385882242
LEPN.1221.00693	LEPN.1221.00241	0.0254786754	0.0384962904672199
LEPN.1221.00557	LEPN.1221.00241	0.0254725842	0.39639138893114
LEPN.1221.00683	LEPN.1221.00241	0.0254923126	0.05556987847757
LEPN.1221.00688	LEPN.1221.00241	0.025493231	0.0672113221228798
LEPN.1221.00682	LEPN.1221.00241	0.0254941687	0.11476803604165
LEPN.1221.00210	LEPN.1221.00241	0.0011269524	0.15743877060539
LEPN.1221.00152	LEPN.1221.00241	0.001126096	0.28844550755999
LEPN.1221.00691	LEPN.1221.00241	0.0006496556	0.13509280020105
LEPN.1221.00708	LEPN.1221.00241	0.0006497629	0.33276225197989
LEPN.1221.00697	LEPN.1221.00241	0.0006497629	0.0638375506979099
LEPN.1221.00627	LEPN.1221.00241	0.0003123572	0.22592918162499
LEPN.1221.00257	LEPN.1221.00241	0.0001784738	0.05325428691265
LEPN.1221.00256	LEPN.1221.00241	0.0001785154	0.4638833685327
LEPN.1221.00156	LEPN.1221.00241	0.0001785154	0.22403118111185
LEPN.1221.00258	LEPN.1221.00241	0.0001764977	0.24374837845644
LEPN.1221.00260	LEPN.1221.00241	0.0001776065	0.13161358090941
LEPN.1221.00650	LEPN.1221.00241	0.0001776481	0.07272720243677
LEPN.1221.00621	LEPN.1221.00241	0.0001786712	0.0767227774389299
LEPN.1221.00219	LEPN.1221.00241	0.0001777313	0.24172637350653
LEPN.1221.00184	LEPN.1221.00241	0.0001777313	0.30517112035727
LEPN.1221.00601	LEPN.1221.00241	0.0001776481	0.18671251463767
LEPN.1221.00183	LEPN.1221.00241	0.0001786296	0.0351634638238703
LEPN.1221.00223	LEPN.1221.00241	0.0001826392	0.42363118567084
LEPN.1221.00350	LEPN.1221.00241	0.0001786712	0.25200583770642
LEPN.1221.00140	LEPN.1221.00241	0.0001786712	0.23823779804796
LEPN.1221.00363	LEPN.1221.00241	0.0001786295	0.36567376828277
LEPN.1221.00255	LEPN.1221.00241	0.0001776481	0.22837862422241
LEPN.1221.00344	LEPN.1221.00241	0.0001776481	0.94129733288627
LEPN.1221.00220	LEPN.1221.00241	0.0001776897	0.15092801826506
LEPN.1221.00489	LEPN.1221.00241	0.0001777313	0.21555576585689
LEPN.1221.00105	LEPN.1221.00241	0.0001777313	0.14074625961311
LEPN.1221.00432	LEPN.1221.00241	0.0001776481	0.16178293647036
LEPN.1221.00433	LEPN.1221.00241	0.0001806676	0.23194688236687
LEPN.1221.00286	LEPN.1221.00241	0.0001776897	0.32369353053596
LEPN.1221.00599	LEPN.1221.00241	0.0001796553	0.0250596083165697
LEPN.1221.00175	LEPN.1221.00241	0.0001786724	0.0467865652105099
LEPN.1221.00423	LEPN.1221.00241	0.0001777313	0.0914829521121803
LEPN.1221.00185	LEPN.1221.00241	0.0001787128	0.15897161472487
LEPN.1221.00349	LEPN.1221.00241	0.0001777313	0.36444845390415
LEPN.1221.00285	LEPN.1221.00241	0.0001777729	0.24475840553926
LEPN.1221.00292	LEPN.1221.00241	0.0001818084	0.30027251681088
LEPN.1221.00164	LEPN.1221.00241	0.0001778145	0.10807463094864
LEPN.1221.00197	LEPN.1221.00241	2.4699e-06	0.0522915196292102
LEPN.1221.00221	LEPN.1221.00241	1.2975e-06	1.03226711845363
LEPN.1221.00293	LEPN.1221.00241	2.4702e-06	1.34705149515196
LEPN.1221.00380	LEPN.1221.00241	2.512e-06	0.18146006373283
LEPN.1221.00199	LEPN.1221.00241	1.3807e-06	0.26994723336189
LEPN.1221.00241	LEPN.1221.00241	0	0.25389250166373
LEPN.1221.00786	LEPN.1221.00493	0.0185930396	1.53351440778031
LEPN.1221.00166	LEPN.1221.00493	0.0187547401	0.12183063005345
LEPN.1221.00693	LEPN.1221.00493	0.0254776275	0.0857930616982499
LEPN.1221.00557	LEPN.1221.00493	0.0254715363	0.34909461770011
LEPN.1221.00683	LEPN.1221.00493	0.0254912647	0.1028666497086
LEPN.1221.00688	LEPN.1221.00493	0.0254921831	0.11450809335391
LEPN.1221.00682	LEPN.1221.00493	0.0254931208	0.16206480727268
LEPN.1221.00210	LEPN.1221.00493	0.0011259045	0.20473554183642
LEPN.1221.00152	LEPN.1221.00493	0.0011250481	0.33574227879102
LEPN.1221.00691	LEPN.1221.00493	0.0006486077	0.18238957143208
LEPN.1221.00708	LEPN.1221.00493	0.000648715	0.38005902321092
LEPN.1221.00697	LEPN.1221.00493	0.000648715	0.11113432192894
LEPN.1221.00627	LEPN.1221.00493	0.0003113093	0.17863241039396
LEPN.1221.00257	LEPN.1221.00493	0.0001774259	0.00595751568162006
LEPN.1221.00256	LEPN.1221.00493	0.0001774675	0.51118013976373
LEPN.1221.00156	LEPN.1221.00493	0.0001774675	0.27132795234288
LEPN.1221.00258	LEPN.1221.00493	0.0001754498	0.29104514968747
LEPN.1221.00260	LEPN.1221.00493	0.0001765586	0.0843168096783802
LEPN.1221.00650	LEPN.1221.00493	0.0001766002	0.1200239736678
LEPN.1221.00621	LEPN.1221.00493	0.0001776233	0.12401954866996
LEPN.1221.00219	LEPN.1221.00493	0.0001766834	0.28902314473756
LEPN.1221.00184	LEPN.1221.00493	0.0001766834	0.25787434912624
LEPN.1221.00601	LEPN.1221.00493	0.0001766002	0.13941574340664
LEPN.1221.00183	LEPN.1221.00493	0.0001775817	0.0121333074071597
LEPN.1221.00223	LEPN.1221.00493	0.0001815913	0.47092795690187
LEPN.1221.00350	LEPN.1221.00493	0.0001776233	0.20470906647539
LEPN.1221.00140	LEPN.1221.00493	0.0001776233	0.19094102681693
LEPN.1221.00363	LEPN.1221.00493	0.0001775816	0.4129705395138
LEPN.1221.00255	LEPN.1221.00493	0.0001766002	0.27567539545344
LEPN.1221.00344	LEPN.1221.00493	0.0001766002	0.89400056165524
LEPN.1221.00220	LEPN.1221.00493	0.0001766418	0.19822478949609
LEPN.1221.00489	LEPN.1221.00493	0.0001766834	0.26285253708792
LEPN.1221.00105	LEPN.1221.00493	0.0001766834	0.18804303084414
LEPN.1221.00432	LEPN.1221.00493	0.0001766002	0.20907970770139
LEPN.1221.00433	LEPN.1221.00493	0.0001796197	0.2792436535979
LEPN.1221.00286	LEPN.1221.00493	0.0001766418	0.37099030176699
LEPN.1221.00599	LEPN.1221.00493	0.0001786074	0.0723563795475997
LEPN.1221.00175	LEPN.1221.00493	0.0001776245	0.000510206020519988
LEPN.1221.00423	LEPN.1221.00493	0.0001766834	0.0441861808811503
LEPN.1221.00185	LEPN.1221.00493	0.0001776649	0.11167484349384
LEPN.1221.00349	LEPN.1221.00493	0.0001766834	0.41174522513518
LEPN.1221.00285	LEPN.1221.00493	0.000176725	0.29205517677029
LEPN.1221.00292	LEPN.1221.00493	0.0001807605	0.34756928804191
LEPN.1221.00164	LEPN.1221.00493	0.0001767666	0.0607778597176103
LEPN.1221.00197	LEPN.1221.00493	1.422e-06	0.00499474839818026
LEPN.1221.00221	LEPN.1221.00493	2.496e-07	0.9849703472226
LEPN.1221.00293	LEPN.1221.00493	1.4223e-06	1.29975472392093
LEPN.1221.00380	LEPN.1221.00493	1.4641e-06	0.22875683496386
LEPN.1221.00199	LEPN.1221.00493	3.328e-07	0.22265046213086
LEPN.1221.00241	LEPN.1221.00493	1.2975e-06	0.30118927289476
LEPN.1221.00493	LEPN.1221.00493	0	0.18242169826665
LEPN.1221.00786	LEPN.1221.00187	0.0185930396	1.93644809791772
LEPN.1221.00166	LEPN.1221.00187	0.0187547401	0.28110306008396
LEPN.1221.00693	LEPN.1221.00187	0.0254776275	0.31714062843916
LEPN.1221.00557	LEPN.1221.00187	0.0254715363	0.75202830783752
LEPN.1221.00683	LEPN.1221.00187	0.0254912647	0.30006704042881
LEPN.1221.00688	LEPN.1221.00187	0.0254921831	0.2884255967835
LEPN.1221.00682	LEPN.1221.00187	0.0254931208	0.24086888286473
LEPN.1221.00210	LEPN.1221.00187	0.0011259045	0.19819814830099
LEPN.1221.00152	LEPN.1221.00187	0.0011250481	0.0671914113463901
LEPN.1221.00691	LEPN.1221.00187	0.0006486077	0.22054411870533
LEPN.1221.00708	LEPN.1221.00187	0.000648715	0.0228746669264899
LEPN.1221.00697	LEPN.1221.00187	0.000648715	0.29179936820847
LEPN.1221.00627	LEPN.1221.00187	0.0003113093	0.58156610053137
LEPN.1221.00257	LEPN.1221.00187	0.0001774259	0.40889120581903
LEPN.1221.00256	LEPN.1221.00187	0.0001774675	0.10824644962632
LEPN.1221.00156	LEPN.1221.00187	0.0001774675	0.13160573779453
LEPN.1221.00258	LEPN.1221.00187	0.0001754498	0.11188854044994
LEPN.1221.00260	LEPN.1221.00187	0.0001765586	0.48725049981579
LEPN.1221.00650	LEPN.1221.00187	0.0001766002	0.28290971646961
LEPN.1221.00621	LEPN.1221.00187	0.0001776233	0.27891414146745
LEPN.1221.00219	LEPN.1221.00187	0.0001766834	0.11391054539985
LEPN.1221.00184	LEPN.1221.00187	0.0001766834	0.66080803926365
LEPN.1221.00601	LEPN.1221.00187	0.0001766002	0.54234943354405
LEPN.1221.00183	LEPN.1221.00187	0.0001775817	0.39080038273025
LEPN.1221.00223	LEPN.1221.00187	0.0001815913	0.06799426676446
LEPN.1221.00350	LEPN.1221.00187	0.0001776233	0.6076427566128
LEPN.1221.00140	LEPN.1221.00187	0.0001776233	0.59387471695434
LEPN.1221.00363	LEPN.1221.00187	0.0001775816	0.01003684937639
LEPN.1221.00255	LEPN.1221.00187	0.0001766002	0.12725829468397
LEPN.1221.00344	LEPN.1221.00187	0.0001766002	1.29693425179265
LEPN.1221.00220	LEPN.1221.00187	0.0001766418	0.20470890064132
LEPN.1221.00489	LEPN.1221.00187	0.0001766834	0.14008115304949
LEPN.1221.00105	LEPN.1221.00187	0.0001766834	0.21489065929327
LEPN.1221.00432	LEPN.1221.00187	0.0001766002	0.19385398243602
LEPN.1221.00433	LEPN.1221.00187	0.0001796197	0.12369003653951
LEPN.1221.00286	LEPN.1221.00187	0.0001766418	0.0319433883704199
LEPN.1221.00599	LEPN.1221.00187	0.0001786074	0.33057731058981
LEPN.1221.00175	LEPN.1221.00187	0.0001776245	0.40242348411689
LEPN.1221.00423	LEPN.1221.00187	0.0001766834	0.44711987101856
LEPN.1221.00185	LEPN.1221.00187	0.0001776649	0.51460853363125
LEPN.1221.00349	LEPN.1221.00187	0.0001766834	0.00881153499776977
LEPN.1221.00285	LEPN.1221.00187	0.000176725	0.11087851336712
LEPN.1221.00292	LEPN.1221.00187	0.0001807605	0.0553644020955
LEPN.1221.00164	LEPN.1221.00187	0.0001767666	0.46371154985502
LEPN.1221.00197	LEPN.1221.00187	1.422e-06	0.40792843853559
LEPN.1221.00221	LEPN.1221.00187	2.496e-07	1.38790403736001
LEPN.1221.00293	LEPN.1221.00187	1.4223e-06	1.70268841405834
LEPN.1221.00380	LEPN.1221.00187	1.4641e-06	0.17417685517355
LEPN.1221.00199	LEPN.1221.00187	3.328e-07	0.62558415226827
LEPN.1221.00241	LEPN.1221.00187	1.2975e-06	0.10174441724265
LEPN.1221.00493	LEPN.1221.00187	8.32e-08	0.22051199187076
LEPN.1221.00187	LEPN.1221.00187	0	0.2423582523595
LEPN.1221.00786	LEPN.1221.00213	0.0185930812	1.75749261171774
LEPN.1221.00166	LEPN.1221.00213	0.0187547817	0.10214757388398
LEPN.1221.00693	LEPN.1221.00213	0.0254776691	0.13818514223918
LEPN.1221.00557	LEPN.1221.00213	0.0254715779	0.57307282163754
LEPN.1221.00683	LEPN.1221.00213	0.0254913063	0.12111155422883
LEPN.1221.00688	LEPN.1221.00213	0.0254922247	0.10947011058352
LEPN.1221.00682	LEPN.1221.00213	0.0254931624	0.06191339666475
LEPN.1221.00210	LEPN.1221.00213	0.0011259461	0.0192426621010102
LEPN.1221.00152	LEPN.1221.00213	0.0011250897	0.11176407485359
LEPN.1221.00691	LEPN.1221.00213	0.0006486493	0.0415886325053503
LEPN.1221.00708	LEPN.1221.00213	0.0006487566	0.15608081927349
LEPN.1221.00697	LEPN.1221.00213	0.0006487566	0.11284388200849
LEPN.1221.00627	LEPN.1221.00213	0.0003113509	0.40261061433139
LEPN.1221.00257	LEPN.1221.00213	0.0001774675	0.22993571961905
LEPN.1221.00256	LEPN.1221.00213	0.0001775091	0.2872019358263
LEPN.1221.00156	LEPN.1221.00213	0.0001775091	0.0473497484054501
LEPN.1221.00258	LEPN.1221.00213	0.0001754914	0.0670669457500401
LEPN.1221.00260	LEPN.1221.00213	0.0001766002	0.30829501361581
LEPN.1221.00650	LEPN.1221.00213	0.0001766418	0.10395423026963
LEPN.1221.00621	LEPN.1221.00213	0.0001776649	0.0999586552674701
LEPN.1221.00219	LEPN.1221.00213	0.000176725	0.0650449408001301
LEPN.1221.00184	LEPN.1221.00213	0.000176725	0.48185255306367
LEPN.1221.00601	LEPN.1221.00213	0.0001766418	0.36339394734407
LEPN.1221.00183	LEPN.1221.00213	0.0001776233	0.21184489653027
LEPN.1221.00223	LEPN.1221.00213	0.0001816329	0.24694975296444
LEPN.1221.00350	LEPN.1221.00213	0.0001776649	0.42868727041282
LEPN.1221.00140	LEPN.1221.00213	0.0001776649	0.41491923075436
LEPN.1221.00363	LEPN.1221.00213	0.0001776232	0.18899233557637
LEPN.1221.00255	LEPN.1221.00213	0.0001766418	0.05169719151601
LEPN.1221.00344	LEPN.1221.00213	0.0001766418	1.11797876559267
LEPN.1221.00220	LEPN.1221.00213	0.0001766834	0.0257534144413403
LEPN.1221.00489	LEPN.1221.00213	0.000176725	0.0388743331504902
LEPN.1221.00105	LEPN.1221.00213	0.000176725	0.0359351730932902
LEPN.1221.00432	LEPN.1221.00213	0.0001766418	0.0148984962360399
LEPN.1221.00433	LEPN.1221.00213	0.0001796613	0.0552654496604701
LEPN.1221.00286	LEPN.1221.00213	0.0001766834	0.14701209782956
LEPN.1221.00599	LEPN.1221.00213	0.000178649	0.15162182438983
LEPN.1221.00175	LEPN.1221.00213	0.0001776661	0.22346799791691
LEPN.1221.00423	LEPN.1221.00213	0.000176725	0.26816438481858
LEPN.1221.00185	LEPN.1221.00213	0.0001777065	0.33565304743127
LEPN.1221.00349	LEPN.1221.00213	0.000176725	0.18776702119775
LEPN.1221.00285	LEPN.1221.00213	0.0001767666	0.0680769728328601
LEPN.1221.00292	LEPN.1221.00213	0.0001808021	0.12359108410448
LEPN.1221.00164	LEPN.1221.00213	0.0001768082	0.28475606365504
LEPN.1221.00197	LEPN.1221.00213	1.4636e-06	0.22897295233561
LEPN.1221.00221	LEPN.1221.00213	2.912e-07	1.20894855116003
LEPN.1221.00293	LEPN.1221.00213	1.4639e-06	1.52373292785836
LEPN.1221.00380	LEPN.1221.00213	1.5057e-06	0.00477863102642972
LEPN.1221.00199	LEPN.1221.00213	3.744e-07	0.44662866606829
LEPN.1221.00241	LEPN.1221.00213	1.3391e-06	0.0772110689573298
LEPN.1221.00493	LEPN.1221.00213	2.08e-07	0.0415565056707798
LEPN.1221.00187	LEPN.1221.00213	2.08e-07	0.0634027661595202
LEPN.1221.00213	LEPN.1221.00213	0	0.0510768547981399
LEPN.1221.00786	LEPN.1221.00201	0.0185930812	1.86327640656334
LEPN.1221.00166	LEPN.1221.00201	0.0187547817	0.20793136872958
LEPN.1221.00693	LEPN.1221.00201	0.0254776691	0.24396893708478
LEPN.1221.00557	LEPN.1221.00201	0.0254715779	0.67885661648314
LEPN.1221.00683	LEPN.1221.00201	0.0254913063	0.22689534907443
LEPN.1221.00688	LEPN.1221.00201	0.0254922247	0.21525390542912
LEPN.1221.00682	LEPN.1221.00201	0.0254931624	0.16769719151035
LEPN.1221.00210	LEPN.1221.00201	0.0011259461	0.12502645694661
LEPN.1221.00152	LEPN.1221.00201	0.0011250897	0.00598028000799022
LEPN.1221.00691	LEPN.1221.00201	0.0006486493	0.14737242735095
LEPN.1221.00708	LEPN.1221.00201	0.0006487566	0.0502970244278904
LEPN.1221.00697	LEPN.1221.00201	0.0006487566	0.21862767685409
LEPN.1221.00627	LEPN.1221.00201	0.0003113509	0.50839440917699
LEPN.1221.00257	LEPN.1221.00201	0.0001774675	0.33571951446465
LEPN.1221.00256	LEPN.1221.00201	0.0001775091	0.1814181409807
LEPN.1221.00156	LEPN.1221.00201	0.0001775091	0.0584340464401496
LEPN.1221.00258	LEPN.1221.00201	0.0001754914	0.0387168490955596
LEPN.1221.00260	LEPN.1221.00201	0.0001766002	0.41407880846141
LEPN.1221.00650	LEPN.1221.00201	0.0001766418	0.20973802511523
LEPN.1221.00621	LEPN.1221.00201	0.0001776649	0.20574245011307
LEPN.1221.00219	LEPN.1221.00201	0.000176725	0.0407388540454696
LEPN.1221.00184	LEPN.1221.00201	0.000176725	0.58763634790927
LEPN.1221.00601	LEPN.1221.00201	0.0001766418	0.46917774218967
LEPN.1221.00183	LEPN.1221.00201	0.0001776233	0.31762869137587
LEPN.1221.00223	LEPN.1221.00201	0.0001816329	0.14116595811884
LEPN.1221.00350	LEPN.1221.00201	0.0001776649	0.53447106525842
LEPN.1221.00140	LEPN.1221.00201	0.0001776649	0.52070302559996
LEPN.1221.00363	LEPN.1221.00201	0.0001776232	0.0832085407307703
LEPN.1221.00255	LEPN.1221.00201	0.0001766418	0.0540866033295897
LEPN.1221.00344	LEPN.1221.00201	0.0001766418	1.22376256043827
LEPN.1221.00220	LEPN.1221.00201	0.0001766834	0.13153720928694
LEPN.1221.00489	LEPN.1221.00201	0.000176725	0.0669094616951096
LEPN.1221.00105	LEPN.1221.00201	0.000176725	0.14171896793889
LEPN.1221.00432	LEPN.1221.00201	0.0001766418	0.12068229108164
LEPN.1221.00433	LEPN.1221.00201	0.0001796613	0.0505183451851297
LEPN.1221.00286	LEPN.1221.00201	0.0001766834	0.0412283029839604
LEPN.1221.00599	LEPN.1221.00201	0.000178649	0.25740561923543
LEPN.1221.00175	LEPN.1221.00201	0.0001776661	0.32925179276251
LEPN.1221.00423	LEPN.1221.00201	0.000176725	0.37394817966418
LEPN.1221.00185	LEPN.1221.00201	0.0001777065	0.44143684227687
LEPN.1221.00349	LEPN.1221.00201	0.000176725	0.0819832263521501
LEPN.1221.00285	LEPN.1221.00201	0.0001767666	0.0377068220127397
LEPN.1221.00292	LEPN.1221.00201	0.0001808021	0.0178072892588803
LEPN.1221.00164	LEPN.1221.00201	0.0001768082	0.39053985850064
LEPN.1221.00197	LEPN.1221.00201	1.4636e-06	0.33475674718121
LEPN.1221.00221	LEPN.1221.00201	2.912e-07	1.31473234600563
LEPN.1221.00293	LEPN.1221.00201	1.4639e-06	1.62951672270396
LEPN.1221.00380	LEPN.1221.00201	1.5057e-06	0.10100516381917
LEPN.1221.00199	LEPN.1221.00201	3.744e-07	0.55241246091389
LEPN.1221.00241	LEPN.1221.00201	1.3391e-06	0.02857272588827
LEPN.1221.00493	LEPN.1221.00201	2.08e-07	0.14734030051638
LEPN.1221.00187	LEPN.1221.00201	2.08e-07	0.16918656100512
LEPN.1221.00213	LEPN.1221.00201	8.32e-08	0.15686064964374
LEPN.1221.00201	LEPN.1221.00201	0	0.10917262415424
LEPN.1221.00786	LEPN.1221.00555	0.018594233	1.92603225518305
LEPN.1221.00166	LEPN.1221.00555	0.0187559335	0.27068721734929
LEPN.1221.00693	LEPN.1221.00555	0.0254788209	0.30672478570449
LEPN.1221.00557	LEPN.1221.00555	0.0254727297	0.74161246510285
LEPN.1221.00683	LEPN.1221.00555	0.0254924581	0.28965119769414
LEPN.1221.00688	LEPN.1221.00555	0.0254933765	0.27800975404883
LEPN.1221.00682	LEPN.1221.00555	0.0254943142	0.23045304013006
LEPN.1221.00210	LEPN.1221.00555	0.0011270979	0.18778230556632
LEPN.1221.00152	LEPN.1221.00555	0.0011262415	0.05677556861172
LEPN.1221.00691	LEPN.1221.00555	0.0006498011	0.21012827597066
LEPN.1221.00708	LEPN.1221.00555	0.0006499084	0.0124588241918198
LEPN.1221.00697	LEPN.1221.00555	0.0006499084	0.2813835254738
LEPN.1221.00627	LEPN.1221.00555	0.0003125027	0.5711502577967
LEPN.1221.00257	LEPN.1221.00555	0.0001786193	0.39847536308436
LEPN.1221.00256	LEPN.1221.00555	0.0001786609	0.11866229236099
LEPN.1221.00156	LEPN.1221.00555	0.0001786609	0.12118989505986
LEPN.1221.00258	LEPN.1221.00555	0.0001766432	0.10147269771527
LEPN.1221.00260	LEPN.1221.00555	0.000177752	0.47683465708112
LEPN.1221.00650	LEPN.1221.00555	0.0001777936	0.27249387373494
LEPN.1221.00621	LEPN.1221.00555	0.0001788167	0.26849829873278
LEPN.1221.00219	LEPN.1221.00555	0.0001778768	0.10349470266518
LEPN.1221.00184	LEPN.1221.00555	0.0001778768	0.65039219652898
LEPN.1221.00601	LEPN.1221.00555	0.0001777936	0.53193359080938
LEPN.1221.00183	LEPN.1221.00555	0.0001787751	0.38038453999558
LEPN.1221.00223	LEPN.1221.00555	0.0001827847	0.0784101094991301
LEPN.1221.00350	LEPN.1221.00555	0.0001788167	0.59722691387813
LEPN.1221.00140	LEPN.1221.00555	0.0001788167	0.58345887421967
LEPN.1221.00363	LEPN.1221.00555	0.000178775	0.0204526921110602
LEPN.1221.00255	LEPN.1221.00555	0.0001777936	0.1168424519493
LEPN.1221.00344	LEPN.1221.00555	0.0001777936	1.28651840905798
LEPN.1221.00220	LEPN.1221.00555	0.0001778352	0.19429305790665
LEPN.1221.00489	LEPN.1221.00555	0.0001778768	0.12966531031482
LEPN.1221.00105	LEPN.1221.00555	0.0001778768	0.2044748165586
LEPN.1221.00432	LEPN.1221.00555	0.0001777936	0.18343813970135
LEPN.1221.00433	LEPN.1221.00555	0.0001808131	0.11327419380484
LEPN.1221.00286	LEPN.1221.00555	0.0001778352	0.0215275456357498
LEPN.1221.00599	LEPN.1221.00555	0.0001798008	0.32016146785514
LEPN.1221.00175	LEPN.1221.00555	0.0001788179	0.39200764138222
LEPN.1221.00423	LEPN.1221.00555	0.0001778768	0.43670402828389
LEPN.1221.00185	LEPN.1221.00555	0.0001788583	0.50419269089658
LEPN.1221.00349	LEPN.1221.00555	0.0001778768	0.0192273777324399
LEPN.1221.00285	LEPN.1221.00555	0.0001779184	0.10046267063245
LEPN.1221.00292	LEPN.1221.00555	0.0001819539	0.0449485593608299
LEPN.1221.00164	LEPN.1221.00555	0.00017796	0.45329570712035
LEPN.1221.00197	LEPN.1221.00555	2.6154e-06	0.39751259580092
LEPN.1221.00221	LEPN.1221.00555	1.443e-06	1.37748819462534
LEPN.1221.00293	LEPN.1221.00555	2.6157e-06	1.69227257132367
LEPN.1221.00380	LEPN.1221.00555	2.6575e-06	0.16376101243888
LEPN.1221.00199	LEPN.1221.00555	1.5262e-06	0.6151683095336
LEPN.1221.00241	LEPN.1221.00555	2.4909e-06	0.0913285745079802
LEPN.1221.00493	LEPN.1221.00555	1.3598e-06	0.21009614913609
LEPN.1221.00187	LEPN.1221.00555	1.3598e-06	0.23194240962483
LEPN.1221.00213	LEPN.1221.00555	1.3182e-06	0.21961649826345
LEPN.1221.00201	LEPN.1221.00555	1.3182e-06	0.17192847277395
LEPN.1221.00555	LEPN.1221.00555	0	0.28014761433153
LEPN.1221.00786	LEPN.1221.00200	0.0185965421	1.5811234385508
LEPN.1221.00166	LEPN.1221.00200	0.0187582426	0.0742215992829602
LEPN.1221.00693	LEPN.1221.00200	0.02548113	0.0381840309277601
LEPN.1221.00557	LEPN.1221.00200	0.0254750388	0.3967036484706
LEPN.1221.00683	LEPN.1221.00200	0.0254947672	0.0552576189381102
LEPN.1221.00688	LEPN.1221.00200	0.0254956856	0.06689906258342
LEPN.1221.00682	LEPN.1221.00200	0.0254966233	0.11445577650219
LEPN.1221.00210	LEPN.1221.00200	0.001129407	0.15712651106593
LEPN.1221.00152	LEPN.1221.00200	0.0011285506	0.28813324802053
LEPN.1221.00691	LEPN.1221.00200	0.0006521102	0.13478054066159
LEPN.1221.00708	LEPN.1221.00200	0.0006522175	0.33244999244043
LEPN.1221.00697	LEPN.1221.00200	0.0006522175	0.0635252911584501
LEPN.1221.00627	LEPN.1221.00200	0.0003148118	0.22624144116445
LEPN.1221.00257	LEPN.1221.00200	0.0001809284	0.0535665464521098
LEPN.1221.00256	LEPN.1221.00200	0.00018097	0.46357110899324
LEPN.1221.00156	LEPN.1221.00200	0.00018097	0.22371892157239
LEPN.1221.00258	LEPN.1221.00200	0.0001789523	0.24343611891698
LEPN.1221.00260	LEPN.1221.00200	0.0001800611	0.13192584044887
LEPN.1221.00650	LEPN.1221.00200	0.0001801027	0.0724149428973102
LEPN.1221.00621	LEPN.1221.00200	0.0001811258	0.0764105178994701
LEPN.1221.00219	LEPN.1221.00200	0.0001801859	0.24141411396707
LEPN.1221.00184	LEPN.1221.00200	0.0001801859	0.30548337989673
LEPN.1221.00601	LEPN.1221.00200	0.0001801027	0.18702477417713
LEPN.1221.00183	LEPN.1221.00200	0.0001810842	0.03547572336333
LEPN.1221.00223	LEPN.1221.00200	0.0001850938	0.42331892613138
LEPN.1221.00350	LEPN.1221.00200	0.0001811258	0.25231809724588
LEPN.1221.00140	LEPN.1221.00200	0.0001811258	0.23855005758742
LEPN.1221.00363	LEPN.1221.00200	0.0001810841	0.36536150874331
LEPN.1221.00255	LEPN.1221.00200	0.0001801027	0.22806636468295
LEPN.1221.00344	LEPN.1221.00200	0.0001801027	0.94160959242573
LEPN.1221.00220	LEPN.1221.00200	0.0001801443	0.1506157587256
LEPN.1221.00489	LEPN.1221.00200	0.0001801859	0.21524350631743
LEPN.1221.00105	LEPN.1221.00200	0.0001801859	0.14043400007365
LEPN.1221.00432	LEPN.1221.00200	0.0001801027	0.1614706769309
LEPN.1221.00433	LEPN.1221.00200	0.0001831222	0.23163462282741
LEPN.1221.00286	LEPN.1221.00200	0.0001801443	0.3233812709965
LEPN.1221.00599	LEPN.1221.00200	0.0001821099	0.0247473487771099
LEPN.1221.00175	LEPN.1221.00200	0.000181127	0.0470988247499697
LEPN.1221.00423	LEPN.1221.00200	0.0001801859	0.0917952116516401
LEPN.1221.00185	LEPN.1221.00200	0.0001811674	0.15928387426433
LEPN.1221.00349	LEPN.1221.00200	0.0001801859	0.36413619436469
LEPN.1221.00285	LEPN.1221.00200	0.0001802275	0.2444461459998
LEPN.1221.00292	LEPN.1221.00200	0.000184263	0.29996025727142
LEPN.1221.00164	LEPN.1221.00200	0.0001802691	0.1083868904881
LEPN.1221.00197	LEPN.1221.00200	4.9245e-06	0.05260377916867
LEPN.1221.00221	LEPN.1221.00200	3.7521e-06	1.03257937799309
LEPN.1221.00293	LEPN.1221.00200	4.9248e-06	1.34736375469142
LEPN.1221.00380	LEPN.1221.00200	4.9666e-06	0.18114780419337
LEPN.1221.00199	LEPN.1221.00200	3.8353e-06	0.27025949290135
LEPN.1221.00241	LEPN.1221.00200	4.8e-06	0.25358024212427
LEPN.1221.00493	LEPN.1221.00200	3.6689e-06	0.13481266749616
LEPN.1221.00187	LEPN.1221.00200	3.6689e-06	0.11296640700742
LEPN.1221.00213	LEPN.1221.00200	3.6273e-06	0.1252923183688
LEPN.1221.00201	LEPN.1221.00200	3.6273e-06	0.1729803438583
LEPN.1221.00555	LEPN.1221.00200	4.6127e-06	0.06476120230072
LEPN.1221.00200	LEPN.1221.00200	0	0.0996786242545999
LEPN.1221.00786	LEPN.1221.00249	0.0185931228	1.77382443356815
LEPN.1221.00166	LEPN.1221.00249	0.0187548233	0.11847939573439
LEPN.1221.00693	LEPN.1221.00249	0.0254777107	0.15451696408959
LEPN.1221.00557	LEPN.1221.00249	0.0254716195	0.58940464348795
LEPN.1221.00683	LEPN.1221.00249	0.0254913479	0.13744337607924
LEPN.1221.00688	LEPN.1221.00249	0.0254922663	0.12580193243393
LEPN.1221.00682	LEPN.1221.00249	0.025493204	0.0782452185151601
LEPN.1221.00210	LEPN.1221.00249	0.0011259877	0.0355744839514203
LEPN.1221.00152	LEPN.1221.00249	0.0011251313	0.0954322530031799
LEPN.1221.00691	LEPN.1221.00249	0.0006486909	0.0579204543557603
LEPN.1221.00708	LEPN.1221.00249	0.0006487982	0.13974899742308
LEPN.1221.00697	LEPN.1221.00249	0.0006487982	0.1291757038589
LEPN.1221.00627	LEPN.1221.00249	0.0003113925	0.4189424361818
LEPN.1221.00257	LEPN.1221.00249	0.0001775091	0.24626754146946
LEPN.1221.00256	LEPN.1221.00249	0.0001775507	0.27087011397589
LEPN.1221.00156	LEPN.1221.00249	0.0001775507	0.0310179265550401
LEPN.1221.00258	LEPN.1221.00249	0.000175533	0.0507351238996301
LEPN.1221.00260	LEPN.1221.00249	0.0001766418	0.32462683546622
LEPN.1221.00650	LEPN.1221.00249	0.0001766834	0.12028605212004
LEPN.1221.00621	LEPN.1221.00249	0.0001777065	0.11629047711788
LEPN.1221.00219	LEPN.1221.00249	0.0001767666	0.0487131189497201
LEPN.1221.00184	LEPN.1221.00249	0.0001767666	0.49818437491408
LEPN.1221.00601	LEPN.1221.00249	0.0001766834	0.37972576919448
LEPN.1221.00183	LEPN.1221.00249	0.0001776649	0.22817671838068
LEPN.1221.00223	LEPN.1221.00249	0.0001816745	0.23061793111403
LEPN.1221.00350	LEPN.1221.00249	0.0001777065	0.44501909226323
LEPN.1221.00140	LEPN.1221.00249	0.0001777065	0.43125105260477
LEPN.1221.00363	LEPN.1221.00249	0.0001776648	0.17266051372596
LEPN.1221.00255	LEPN.1221.00249	0.0001766834	0.0353653696656
LEPN.1221.00344	LEPN.1221.00249	0.0001766834	1.13431058744308
LEPN.1221.00220	LEPN.1221.00249	0.000176725	0.0420852362917503
LEPN.1221.00489	LEPN.1221.00249	0.0001767666	0.0225425113000801
LEPN.1221.00105	LEPN.1221.00249	0.0001767666	0.0522669949437002
LEPN.1221.00432	LEPN.1221.00249	0.0001766834	0.0312303180864499
LEPN.1221.00433	LEPN.1221.00249	0.0001797029	0.03893362781006
LEPN.1221.00286	LEPN.1221.00249	0.000176725	0.13068027597915
LEPN.1221.00599	LEPN.1221.00249	0.0001786906	0.16795364624024
LEPN.1221.00175	LEPN.1221.00249	0.0001777077	0.23979981976732
LEPN.1221.00423	LEPN.1221.00249	0.0001767666	0.28449620666899
LEPN.1221.00185	LEPN.1221.00249	0.0001777481	0.35198486928168
LEPN.1221.00349	LEPN.1221.00249	0.0001767666	0.17143519934734
LEPN.1221.00285	LEPN.1221.00249	0.0001768082	0.05174515098245
LEPN.1221.00292	LEPN.1221.00249	0.0001808437	0.10725926225407
LEPN.1221.00164	LEPN.1221.00249	0.0001768498	0.30108788550545
LEPN.1221.00197	LEPN.1221.00249	1.5052e-06	0.24530477418602
LEPN.1221.00221	LEPN.1221.00249	3.328e-07	1.22528037301044
LEPN.1221.00293	LEPN.1221.00249	1.5055e-06	1.54006474970877
LEPN.1221.00380	LEPN.1221.00249	1.5473e-06	0.0115531908239803
LEPN.1221.00199	LEPN.1221.00249	4.16e-07	0.4629604879187
LEPN.1221.00241	LEPN.1221.00249	1.3807e-06	0.0608792471069197
LEPN.1221.00493	LEPN.1221.00249	2.496e-07	0.0578883275211899
LEPN.1221.00187	LEPN.1221.00249	2.496e-07	0.0797345880099303
LEPN.1221.00213	LEPN.1221.00249	2.08e-07	0.06740867664855
LEPN.1221.00201	LEPN.1221.00249	2.08e-07	0.0197206511590502
LEPN.1221.00555	LEPN.1221.00249	1.2766e-06	0.12793979271663
LEPN.1221.00200	LEPN.1221.00249	3.5857e-06	0.0930223707627502
LEPN.1221.00249	LEPN.1221.00249	0	0.3315525533985
LEPN.1221.00786	LEPN.1221.00176	0.0185931644	1.64321537011866
LEPN.1221.00166	LEPN.1221.00176	0.0187548649	0.0121296677151004
LEPN.1221.00693	LEPN.1221.00176	0.0254777523	0.0239079006400997
LEPN.1221.00557	LEPN.1221.00176	0.0254716611	0.45879558003846
LEPN.1221.00683	LEPN.1221.00176	0.0254913895	0.00683431262974965
LEPN.1221.00688	LEPN.1221.00176	0.0254923079	0.00480713101556018
LEPN.1221.00682	LEPN.1221.00176	0.0254932456	0.0523638449343302
LEPN.1221.00210	LEPN.1221.00176	0.0011260293	0.09503457949807
LEPN.1221.00152	LEPN.1221.00176	0.0011251729	0.22604131645267
LEPN.1221.00691	LEPN.1221.00176	0.0006487325	0.07268860909373
LEPN.1221.00708	LEPN.1221.00176	0.0006488398	0.27035806087257
LEPN.1221.00697	LEPN.1221.00176	0.0006488398	0.00143335959059021
LEPN.1221.00627	LEPN.1221.00176	0.0003114341	0.28833337273231
LEPN.1221.00257	LEPN.1221.00176	0.0001775507	0.11565847801997
LEPN.1221.00256	LEPN.1221.00176	0.0001775923	0.40147917742538
LEPN.1221.00156	LEPN.1221.00176	0.0001775923	0.16162699000453
LEPN.1221.00258	LEPN.1221.00176	0.0001755746	0.18134418734912
LEPN.1221.00260	LEPN.1221.00176	0.0001766834	0.19401777201673
LEPN.1221.00650	LEPN.1221.00176	0.000176725	0.0103230113294503
LEPN.1221.00621	LEPN.1221.00176	0.0001777481	0.0143185863316102
LEPN.1221.00219	LEPN.1221.00176	0.0001768082	0.17932218239921
LEPN.1221.00184	LEPN.1221.00176	0.0001768082	0.36757531146459
LEPN.1221.00601	LEPN.1221.00176	0.000176725	0.24911670574499
LEPN.1221.00183	LEPN.1221.00176	0.0001777065	0.0975676549311899
LEPN.1221.00223	LEPN.1221.00176	0.0001817161	0.36122699456352
LEPN.1221.00350	LEPN.1221.00176	0.0001777481	0.31441002881374
LEPN.1221.00140	LEPN.1221.00176	0.0001777481	0.30064198915528
LEPN.1221.00363	LEPN.1221.00176	0.0001777064	0.30326957717545
LEPN.1221.00255	LEPN.1221.00176	0.000176725	0.16597443311509
LEPN.1221.00344	LEPN.1221.00176	0.000176725	1.00370152399359
LEPN.1221.00220	LEPN.1221.00176	0.0001767666	0.08852382715774
LEPN.1221.00489	LEPN.1221.00176	0.0001768082	0.15315157474957
LEPN.1221.00105	LEPN.1221.00176	0.0001768082	0.0783420685057901
LEPN.1221.00432	LEPN.1221.00176	0.000176725	0.0993787453630404
LEPN.1221.00433	LEPN.1221.00176	0.0001797445	0.16954269125955
LEPN.1221.00286	LEPN.1221.00176	0.0001767666	0.26128933942864
LEPN.1221.00599	LEPN.1221.00176	0.0001787322	0.0373445827907499
LEPN.1221.00175	LEPN.1221.00176	0.0001777493	0.10919075631783
LEPN.1221.00423	LEPN.1221.00176	0.0001768082	0.1538871432195
LEPN.1221.00185	LEPN.1221.00176	0.0001777897	0.22137580583219
LEPN.1221.00349	LEPN.1221.00176	0.0001768082	0.30204426279683
LEPN.1221.00285	LEPN.1221.00176	0.0001768498	0.18235421443194
LEPN.1221.00292	LEPN.1221.00176	0.0001808853	0.23786832570356
LEPN.1221.00164	LEPN.1221.00176	0.0001768914	0.17047882205596
LEPN.1221.00197	LEPN.1221.00176	1.5468e-06	0.11469571073653
LEPN.1221.00221	LEPN.1221.00176	3.744e-07	1.09467130956095
LEPN.1221.00293	LEPN.1221.00176	1.5471e-06	1.40945568625928
LEPN.1221.00380	LEPN.1221.00176	1.5889e-06	0.11905587262551
LEPN.1221.00199	LEPN.1221.00176	4.576e-07	0.33235142446921
LEPN.1221.00241	LEPN.1221.00176	1.4223e-06	0.19148831055641
LEPN.1221.00493	LEPN.1221.00176	2.912e-07	0.0727207359283004
LEPN.1221.00187	LEPN.1221.00176	2.912e-07	0.05087447543956
LEPN.1221.00213	LEPN.1221.00176	2.496e-07	0.0632003868009403
LEPN.1221.00201	LEPN.1221.00176	2.496e-07	0.11088841229044
LEPN.1221.00555	LEPN.1221.00176	1.3182e-06	0.00266927073286016
LEPN.1221.00200	LEPN.1221.00176	3.6273e-06	0.0375866926867401
LEPN.1221.00249	LEPN.1221.00176	1.248e-07	0.46216161684799
LEPN.1221.00176	LEPN.1221.00176	0	0.3222317311833
LEPN.1221.00786	LEPN.1221.00127	0.0185931644	1.94720862483717
LEPN.1221.00166	LEPN.1221.00127	0.0187548649	0.29186358700341
LEPN.1221.00693	LEPN.1221.00127	0.0254777523	0.32790115535861
LEPN.1221.00557	LEPN.1221.00127	0.0254716611	0.76278883475697
LEPN.1221.00683	LEPN.1221.00127	0.0254913895	0.31082756734826
LEPN.1221.00688	LEPN.1221.00127	0.0254923079	0.29918612370295
LEPN.1221.00682	LEPN.1221.00127	0.0254932456	0.25162940978418
LEPN.1221.00210	LEPN.1221.00127	0.0011260293	0.20895867522044
LEPN.1221.00152	LEPN.1221.00127	0.0011251729	0.0779519382658398
LEPN.1221.00691	LEPN.1221.00127	0.0006487325	0.23130464562478
LEPN.1221.00708	LEPN.1221.00127	0.0006488398	0.0336351938459396
LEPN.1221.00697	LEPN.1221.00127	0.0006488398	0.30255989512792
LEPN.1221.00627	LEPN.1221.00127	0.0003114341	0.59232662745082
LEPN.1221.00257	LEPN.1221.00127	0.0001775507	0.41965173273848
LEPN.1221.00256	LEPN.1221.00127	0.0001775923	0.0974859227068703
LEPN.1221.00156	LEPN.1221.00127	0.0001775923	0.14236626471398
LEPN.1221.00258	LEPN.1221.00127	0.0001755746	0.12264906736939
LEPN.1221.00260	LEPN.1221.00127	0.0001766834	0.49801102673524
LEPN.1221.00650	LEPN.1221.00127	0.000176725	0.29367024338906
LEPN.1221.00621	LEPN.1221.00127	0.0001777481	0.2896746683869
LEPN.1221.00219	LEPN.1221.00127	0.0001768082	0.1246710723193
LEPN.1221.00184	LEPN.1221.00127	0.0001768082	0.6715685661831
LEPN.1221.00601	LEPN.1221.00127	0.000176725	0.5531099604635
LEPN.1221.00183	LEPN.1221.00127	0.0001777065	0.4015609096497
LEPN.1221.00223	LEPN.1221.00127	0.0001817161	0.0572337398450102
LEPN.1221.00350	LEPN.1221.00127	0.0001777481	0.61840328353225
LEPN.1221.00140	LEPN.1221.00127	0.0001777481	0.60463524387379
LEPN.1221.00363	LEPN.1221.00127	0.0001777064	0.000723677543059686
LEPN.1221.00255	LEPN.1221.00127	0.000176725	0.13801882160342
LEPN.1221.00344	LEPN.1221.00127	0.000176725	1.3076947787121
LEPN.1221.00220	LEPN.1221.00127	0.0001767666	0.21546942756077
LEPN.1221.00489	LEPN.1221.00127	0.0001768082	0.15084167996894
LEPN.1221.00105	LEPN.1221.00127	0.0001768082	0.22565118621272
LEPN.1221.00432	LEPN.1221.00127	0.000176725	0.20461450935547
LEPN.1221.00433	LEPN.1221.00127	0.0001797445	0.13445056345896
LEPN.1221.00286	LEPN.1221.00127	0.0001767666	0.0427039152898696
LEPN.1221.00599	LEPN.1221.00127	0.0001787322	0.34133783750926
LEPN.1221.00175	LEPN.1221.00127	0.0001777493	0.41318401103634
LEPN.1221.00423	LEPN.1221.00127	0.0001768082	0.45788039793801
LEPN.1221.00185	LEPN.1221.00127	0.0001777897	0.5253690605507
LEPN.1221.00349	LEPN.1221.00127	0.0001768082	0.00194899192167997
LEPN.1221.00285	LEPN.1221.00127	0.0001768498	0.12163904028657
LEPN.1221.00292	LEPN.1221.00127	0.0001808853	0.0661249290149497
LEPN.1221.00164	LEPN.1221.00127	0.0001768914	0.47447207677447
LEPN.1221.00197	LEPN.1221.00127	1.5468e-06	0.41868896545504
LEPN.1221.00221	LEPN.1221.00127	3.744e-07	1.39866456427946
LEPN.1221.00293	LEPN.1221.00127	1.5471e-06	1.71344894097779
LEPN.1221.00380	LEPN.1221.00127	1.5889e-06	0.184937382093
LEPN.1221.00199	LEPN.1221.00127	4.576e-07	0.63634467918772
LEPN.1221.00241	LEPN.1221.00127	1.4223e-06	0.1125049441621
LEPN.1221.00493	LEPN.1221.00127	2.912e-07	0.23127251879021
LEPN.1221.00187	LEPN.1221.00127	2.912e-07	0.25311877927895
LEPN.1221.00213	LEPN.1221.00127	2.496e-07	0.24079286791757
LEPN.1221.00201	LEPN.1221.00127	2.496e-07	0.19310484242807
LEPN.1221.00555	LEPN.1221.00127	1.3182e-06	0.30132398398565
LEPN.1221.00200	LEPN.1221.00127	3.6273e-06	0.26640656203177
LEPN.1221.00249	LEPN.1221.00127	1.248e-07	0.15816836212948
LEPN.1221.00176	LEPN.1221.00127	8.32e-08	0.01823847646479
LEPN.1221.00127	LEPN.1221.00127	0	0.11730171465963
LEPN.1221.00786	LEPN.1221.00648	0.0185940923	1.7696445344249
LEPN.1221.00166	LEPN.1221.00648	0.0187557928	0.11429949659114
LEPN.1221.00693	LEPN.1221.00648	0.0254786802	0.15033706494634
LEPN.1221.00557	LEPN.1221.00648	0.025472589	0.5852247443447
LEPN.1221.00683	LEPN.1221.00648	0.0254923174	0.13326347693599
LEPN.1221.00688	LEPN.1221.00648	0.0254932358	0.12162203329068
LEPN.1221.00682	LEPN.1221.00648	0.0254941735	0.0740653193719099
LEPN.1221.00210	LEPN.1221.00648	0.0011269572	0.03139458480817
LEPN.1221.00152	LEPN.1221.00648	0.0011261008	0.0996121521464302
LEPN.1221.00691	LEPN.1221.00648	0.0006496604	0.0537405552125101
LEPN.1221.00708	LEPN.1221.00648	0.0006497677	0.14392889656633
LEPN.1221.00697	LEPN.1221.00648	0.0006497677	0.12499580471565
LEPN.1221.00627	LEPN.1221.00648	0.000312362	0.41476253703855
LEPN.1221.00257	LEPN.1221.00648	0.0001784786	0.24208764232621
LEPN.1221.00256	LEPN.1221.00648	0.0001785202	0.27505001311914
LEPN.1221.00156	LEPN.1221.00648	0.0001785202	0.0351978256982903
LEPN.1221.00258	LEPN.1221.00648	0.0001765025	0.0549150230428803
LEPN.1221.00260	LEPN.1221.00648	0.0001776113	0.32044693632297
LEPN.1221.00650	LEPN.1221.00648	0.0001776529	0.11610615297679
LEPN.1221.00621	LEPN.1221.00648	0.000178676	0.11211057797463
LEPN.1221.00219	LEPN.1221.00648	0.0001777361	0.0528930180929703
LEPN.1221.00184	LEPN.1221.00648	0.0001777361	0.49400447577083
LEPN.1221.00601	LEPN.1221.00648	0.0001776529	0.37554587005123
LEPN.1221.00183	LEPN.1221.00648	0.0001786344	0.22399681923743
LEPN.1221.00223	LEPN.1221.00648	0.000182644	0.23479783025728
LEPN.1221.00350	LEPN.1221.00648	0.000178676	0.44083919311998
LEPN.1221.00140	LEPN.1221.00648	0.000178676	0.42707115346152
LEPN.1221.00363	LEPN.1221.00648	0.0001786343	0.17684041286921
LEPN.1221.00255	LEPN.1221.00648	0.0001776529	0.0395452688088502
LEPN.1221.00344	LEPN.1221.00648	0.0001776529	1.13013068829983
LEPN.1221.00220	LEPN.1221.00648	0.0001776945	0.0379053371485001
LEPN.1221.00489	LEPN.1221.00648	0.0001777361	0.0267224104433303
LEPN.1221.00105	LEPN.1221.00648	0.0001777361	0.04808709580045
LEPN.1221.00432	LEPN.1221.00648	0.0001776529	0.0270504189431997
LEPN.1221.00433	LEPN.1221.00648	0.0001806724	0.0431135269533103
LEPN.1221.00286	LEPN.1221.00648	0.0001776945	0.1348601751224
LEPN.1221.00599	LEPN.1221.00648	0.0001796601	0.16377374709699
LEPN.1221.00175	LEPN.1221.00648	0.0001786772	0.23561992062407
LEPN.1221.00423	LEPN.1221.00648	0.0001777361	0.28031630752574
LEPN.1221.00185	LEPN.1221.00648	0.0001787176	0.34780497013843
LEPN.1221.00349	LEPN.1221.00648	0.0001777361	0.17561509849059
LEPN.1221.00285	LEPN.1221.00648	0.0001777777	0.0559250501257003
LEPN.1221.00292	LEPN.1221.00648	0.0001818132	0.11143916139732
LEPN.1221.00164	LEPN.1221.00648	0.0001778193	0.2969079863622
LEPN.1221.00197	LEPN.1221.00648	2.4747e-06	0.24112487504277
LEPN.1221.00221	LEPN.1221.00648	1.3855e-06	1.22110047386719
LEPN.1221.00293	LEPN.1221.00648	2.5582e-06	1.53588485056552
LEPN.1221.00380	LEPN.1221.00648	2.6e-06	0.00737329168073009
LEPN.1221.00199	LEPN.1221.00648	1.4687e-06	0.45878058877545
LEPN.1221.00241	LEPN.1221.00648	2.5166e-06	0.06505914625017
LEPN.1221.00493	LEPN.1221.00648	1.4687e-06	0.0537084283779397
LEPN.1221.00187	LEPN.1221.00648	1.4687e-06	0.07555468886668
LEPN.1221.00213	LEPN.1221.00648	1.5103e-06	0.0632287775052998
LEPN.1221.00201	LEPN.1221.00648	1.5103e-06	0.0155407520158
LEPN.1221.00555	LEPN.1221.00648	2.6621e-06	0.12375989357338
LEPN.1221.00200	LEPN.1221.00648	4.9712e-06	0.0888424716195
LEPN.1221.00249	LEPN.1221.00648	1.5519e-06	0.33573245254175
LEPN.1221.00176	LEPN.1221.00648	1.5935e-06	0.19580256687706
LEPN.1221.00127	LEPN.1221.00648	1.5935e-06	0.0602623757526399
LEPN.1221.00648	LEPN.1221.00648	0	0.01588036272961
LEPN.1221.00786	LEPN.1221.00233	0.018592998	1.94412926569435
LEPN.1221.00166	LEPN.1221.00233	0.0187546985	0.28878422786059
LEPN.1221.00693	LEPN.1221.00233	0.0254775859	0.32482179621579
LEPN.1221.00557	LEPN.1221.00233	0.0254714947	0.75970947561415
LEPN.1221.00683	LEPN.1221.00233	0.0254912231	0.30774820820544
LEPN.1221.00688	LEPN.1221.00233	0.0254921415	0.29610676456013
LEPN.1221.00682	LEPN.1221.00233	0.0254930792	0.24855005064136
LEPN.1221.00210	LEPN.1221.00233	0.0011258629	0.20587931607762
LEPN.1221.00152	LEPN.1221.00233	0.0011250065	0.0748725791230198
LEPN.1221.00691	LEPN.1221.00233	0.0006485661	0.22822528648196
LEPN.1221.00708	LEPN.1221.00233	0.0006486734	0.0305558347031196
LEPN.1221.00697	LEPN.1221.00233	0.0006486734	0.2994805359851
LEPN.1221.00627	LEPN.1221.00233	0.0003112677	0.589247268308
LEPN.1221.00257	LEPN.1221.00233	0.0001773843	0.41657237359566
LEPN.1221.00256	LEPN.1221.00233	0.0001774259	0.10056528184969
LEPN.1221.00156	LEPN.1221.00233	0.0001774259	0.13928690557116
LEPN.1221.00258	LEPN.1221.00233	0.0001754082	0.11956970822657
LEPN.1221.00260	LEPN.1221.00233	0.000176517	0.49493166759242
LEPN.1221.00650	LEPN.1221.00233	0.0001765586	0.29059088424624
LEPN.1221.00621	LEPN.1221.00233	0.0001775817	0.28659530924408
LEPN.1221.00219	LEPN.1221.00233	0.0001766418	0.12159171317648
LEPN.1221.00184	LEPN.1221.00233	0.0001766418	0.66848920704028
LEPN.1221.00601	LEPN.1221.00233	0.0001765586	0.55003060132068
LEPN.1221.00183	LEPN.1221.00233	0.0001775401	0.39848155050688
LEPN.1221.00223	LEPN.1221.00233	0.0001815497	0.0603130989878302
LEPN.1221.00350	LEPN.1221.00233	0.0001775817	0.61532392438943
LEPN.1221.00140	LEPN.1221.00233	0.0001775817	0.60155588473097
LEPN.1221.00363	LEPN.1221.00233	0.00017754	0.0023556815997603
LEPN.1221.00255	LEPN.1221.00233	0.0001765586	0.1349394624606
LEPN.1221.00344	LEPN.1221.00233	0.0001765586	1.30461541956928
LEPN.1221.00220	LEPN.1221.00233	0.0001766002	0.21239006841795
LEPN.1221.00489	LEPN.1221.00233	0.0001766418	0.14776232082612
LEPN.1221.00105	LEPN.1221.00233	0.0001766418	0.2225718270699
LEPN.1221.00432	LEPN.1221.00233	0.0001765586	0.20153515021265
LEPN.1221.00433	LEPN.1221.00233	0.0001795781	0.13137120431614
LEPN.1221.00286	LEPN.1221.00233	0.0001766002	0.0396245561470496
LEPN.1221.00599	LEPN.1221.00233	0.0001785658	0.33825847836644
LEPN.1221.00175	LEPN.1221.00233	0.0001775829	0.41010465189352
LEPN.1221.00423	LEPN.1221.00233	0.0001766418	0.45480103879519
LEPN.1221.00185	LEPN.1221.00233	0.0001776233	0.52228970140788
LEPN.1221.00349	LEPN.1221.00233	0.0001766418	0.00113036722114002
LEPN.1221.00285	LEPN.1221.00233	0.0001766834	0.11855968114375
LEPN.1221.00292	LEPN.1221.00233	0.0001807189	0.0630455698721297
LEPN.1221.00164	LEPN.1221.00233	0.000176725	0.47139271763165
LEPN.1221.00197	LEPN.1221.00233	1.3804e-06	0.41560960631222
LEPN.1221.00221	LEPN.1221.00233	2.912e-07	1.39558520513664
LEPN.1221.00293	LEPN.1221.00233	1.4639e-06	1.71036958183497
LEPN.1221.00380	LEPN.1221.00233	1.5057e-06	0.18185802295018
LEPN.1221.00199	LEPN.1221.00233	3.744e-07	0.6332653200449
LEPN.1221.00241	LEPN.1221.00233	1.4223e-06	0.10942558501928
LEPN.1221.00493	LEPN.1221.00233	3.744e-07	0.22819315964739
LEPN.1221.00187	LEPN.1221.00233	3.744e-07	0.25003942013613
LEPN.1221.00213	LEPN.1221.00233	4.16e-07	0.23771350877475
LEPN.1221.00201	LEPN.1221.00233	4.16e-07	0.19002548328525
LEPN.1221.00555	LEPN.1221.00233	1.5678e-06	0.29824462484283
LEPN.1221.00200	LEPN.1221.00233	3.8769e-06	0.26332720288895
LEPN.1221.00249	LEPN.1221.00233	4.576e-07	0.1612477212723
LEPN.1221.00176	LEPN.1221.00233	4.992e-07	0.02131783560761
LEPN.1221.00127	LEPN.1221.00233	4.992e-07	0.11422235551681
LEPN.1221.00648	LEPN.1221.00233	1.2607e-06	0.15860436853984
LEPN.1221.00233	LEPN.1221.00233	0	0.0270758988175301
LEPN.1221.00786	LEPN.1221.00214	0.018592998	1.5048786687517
LEPN.1221.00166	LEPN.1221.00214	0.0187546985	0.15046636908206
LEPN.1221.00693	LEPN.1221.00214	0.0254775859	0.11442880072686
LEPN.1221.00557	LEPN.1221.00214	0.0254714947	0.3204588786715
LEPN.1221.00683	LEPN.1221.00214	0.0254912231	0.13150238873721
LEPN.1221.00688	LEPN.1221.00214	0.0254921415	0.14314383238252
LEPN.1221.00682	LEPN.1221.00214	0.0254930792	0.19070054630129
LEPN.1221.00210	LEPN.1221.00214	0.0011258629	0.23337128086503
LEPN.1221.00152	LEPN.1221.00214	0.0011250065	0.36437801781963
LEPN.1221.00691	LEPN.1221.00214	0.0006485661	0.21102531046069
LEPN.1221.00708	LEPN.1221.00214	0.0006486734	0.40869476223953
LEPN.1221.00697	LEPN.1221.00214	0.0006486734	0.13977006095755
LEPN.1221.00627	LEPN.1221.00214	0.0003112677	0.14999667136535
LEPN.1221.00257	LEPN.1221.00214	0.0001773843	0.0226782233469902
LEPN.1221.00256	LEPN.1221.00214	0.0001774259	0.53981587879234
LEPN.1221.00156	LEPN.1221.00214	0.0001774259	0.29996369137149
LEPN.1221.00258	LEPN.1221.00214	0.0001754082	0.31968088871608
LEPN.1221.00260	LEPN.1221.00214	0.000176517	0.0556810706497699
LEPN.1221.00650	LEPN.1221.00214	0.0001765586	0.14865971269641
LEPN.1221.00621	LEPN.1221.00214	0.0001775817	0.15265528769857
LEPN.1221.00219	LEPN.1221.00214	0.0001766418	0.31765888376617
LEPN.1221.00184	LEPN.1221.00214	0.0001766418	0.22923861009763
LEPN.1221.00601	LEPN.1221.00214	0.0001765586	0.11078000437803
LEPN.1221.00183	LEPN.1221.00214	0.0001775401	0.04076904643577
LEPN.1221.00223	LEPN.1221.00214	0.0001815497	0.49956369593048
LEPN.1221.00350	LEPN.1221.00214	0.0001775817	0.17607332744678
LEPN.1221.00140	LEPN.1221.00214	0.0001775817	0.16230528778832
LEPN.1221.00363	LEPN.1221.00214	0.00017754	0.44160627854241
LEPN.1221.00255	LEPN.1221.00214	0.0001765586	0.30431113448205
LEPN.1221.00344	LEPN.1221.00214	0.0001765586	0.86536482262663
LEPN.1221.00220	LEPN.1221.00214	0.0001766002	0.2268605285247
LEPN.1221.00489	LEPN.1221.00214	0.0001766418	0.29148827611653
LEPN.1221.00105	LEPN.1221.00214	0.0001766418	0.21667876987275
LEPN.1221.00432	LEPN.1221.00214	0.0001765586	0.23771544673
LEPN.1221.00433	LEPN.1221.00214	0.0001795781	0.30787939262651
LEPN.1221.00286	LEPN.1221.00214	0.0001766002	0.3996260407956
LEPN.1221.00599	LEPN.1221.00214	0.0001785658	0.10099211857621
LEPN.1221.00175	LEPN.1221.00214	0.0001775829	0.0291459450491303
LEPN.1221.00423	LEPN.1221.00214	0.0001766418	0.0155504418525401
LEPN.1221.00185	LEPN.1221.00214	0.0001776233	0.0830391044652301
LEPN.1221.00349	LEPN.1221.00214	0.0001766418	0.44038096416379
LEPN.1221.00285	LEPN.1221.00214	0.0001766834	0.3206909157989
LEPN.1221.00292	LEPN.1221.00214	0.0001807189	0.37620502707052
LEPN.1221.00164	LEPN.1221.00214	0.000176725	0.032142120689
LEPN.1221.00197	LEPN.1221.00214	1.3804e-06	0.02364099063043
LEPN.1221.00221	LEPN.1221.00214	2.912e-07	0.95633460819399
LEPN.1221.00293	LEPN.1221.00214	1.4639e-06	1.27111898489232
LEPN.1221.00380	LEPN.1221.00214	1.5057e-06	0.25739257399247
LEPN.1221.00199	LEPN.1221.00214	3.744e-07	0.19401472310225
LEPN.1221.00241	LEPN.1221.00214	1.4223e-06	0.32982501192337
LEPN.1221.00493	LEPN.1221.00214	3.744e-07	0.21105743729526
LEPN.1221.00187	LEPN.1221.00214	3.744e-07	0.18921117680652
LEPN.1221.00213	LEPN.1221.00214	4.16e-07	0.2015370881679
LEPN.1221.00201	LEPN.1221.00214	4.16e-07	0.2492251136574
LEPN.1221.00555	LEPN.1221.00214	1.5678e-06	0.14100597209982
LEPN.1221.00200	LEPN.1221.00214	3.8769e-06	0.1759233940537
LEPN.1221.00249	LEPN.1221.00214	4.576e-07	0.60049831821495
LEPN.1221.00176	LEPN.1221.00214	4.992e-07	0.46056843255026
LEPN.1221.00127	LEPN.1221.00214	4.992e-07	0.32502824142584
LEPN.1221.00648	LEPN.1221.00214	1.2607e-06	0.28064622840281
LEPN.1221.00233	LEPN.1221.00214	8.32e-08	0.46632649576018
LEPN.1221.00214	LEPN.1221.00214	0	0.55983885411709
LEPN.1221.00786	LEPN.1221.00211	0.0185952171	1.69089368500352
LEPN.1221.00166	LEPN.1221.00211	0.0187569176	0.0355486471697599
LEPN.1221.00693	LEPN.1221.00211	0.025479805	0.07158621552496
LEPN.1221.00557	LEPN.1221.00211	0.0254737138	0.50647389492332
LEPN.1221.00683	LEPN.1221.00211	0.0254934422	0.0545126275146099
LEPN.1221.00688	LEPN.1221.00211	0.0254943606	0.0428711838693001
LEPN.1221.00682	LEPN.1221.00211	0.0254952983	0.00468553004946992
LEPN.1221.00210	LEPN.1221.00211	0.001128082	0.0473562646132097
LEPN.1221.00152	LEPN.1221.00211	0.0011272256	0.17836300156781
LEPN.1221.00691	LEPN.1221.00211	0.0006507852	0.0250102942088697
LEPN.1221.00708	LEPN.1221.00211	0.0006508925	0.22267974598771
LEPN.1221.00697	LEPN.1221.00211	0.0006508925	0.0462449552942701
LEPN.1221.00627	LEPN.1221.00211	0.0003134868	0.33601168761717
LEPN.1221.00257	LEPN.1221.00211	0.0001796034	0.16333679290483
LEPN.1221.00256	LEPN.1221.00211	0.000179645	0.35380086254052
LEPN.1221.00156	LEPN.1221.00211	0.000179645	0.11394867511967
LEPN.1221.00258	LEPN.1221.00211	0.0001776273	0.13366587246426
LEPN.1221.00260	LEPN.1221.00211	0.0001787361	0.24169608690159
LEPN.1221.00650	LEPN.1221.00211	0.0001787777	0.0373553035554099
LEPN.1221.00621	LEPN.1221.00211	0.0001798008	0.0333597285532501
LEPN.1221.00219	LEPN.1221.00211	0.0001788609	0.13164386751435
LEPN.1221.00184	LEPN.1221.00211	0.0001788609	0.41525362634945
LEPN.1221.00601	LEPN.1221.00211	0.0001787777	0.29679502062985
LEPN.1221.00183	LEPN.1221.00211	0.0001797592	0.14524596981605
LEPN.1221.00223	LEPN.1221.00211	0.0001837688	0.31354867967866
LEPN.1221.00350	LEPN.1221.00211	0.0001798008	0.3620883436986
LEPN.1221.00140	LEPN.1221.00211	0.0001798008	0.34832030404014
LEPN.1221.00363	LEPN.1221.00211	0.0001797591	0.25559126229059
LEPN.1221.00255	LEPN.1221.00211	0.0001787777	0.11829611823023
LEPN.1221.00344	LEPN.1221.00211	0.0001787777	1.05137983887845
LEPN.1221.00220	LEPN.1221.00211	0.0001788193	0.0408455122728797
LEPN.1221.00489	LEPN.1221.00211	0.0001788609	0.10547325986471
LEPN.1221.00105	LEPN.1221.00211	0.0001788609	0.0306637536209298
LEPN.1221.00432	LEPN.1221.00211	0.0001787777	0.0517004304781801
LEPN.1221.00433	LEPN.1221.00211	0.0001817972	0.12186437637469
LEPN.1221.00286	LEPN.1221.00211	0.0001788193	0.21361102454378
LEPN.1221.00599	LEPN.1221.00211	0.0001807849	0.0850228976756102
LEPN.1221.00175	LEPN.1221.00211	0.000179802	0.15686907120269
LEPN.1221.00423	LEPN.1221.00211	0.0001788609	0.20156545810436
LEPN.1221.00185	LEPN.1221.00211	0.0001798424	0.26905412071705
LEPN.1221.00349	LEPN.1221.00211	0.0001788609	0.25436594791197
LEPN.1221.00285	LEPN.1221.00211	0.0001789025	0.13467589954708
LEPN.1221.00292	LEPN.1221.00211	0.000182938	0.1901900108187
LEPN.1221.00164	LEPN.1221.00211	0.0001789441	0.21815713694082
LEPN.1221.00197	LEPN.1221.00211	3.5995e-06	0.16237402562139
LEPN.1221.00221	LEPN.1221.00211	2.5103e-06	1.14234962444581
[truncated: 307,292+ more rows]

## Sheet: Data_S16_b
Genome1	Genome2	d_IQTree	abs_DeltaTF
ACBA.0922.00215	ACBA.0922.00215	0	4.10602015364549
ACBA.0922.00215	ACBA.0922.00021	0.0374401901	1.22052421745139
ACBA.0922.00021	ACBA.0922.00021	0	2.61247485985427
ACBA.0922.00215	ACBA.0922.00233	0.0452146333	2.03468932390189
ACBA.0922.00021	ACBA.0922.00233	0.0410938424	1.79830975340377
ACBA.0922.00233	ACBA.0922.00233	0	1.2286952438492
ACBA.0922.00215	ACBA.0922.00460	0.0461723666	4.02754490873353
ACBA.0922.00021	ACBA.0922.00460	0.0420515757	0.19454583142787
ACBA.0922.00233	ACBA.0922.00460	0.0313398141	0.76416034098244
ACBA.0922.00460	ACBA.0922.00460	0	3.11597812759632
ACBA.0922.00215	ACBA.0922.00409	0.0461818217	3.44277667302141
ACBA.0922.00021	ACBA.0922.00409	0.0420610308	0.39022240428425
ACBA.0922.00233	ACBA.0922.00409	0.0313492692	0.17939210527032
ACBA.0922.00460	ACBA.0922.00409	9.07497e-05	2.5312098918842
ACBA.0922.00409	ACBA.0922.00409	0	0.11426812637074
ACBA.0922.00215	ACBA.0922.00271	0.0467277986	3.75005438377651
ACBA.0922.00021	ACBA.0922.00271	0.0426070077	0.08294469352915
ACBA.0922.00233	ACBA.0922.00271	0.0408568365	0.48666981602542
ACBA.0922.00460	ACBA.0922.00271	0.0418145698	2.8384876026393
ACBA.0922.00409	ACBA.0922.00271	0.0418240249	0.42154583712584
ACBA.0922.00271	ACBA.0922.00271	0	4.2954772430442
ACBA.0922.00215	ACBA.0922.00217	0.0463313844	0.75280137421295
ACBA.0922.00021	ACBA.0922.00217	0.0422105935	3.08019770309271
ACBA.0922.00233	ACBA.0922.00217	0.0404604223	2.51058319353814
ACBA.0922.00460	ACBA.0922.00217	0.0414181556	0.158765406924259
ACBA.0922.00409	ACBA.0922.00217	0.0414276107	2.57570717243772
ACBA.0922.00271	ACBA.0922.00217	0.0360974242	1.29822423348064
ACBA.0922.00217	ACBA.0922.00217	0	2.09165567235604
ACBA.0922.00215	ACBA.0922.00445	0.0461358052	0.10817775103731
ACBA.0922.00021	ACBA.0922.00445	0.0420150143	3.72482132626835
ACBA.0922.00233	ACBA.0922.00445	0.0402648431	3.15520681671378
ACBA.0922.00460	ACBA.0922.00445	0.0412225764	0.8033890300999
ACBA.0922.00409	ACBA.0922.00445	0.0412320315	3.22033079561336
ACBA.0922.00271	ACBA.0922.00445	0.035901845	0.653600610305
ACBA.0922.00217	ACBA.0922.00445	0.0015918866	2.73627929553168
ACBA.0922.00445	ACBA.0922.00445	0	3.10019982325709
ACBA.0922.00215	ACBA.0922.00374	0.0461117784	3.32978648737809
ACBA.0922.00021	ACBA.0922.00374	0.0419909875	0.50321258992757
ACBA.0922.00233	ACBA.0922.00374	0.0402408163	0.0664019196269998
ACBA.0922.00460	ACBA.0922.00374	0.0411985496	2.41821970624088
ACBA.0922.00409	ACBA.0922.00374	0.0412080047	0.00127794072741994
ACBA.0922.00271	ACBA.0922.00374	0.0358778182	3.87520934664578
ACBA.0922.00217	ACBA.0922.00374	0.0015678598	0.4853294408091
ACBA.0922.00445	ACBA.0922.00374	0.000145881	0.12140891308369
ACBA.0922.00374	ACBA.0922.00374	0	0.19427178210679
ACBA.0922.00215	ACBA.0922.00468	0.0470186695	0.80792795794528
ACBA.0922.00021	ACBA.0922.00468	0.0428978786	3.02507111936038
ACBA.0922.00233	ACBA.0922.00468	0.0411477074	2.45545660980581
ACBA.0922.00460	ACBA.0922.00468	0.0421054407	0.10363882319193
ACBA.0922.00409	ACBA.0922.00468	0.0421148958	2.52058058870539
ACBA.0922.00271	ACBA.0922.00468	0.0367847093	1.35335081721297
ACBA.0922.00217	ACBA.0922.00468	0.0303516605	2.03652908862371
ACBA.0922.00445	ACBA.0922.00468	0.0301560813	2.40044961634912
ACBA.0922.00374	ACBA.0922.00468	0.0301320545	2.7161303115396
ACBA.0922.00468	ACBA.0922.00468	0	2.54262583505758
ACBA.0922.00215	ACBA.0922.00263	0.0470568092	2.2335670368179
ACBA.0922.00021	ACBA.0922.00263	0.0429360183	1.59943204048776
ACBA.0922.00233	ACBA.0922.00263	0.0411858471	1.02981753093319
ACBA.0922.00460	ACBA.0922.00263	0.0421435804	1.32200025568069
ACBA.0922.00409	ACBA.0922.00263	0.0421530355	1.09494150983277
ACBA.0922.00271	ACBA.0922.00263	0.036822849	2.77898989608559
ACBA.0922.00217	ACBA.0922.00263	0.0303898002	0.61089000975109
ACBA.0922.00445	ACBA.0922.00263	0.030194221	0.9748105374765
ACBA.0922.00374	ACBA.0922.00263	0.0301701942	1.29049123266698
ACBA.0922.00468	ACBA.0922.00263	0.0001316507	1.11698675618496
ACBA.0922.00263	ACBA.0922.00263	0	3.27495940387127
ACBA.0922.00215	ACBA.0922.00212	0.047038411	1.07457319054365
ACBA.0922.00021	ACBA.0922.00212	0.0429176201	2.75842588676201
ACBA.0922.00233	ACBA.0922.00212	0.0411674489	2.18881137720744
ACBA.0922.00460	ACBA.0922.00212	0.0421251822	0.163006409406441
ACBA.0922.00409	ACBA.0922.00212	0.0421346373	2.25393535610702
ACBA.0922.00271	ACBA.0922.00212	0.0368044508	1.61999604981134
ACBA.0922.00217	ACBA.0922.00212	0.030371402	1.76988385602534
ACBA.0922.00445	ACBA.0922.00212	0.0301758228	2.13380438375075
ACBA.0922.00374	ACBA.0922.00212	0.030151796	2.44948507894123
ACBA.0922.00468	ACBA.0922.00212	0.0001132525	2.27598060245921
ACBA.0922.00263	ACBA.0922.00212	0.0001457424	2.11596555759702
ACBA.0922.00212	ACBA.0922.00212	0	2.6659901942801
ACBA.0922.00215	ACBA.0922.00181	0.0501702095	1.10117710133035
ACBA.0922.00021	ACBA.0922.00181	0.0460494186	2.73182197597531
ACBA.0922.00233	ACBA.0922.00181	0.0442992474	2.16220746642074
ACBA.0922.00460	ACBA.0922.00181	0.0452569807	0.189610320193141
ACBA.0922.00409	ACBA.0922.00181	0.0452664358	2.22733144532032
ACBA.0922.00271	ACBA.0922.00181	0.0441853291	1.64659996059804
ACBA.0922.00217	ACBA.0922.00181	0.0437889149	1.74327994523864
ACBA.0922.00445	ACBA.0922.00181	0.0435933357	2.10720047296405
ACBA.0922.00374	ACBA.0922.00181	0.0435693089	2.42288116815453
ACBA.0922.00468	ACBA.0922.00181	0.0444762	2.24937669167251
ACBA.0922.00263	ACBA.0922.00181	0.0445143397	2.14256946838372
ACBA.0922.00212	ACBA.0922.00181	0.0444959415	2.6393862834934
ACBA.0922.00181	ACBA.0922.00181	0	2.82988603617128
ACBA.0922.00215	ACBA.0922.00437	0.0487132157	3.97843306413882
ACBA.0922.00021	ACBA.0922.00437	0.0445924248	0.14543398683316
ACBA.0922.00233	ACBA.0922.00437	0.0428422536	0.71504849638773
ACBA.0922.00460	ACBA.0922.00437	0.0437999869	3.06686628300161
ACBA.0922.00409	ACBA.0922.00437	0.043809442	0.64992451748815
ACBA.0922.00271	ACBA.0922.00437	0.0427283353	4.52385592340651
ACBA.0922.00217	ACBA.0922.00437	0.0423319211	1.13397601756983
ACBA.0922.00445	ACBA.0922.00437	0.0421363419	0.77005548984442
ACBA.0922.00374	ACBA.0922.00437	0.0421123151	0.45437479465394
ACBA.0922.00468	ACBA.0922.00437	0.0430192062	0.62787927113596
ACBA.0922.00263	ACBA.0922.00437	0.0430573459	5.01982543119219
ACBA.0922.00212	ACBA.0922.00437	0.0430389477	0.23786967931507
ACBA.0922.00181	ACBA.0922.00437	0.0381578792	0.0473699266371903
ACBA.0922.00437	ACBA.0922.00437	0	4.57314957528714
ACBA.0922.00215	ACBA.0922.00132	0.0486467224	0.40084504864117
ACBA.0922.00021	ACBA.0922.00132	0.0445259315	3.43215402866449
ACBA.0922.00233	ACBA.0922.00132	0.0427757603	2.86253951910992
ACBA.0922.00460	ACBA.0922.00132	0.0437334936	0.51072173249604
ACBA.0922.00409	ACBA.0922.00132	0.0437429487	2.9276634980095
ACBA.0922.00271	ACBA.0922.00132	0.042661842	0.94626790790886
ACBA.0922.00217	ACBA.0922.00132	0.0422654278	2.44361199792782
ACBA.0922.00445	ACBA.0922.00132	0.0420698486	2.80753252565323
ACBA.0922.00374	ACBA.0922.00132	0.0420458218	3.12321322084371
ACBA.0922.00468	ACBA.0922.00132	0.0429527129	2.94970874436169
ACBA.0922.00263	ACBA.0922.00132	0.0429908526	1.44223741569454
ACBA.0922.00212	ACBA.0922.00132	0.0429724544	3.33971833618258
ACBA.0922.00181	ACBA.0922.00132	0.0380913859	3.53021808886046
ACBA.0922.00437	ACBA.0922.00132	0.0001478647	0.99556155978949
ACBA.0922.00132	ACBA.0922.00132	0	0.97140288082867
ACBA.0922.00215	ACBA.0922.00390	0.0479654297	1.23506149291479
ACBA.0922.00021	ACBA.0922.00390	0.0438446388	5.06806057022045
ACBA.0922.00233	ACBA.0922.00390	0.0420944676	4.49844606066588
ACBA.0922.00460	ACBA.0922.00390	0.0430522009	2.146628274052
ACBA.0922.00409	ACBA.0922.00390	0.043061656	4.56357003956546
ACBA.0922.00271	ACBA.0922.00390	0.0419805493	0.6896386336471
ACBA.0922.00217	ACBA.0922.00390	0.0415841351	4.07951853948378
ACBA.0922.00445	ACBA.0922.00390	0.0413885559	4.44343906720919
ACBA.0922.00374	ACBA.0922.00390	0.0413645291	4.75911976239967
ACBA.0922.00468	ACBA.0922.00390	0.0422714202	4.58561528591765
ACBA.0922.00263	ACBA.0922.00390	0.0423095599	0.19366912586142
ACBA.0922.00212	ACBA.0922.00390	0.0422911617	4.97562487773854
ACBA.0922.00181	ACBA.0922.00390	0.0374100932	5.16612463041642
ACBA.0922.00437	ACBA.0922.00390	0.0195742254	0.64034498176647
ACBA.0922.00132	ACBA.0922.00390	0.0195077321	0.66450366072729
ACBA.0922.00390	ACBA.0922.00390	0	3.14478702662008
ACBA.0922.00215	ACBA.0922.00044	0.0479141229	2.14726048103085
ACBA.0922.00021	ACBA.0922.00044	0.043793332	5.98025955833651
ACBA.0922.00233	ACBA.0922.00044	0.0420431608	5.41064504878194
ACBA.0922.00460	ACBA.0922.00044	0.0430008941	3.05882726216806
ACBA.0922.00409	ACBA.0922.00044	0.0430103492	5.47576902768152
ACBA.0922.00271	ACBA.0922.00044	0.0419292425	1.60183762176316
ACBA.0922.00217	ACBA.0922.00044	0.0415328283	4.99171752759984
ACBA.0922.00445	ACBA.0922.00044	0.0413372491	5.35563805532525
ACBA.0922.00374	ACBA.0922.00044	0.0413132223	5.67131875051573
ACBA.0922.00468	ACBA.0922.00044	0.0422201134	5.49781427403371
ACBA.0922.00263	ACBA.0922.00044	0.0422582531	1.10586811397748
ACBA.0922.00212	ACBA.0922.00044	0.0422398549	5.8878238658546
ACBA.0922.00181	ACBA.0922.00044	0.0373587864	6.07832361853248
ACBA.0922.00437	ACBA.0922.00044	0.0195229186	1.55254396988253
ACBA.0922.00132	ACBA.0922.00044	0.0194564253	1.57670264884335
ACBA.0922.00390	ACBA.0922.00044	0.0002572348	4.05698601473614
ACBA.0922.00044	ACBA.0922.00044	0	5.43748999754282
ACBA.0922.00215	ACBA.0922.00345	0.0488312545	3.77329930751157
ACBA.0922.00021	ACBA.0922.00345	0.0447104636	0.05969976979409
ACBA.0922.00233	ACBA.0922.00345	0.0429602924	0.50991473976048
ACBA.0922.00460	ACBA.0922.00345	0.0439180257	2.86173252637436
ACBA.0922.00409	ACBA.0922.00345	0.0439274808	0.4447907608609
ACBA.0922.00271	ACBA.0922.00345	0.0428463741	4.31872216677926
ACBA.0922.00217	ACBA.0922.00345	0.0424499599	0.92884226094258
ACBA.0922.00445	ACBA.0922.00345	0.0422543807	0.56492173321717
ACBA.0922.00374	ACBA.0922.00345	0.0422303539	0.24924103802669
ACBA.0922.00468	ACBA.0922.00345	0.043137245	0.42274551450871
ACBA.0922.00263	ACBA.0922.00345	0.0431753847	4.81469167456494
ACBA.0922.00212	ACBA.0922.00345	0.0431569865	0.0327359226878201
ACBA.0922.00181	ACBA.0922.00345	0.041423537	0.15776382999006
ACBA.0922.00437	ACBA.0922.00345	0.0399665432	4.36801581865989
ACBA.0922.00132	ACBA.0922.00345	0.0399000499	4.34385713969907
ACBA.0922.00390	ACBA.0922.00345	0.0392187572	1.86357377380628
ACBA.0922.00044	ACBA.0922.00345	0.0391674504	0.4830697909996
ACBA.0922.00345	ACBA.0922.00345	0	0.2323891589579
ACBA.0922.00215	ACBA.0922.00229	0.0488442384	3.74132242662781
ACBA.0922.00021	ACBA.0922.00229	0.0447234475	0.0916766506778499
ACBA.0922.00233	ACBA.0922.00229	0.0429732763	0.47793785887672
ACBA.0922.00460	ACBA.0922.00229	0.0439310096	2.8297556454906
ACBA.0922.00409	ACBA.0922.00229	0.0439404647	0.41281387997714
ACBA.0922.00271	ACBA.0922.00229	0.042859358	4.2867452858955
ACBA.0922.00217	ACBA.0922.00229	0.0424629438	0.89686538005882
ACBA.0922.00445	ACBA.0922.00229	0.0422673646	0.53294485233341
ACBA.0922.00374	ACBA.0922.00229	0.0422433378	0.21726415714293
ACBA.0922.00468	ACBA.0922.00229	0.0431502289	0.39076863362495
ACBA.0922.00263	ACBA.0922.00229	0.0431883686	4.78271479368118
ACBA.0922.00212	ACBA.0922.00229	0.0431699704	0.000759041804060168
ACBA.0922.00181	ACBA.0922.00229	0.0414365209	0.18974071087382
ACBA.0922.00437	ACBA.0922.00229	0.0399795271	4.33603893777613
ACBA.0922.00132	ACBA.0922.00229	0.0399130338	4.31188025881531
ACBA.0922.00390	ACBA.0922.00229	0.0392317411	1.83159689292252
ACBA.0922.00044	ACBA.0922.00229	0.0391804343	0.45109291011584
ACBA.0922.00345	ACBA.0922.00229	0.0001041017	0.26436603984166
ACBA.0922.00229	ACBA.0922.00229	0	0.86488451031015
ACBA.0922.00215	ACBA.0922.00321	0.0495453148	2.08762568664414
ACBA.0922.00021	ACBA.0922.00321	0.0454245239	1.74537339066152
ACBA.0922.00233	ACBA.0922.00321	0.0436743527	1.17575888110695
ACBA.0922.00460	ACBA.0922.00321	0.044632086	1.17605890550693
ACBA.0922.00409	ACBA.0922.00321	0.0446415411	1.24088286000653
ACBA.0922.00271	ACBA.0922.00321	0.0435604344	2.63304854591183
ACBA.0922.00217	ACBA.0922.00321	0.0431640202	0.75683135992485
ACBA.0922.00445	ACBA.0922.00321	0.042968441	1.12075188765026
ACBA.0922.00374	ACBA.0922.00321	0.0429444142	1.43643258284074
ACBA.0922.00468	ACBA.0922.00321	0.0438513053	1.26292810635872
ACBA.0922.00263	ACBA.0922.00321	0.043889445	3.12901805369751
ACBA.0922.00212	ACBA.0922.00321	0.0438710468	1.65293769817961
ACBA.0922.00181	ACBA.0922.00321	0.0421375973	1.84343745085749
ACBA.0922.00437	ACBA.0922.00321	0.0406806035	2.68234219779246
ACBA.0922.00132	ACBA.0922.00321	0.0406141102	2.65818351883164
ACBA.0922.00390	ACBA.0922.00321	0.0399328175	0.17790015293885
ACBA.0922.00044	ACBA.0922.00321	0.0398815107	1.20260382986783
ACBA.0922.00345	ACBA.0922.00321	0.0349280369	1.91806277982533
ACBA.0922.00229	ACBA.0922.00321	0.0349410208	0.78881222967352
ACBA.0922.00321	ACBA.0922.00321	0	1.94306505345708
ACBA.0922.00215	ACBA.0922.00320	0.0495454492	1.99517597549841
ACBA.0922.00021	ACBA.0922.00320	0.0454246583	1.83782310180725
ACBA.0922.00233	ACBA.0922.00320	0.0436744871	1.26820859225268
ACBA.0922.00460	ACBA.0922.00320	0.0446322204	1.0836091943612
ACBA.0922.00409	ACBA.0922.00320	0.0446416755	1.33333257115226
ACBA.0922.00271	ACBA.0922.00320	0.0435605688	2.5405988347661
ACBA.0922.00217	ACBA.0922.00320	0.0431641546	0.84928107107058
ACBA.0922.00445	ACBA.0922.00320	0.0429685754	1.21320159879599
ACBA.0922.00374	ACBA.0922.00320	0.0429445486	1.52888229398647
ACBA.0922.00468	ACBA.0922.00320	0.0438514397	1.35537781750445
ACBA.0922.00263	ACBA.0922.00320	0.0438895794	3.03656834255178
ACBA.0922.00212	ACBA.0922.00320	0.0438711812	1.74538740932534
ACBA.0922.00181	ACBA.0922.00320	0.0421377317	1.93588716200322
ACBA.0922.00437	ACBA.0922.00320	0.0406807379	2.58989248664673
ACBA.0922.00132	ACBA.0922.00320	0.0406142446	2.56573380768591
ACBA.0922.00390	ACBA.0922.00320	0.0399329519	0.0854504417931201
ACBA.0922.00044	ACBA.0922.00320	0.0398816451	1.29505354101356
ACBA.0922.00345	ACBA.0922.00320	0.0349281713	2.01051249097106
ACBA.0922.00229	ACBA.0922.00320	0.0349411552	0.88126194081925
ACBA.0922.00321	ACBA.0922.00320	2.1348e-06	1.85061534231135
ACBA.0922.00320	ACBA.0922.00320	0	0.77465175804702
ACBA.0922.00215	ACBA.0922.00265	0.0495454492	1.76051786935414
ACBA.0922.00021	ACBA.0922.00265	0.0454246583	2.07248120795152
ACBA.0922.00233	ACBA.0922.00265	0.0436744871	1.50286669839695
ACBA.0922.00460	ACBA.0922.00265	0.0446322204	0.84895108821693
ACBA.0922.00409	ACBA.0922.00265	0.0446416755	1.56799067729653
ACBA.0922.00271	ACBA.0922.00265	0.0435605688	2.30594072862183
ACBA.0922.00217	ACBA.0922.00265	0.0431641546	1.08393917721485
ACBA.0922.00445	ACBA.0922.00265	0.0429685754	1.44785970494026
ACBA.0922.00374	ACBA.0922.00265	0.0429445486	1.76354040013074
ACBA.0922.00468	ACBA.0922.00265	0.0438514397	1.59003592364872
ACBA.0922.00263	ACBA.0922.00265	0.0438895794	2.80191023640751
ACBA.0922.00212	ACBA.0922.00265	0.0438711812	1.98004551546961
ACBA.0922.00181	ACBA.0922.00265	0.0421377317	2.17054526814749
ACBA.0922.00437	ACBA.0922.00265	0.0406807379	2.35523438050246
ACBA.0922.00132	ACBA.0922.00265	0.0406142446	2.33107570154164
ACBA.0922.00390	ACBA.0922.00265	0.0399329519	0.14920766435115
ACBA.0922.00044	ACBA.0922.00265	0.0398816451	1.52971164715783
ACBA.0922.00345	ACBA.0922.00265	0.0349281713	2.24517059711533
ACBA.0922.00229	ACBA.0922.00265	0.0349411552	1.11592004696352
ACBA.0922.00321	ACBA.0922.00265	2.1348e-06	1.61595723616708
ACBA.0922.00320	ACBA.0922.00265	7.84e-08	0.53999365190275
ACBA.0922.00265	ACBA.0922.00265	0	0.77486448009224
ACBA.0922.00215	ACBA.0922.00276	0.0495454612	1.93275057386522
ACBA.0922.00021	ACBA.0922.00276	0.0454246703	1.90024850344044
ACBA.0922.00233	ACBA.0922.00276	0.0436744991	1.33063399388587
ACBA.0922.00460	ACBA.0922.00276	0.0446322324	1.02118379272801
ACBA.0922.00409	ACBA.0922.00276	0.0446416875	1.39575797278545
ACBA.0922.00271	ACBA.0922.00276	0.0435605808	2.47817343313291
ACBA.0922.00217	ACBA.0922.00276	0.0431641666	0.91170647270377
ACBA.0922.00445	ACBA.0922.00276	0.0429685874	1.27562700042918
ACBA.0922.00374	ACBA.0922.00276	0.0429445606	1.59130769561966
ACBA.0922.00468	ACBA.0922.00276	0.0438514517	1.41780321913764
ACBA.0922.00263	ACBA.0922.00276	0.0438895914	2.97414294091859
ACBA.0922.00212	ACBA.0922.00276	0.0438711932	1.80781281095853
ACBA.0922.00181	ACBA.0922.00276	0.0421377437	1.99831256363641
ACBA.0922.00437	ACBA.0922.00276	0.0406807499	2.52746708501354
ACBA.0922.00132	ACBA.0922.00276	0.0406142566	2.50330840605272
ACBA.0922.00390	ACBA.0922.00276	0.0399329639	0.0230250401599301
ACBA.0922.00044	ACBA.0922.00276	0.0398816571	1.35747894264675
ACBA.0922.00345	ACBA.0922.00276	0.0349281833	2.07293789260425
ACBA.0922.00229	ACBA.0922.00276	0.0349411672	0.94368734245244
ACBA.0922.00321	ACBA.0922.00276	2.1468e-06	1.78818994067816
ACBA.0922.00320	ACBA.0922.00276	2.666e-07	0.71222635641383
ACBA.0922.00265	ACBA.0922.00276	2.666e-07	0.60263177558116
ACBA.0922.00276	ACBA.0922.00276	0	2.08907130141047
ACBA.0922.00215	ACBA.0922.00367	0.0495465036	1.98402981616867
ACBA.0922.00021	ACBA.0922.00367	0.0454257127	1.84896926113699
ACBA.0922.00233	ACBA.0922.00367	0.0436755415	1.27935475158242
ACBA.0922.00460	ACBA.0922.00367	0.0446332748	1.07246303503146
ACBA.0922.00409	ACBA.0922.00367	0.0446427299	1.344478730482
ACBA.0922.00271	ACBA.0922.00367	0.0435616232	2.52945267543636
ACBA.0922.00217	ACBA.0922.00367	0.043165209	0.86042723040032
ACBA.0922.00445	ACBA.0922.00367	0.0429696298	1.22434775812573
ACBA.0922.00374	ACBA.0922.00367	0.042945603	1.54002845331621
ACBA.0922.00468	ACBA.0922.00367	0.0438524941	1.36652397683419
ACBA.0922.00263	ACBA.0922.00367	0.0438906338	3.02542218322204
ACBA.0922.00212	ACBA.0922.00367	0.0438722356	1.75653356865508
ACBA.0922.00181	ACBA.0922.00367	0.0421387861	1.94703332133296
ACBA.0922.00437	ACBA.0922.00367	0.0406817923	2.57874632731699
ACBA.0922.00132	ACBA.0922.00367	0.040615299	2.55458764835617
ACBA.0922.00390	ACBA.0922.00367	0.0399340063	0.0743042824633799
ACBA.0922.00044	ACBA.0922.00367	0.0398826995	1.3061997003433
ACBA.0922.00345	ACBA.0922.00367	0.0349292257	2.0216586503008
ACBA.0922.00229	ACBA.0922.00367	0.0349422096	0.89240810014899
ACBA.0922.00321	ACBA.0922.00367	3.1892e-06	1.83946918298161
ACBA.0922.00320	ACBA.0922.00367	1.309e-06	0.76350559871728
ACBA.0922.00265	ACBA.0922.00367	1.309e-06	0.55135253327771
ACBA.0922.00276	ACBA.0922.00367	1.1208e-06	2.14035054371392
ACBA.0922.00367	ACBA.0922.00367	0	1.74000421365169
ACBA.0922.00215	ACBA.0922.00231	0.0495505427	2.09486672228029
ACBA.0922.00021	ACBA.0922.00231	0.0454297518	1.73813235502537
ACBA.0922.00233	ACBA.0922.00231	0.0436795806	1.1685178454708
ACBA.0922.00460	ACBA.0922.00231	0.0446373139	1.18329994114308
ACBA.0922.00409	ACBA.0922.00231	0.044646769	1.23364182437038
ACBA.0922.00271	ACBA.0922.00231	0.0435656623	2.64028958154798
ACBA.0922.00217	ACBA.0922.00231	0.0431692481	0.7495903242887
ACBA.0922.00445	ACBA.0922.00231	0.0429736689	1.11351085201411
ACBA.0922.00374	ACBA.0922.00231	0.0429496421	1.42919154720459
ACBA.0922.00468	ACBA.0922.00231	0.0438565332	1.25568707072257
ACBA.0922.00263	ACBA.0922.00231	0.0438946729	3.13625908933366
ACBA.0922.00212	ACBA.0922.00231	0.0438762747	1.64569666254346
ACBA.0922.00181	ACBA.0922.00231	0.0421428252	1.83619641522134
ACBA.0922.00437	ACBA.0922.00231	0.0406858314	2.68958323342861
ACBA.0922.00132	ACBA.0922.00231	0.0406193381	2.66542455446779
ACBA.0922.00390	ACBA.0922.00231	0.0399380454	0.185141188575
ACBA.0922.00044	ACBA.0922.00231	0.0398867386	1.19536279423168
ACBA.0922.00345	ACBA.0922.00231	0.0349332648	1.91082174418918
ACBA.0922.00229	ACBA.0922.00231	0.0349462487	0.78157119403737
ACBA.0922.00321	ACBA.0922.00231	7.2283e-06	1.95030608909323
ACBA.0922.00320	ACBA.0922.00231	5.3481e-06	0.8743425048289
ACBA.0922.00265	ACBA.0922.00231	5.3481e-06	0.44051562716609
ACBA.0922.00276	ACBA.0922.00231	5.1599e-06	2.25118744982554
ACBA.0922.00367	ACBA.0922.00231	6.0455e-06	1.62916730754007
ACBA.0922.00231	ACBA.0922.00231	0	1.28085653541012
ACBA.0922.00215	ACBA.0922.00142	0.0495455992	1.8103755241128
ACBA.0922.00021	ACBA.0922.00142	0.0454248083	2.02262355319286
ACBA.0922.00233	ACBA.0922.00142	0.0436746371	1.45300904363829
ACBA.0922.00460	ACBA.0922.00142	0.0446323704	0.89880874297559
ACBA.0922.00409	ACBA.0922.00142	0.0446418255	1.51813302253787
ACBA.0922.00271	ACBA.0922.00142	0.0435607188	2.35579838338049
ACBA.0922.00217	ACBA.0922.00142	0.0431643046	1.03408152245619
ACBA.0922.00445	ACBA.0922.00142	0.0429687254	1.3980020501816
ACBA.0922.00374	ACBA.0922.00142	0.0429446986	1.71368274537208
ACBA.0922.00468	ACBA.0922.00142	0.0438515897	1.54017826889006
ACBA.0922.00263	ACBA.0922.00142	0.0438897294	2.85176789116617
ACBA.0922.00212	ACBA.0922.00142	0.0438713312	1.93018786071095
ACBA.0922.00181	ACBA.0922.00142	0.0421378817	2.12068761338883
ACBA.0922.00437	ACBA.0922.00142	0.0406808879	2.40509203526112
ACBA.0922.00132	ACBA.0922.00142	0.0406143946	2.3809333563003
ACBA.0922.00390	ACBA.0922.00142	0.0399331019	0.0993500095924897
ACBA.0922.00044	ACBA.0922.00142	0.0398817951	1.47985399239917
ACBA.0922.00345	ACBA.0922.00142	0.0349283213	2.19531294235667
ACBA.0922.00229	ACBA.0922.00142	0.0349413052	1.06606239220486
ACBA.0922.00321	ACBA.0922.00142	2.2848e-06	1.66581489092574
ACBA.0922.00320	ACBA.0922.00142	4.046e-07	0.58985130666141
ACBA.0922.00265	ACBA.0922.00142	4.046e-07	0.72500682533358
ACBA.0922.00276	ACBA.0922.00142	2.164e-07	1.96669625165805
ACBA.0922.00367	ACBA.0922.00142	1.1804e-06	1.91365850570756
ACBA.0922.00231	ACBA.0922.00142	5.2195e-06	1.56534773357761
ACBA.0922.00142	ACBA.0922.00142	0	0.11189541837266
ACBA.0922.00215	ACBA.0922.00016	0.0495455992	1.90972553370529
ACBA.0922.00021	ACBA.0922.00016	0.0454248083	1.92327354360037
ACBA.0922.00233	ACBA.0922.00016	0.0436746371	1.3536590340458
ACBA.0922.00460	ACBA.0922.00016	0.0446323704	0.99815875256808
ACBA.0922.00409	ACBA.0922.00016	0.0446418255	1.41878301294538
ACBA.0922.00271	ACBA.0922.00016	0.0435607188	2.45514839297298
ACBA.0922.00217	ACBA.0922.00016	0.0431643046	0.9347315128637
ACBA.0922.00445	ACBA.0922.00016	0.0429687254	1.29865204058911
ACBA.0922.00374	ACBA.0922.00016	0.0429446986	1.61433273577959
ACBA.0922.00468	ACBA.0922.00016	0.0438515897	1.44082825929757
ACBA.0922.00263	ACBA.0922.00016	0.0438897294	2.95111790075866
ACBA.0922.00212	ACBA.0922.00016	0.0438713312	1.83083785111846
ACBA.0922.00181	ACBA.0922.00016	0.0421378817	2.02133760379634
ACBA.0922.00437	ACBA.0922.00016	0.0406808879	2.50444204485361
ACBA.0922.00132	ACBA.0922.00016	0.0406143946	2.48028336589279
ACBA.0922.00390	ACBA.0922.00016	0.0399331019	0
ACBA.0922.00044	ACBA.0922.00016	0.0398817951	1.38050398280668
ACBA.0922.00345	ACBA.0922.00016	0.0349283213	2.09596293276418
ACBA.0922.00229	ACBA.0922.00016	0.0349413052	0.96671238261237
ACBA.0922.00321	ACBA.0922.00016	2.2848e-06	1.76516490051823
ACBA.0922.00320	ACBA.0922.00016	4.046e-07	0.6892013162539
ACBA.0922.00265	ACBA.0922.00016	4.046e-07	0.62565681574109
ACBA.0922.00276	ACBA.0922.00016	2.164e-07	2.06604626125054
ACBA.0922.00367	ACBA.0922.00016	1.1804e-06	1.81430849611507
ACBA.0922.00231	ACBA.0922.00016	5.2195e-06	1.46599772398512
ACBA.0922.00142	ACBA.0922.00016	7.84e-08	0.01254540878017
ACBA.0922.00016	ACBA.0922.00016	0	0.32032728911305
ACBA.0922.00215	ACBA.0922.00340	0.0526784734	0.54430310496214
ACBA.0922.00021	ACBA.0922.00340	0.0485576825	3.28869597234352
ACBA.0922.00233	ACBA.0922.00340	0.0468075113	2.71908146278895
ACBA.0922.00460	ACBA.0922.00340	0.0477652446	0.36726367617507
ACBA.0922.00409	ACBA.0922.00340	0.0477746997	2.78420544168853
ACBA.0922.00271	ACBA.0922.00340	0.046693593	1.08972596422983
ACBA.0922.00217	ACBA.0922.00340	0.0462971788	2.30015394160685
ACBA.0922.00445	ACBA.0922.00340	0.0461015996	2.66407446933226
ACBA.0922.00374	ACBA.0922.00340	0.0460775728	2.97975516452274
ACBA.0922.00468	ACBA.0922.00340	0.0469844639	2.80625068804072
ACBA.0922.00263	ACBA.0922.00340	0.0470226036	1.58569547201551
ACBA.0922.00212	ACBA.0922.00340	0.0470042054	3.19626027986161
ACBA.0922.00181	ACBA.0922.00340	0.0476560675	3.38676003253949
ACBA.0922.00437	ACBA.0922.00340	0.0461990737	1.13901961611046
ACBA.0922.00132	ACBA.0922.00340	0.0461325804	1.11486093714964
ACBA.0922.00390	ACBA.0922.00340	0.0454512877	1.36542242874315
ACBA.0922.00044	ACBA.0922.00340	0.0453999809	2.74592641154983
ACBA.0922.00345	ACBA.0922.00340	0.0463171125	3.46138536150733
ACBA.0922.00229	ACBA.0922.00340	0.0463300964	2.33213481135552
ACBA.0922.00321	ACBA.0922.00340	0.0470311728	0.39974247177508
ACBA.0922.00320	ACBA.0922.00340	0.0470313072	0.67622111248925
ACBA.0922.00265	ACBA.0922.00340	0.0470313072	1.99107924448424
ACBA.0922.00276	ACBA.0922.00340	0.0470313192	0.700623832507389
ACBA.0922.00367	ACBA.0922.00340	0.0470323616	3.17973092485822
ACBA.0922.00231	ACBA.0922.00340	0.0470364007	2.83142015272827
ACBA.0922.00142	ACBA.0922.00340	0.0470314572	1.37796783752332
ACBA.0922.00016	ACBA.0922.00340	0.0470314572	1.0450951396301
ACBA.0922.00340	ACBA.0922.00340	0	0.41255567869763
ACBA.0922.00215	ACBA.0922.00310	0.0519099153	0.45450436218798
ACBA.0922.00021	ACBA.0922.00310	0.0477891244	4.28750343949364
ACBA.0922.00233	ACBA.0922.00310	0.0460389532	3.71788892993907
ACBA.0922.00460	ACBA.0922.00310	0.0469966865	1.36607114332519
ACBA.0922.00409	ACBA.0922.00310	0.0470061416	3.78301290883865
ACBA.0922.00271	ACBA.0922.00310	0.0459250349	0.0909184970797101
ACBA.0922.00217	ACBA.0922.00310	0.0455286207	3.29896140875697
ACBA.0922.00445	ACBA.0922.00310	0.0453330415	3.66288193648238
ACBA.0922.00374	ACBA.0922.00310	0.0453090147	3.97856263167286
ACBA.0922.00468	ACBA.0922.00310	0.0462159058	3.80505815519084
ACBA.0922.00263	ACBA.0922.00310	0.0462540455	0.58688800486539
ACBA.0922.00212	ACBA.0922.00310	0.0462356473	4.19506774701173
ACBA.0922.00181	ACBA.0922.00310	0.0468875094	4.38556749968961
ACBA.0922.00437	ACBA.0922.00310	0.0454305156	0.14021214896034
ACBA.0922.00132	ACBA.0922.00310	0.0453640223	0.11605346999952
ACBA.0922.00390	ACBA.0922.00310	0.0446827296	2.36422989589327
ACBA.0922.00044	ACBA.0922.00310	0.0446314228	3.74473387869995
ACBA.0922.00345	ACBA.0922.00310	0.0455485544	4.46019282865745
ACBA.0922.00229	ACBA.0922.00310	0.0455615383	3.33094227850564
ACBA.0922.00321	ACBA.0922.00310	0.0462626147	0.59906499537504
ACBA.0922.00320	ACBA.0922.00310	0.0462627491	1.67502857963937
ACBA.0922.00265	ACBA.0922.00310	0.0462627491	2.98988671163436
ACBA.0922.00276	ACBA.0922.00310	0.0462627611	0.29818363464273
ACBA.0922.00367	ACBA.0922.00310	0.0462638035	4.17853839200834
ACBA.0922.00231	ACBA.0922.00310	0.0462678426	3.83022761987839
ACBA.0922.00142	ACBA.0922.00310	0.0462628991	2.37677530467344
ACBA.0922.00016	ACBA.0922.00310	0.0462628991	2.04390260678022
ACBA.0922.00340	ACBA.0922.00310	0.0395882717	1.41136314584775
ACBA.0922.00310	ACBA.0922.00310	0	1.70562808482028
ACBA.0922.00215	ACBA.0922.00022	0.0518841085	2.53538234944638
ACBA.0922.00021	ACBA.0922.00022	0.0477633176	1.29761672785928
ACBA.0922.00233	ACBA.0922.00022	0.0460131464	0.72800221830471
ACBA.0922.00460	ACBA.0922.00022	0.0469708797	1.62381556830917
ACBA.0922.00409	ACBA.0922.00022	0.0469803348	0.79312619720429
ACBA.0922.00271	ACBA.0922.00022	0.0458992281	3.08080520871407
ACBA.0922.00217	ACBA.0922.00022	0.0455028139	0.30907469712261
ACBA.0922.00445	ACBA.0922.00022	0.0453072347	0.67299522484802
ACBA.0922.00374	ACBA.0922.00022	0.0452832079	0.9886759200385
ACBA.0922.00468	ACBA.0922.00022	0.046190099	0.81517144355648
ACBA.0922.00263	ACBA.0922.00022	0.0462282387	3.57677471649975
ACBA.0922.00212	ACBA.0922.00022	0.0462098405	1.20518103537737
ACBA.0922.00181	ACBA.0922.00022	0.0468617026	1.39568078805525
ACBA.0922.00437	ACBA.0922.00022	0.0454047088	3.1300988605947
ACBA.0922.00132	ACBA.0922.00022	0.0453382155	3.10594018163388
ACBA.0922.00390	ACBA.0922.00022	0.0446569228	0.62565681574109
ACBA.0922.00044	ACBA.0922.00022	0.044605616	0.75484716706559
ACBA.0922.00345	ACBA.0922.00022	0.0455227476	1.47030611702309
ACBA.0922.00229	ACBA.0922.00022	0.0455357315	0.34105556687128
ACBA.0922.00321	ACBA.0922.00022	0.0462368079	2.39082171625932
ACBA.0922.00320	ACBA.0922.00022	0.0462369423	1.31485813199499
ACBA.0922.00265	ACBA.0922.00022	0.0462369423	0
ACBA.0922.00276	ACBA.0922.00022	0.0462369543	2.69170307699163
ACBA.0922.00367	ACBA.0922.00022	0.0462379967	1.18865168037398
ACBA.0922.00231	ACBA.0922.00022	0.0462420358	0.84034090824403
ACBA.0922.00142	ACBA.0922.00022	0.0462370923	0.61311140696092
ACBA.0922.00016	ACBA.0922.00022	0.0462370923	0.94598410485414
ACBA.0922.00340	ACBA.0922.00022	0.0395624649	1.57852356578661
ACBA.0922.00310	ACBA.0922.00022	0.0008679392	1.28425862681408
ACBA.0922.00022	ACBA.0922.00022	0	1.17813086367726
ACBA.0922.00215	ACBA.0922.00277	0.0529342616	0.578496253327311
ACBA.0922.00021	ACBA.0922.00277	0.0488134707	4.41149533063297
ACBA.0922.00233	ACBA.0922.00277	0.0470632995	3.8418808210784
ACBA.0922.00460	ACBA.0922.00277	0.0480210328	1.49006303446452
ACBA.0922.00409	ACBA.0922.00277	0.0480304879	3.90700479997798
ACBA.0922.00271	ACBA.0922.00277	0.0469493812	0.0330733940596204
ACBA.0922.00217	ACBA.0922.00277	0.046552967	3.4229532998963
ACBA.0922.00445	ACBA.0922.00277	0.0463573878	3.78687382762171
ACBA.0922.00374	ACBA.0922.00277	0.046333361	4.10255452281219
ACBA.0922.00468	ACBA.0922.00277	0.0472402521	3.92905004633017
ACBA.0922.00263	ACBA.0922.00277	0.0472783918	0.462896113726059
ACBA.0922.00212	ACBA.0922.00277	0.0472599936	4.31905963815106
ACBA.0922.00181	ACBA.0922.00277	0.0479118557	4.50955939082894
ACBA.0922.00437	ACBA.0922.00277	0.0464548619	0.0162202578210096
ACBA.0922.00132	ACBA.0922.00277	0.0463883686	0.00793842113981036
ACBA.0922.00390	ACBA.0922.00277	0.0457070759	2.4882217870326
ACBA.0922.00044	ACBA.0922.00277	0.0456557691	3.86872576983928
ACBA.0922.00345	ACBA.0922.00277	0.0465729007	4.58418471979678
ACBA.0922.00229	ACBA.0922.00277	0.0465858846	3.45493416964497
ACBA.0922.00321	ACBA.0922.00277	0.047286961	0.72305688651437
ACBA.0922.00320	ACBA.0922.00277	0.0472870954	1.7990204707787
ACBA.0922.00265	ACBA.0922.00277	0.0472870954	3.11387860277369
ACBA.0922.00276	ACBA.0922.00277	0.0472871074	0.422175525782061
ACBA.0922.00367	ACBA.0922.00277	0.0472881498	4.30253028314767
ACBA.0922.00231	ACBA.0922.00277	0.0472921889	3.95421951101772
ACBA.0922.00142	ACBA.0922.00277	0.0472872454	2.50076719581277
ACBA.0922.00016	ACBA.0922.00277	0.0472872454	2.16789449791955
ACBA.0922.00340	ACBA.0922.00277	0.0438962392	1.53535503698708
ACBA.0922.00310	ACBA.0922.00277	0.0431276811	1.82961997595961
ACBA.0922.00022	ACBA.0922.00277	0.0431018743	4.29200946645095
ACBA.0922.00277	ACBA.0922.00277	0	0.0571392801779895
ACBA.0922.00215	ACBA.0922.00164	0.0513891679	2.78477269714028
ACBA.0922.00021	ACBA.0922.00164	0.047268377	1.04822638016538
ACBA.0922.00233	ACBA.0922.00164	0.0455182058	0.47861187061081
ACBA.0922.00460	ACBA.0922.00164	0.0464759391	1.87320591600307
ACBA.0922.00409	ACBA.0922.00164	0.0464853942	0.54373584951039
ACBA.0922.00271	ACBA.0922.00164	0.0454042875	3.33019555640797
ACBA.0922.00217	ACBA.0922.00164	0.0450078733	0.0596843494287098
ACBA.0922.00445	ACBA.0922.00164	0.0448122941	0.42360487715412
ACBA.0922.00374	ACBA.0922.00164	0.0447882673	0.7392855723446
ACBA.0922.00468	ACBA.0922.00164	0.0456951584	0.56578109586258
ACBA.0922.00263	ACBA.0922.00164	0.0457332981	3.82616506419365
ACBA.0922.00212	ACBA.0922.00164	0.0457148999	0.95579068768347
ACBA.0922.00181	ACBA.0922.00164	0.046366762	1.14629044036135
ACBA.0922.00437	ACBA.0922.00164	0.0449097682	3.3794892082886
ACBA.0922.00132	ACBA.0922.00164	0.0448432749	3.35533052932778
ACBA.0922.00390	ACBA.0922.00164	0.0441619822	0.87504716343499
ACBA.0922.00044	ACBA.0922.00164	0.0441106754	0.50545681937169
ACBA.0922.00345	ACBA.0922.00164	0.045027807	1.22091576932919
ACBA.0922.00229	ACBA.0922.00164	0.0450407909	0.0916652191773797
ACBA.0922.00321	ACBA.0922.00164	0.0457418673	2.64021206395322
ACBA.0922.00320	ACBA.0922.00164	0.0457420017	1.56424847968889
ACBA.0922.00265	ACBA.0922.00164	0.0457420017	0.2493903476939
ACBA.0922.00276	ACBA.0922.00164	0.0457420137	2.94109342468553
ACBA.0922.00367	ACBA.0922.00164	0.0457430561	0.93926133268008
ACBA.0922.00231	ACBA.0922.00164	0.0457470952	0.59095056055013
ACBA.0922.00142	ACBA.0922.00164	0.0457421517	0.86250175465482
ACBA.0922.00016	ACBA.0922.00164	0.0457421517	1.19537445254804
ACBA.0922.00340	ACBA.0922.00164	0.0423511455	1.82791391348051
ACBA.0922.00310	ACBA.0922.00164	0.0415825874	1.53364897450798
ACBA.0922.00022	ACBA.0922.00164	0.0415567806	0.92874051598336
ACBA.0922.00277	ACBA.0922.00164	0.0392203025	3.42040823064558
ACBA.0922.00164	ACBA.0922.00164	0	0.18153030400458
ACBA.0922.00215	ACBA.0922.00073	0.0529038916	3.79593723682132
ACBA.0922.00021	ACBA.0922.00073	0.0487831007	0.0370618404843399
ACBA.0922.00233	ACBA.0922.00073	0.0470329295	0.53255266907023
ACBA.0922.00460	ACBA.0922.00073	0.0479906628	2.88437045568411
ACBA.0922.00409	ACBA.0922.00073	0.0480001179	0.46742869017065
ACBA.0922.00271	ACBA.0922.00073	0.0469190112	4.34136009608901
ACBA.0922.00217	ACBA.0922.00073	0.046522597	0.95148019025233
ACBA.0922.00445	ACBA.0922.00073	0.0463270178	0.58755966252692
ACBA.0922.00374	ACBA.0922.00073	0.046302991	0.27187896733644
ACBA.0922.00468	ACBA.0922.00073	0.0472098821	0.44538344381846
ACBA.0922.00263	ACBA.0922.00073	0.0472480218	4.83732960387469
ACBA.0922.00212	ACBA.0922.00073	0.0472296236	0.0553738519975702
ACBA.0922.00181	ACBA.0922.00073	0.0478814857	0.13512590068031
ACBA.0922.00437	ACBA.0922.00073	0.0464244919	4.39065374796964
ACBA.0922.00132	ACBA.0922.00073	0.0463579986	4.36649506900882
ACBA.0922.00390	ACBA.0922.00073	0.0456767059	1.88621170311603
ACBA.0922.00044	ACBA.0922.00073	0.0456253991	0.50570772030935
ACBA.0922.00345	ACBA.0922.00073	0.0465425307	0.20975122964815
ACBA.0922.00229	ACBA.0922.00073	0.0465555146	0.91949932050366
ACBA.0922.00321	ACBA.0922.00073	0.047256591	3.65137660363426
ACBA.0922.00320	ACBA.0922.00073	0.0472567254	2.57541301936993
ACBA.0922.00265	ACBA.0922.00073	0.0472567254	1.26055488737494
ACBA.0922.00276	ACBA.0922.00073	0.0472567374	3.95225796436657
ACBA.0922.00367	ACBA.0922.00073	0.0472577798	0.0719032070009602
ACBA.0922.00231	ACBA.0922.00073	0.0472618189	0.42021397913091
ACBA.0922.00142	ACBA.0922.00073	0.0472568754	1.87366629433586
ACBA.0922.00016	ACBA.0922.00073	0.0472568754	2.20653899222908
ACBA.0922.00340	ACBA.0922.00073	0.0438658692	2.83907845316155
ACBA.0922.00310	ACBA.0922.00073	0.0430973111	2.54481351418902
ACBA.0922.00022	ACBA.0922.00073	0.0430715043	0.0824240236976799
ACBA.0922.00277	ACBA.0922.00073	0.0407350262	4.43157277032662
ACBA.0922.00164	ACBA.0922.00073	0.0252831539	0.82963423567646
ACBA.0922.00073	ACBA.0922.00073	0	3.5336504291595
ACBA.0922.00215	ACBA.0922.00094	0.0523131473	1.47332853521232
ACBA.0922.00021	ACBA.0922.00094	0.0481923564	2.35967054209334
ACBA.0922.00233	ACBA.0922.00094	0.0464421852	1.79005603253877
ACBA.0922.00460	ACBA.0922.00094	0.0473999185	0.561761754075111
ACBA.0922.00409	ACBA.0922.00094	0.0474093736	1.85518001143835
ACBA.0922.00271	ACBA.0922.00094	0.0463282669	2.01875139448001
ACBA.0922.00217	ACBA.0922.00094	0.0459318527	1.37112851135667
ACBA.0922.00445	ACBA.0922.00094	0.0457362735	1.73504903908208
ACBA.0922.00374	ACBA.0922.00094	0.0457122467	2.05072973427256
ACBA.0922.00468	ACBA.0922.00094	0.0466191378	1.87722525779054
ACBA.0922.00263	ACBA.0922.00094	0.0466572775	2.51472090226569
ACBA.0922.00212	ACBA.0922.00094	0.0466388793	2.26723484961143
ACBA.0922.00181	ACBA.0922.00094	0.0472907414	2.45773460228931
ACBA.0922.00437	ACBA.0922.00094	0.0458337476	2.06804504636064
ACBA.0922.00132	ACBA.0922.00094	0.0457672543	2.04388636739982
ACBA.0922.00390	ACBA.0922.00094	0.0450859616	0.436396998492969
ACBA.0922.00044	ACBA.0922.00094	0.0450346548	1.81690098129965
ACBA.0922.00345	ACBA.0922.00094	0.0459517864	2.53235993125715
ACBA.0922.00229	ACBA.0922.00094	0.0459647703	1.40310938110534
ACBA.0922.00321	ACBA.0922.00094	0.0466658467	1.32876790202526
ACBA.0922.00320	ACBA.0922.00094	0.0466659811	0.252804317760931
ACBA.0922.00265	ACBA.0922.00094	0.0466659811	1.06205381423406
ACBA.0922.00276	ACBA.0922.00094	0.0466659931	1.62964926275757
ACBA.0922.00367	ACBA.0922.00094	0.0466670355	2.25070549460804
ACBA.0922.00231	ACBA.0922.00094	0.0466710746	1.90239472247809
ACBA.0922.00142	ACBA.0922.00094	0.0466661311	0.448942407273139
ACBA.0922.00016	ACBA.0922.00094	0.0466661311	0.11606970937992
ACBA.0922.00340	ACBA.0922.00094	0.0432751249	0.516469751552551
ACBA.0922.00310	ACBA.0922.00094	0.0425065668	0.222204812580021
ACBA.0922.00022	ACBA.0922.00094	0.04248076	2.24018467791132
ACBA.0922.00277	ACBA.0922.00094	0.0401442819	2.10896406871762
ACBA.0922.00164	ACBA.0922.00094	0.0246924096	1.49297446593254
ACBA.0922.00073	ACBA.0922.00094	0.0212440023	1.2110417275505
ACBA.0922.00094	ACBA.0922.00094	0	1.04909775781325
ACBA.0922.00215	ACBA.0922.00267	0.0525443795	0.0861903025543702
ACBA.0922.00021	ACBA.0922.00267	0.0484235886	3.74680877475129
ACBA.0922.00233	ACBA.0922.00267	0.0466734174	3.17719426519672
ACBA.0922.00460	ACBA.0922.00267	0.0476311507	0.825376478582839
ACBA.0922.00409	ACBA.0922.00267	0.0476406058	3.2423182440963
ACBA.0922.00271	ACBA.0922.00267	0.0465594991	0.63161316182206
ACBA.0922.00217	ACBA.0922.00267	0.0461630849	2.75826674401462
ACBA.0922.00445	ACBA.0922.00267	0.0459675057	3.12218727174003
ACBA.0922.00374	ACBA.0922.00267	0.0459434789	3.43786796693051
ACBA.0922.00468	ACBA.0922.00267	0.04685037	3.26436349044849
ACBA.0922.00263	ACBA.0922.00267	0.0468885097	1.12758266960774
ACBA.0922.00212	ACBA.0922.00267	0.0468701115	3.65437308226938
ACBA.0922.00181	ACBA.0922.00267	0.0475219736	3.84487283494726
ACBA.0922.00437	ACBA.0922.00267	0.0460649798	0.68090681370269
ACBA.0922.00132	ACBA.0922.00267	0.0459984865	0.65674813474187
ACBA.0922.00390	ACBA.0922.00267	0.0453171938	1.82353523115092
ACBA.0922.00044	ACBA.0922.00267	0.045265887	3.2040392139576
ACBA.0922.00345	ACBA.0922.00267	0.0461830186	3.9194981639151
ACBA.0922.00229	ACBA.0922.00267	0.0461960025	2.79024761376329
ACBA.0922.00321	ACBA.0922.00267	0.0468970789	0.0583703306326893
ACBA.0922.00320	ACBA.0922.00267	0.0468972133	1.13433391489702
ACBA.0922.00265	ACBA.0922.00267	0.0468972133	2.44919204689201
ACBA.0922.00276	ACBA.0922.00267	0.0468972253	0.24251103009962
ACBA.0922.00367	ACBA.0922.00267	0.0468982677	3.63784372726599
ACBA.0922.00231	ACBA.0922.00267	0.0469023068	3.28953295513604
ACBA.0922.00142	ACBA.0922.00267	0.0468973633	1.83608063993109
ACBA.0922.00016	ACBA.0922.00267	0.0468973633	1.50320794203787
ACBA.0922.00340	ACBA.0922.00267	0.0435063571	0.870668481105399
ACBA.0922.00310	ACBA.0922.00267	0.042737799	1.16493342007793
ACBA.0922.00022	ACBA.0922.00267	0.0427119922	3.62732291056927
ACBA.0922.00277	ACBA.0922.00267	0.0403755141	0.72182583605967
ACBA.0922.00164	ACBA.0922.00267	0.0249236418	2.88011269859049
ACBA.0922.00073	ACBA.0922.00267	0.0214752345	0.176096505107449
ACBA.0922.00094	ACBA.0922.00267	0.015335911	2.4362359904712
ACBA.0922.00267	ACBA.0922.00267	0	0.193996227974781
ACBA.0922.00215	ACBA.0922.00220	0.0525571881	0.748795295666881
ACBA.0922.00021	ACBA.0922.00220	0.0484363972	4.58179437297254
ACBA.0922.00233	ACBA.0922.00220	0.046686226	4.01217986341797
ACBA.0922.00460	ACBA.0922.00220	0.0476439593	1.66036207680409
ACBA.0922.00409	ACBA.0922.00220	0.0476534144	4.07730384231755
ACBA.0922.00271	ACBA.0922.00220	0.0465723077	0.20337243639919
ACBA.0922.00217	ACBA.0922.00220	0.0461758935	3.59325234223587
ACBA.0922.00445	ACBA.0922.00220	0.0459803143	3.95717286996128
ACBA.0922.00374	ACBA.0922.00220	0.0459562875	4.27285356515176
ACBA.0922.00468	ACBA.0922.00220	0.0468631786	4.09934908866974
ACBA.0922.00263	ACBA.0922.00220	0.0469013183	0.292597071386489
ACBA.0922.00212	ACBA.0922.00220	0.0468829201	4.48935868049063
ACBA.0922.00181	ACBA.0922.00220	0.0475347822	4.67985843316851
ACBA.0922.00437	ACBA.0922.00220	0.0460777884	0.15407878451856
ACBA.0922.00132	ACBA.0922.00220	0.0460112951	0.17823746347938
ACBA.0922.00390	ACBA.0922.00220	0.0453300024	2.65852082937217
ACBA.0922.00044	ACBA.0922.00220	0.0452786956	4.03902481217885
ACBA.0922.00345	ACBA.0922.00220	0.0461958272	4.75448376213635
ACBA.0922.00229	ACBA.0922.00220	0.0462088111	3.62523321198454
ACBA.0922.00321	ACBA.0922.00220	0.0469098875	0.89335592885394
ACBA.0922.00320	ACBA.0922.00220	0.0469100219	1.96931951311827
ACBA.0922.00265	ACBA.0922.00220	0.0469100219	3.28417764511326
ACBA.0922.00276	ACBA.0922.00220	0.0469100339	0.592474568121631
ACBA.0922.00367	ACBA.0922.00220	0.0469110763	4.47282932548724
ACBA.0922.00231	ACBA.0922.00220	0.0469151154	4.12451855335729
ACBA.0922.00142	ACBA.0922.00220	0.0469101719	2.67106623815234
ACBA.0922.00016	ACBA.0922.00220	0.0469101719	2.33819354025912
ACBA.0922.00340	ACBA.0922.00220	0.0435191657	1.70565407932665
ACBA.0922.00310	ACBA.0922.00220	0.0427506076	1.99991901829918
ACBA.0922.00022	ACBA.0922.00220	0.0427248008	4.46230850879052
ACBA.0922.00277	ACBA.0922.00220	0.0403883227	0.113159762161581
ACBA.0922.00164	ACBA.0922.00220	0.0249364504	3.71509829681174
ACBA.0922.00073	ACBA.0922.00220	0.0214880431	1.0110821033287
ACBA.0922.00094	ACBA.0922.00220	0.0153487196	3.27122158869245
ACBA.0922.00267	ACBA.0922.00220	4.37068e-05	0.64098937024647
ACBA.0922.00220	ACBA.0922.00220	0	0.0616485139860803
ACBA.0922.00215	ACBA.0922.00346	0.0531449069	0.26857967302972
ACBA.0922.00021	ACBA.0922.00346	0.049024116	3.56441940427594
ACBA.0922.00233	ACBA.0922.00346	0.0472739448	2.99480489472137
ACBA.0922.00460	ACBA.0922.00346	0.0482316781	0.64298710810749
ACBA.0922.00409	ACBA.0922.00346	0.0482411332	3.05992887362095
ACBA.0922.00271	ACBA.0922.00346	0.0471600265	0.81400253229741
ACBA.0922.00217	ACBA.0922.00346	0.0467636123	2.57587737353927
ACBA.0922.00445	ACBA.0922.00346	0.0465680331	2.93979790126468
ACBA.0922.00374	ACBA.0922.00346	0.0465440063	3.25547859645516
ACBA.0922.00468	ACBA.0922.00346	0.0474508974	3.08197411997314
ACBA.0922.00263	ACBA.0922.00346	0.0474890371	1.30997204008309
ACBA.0922.00212	ACBA.0922.00346	0.0474706389	3.47198371179403
ACBA.0922.00181	ACBA.0922.00346	0.048122501	3.66248346447191
ACBA.0922.00437	ACBA.0922.00346	0.0466655072	0.86329618417804
ACBA.0922.00132	ACBA.0922.00346	0.0465990139	0.83913750521722
ACBA.0922.00390	ACBA.0922.00346	0.0459177212	1.64114586067557
ACBA.0922.00044	ACBA.0922.00346	0.0458664144	3.02164984348225
ACBA.0922.00345	ACBA.0922.00346	0.046783546	3.73710879343975
ACBA.0922.00229	ACBA.0922.00346	0.0467965299	2.60785824328794
ACBA.0922.00321	ACBA.0922.00346	0.0474976063	0.12401903984266
ACBA.0922.00320	ACBA.0922.00346	0.0474977407	0.95194454442167
ACBA.0922.00265	ACBA.0922.00346	0.0474977407	2.26680267641666
ACBA.0922.00276	ACBA.0922.00346	0.0474977527	0.42490040057497
ACBA.0922.00367	ACBA.0922.00346	0.0474987951	3.45545435679064
ACBA.0922.00231	ACBA.0922.00346	0.0475028342	3.10714358466069
ACBA.0922.00142	ACBA.0922.00346	0.0474978907	1.65369126945574
ACBA.0922.00016	ACBA.0922.00346	0.0474978907	1.32081857156252
ACBA.0922.00340	ACBA.0922.00346	0.0461142843	0.68827911063005
ACBA.0922.00310	ACBA.0922.00346	0.0453457262	0.98254404960258
ACBA.0922.00022	ACBA.0922.00346	0.0453199194	3.44493354009392
ACBA.0922.00277	ACBA.0922.00346	0.0463700725	0.90421520653502
ACBA.0922.00164	ACBA.0922.00346	0.0448249788	2.69772332811514
ACBA.0922.00073	ACBA.0922.00346	0.0463397025	0.00629286536790019
ACBA.0922.00094	ACBA.0922.00346	0.0457489582	2.25384661999585
ACBA.0922.00267	ACBA.0922.00346	0.0459801904	0.37638559845013
ACBA.0922.00220	ACBA.0922.00346	0.045992999	0.95572645471052
ACBA.0922.00346	ACBA.0922.00346	0	2.71010695665655
ACBA.0922.00215	ACBA.0922.00145	0.0531514104	0.65698664098699
ACBA.0922.00021	ACBA.0922.00145	0.0490306195	4.48998571829265
ACBA.0922.00233	ACBA.0922.00145	0.0472804483	3.92037120873808
ACBA.0922.00460	ACBA.0922.00145	0.0482381816	1.5685534221242
ACBA.0922.00409	ACBA.0922.00145	0.0482476367	3.98549518763766
ACBA.0922.00271	ACBA.0922.00145	0.04716653	0.1115637817193
ACBA.0922.00217	ACBA.0922.00145	0.0467701158	3.50144368755598
ACBA.0922.00445	ACBA.0922.00145	0.0465745366	3.86536421528139
ACBA.0922.00374	ACBA.0922.00145	0.0465505098	4.18104491047187
ACBA.0922.00468	ACBA.0922.00145	0.0474574009	4.00754043398985
ACBA.0922.00263	ACBA.0922.00145	0.0474955406	0.38440572606638
ACBA.0922.00212	ACBA.0922.00145	0.0474771424	4.39755002581074
ACBA.0922.00181	ACBA.0922.00145	0.0481290045	4.58804977848862
ACBA.0922.00437	ACBA.0922.00145	0.0466720107	0.0622701298386703
ACBA.0922.00132	ACBA.0922.00145	0.0466055174	0.0864288087994902
ACBA.0922.00390	ACBA.0922.00145	0.0459242247	2.56671217469228
ACBA.0922.00044	ACBA.0922.00145	0.0458729179	3.94721615749896
ACBA.0922.00345	ACBA.0922.00145	0.0467900495	4.66267510745646
ACBA.0922.00229	ACBA.0922.00145	0.0468030334	3.53342455730465
ACBA.0922.00321	ACBA.0922.00145	0.0475041098	0.80154727417405
ACBA.0922.00320	ACBA.0922.00145	0.0475042442	1.87751085843838
ACBA.0922.00265	ACBA.0922.00145	0.0475042442	3.19236899043337
ACBA.0922.00276	ACBA.0922.00145	0.0475042562	0.500665913441741
ACBA.0922.00367	ACBA.0922.00145	0.0475052986	4.38102067080735
ACBA.0922.00231	ACBA.0922.00145	0.0475093377	4.0327098986774
ACBA.0922.00142	ACBA.0922.00145	0.0475043942	2.57925758347245
ACBA.0922.00016	ACBA.0922.00145	0.0475043942	2.24638488557923
ACBA.0922.00340	ACBA.0922.00145	0.0461207878	1.61384542464676
ACBA.0922.00310	ACBA.0922.00145	0.0453522297	1.90811036361929
ACBA.0922.00022	ACBA.0922.00145	0.0453264229	4.37049985411063
ACBA.0922.00277	ACBA.0922.00145	0.046376576	0.0213511074816903
ACBA.0922.00164	ACBA.0922.00145	0.0448314823	3.62328964213185
ACBA.0922.00073	ACBA.0922.00145	0.046346206	0.91927344864881
ACBA.0922.00094	ACBA.0922.00145	0.0457554617	3.17941293401256
ACBA.0922.00267	ACBA.0922.00145	0.0459866939	0.54918071556658
ACBA.0922.00220	ACBA.0922.00145	0.0459995025	0.0301601406938099
ACBA.0922.00346	ACBA.0922.00145	4.85419e-05	3.63567327067326
ACBA.0922.00145	ACBA.0922.00145	0	0.67105078390213
ACBA.0922.00215	ACBA.0922.00149	0.0520741509	1.03433160588755
ACBA.0922.00021	ACBA.0922.00149	0.04795336	2.79866747141811
ACBA.0922.00233	ACBA.0922.00149	0.0462031888	2.22905296186354
ACBA.0922.00460	ACBA.0922.00149	0.0471609221	0.12276482475034
ACBA.0922.00409	ACBA.0922.00149	0.0471703772	2.29417694076312
ACBA.0922.00271	ACBA.0922.00149	0.0460892705	1.57975446515524
ACBA.0922.00217	ACBA.0922.00149	0.0456928563	1.81012544068144
ACBA.0922.00445	ACBA.0922.00149	0.0454972771	2.17404596840685
ACBA.0922.00374	ACBA.0922.00149	0.0454732503	2.48972666359733
ACBA.0922.00468	ACBA.0922.00149	0.0463801414	2.31622218711531
ACBA.0922.00263	ACBA.0922.00149	0.0464182811	2.07572397294092
ACBA.0922.00212	ACBA.0922.00149	0.0463998829	2.7062317789362
ACBA.0922.00181	ACBA.0922.00149	0.047051745	2.89673153161408
ACBA.0922.00437	ACBA.0922.00149	0.0455947512	1.62904811703587
ACBA.0922.00132	ACBA.0922.00149	0.0455282579	1.60488943807505
ACBA.0922.00390	ACBA.0922.00149	0.0448469652	0.87539392781774
ACBA.0922.00044	ACBA.0922.00149	0.0447956584	2.25589791062442
ACBA.0922.00345	ACBA.0922.00149	0.04571279	2.97135686058192
ACBA.0922.00229	ACBA.0922.00149	0.0457257739	1.84210631043011
ACBA.0922.00321	ACBA.0922.00149	0.0464268503	0.88977097270049
ACBA.0922.00320	ACBA.0922.00149	0.0464269847	0.18619261156384
ACBA.0922.00265	ACBA.0922.00149	0.0464269847	1.50105074355883
ACBA.0922.00276	ACBA.0922.00149	0.0464269967	1.1906523334328
ACBA.0922.00367	ACBA.0922.00149	0.0464280391	2.68970242393281
ACBA.0922.00231	ACBA.0922.00149	0.0464320782	2.34139165180286
ACBA.0922.00142	ACBA.0922.00149	0.0464271347	0.88793933659791
ACBA.0922.00016	ACBA.0922.00149	0.0464271347	0.55506663870469
ACBA.0922.00340	ACBA.0922.00149	0.0450435283	0.0774728222277803
ACBA.0922.00310	ACBA.0922.00149	0.0442749702	0.21679211674475
ACBA.0922.00022	ACBA.0922.00149	0.0442491634	2.67918160723609
ACBA.0922.00277	ACBA.0922.00149	0.0452993165	1.66996713939285
ACBA.0922.00164	ACBA.0922.00149	0.0437542228	1.93197139525731
ACBA.0922.00073	ACBA.0922.00149	0.0452689465	0.77204479822573
ACBA.0922.00094	ACBA.0922.00149	0.0446782022	1.48809468713802
ACBA.0922.00267	ACBA.0922.00149	0.0449094344	1.14213753130796
ACBA.0922.00220	ACBA.0922.00149	0.044922243	1.72147838756835
ACBA.0922.00346	ACBA.0922.00149	0.0415118504	1.94435502379872
ACBA.0922.00145	ACBA.0922.00149	0.0415183539	1.02026746297241
ACBA.0922.00149	ACBA.0922.00149	0	2.79957531648252
ACBA.0922.00215	ACBA.0922.00463	0.0518957181	3.2855910983922
ACBA.0922.00021	ACBA.0922.00463	0.0477749272	0.54740797891346
ACBA.0922.00233	ACBA.0922.00463	0.046024756	0.0222065306411099
ACBA.0922.00460	ACBA.0922.00463	0.0469824893	2.37402431725499
ACBA.0922.00409	ACBA.0922.00463	0.0469919444	0.04291744825847
ACBA.0922.00271	ACBA.0922.00463	0.0459108377	3.83101395765989
ACBA.0922.00217	ACBA.0922.00463	0.0455144235	0.44113405182321
ACBA.0922.00445	ACBA.0922.00463	0.0453188443	0.0772135240978002
ACBA.0922.00374	ACBA.0922.00463	0.0452948175	0.23846717109268
ACBA.0922.00468	ACBA.0922.00463	0.0462017086	0.0649626946106601
ACBA.0922.00263	ACBA.0922.00463	0.0462398483	4.32698346544557
ACBA.0922.00212	ACBA.0922.00463	0.0462214501	0.45497228643155
ACBA.0922.00181	ACBA.0922.00463	0.0468733122	0.64547203910943
ACBA.0922.00437	ACBA.0922.00463	0.0454163184	3.88030760954052
ACBA.0922.00132	ACBA.0922.00463	0.0453498251	3.8561489305797
ACBA.0922.00390	ACBA.0922.00463	0.0446685324	1.37586556468691
ACBA.0922.00044	ACBA.0922.00463	0.0446172256	0.00463841811976984
ACBA.0922.00345	ACBA.0922.00463	0.0455343572	0.72009736807727
ACBA.0922.00229	ACBA.0922.00463	0.0455473411	0.40915318207454
ACBA.0922.00321	ACBA.0922.00463	0.0462484175	3.14103046520514
ACBA.0922.00320	ACBA.0922.00463	0.0462485519	2.06506688094081
ACBA.0922.00265	ACBA.0922.00463	0.0462485519	0.75020874894582
ACBA.0922.00276	ACBA.0922.00463	0.0462485639	3.44191182593745
ACBA.0922.00367	ACBA.0922.00463	0.0462496063	0.43844293142816
ACBA.0922.00231	ACBA.0922.00463	0.0462536454	0.0901321592982098
ACBA.0922.00142	ACBA.0922.00463	0.0462487019	1.36332015590674
ACBA.0922.00016	ACBA.0922.00463	0.0462487019	1.69619285379996
ACBA.0922.00340	ACBA.0922.00463	0.0448650955	2.32873231473243
ACBA.0922.00310	ACBA.0922.00463	0.0440965374	2.0344673757599
ACBA.0922.00022	ACBA.0922.00463	0.0440707306	0.42792211473144
ACBA.0922.00277	ACBA.0922.00463	0.0451208837	3.9212266318975
ACBA.0922.00164	ACBA.0922.00463	0.04357579	0.31928809724734
ACBA.0922.00073	ACBA.0922.00463	0.0450905137	3.02330429073038
ACBA.0922.00094	ACBA.0922.00463	0.0444997694	0.76316480536663
ACBA.0922.00267	ACBA.0922.00463	0.0447310016	3.39339702381261
ACBA.0922.00220	ACBA.0922.00463	0.0447438102	3.972737880073
ACBA.0922.00346	ACBA.0922.00463	0.0413334176	0.30690446870593
ACBA.0922.00145	ACBA.0922.00463	0.0413399211	3.27152695547706
ACBA.0922.00149	ACBA.0922.00463	0.032456803	0.54831582397787
ACBA.0922.00463	ACBA.0922.00463	0	0.9838285382358
ACBA.0922.00215	ACBA.0922.00449	0.0518905708	3.61982822802301
ACBA.0922.00021	ACBA.0922.00449	0.0477697799	0.21317084928265
ACBA.0922.00233	ACBA.0922.00449	0.0460196087	0.35644366027192
ACBA.0922.00460	ACBA.0922.00449	0.046977342	2.7082614468858
ACBA.0922.00409	ACBA.0922.00449	0.0469867971	0.29131968137234
ACBA.0922.00271	ACBA.0922.00449	0.0459056904	4.1652510872907
ACBA.0922.00217	ACBA.0922.00449	0.0455092762	0.77537118145402
ACBA.0922.00445	ACBA.0922.00449	0.045313697	0.41145065372861
ACBA.0922.00374	ACBA.0922.00449	0.0452896702	0.09576995853813
ACBA.0922.00468	ACBA.0922.00449	0.0461965613	0.26927443502015
ACBA.0922.00263	ACBA.0922.00449	0.046234701	4.66122059507638
ACBA.0922.00212	ACBA.0922.00449	0.0462163028	0.12073515680074
ACBA.0922.00181	ACBA.0922.00449	0.0468681649	0.31123490947862
ACBA.0922.00437	ACBA.0922.00449	0.0454111711	4.21454473917133
ACBA.0922.00132	ACBA.0922.00449	0.0453446778	4.19038606021051
ACBA.0922.00390	ACBA.0922.00449	0.0446633851	1.71010269431772
ACBA.0922.00044	ACBA.0922.00449	0.0446120783	0.32959871151104
ACBA.0922.00345	ACBA.0922.00449	0.0455292099	0.38586023844646
ACBA.0922.00229	ACBA.0922.00449	0.0455421938	0.74339031170535
ACBA.0922.00321	ACBA.0922.00449	0.0462432702	3.47526759483595
ACBA.0922.00320	ACBA.0922.00449	0.0462434046	2.39930401057162
ACBA.0922.00265	ACBA.0922.00449	0.0462434046	1.08444587857663
ACBA.0922.00276	ACBA.0922.00449	0.0462434166	3.77614895556826
ACBA.0922.00367	ACBA.0922.00449	0.046244459	0.10420580179735
ACBA.0922.00231	ACBA.0922.00449	0.0462484981	0.2441049703326
ACBA.0922.00142	ACBA.0922.00449	0.0462435546	1.69755728553755
ACBA.0922.00016	ACBA.0922.00449	0.0462435546	2.03042998343077
ACBA.0922.00340	ACBA.0922.00449	0.0448599482	2.66296944436324
ACBA.0922.00310	ACBA.0922.00449	0.0440913901	2.36870450539071
ACBA.0922.00022	ACBA.0922.00449	0.0440655833	0.0936849851006301
ACBA.0922.00277	ACBA.0922.00449	0.0451157364	4.25546376152831
ACBA.0922.00164	ACBA.0922.00449	0.0435706427	0.65352522687815
ACBA.0922.00073	ACBA.0922.00449	0.0450853664	3.35754142036119
ACBA.0922.00094	ACBA.0922.00449	0.0444946221	1.09740193499744
ACBA.0922.00267	ACBA.0922.00449	0.0447258543	3.72763415344342
ACBA.0922.00220	ACBA.0922.00449	0.0447386629	4.30697500970381
ACBA.0922.00346	ACBA.0922.00449	0.0413282703	0.64114159833674
ACBA.0922.00145	ACBA.0922.00449	0.0413347738	3.60576408510787
ACBA.0922.00149	ACBA.0922.00449	0.0324516557	0.21407869434706
ACBA.0922.00463	ACBA.0922.00449	0.0001736451	1.31806566786661
ACBA.0922.00449	ACBA.0922.00449	0	0.22641916808155
ACBA.0922.00215	ACBA.0922.00116	0.051847383	3.81957988276713
ACBA.0922.00021	ACBA.0922.00116	0.0477265921	0.01341919453853
ACBA.0922.00233	ACBA.0922.00116	0.0459764209	0.55619531501604
ACBA.0922.00460	ACBA.0922.00116	0.0469341542	2.90801310162992
ACBA.0922.00409	ACBA.0922.00116	0.0469436093	0.49107133611646
ACBA.0922.00271	ACBA.0922.00116	0.0458625026	4.36500274203482
ACBA.0922.00217	ACBA.0922.00116	0.0454660884	0.97512283619814
ACBA.0922.00445	ACBA.0922.00116	0.0452705092	0.61120230847273
ACBA.0922.00374	ACBA.0922.00116	0.0452464824	0.29552161328225
ACBA.0922.00468	ACBA.0922.00116	0.0461533735	0.46902608976427
ACBA.0922.00263	ACBA.0922.00116	0.0461915132	4.8609722498205
ACBA.0922.00212	ACBA.0922.00116	0.046173115	0.0790164979433801
ACBA.0922.00181	ACBA.0922.00116	0.0468249771	0.1114832547345
ACBA.0922.00437	ACBA.0922.00116	0.0453679833	4.41429639391545
ACBA.0922.00132	ACBA.0922.00116	0.04530149	4.39013771495463
ACBA.0922.00390	ACBA.0922.00116	0.0446201973	1.90985434906184
ACBA.0922.00044	ACBA.0922.00116	0.0445688905	0.52935036625516
ACBA.0922.00345	ACBA.0922.00116	0.0454860221	0.18610858370234
ACBA.0922.00229	ACBA.0922.00116	0.045499006	0.94314196644947
ACBA.0922.00321	ACBA.0922.00116	0.0462000824	3.67501924958007
ACBA.0922.00320	ACBA.0922.00116	0.0462002168	2.59905566531574
ACBA.0922.00265	ACBA.0922.00116	0.0462002168	1.28419753332075
ACBA.0922.00276	ACBA.0922.00116	0.0462002288	3.97590061031238
ACBA.0922.00367	ACBA.0922.00116	0.0462012712	0.0955458529467701
ACBA.0922.00231	ACBA.0922.00116	0.0462053103	0.44385662507672
ACBA.0922.00142	ACBA.0922.00116	0.0462003668	1.89730894028167
ACBA.0922.00016	ACBA.0922.00116	0.0462003668	2.23018163817489
ACBA.0922.00340	ACBA.0922.00116	0.0448167604	2.86272109910736
ACBA.0922.00310	ACBA.0922.00116	0.0440482023	2.56845616013483
ACBA.0922.00022	ACBA.0922.00116	0.0440223955	0.10606666964349
ACBA.0922.00277	ACBA.0922.00116	0.0450725486	4.45521541627243
ACBA.0922.00164	ACBA.0922.00116	0.0435274549	0.85327688162227
ACBA.0922.00073	ACBA.0922.00116	0.0450421786	3.55729307510531
ACBA.0922.00094	ACBA.0922.00116	0.0444514343	1.29715358974156
ACBA.0922.00267	ACBA.0922.00116	0.0446826665	3.92738580818754
ACBA.0922.00220	ACBA.0922.00116	0.0446954751	4.50672666444793
ACBA.0922.00346	ACBA.0922.00116	0.0432739033	0.84089325308086
ACBA.0922.00145	ACBA.0922.00116	0.0432804068	3.80551573985199
ACBA.0922.00149	ACBA.0922.00116	0.0422031473	0.0143270396029402
ACBA.0922.00463	ACBA.0922.00116	0.0420247145	1.51781732261073
ACBA.0922.00449	ACBA.0922.00116	0.0420195672	0.42617082282567
ACBA.0922.00116	ACBA.0922.00116	0	1.76839147835623
ACBA.0922.00215	ACBA.0922.00399	0.0503097712	0.43708090708069
ACBA.0922.00021	ACBA.0922.00399	0.0461889803	3.39591817022497
ACBA.0922.00233	ACBA.0922.00399	0.0444388091	2.8263036606704
ACBA.0922.00460	ACBA.0922.00399	0.0453965424	0.47448587405652
ACBA.0922.00409	ACBA.0922.00399	0.0454059975	2.89142763956998
ACBA.0922.00271	ACBA.0922.00399	0.0443248908	0.98250376634838
ACBA.0922.00217	ACBA.0922.00399	0.0439284766	2.4073761394883
ACBA.0922.00445	ACBA.0922.00399	0.0437328974	2.77129666721371
ACBA.0922.00374	ACBA.0922.00399	0.0437088706	3.08697736240419
ACBA.0922.00468	ACBA.0922.00399	0.0446157617	2.91347288592217
ACBA.0922.00263	ACBA.0922.00399	0.0446539014	1.47847327413406
ACBA.0922.00212	ACBA.0922.00399	0.0446355032	3.30348247774306
ACBA.0922.00181	ACBA.0922.00399	0.0452873653	3.49398223042094
ACBA.0922.00437	ACBA.0922.00399	0.0438303715	1.03179741822901
ACBA.0922.00132	ACBA.0922.00399	0.0437638782	1.00763873926819
ACBA.0922.00390	ACBA.0922.00399	0.0430825855	1.4726446266246
ACBA.0922.00044	ACBA.0922.00399	0.0430312787	2.85314860943128
ACBA.0922.00345	ACBA.0922.00399	0.0439484103	3.56860755938878
ACBA.0922.00229	ACBA.0922.00399	0.0439613942	2.43935700923697
ACBA.0922.00321	ACBA.0922.00399	0.0446624706	0.29252027389363
ACBA.0922.00320	ACBA.0922.00399	0.044662605	0.7834433103707
ACBA.0922.00265	ACBA.0922.00399	0.044662605	2.09830144236569
ACBA.0922.00276	ACBA.0922.00399	0.044662617	0.593401634625939
ACBA.0922.00367	ACBA.0922.00399	0.0446636594	3.28695312273967
ACBA.0922.00231	ACBA.0922.00399	0.0446676985	2.93864235060972
ACBA.0922.00142	ACBA.0922.00399	0.044662755	1.48519003540477
ACBA.0922.00016	ACBA.0922.00399	0.044662755	1.15231733751155
ACBA.0922.00340	ACBA.0922.00399	0.0432791486	0.51977787657908
ACBA.0922.00310	ACBA.0922.00399	0.0425105905	0.81404281555161
ACBA.0922.00022	ACBA.0922.00399	0.0424847837	3.27643230604295
ACBA.0922.00277	ACBA.0922.00399	0.0435349368	1.07271644058599
ACBA.0922.00164	ACBA.0922.00399	0.0419898431	2.52922209406417
ACBA.0922.00073	ACBA.0922.00399	0.0435045668	0.17479409941887
ACBA.0922.00094	ACBA.0922.00399	0.0429138225	2.08534538594488
ACBA.0922.00267	ACBA.0922.00399	0.0431450547	0.5448868325011
ACBA.0922.00220	ACBA.0922.00399	0.0431578633	1.12422768876149
ACBA.0922.00346	ACBA.0922.00399	0.0417362915	2.54160572260558
ACBA.0922.00145	ACBA.0922.00399	0.041742795	0.42301676416555
ACBA.0922.00149	ACBA.0922.00399	0.0406655355	3.39682601528938
ACBA.0922.00463	ACBA.0922.00399	0.0404871027	1.86468165307571
ACBA.0922.00449	ACBA.0922.00399	0.0404819554	2.95632815286077
ACBA.0922.00116	ACBA.0922.00399	0.0343225	1.61410749733021
ACBA.0922.00399	ACBA.0922.00399	0	3.22699922877916
ACBA.0922.00215	ACBA.0922.00433	0.050316109	0.43555548517218
ACBA.0922.00021	ACBA.0922.00433	0.0461953181	3.39744359213348
ACBA.0922.00233	ACBA.0922.00433	0.0444451469	2.82782908257891
ACBA.0922.00460	ACBA.0922.00433	0.0454028802	0.47601129596503
ACBA.0922.00409	ACBA.0922.00433	0.0454123353	2.89295306147849
ACBA.0922.00271	ACBA.0922.00433	0.0443312286	0.98097834443987
ACBA.0922.00217	ACBA.0922.00433	0.0439348144	2.40890156139681
ACBA.0922.00445	ACBA.0922.00433	0.0437392352	2.77282208912222
ACBA.0922.00374	ACBA.0922.00433	0.0437152084	3.0885027843127
ACBA.0922.00468	ACBA.0922.00433	0.0446220995	2.91499830783068
ACBA.0922.00263	ACBA.0922.00433	0.0446602392	1.47694785222555
ACBA.0922.00212	ACBA.0922.00433	0.044641841	3.30500789965157
ACBA.0922.00181	ACBA.0922.00433	0.0452937031	3.49550765232945
ACBA.0922.00437	ACBA.0922.00433	0.0438367093	1.0302719963205
ACBA.0922.00132	ACBA.0922.00433	0.043770216	1.00611331735968
ACBA.0922.00390	ACBA.0922.00433	0.0430889233	1.47417004853311
ACBA.0922.00044	ACBA.0922.00433	0.0430376165	2.85467403133979
ACBA.0922.00345	ACBA.0922.00433	0.0439547481	3.57013298129729
ACBA.0922.00229	ACBA.0922.00433	0.043967732	2.44088243114548
ACBA.0922.00321	ACBA.0922.00433	0.0446688084	0.29099485198512
ACBA.0922.00320	ACBA.0922.00433	0.0446689428	0.78496873227921
ACBA.0922.00265	ACBA.0922.00433	0.0446689428	2.0998268642742
ACBA.0922.00276	ACBA.0922.00433	0.0446689548	0.59187621271743
ACBA.0922.00367	ACBA.0922.00433	0.0446699972	3.28847854464818
ACBA.0922.00231	ACBA.0922.00433	0.0446740363	2.94016777251823
ACBA.0922.00142	ACBA.0922.00433	0.0446690928	1.48671545731328
ACBA.0922.00016	ACBA.0922.00433	0.0446690928	1.15384275942006
ACBA.0922.00340	ACBA.0922.00433	0.0432854864	0.52130329848759
ACBA.0922.00310	ACBA.0922.00433	0.0425169283	0.81556823746012
ACBA.0922.00022	ACBA.0922.00433	0.0424911215	3.27795772795146
ACBA.0922.00277	ACBA.0922.00433	0.0435412746	1.07119101867748
ACBA.0922.00164	ACBA.0922.00433	0.0419961809	2.53074751597268
ACBA.0922.00073	ACBA.0922.00433	0.0435109046	0.17326867751036
ACBA.0922.00094	ACBA.0922.00433	0.0429201603	2.08687080785339
ACBA.0922.00267	ACBA.0922.00433	0.0431513925	0.54336141059259
ACBA.0922.00220	ACBA.0922.00433	0.0431642011	1.12270226685298
ACBA.0922.00346	ACBA.0922.00433	0.0417426293	2.54313114451409
ACBA.0922.00145	ACBA.0922.00433	0.0417491328	0.42149134225704
ACBA.0922.00149	ACBA.0922.00433	0.0406718733	3.39835143719789
ACBA.0922.00463	ACBA.0922.00433	0.0404934405	1.86620707498422
ACBA.0922.00449	ACBA.0922.00433	0.0404882932	2.95785357476928
ACBA.0922.00116	ACBA.0922.00433	0.0343288378	1.61563291923872
ACBA.0922.00399	ACBA.0922.00433	6.5468e-06	3.22852465068767
ACBA.0922.00433	ACBA.0922.00433	0	2.58281596620303
ACBA.0922.00215	ACBA.0922.00444	0.0503140461	0.44282357224895
ACBA.0922.00021	ACBA.0922.00444	0.0461932552	3.39017550505671
ACBA.0922.00233	ACBA.0922.00444	0.044443084	2.82056099550214
ACBA.0922.00460	ACBA.0922.00444	0.0454008173	0.468743208888259
ACBA.0922.00409	ACBA.0922.00444	0.0454102724	2.88568497440172
ACBA.0922.00271	ACBA.0922.00444	0.0443291657	0.98824643151664
ACBA.0922.00217	ACBA.0922.00444	0.0439327515	2.40163347432004
ACBA.0922.00445	ACBA.0922.00444	0.0437371723	2.76555400204545
ACBA.0922.00374	ACBA.0922.00444	0.0437131455	3.08123469723593
ACBA.0922.00468	ACBA.0922.00444	0.0446200366	2.90773022075391
ACBA.0922.00263	ACBA.0922.00444	0.0446581763	1.48421593930232
ACBA.0922.00212	ACBA.0922.00444	0.0446397781	3.2977398125748
ACBA.0922.00181	ACBA.0922.00444	0.0452916402	3.48823956525268
ACBA.0922.00437	ACBA.0922.00444	0.0438346464	1.03754008339727
ACBA.0922.00132	ACBA.0922.00444	0.0437681531	1.01338140443645
ACBA.0922.00390	ACBA.0922.00444	0.0430868604	1.46690196145634
ACBA.0922.00044	ACBA.0922.00444	0.0430355536	2.84740594426302
ACBA.0922.00345	ACBA.0922.00444	0.0439526852	3.56286489422052
ACBA.0922.00229	ACBA.0922.00444	0.0439656691	2.43361434406871
ACBA.0922.00321	ACBA.0922.00444	0.0446667455	0.298262939061891
ACBA.0922.00320	ACBA.0922.00444	0.0446668799	0.777700645202439
ACBA.0922.00265	ACBA.0922.00444	0.0446668799	2.09255877719743
ACBA.0922.00276	ACBA.0922.00444	0.0446668919	0.5991442997942
ACBA.0922.00367	ACBA.0922.00444	0.0446679343	3.28121045757141
ACBA.0922.00231	ACBA.0922.00444	0.0446719734	2.93289968544146
ACBA.0922.00142	ACBA.0922.00444	0.0446670299	1.47944737023651
ACBA.0922.00016	ACBA.0922.00444	0.0446670299	1.14657467234329
ACBA.0922.00340	ACBA.0922.00444	0.0432834235	0.514035211410819
ACBA.0922.00310	ACBA.0922.00444	0.0425148654	0.808300150383349
ACBA.0922.00022	ACBA.0922.00444	0.0424890586	3.27068964087469
ACBA.0922.00277	ACBA.0922.00444	0.0435392117	1.07845910575425
ACBA.0922.00164	ACBA.0922.00444	0.041994118	2.52347942889591
ACBA.0922.00073	ACBA.0922.00444	0.0435088417	0.180536764587131
ACBA.0922.00094	ACBA.0922.00444	0.0429180974	2.07960272077662
ACBA.0922.00267	ACBA.0922.00444	0.0431493296	0.550629497669361
ACBA.0922.00220	ACBA.0922.00444	0.0431621382	1.12997035392975
ACBA.0922.00346	ACBA.0922.00444	0.0417405664	2.53586305743732
ACBA.0922.00145	ACBA.0922.00444	0.0417470699	0.428759429333811
ACBA.0922.00149	ACBA.0922.00444	0.0406698104	3.39108335012112
ACBA.0922.00463	ACBA.0922.00444	0.0404913776	1.85893898790745
ACBA.0922.00449	ACBA.0922.00444	0.0404862303	2.95058548769251
ACBA.0922.00116	ACBA.0922.00444	0.0343267749	1.60836483216195
ACBA.0922.00399	ACBA.0922.00444	4.4839e-06	3.2212565636109
ACBA.0922.00433	ACBA.0922.00444	6.5353e-06	2.5900840532798
ACBA.0922.00444	ACBA.0922.00444	0	1.78564176620067
ACBA.0922.00215	ACBA.0922.00430	0.0503119446	0.2900453622456
ACBA.0922.00021	ACBA.0922.00430	0.0461911537	3.54295371506006
ACBA.0922.00233	ACBA.0922.00430	0.0444409825	2.97333920550549
ACBA.0922.00460	ACBA.0922.00430	0.0453987158	0.62152141889161
ACBA.0922.00409	ACBA.0922.00430	0.0454081709	3.03846318440507
ACBA.0922.00271	ACBA.0922.00430	0.0443270642	0.83546822151329
ACBA.0922.00217	ACBA.0922.00430	0.04393065	2.55441168432339
ACBA.0922.00445	ACBA.0922.00430	0.0437350708	2.9183322120488
ACBA.0922.00374	ACBA.0922.00430	0.043711044	3.23401290723928
ACBA.0922.00468	ACBA.0922.00430	0.0446179351	3.06050843075726
ACBA.0922.00263	ACBA.0922.00430	0.0446560748	1.33143772929897
ACBA.0922.00212	ACBA.0922.00430	0.0446376766	3.45051802257815
ACBA.0922.00181	ACBA.0922.00430	0.0452895387	3.64101777525603
ACBA.0922.00437	ACBA.0922.00430	0.0438325449	0.88476187339392
ACBA.0922.00132	ACBA.0922.00430	0.0437660516	0.8606031944331
ACBA.0922.00390	ACBA.0922.00430	0.0430847589	1.61968017145969
ACBA.0922.00044	ACBA.0922.00430	0.0430334521	3.00018415426637
ACBA.0922.00345	ACBA.0922.00430	0.0439505837	3.71564310422387
ACBA.0922.00229	ACBA.0922.00430	0.0439635676	2.58639255407206
ACBA.0922.00321	ACBA.0922.00430	0.044664644	0.14548472905854
ACBA.0922.00320	ACBA.0922.00430	0.0446647784	0.93047885520579
ACBA.0922.00265	ACBA.0922.00430	0.0446647784	2.24533698720078
ACBA.0922.00276	ACBA.0922.00430	0.0446647904	0.44636608979085
ACBA.0922.00367	ACBA.0922.00430	0.0446658328	3.43398866757476
ACBA.0922.00231	ACBA.0922.00430	0.0446698719	3.08567789544481
ACBA.0922.00142	ACBA.0922.00430	0.0446649284	1.63222558023986
ACBA.0922.00016	ACBA.0922.00430	0.0446649284	1.29935288234664
ACBA.0922.00340	ACBA.0922.00430	0.043281322	0.66681342141417
ACBA.0922.00310	ACBA.0922.00430	0.0425127639	0.9610783603867
ACBA.0922.00022	ACBA.0922.00430	0.0424869571	3.42346785087804
ACBA.0922.00277	ACBA.0922.00430	0.0435371102	0.9256808957509
ACBA.0922.00164	ACBA.0922.00430	0.0419920165	2.67625763889926
ACBA.0922.00073	ACBA.0922.00430	0.0435067402	0.0277585545837802
ACBA.0922.00094	ACBA.0922.00430	0.0429159959	2.23238093077997
ACBA.0922.00267	ACBA.0922.00430	0.0431472281	0.39785128766601
ACBA.0922.00220	ACBA.0922.00430	0.0431600367	0.9771921439264
ACBA.0922.00346	ACBA.0922.00430	0.0417384649	2.68864126744067
ACBA.0922.00145	ACBA.0922.00430	0.0417449684	0.27598121933046
ACBA.0922.00149	ACBA.0922.00430	0.0406677089	3.54386156012447
ACBA.0922.00463	ACBA.0922.00430	0.0404892761	2.0117171979108
ACBA.0922.00449	ACBA.0922.00430	0.0404841288	3.10336369769586
ACBA.0922.00116	ACBA.0922.00430	0.0343246734	1.7611430421653
ACBA.0922.00399	ACBA.0922.00430	2.3824e-06	3.37403477361425
ACBA.0922.00433	ACBA.0922.00430	4.4338e-06	2.43730584327645
ACBA.0922.00444	ACBA.0922.00430	2.1799e-06	1.93841997620402
ACBA.0922.00430	ACBA.0922.00430	0	3.35095123078522
ACBA.0922.00215	ACBA.0922.00154	0.0505798078	2.95801787199654
ACBA.0922.00021	ACBA.0922.00154	0.0464590169	0.87498120530912
ACBA.0922.00233	ACBA.0922.00154	0.0447088457	0.30536669575455
ACBA.0922.00460	ACBA.0922.00154	0.045666579	2.04645109085933
ACBA.0922.00409	ACBA.0922.00154	0.0456760341	0.37049067465413
ACBA.0922.00271	ACBA.0922.00154	0.0445949274	3.50344073126423
ACBA.0922.00217	ACBA.0922.00154	0.0441985132	0.11356082542755
ACBA.0922.00445	ACBA.0922.00154	0.044002934	0.25035970229786
ACBA.0922.00374	ACBA.0922.00154	0.0439789072	0.56604039748834
ACBA.0922.00468	ACBA.0922.00154	0.0448857983	0.39253592100632
ACBA.0922.00263	ACBA.0922.00154	0.044923938	3.99941023904991
ACBA.0922.00212	ACBA.0922.00154	0.0449055398	0.78254551282721
ACBA.0922.00181	ACBA.0922.00154	0.0455574019	0.97304526550509
ACBA.0922.00437	ACBA.0922.00154	0.0441004081	3.55273438314486
ACBA.0922.00132	ACBA.0922.00154	0.0440339148	3.52857570418404
ACBA.0922.00390	ACBA.0922.00154	0.0433526221	1.04829233829125
ACBA.0922.00044	ACBA.0922.00154	0.0433013153	0.33221164451543
ACBA.0922.00345	ACBA.0922.00154	0.0442184469	1.04767059447293
ACBA.0922.00229	ACBA.0922.00154	0.0442314308	0.0815799556788801
ACBA.0922.00321	ACBA.0922.00154	0.0449325072	2.81345723880948
ACBA.0922.00320	ACBA.0922.00154	0.0449326416	1.73749365454515
ACBA.0922.00265	ACBA.0922.00154	0.0449326416	0.42263552255016
ACBA.0922.00276	ACBA.0922.00154	0.0449326536	3.11433859954179
ACBA.0922.00367	ACBA.0922.00154	0.044933696	0.76601615782382
ACBA.0922.00231	ACBA.0922.00154	0.0449377351	0.41770538569387
ACBA.0922.00142	ACBA.0922.00154	0.0449327916	1.03574692951108
ACBA.0922.00016	ACBA.0922.00154	0.0449327916	1.3686196274043
ACBA.0922.00340	ACBA.0922.00154	0.0435491852	2.00115908833677
ACBA.0922.00310	ACBA.0922.00154	0.0427806271	1.70689414936424
ACBA.0922.00022	ACBA.0922.00154	0.0427548203	0.7554953411271
ACBA.0922.00277	ACBA.0922.00154	0.0438049734	3.59365340550184
ACBA.0922.00164	ACBA.0922.00154	0.0422598797	0.00828512914831991
ACBA.0922.00073	ACBA.0922.00154	0.0437746034	2.69573106433472
ACBA.0922.00094	ACBA.0922.00154	0.0431838591	0.43559157897097
ACBA.0922.00267	ACBA.0922.00154	0.0434150913	3.06582379741695
ACBA.0922.00220	ACBA.0922.00154	0.0434278999	3.64516465367734
ACBA.0922.00346	ACBA.0922.00154	0.0420063281	0.0206687576897302
ACBA.0922.00145	ACBA.0922.00154	0.0420128316	2.9439537290814
ACBA.0922.00149	ACBA.0922.00154	0.0409355721	0.87588905037353
ACBA.0922.00463	ACBA.0922.00154	0.0407571393	0.65625531184014
ACBA.0922.00449	ACBA.0922.00154	0.040751992	0.43539118794492
ACBA.0922.00116	ACBA.0922.00154	0.0345925366	0.90682946758564
ACBA.0922.00399	ACBA.0922.00154	0.0018320584	0.70606226386331
ACBA.0922.00433	ACBA.0922.00154	0.0018383962	5.10527835302739
ACBA.0922.00444	ACBA.0922.00154	0.0018363333	0.72955253354692
ACBA.0922.00430	ACBA.0922.00154	0.0018342318	0.68297872103428
ACBA.0922.00154	ACBA.0922.00154	0	0.87746984974513
ACBA.0922.00215	ACBA.0922.00146	0.0505832887	0.22367888260475
ACBA.0922.00021	ACBA.0922.00146	0.0464624978	3.60932019470091
ACBA.0922.00233	ACBA.0922.00146	0.0447123266	3.03970568514634
ACBA.0922.00460	ACBA.0922.00146	0.0456700599	0.68788789853246
ACBA.0922.00409	ACBA.0922.00146	0.045679515	3.10482966404592
ACBA.0922.00271	ACBA.0922.00146	0.0445984083	0.76910174187244
ACBA.0922.00217	ACBA.0922.00146	0.0442019941	2.62077816396424
ACBA.0922.00445	ACBA.0922.00146	0.0440064149	2.98469869168965
ACBA.0922.00374	ACBA.0922.00146	0.0439823881	3.30037938688013
ACBA.0922.00468	ACBA.0922.00146	0.0448892792	3.12687491039811
ACBA.0922.00263	ACBA.0922.00146	0.0449274189	1.26507124965812
ACBA.0922.00212	ACBA.0922.00146	0.0449090207	3.516884502219
ACBA.0922.00181	ACBA.0922.00146	0.0455608828	3.70738425489688
ACBA.0922.00437	ACBA.0922.00146	0.044103889	0.81839539375307
ACBA.0922.00132	ACBA.0922.00146	0.0440373957	0.79423671479225
ACBA.0922.00390	ACBA.0922.00146	0.043356103	1.68604665110054
ACBA.0922.00044	ACBA.0922.00146	0.0433047962	3.06655063390722
ACBA.0922.00345	ACBA.0922.00146	0.0442219278	3.78200958386472
ACBA.0922.00229	ACBA.0922.00146	0.0442349117	2.65275903371291
ACBA.0922.00321	ACBA.0922.00146	0.0449359881	0.0791182494176903
ACBA.0922.00320	ACBA.0922.00146	0.0449361225	0.99684533484664
ACBA.0922.00265	ACBA.0922.00146	0.0449361225	2.31170346684163
ACBA.0922.00276	ACBA.0922.00146	0.0449361345	0.37999961015
ACBA.0922.00367	ACBA.0922.00146	0.0449371769	3.50035514721561
ACBA.0922.00231	ACBA.0922.00146	0.044941216	3.15204437508566
ACBA.0922.00142	ACBA.0922.00146	0.0449362725	1.69859205988071
ACBA.0922.00016	ACBA.0922.00146	0.0449362725	1.36571936198749
ACBA.0922.00340	ACBA.0922.00146	0.0435526661	0.73317990105502
ACBA.0922.00310	ACBA.0922.00146	0.042784108	1.02744484002755
ACBA.0922.00022	ACBA.0922.00146	0.0427583012	3.48983433051889
ACBA.0922.00277	ACBA.0922.00146	0.0438084543	0.85931441611005
ACBA.0922.00164	ACBA.0922.00146	0.0422633606	2.74262411854011
ACBA.0922.00073	ACBA.0922.00146	0.0437780843	0.0386079250570699
ACBA.0922.00094	ACBA.0922.00146	0.04318734	2.29874741042082
ACBA.0922.00267	ACBA.0922.00146	0.0434185722	0.33148480802516
ACBA.0922.00220	ACBA.0922.00146	0.0434313808	0.91082566428555
ACBA.0922.00346	ACBA.0922.00146	0.042009809	2.75500774708152
ACBA.0922.00145	ACBA.0922.00146	0.0420163125	0.20961473968961
ACBA.0922.00149	ACBA.0922.00146	0.040939053	3.61022803976532
ACBA.0922.00463	ACBA.0922.00146	0.0407606202	2.07808367755165
ACBA.0922.00449	ACBA.0922.00146	0.0407554729	3.16973017733671
ACBA.0922.00116	ACBA.0922.00146	0.0345960175	1.82750952180615
ACBA.0922.00399	ACBA.0922.00146	0.0018355393	3.4404012532551
ACBA.0922.00433	ACBA.0922.00146	0.0018418771	2.3709393636356
ACBA.0922.00444	ACBA.0922.00146	0.0018398142	2.00478645584487
ACBA.0922.00430	ACBA.0922.00146	0.0018377127	3.41731771042607
ACBA.0922.00154	ACBA.0922.00146	0.0001876991	3.61180883913692
ACBA.0922.00146	ACBA.0922.00146	0	0.25296855873679
ACBA.0922.00215	ACBA.0922.00476	0.0502752923	3.91839229301261
ACBA.0922.00021	ACBA.0922.00476	0.0461545014	0.0853932157069499
ACBA.0922.00233	ACBA.0922.00476	0.0444043302	0.65500772526152
ACBA.0922.00460	ACBA.0922.00476	0.0453620635	3.0068255118754
ACBA.0922.00409	ACBA.0922.00476	0.0453715186	0.58988374636194
ACBA.0922.00271	ACBA.0922.00476	0.0442904119	4.4638151522803
ACBA.0922.00217	ACBA.0922.00476	0.0438939977	1.07393524644362
ACBA.0922.00445	ACBA.0922.00476	0.0436984185	0.71001471871821
ACBA.0922.00374	ACBA.0922.00476	0.0436743917	0.39433402352773
ACBA.0922.00468	ACBA.0922.00476	0.0445812828	0.56783850000975
ACBA.0922.00263	ACBA.0922.00476	0.0446194225	4.95978466006598
ACBA.0922.00212	ACBA.0922.00476	0.0446010243	0.17782890818886
ACBA.0922.00181	ACBA.0922.00476	0.0452528864	0.01267084448902
ACBA.0922.00437	ACBA.0922.00476	0.0437958926	4.51310880416093
ACBA.0922.00132	ACBA.0922.00476	0.0437293993	4.48895012520011
ACBA.0922.00390	ACBA.0922.00476	0.0430481066	2.00866675930732
ACBA.0922.00044	ACBA.0922.00476	0.0429967998	0.62816277650064
ACBA.0922.00345	ACBA.0922.00476	0.0439139314	0.0872961734568602
ACBA.0922.00229	ACBA.0922.00476	0.0439269153	1.04195437669495
ACBA.0922.00321	ACBA.0922.00476	0.0446279917	3.77383165982555
ACBA.0922.00320	ACBA.0922.00476	0.0446281261	2.69786807556122
ACBA.0922.00265	ACBA.0922.00476	0.0446281261	1.38300994356623
ACBA.0922.00276	ACBA.0922.00476	0.0446281381	4.07471302055786
ACBA.0922.00367	ACBA.0922.00476	0.0446291805	0.19435826319225
ACBA.0922.00231	ACBA.0922.00476	0.0446332196	0.5426690353222
ACBA.0922.00142	ACBA.0922.00476	0.0446282761	1.99612135052715
ACBA.0922.00016	ACBA.0922.00476	0.0446282761	2.32899404842037
ACBA.0922.00340	ACBA.0922.00476	0.0432446697	2.96153350935284
ACBA.0922.00310	ACBA.0922.00476	0.0424761116	2.66726857038031
ACBA.0922.00022	ACBA.0922.00476	0.0424503048	0.20487907988897
ACBA.0922.00277	ACBA.0922.00476	0.0435004579	4.55402782651791
ACBA.0922.00164	ACBA.0922.00476	0.0419553642	0.95208929186775
ACBA.0922.00073	ACBA.0922.00476	0.0434700879	3.65610548535079
ACBA.0922.00094	ACBA.0922.00476	0.0428793436	1.39596599998704
ACBA.0922.00267	ACBA.0922.00476	0.0431105758	4.02619821843302
ACBA.0922.00220	ACBA.0922.00476	0.0431233844	4.60553907469341
ACBA.0922.00346	ACBA.0922.00476	0.0417018126	0.93970566332634
ACBA.0922.00145	ACBA.0922.00476	0.0417083161	3.90432815009747
ACBA.0922.00149	ACBA.0922.00476	0.0406310566	0.0844853706425397
ACBA.0922.00463	ACBA.0922.00476	0.0404526238	1.61662973285621
ACBA.0922.00449	ACBA.0922.00476	0.0404474765	0.52498323307115
ACBA.0922.00116	ACBA.0922.00476	0.0342880211	1.86720388860171
ACBA.0922.00399	ACBA.0922.00476	0.0015275429	0.25431215715276
ACBA.0922.00433	ACBA.0922.00476	0.0015338807	6.06565277404346
ACBA.0922.00444	ACBA.0922.00476	0.0015318178	1.68992695456299
ACBA.0922.00430	ACBA.0922.00476	0.0015297163	0.27739569998179
ACBA.0922.00154	ACBA.0922.00476	0.0011388807	0.08290457127094
ACBA.0922.00146	ACBA.0922.00476	0.0011423616	3.44174485167107
ACBA.0922.00476	ACBA.0922.00476	0	0.42067274459306
ACBA.0922.00215	ACBA.0922.00238	0.0502096651	0.0865814357724606
ACBA.0922.00021	ACBA.0922.00238	0.0460888742	3.91958051307812
ACBA.0922.00233	ACBA.0922.00238	0.044338703	3.34996600352355
ACBA.0922.00460	ACBA.0922.00238	0.0452964363	0.99814821690967
ACBA.0922.00409	ACBA.0922.00238	0.0453058914	3.41508998242313
ACBA.0922.00271	ACBA.0922.00238	0.0442247847	0.45884142349523
ACBA.0922.00217	ACBA.0922.00238	0.0438283705	2.93103848234145
ACBA.0922.00445	ACBA.0922.00238	0.0436327913	3.29495901006686
ACBA.0922.00374	ACBA.0922.00238	0.0436087645	3.61063970525734
ACBA.0922.00468	ACBA.0922.00238	0.0445156556	3.43713522877532
ACBA.0922.00263	ACBA.0922.00238	0.0445537953	0.954810931280909
ACBA.0922.00212	ACBA.0922.00238	0.0445353971	3.82714482059621
ACBA.0922.00181	ACBA.0922.00238	0.0451872592	4.01764457327409
ACBA.0922.00437	ACBA.0922.00238	0.0437302654	0.50813507537586
ACBA.0922.00132	ACBA.0922.00238	0.0436637721	0.48397639641504
ACBA.0922.00390	ACBA.0922.00238	0.0429824794	1.99630696947775
ACBA.0922.00044	ACBA.0922.00238	0.0429311726	3.37681095228443
ACBA.0922.00345	ACBA.0922.00238	0.0438483042	4.09226990224193
ACBA.0922.00229	ACBA.0922.00238	0.0438612881	2.96301935209012
ACBA.0922.00321	ACBA.0922.00238	0.0445623645	0.23114206895952
ACBA.0922.00320	ACBA.0922.00238	0.0445624989	1.30710565322385
ACBA.0922.00265	ACBA.0922.00238	0.0445624989	2.62196378521884
ACBA.0922.00276	ACBA.0922.00238	0.0445625109	0.0697392917727893
ACBA.0922.00367	ACBA.0922.00238	0.0445635533	3.81061546559282
ACBA.0922.00231	ACBA.0922.00238	0.0445675924	3.46230469346287
ACBA.0922.00142	ACBA.0922.00238	0.0445626489	2.00885237825792
ACBA.0922.00016	ACBA.0922.00238	0.0445626489	1.6759796803647
ACBA.0922.00340	ACBA.0922.00238	0.0431790425	1.04344021943223
ACBA.0922.00310	ACBA.0922.00238	0.0424104844	1.33770515840476
ACBA.0922.00022	ACBA.0922.00238	0.0423846776	3.8000946488961
ACBA.0922.00277	ACBA.0922.00238	0.0434348307	0.54905409773284
ACBA.0922.00164	ACBA.0922.00238	0.041889737	3.05288443691732
ACBA.0922.00073	ACBA.0922.00238	0.0434044607	0.34886824343428
ACBA.0922.00094	ACBA.0922.00238	0.0428137164	2.60900772879803
ACBA.0922.00267	ACBA.0922.00238	0.0430449486	0.0212244896479499
ACBA.0922.00220	ACBA.0922.00238	0.0430577572	0.60056534590834
ACBA.0922.00346	ACBA.0922.00238	0.0416361854	3.06526806545873
ACBA.0922.00145	ACBA.0922.00238	0.0416426889	0.1006455786876
ACBA.0922.00149	ACBA.0922.00238	0.0405654294	3.92048835814253
ACBA.0922.00463	ACBA.0922.00238	0.0403869966	2.38834399592886
ACBA.0922.00449	ACBA.0922.00238	0.0403818493	3.47999049571392
ACBA.0922.00116	ACBA.0922.00238	0.0342223939	2.13776984018336
ACBA.0922.00399	ACBA.0922.00238	0.0014619157	3.75066157163231
ACBA.0922.00433	ACBA.0922.00238	0.0014682535	2.06067904525839
ACBA.0922.00444	ACBA.0922.00238	0.0014661906	2.31504677422208
ACBA.0922.00430	ACBA.0922.00238	0.0014640891	3.72757802880328
ACBA.0922.00154	ACBA.0922.00238	0.0010732535	3.92206915751413
ACBA.0922.00146	ACBA.0922.00238	0.0010767344	0.563228877114001
ACBA.0922.00476	ACBA.0922.00238	0.0002769942	3.58430098419201
ACBA.0922.00238	ACBA.0922.00238	0	0.0707825513834406
ACBA.0922.00215	ACBA.0922.00124	0.050222996	3.94089972197125
ACBA.0922.00021	ACBA.0922.00124	0.0461022051	0.10790064466559
ACBA.0922.00233	ACBA.0922.00124	0.0443520339	0.67751515422016
ACBA.0922.00460	ACBA.0922.00124	0.0453097672	3.02933294083404
ACBA.0922.00409	ACBA.0922.00124	0.0453192223	0.61239117532058
ACBA.0922.00271	ACBA.0922.00124	0.0442381156	4.48632258123894
ACBA.0922.00217	ACBA.0922.00124	0.0438417014	1.09644267540226
ACBA.0922.00445	ACBA.0922.00124	0.0436461222	0.73252214767685
ACBA.0922.00374	ACBA.0922.00124	0.0436220954	0.41684145248637
ACBA.0922.00468	ACBA.0922.00124	0.0445289865	0.59034592896839
ACBA.0922.00263	ACBA.0922.00124	0.0445671262	4.98229208902462
ACBA.0922.00212	ACBA.0922.00124	0.044548728	0.2003363371475
ACBA.0922.00181	ACBA.0922.00124	0.0452005901	0.00983658446962021
ACBA.0922.00437	ACBA.0922.00124	0.0437435963	4.53561623311957
ACBA.0922.00132	ACBA.0922.00124	0.043677103	4.51145755415875
ACBA.0922.00390	ACBA.0922.00124	0.0429958103	2.03117418826596
ACBA.0922.00044	ACBA.0922.00124	0.0429445035	0.65067020545928
ACBA.0922.00345	ACBA.0922.00124	0.0438616351	0.06478874449822
ACBA.0922.00229	ACBA.0922.00124	0.043874619	1.06446180565359
ACBA.0922.00321	ACBA.0922.00124	0.0445756954	3.79633908878419
ACBA.0922.00320	ACBA.0922.00124	0.0445758298	2.72037550451986
ACBA.0922.00265	ACBA.0922.00124	0.0445758298	1.40551737252487
ACBA.0922.00276	ACBA.0922.00124	0.0445758418	4.0972204495165
ACBA.0922.00367	ACBA.0922.00124	0.0445768842	0.21686569215089
ACBA.0922.00231	ACBA.0922.00124	0.0445809233	0.56517646428084
ACBA.0922.00142	ACBA.0922.00124	0.0445759798	2.01862877948579
ACBA.0922.00016	ACBA.0922.00124	0.0445759798	2.35150147737901
ACBA.0922.00340	ACBA.0922.00124	0.0431923734	2.98404093831148
ACBA.0922.00310	ACBA.0922.00124	0.0424238153	2.68977599933895
ACBA.0922.00022	ACBA.0922.00124	0.0423980085	0.22738650884761
ACBA.0922.00277	ACBA.0922.00124	0.0434481616	4.57653525547655
ACBA.0922.00164	ACBA.0922.00124	0.0419030679	0.97459672082639
ACBA.0922.00073	ACBA.0922.00124	0.0434177916	3.67861291430943
ACBA.0922.00094	ACBA.0922.00124	0.0428270473	1.41847342894568
ACBA.0922.00267	ACBA.0922.00124	0.0430582795	4.04870564739166
ACBA.0922.00220	ACBA.0922.00124	0.0430710881	4.62804650365205
ACBA.0922.00346	ACBA.0922.00124	0.0416495163	0.96221309228498
ACBA.0922.00145	ACBA.0922.00124	0.0416560198	3.92683557905611
ACBA.0922.00149	ACBA.0922.00124	0.0405787603	0.10699279960118
ACBA.0922.00463	ACBA.0922.00124	0.0404003275	1.63913716181485
ACBA.0922.00449	ACBA.0922.00124	0.0403951802	0.54749066202979
ACBA.0922.00116	ACBA.0922.00124	0.0342357248	1.88971131756035
ACBA.0922.00399	ACBA.0922.00124	0.0014752466	0.2768195861114
ACBA.0922.00433	ACBA.0922.00124	0.0014815844	6.0881602030021
ACBA.0922.00444	ACBA.0922.00124	0.0014795215	1.71243438352163
ACBA.0922.00430	ACBA.0922.00124	0.00147742	0.29990312894043
ACBA.0922.00154	ACBA.0922.00124	0.0010865844	0.10541200022958
ACBA.0922.00146	ACBA.0922.00124	0.0010900653	3.46425228062971
ACBA.0922.00476	ACBA.0922.00124	0.0002903251	0.4431801735517
ACBA.0922.00238	ACBA.0922.00124	0.0001027725	3.95669860636027
ACBA.0922.00124	ACBA.0922.00124	0	0.32508120007408
ACBA.0922.00215	ACBA.0922.00286	0.0539882348	0.0171804085316101
ACBA.0922.00021	ACBA.0922.00286	0.0498674439	3.85017948583727
ACBA.0922.00233	ACBA.0922.00286	0.0481172727	3.2805649762827
ACBA.0922.00460	ACBA.0922.00286	0.049075006	0.92874718966882
ACBA.0922.00409	ACBA.0922.00286	0.0490844611	3.34568895518228
ACBA.0922.00271	ACBA.0922.00286	0.0480033544	0.52824245073608
ACBA.0922.00217	ACBA.0922.00286	0.0476069402	2.8616374551006
ACBA.0922.00445	ACBA.0922.00286	0.047411361	3.22555798282601
ACBA.0922.00374	ACBA.0922.00286	0.0473873342	3.54123867801649
ACBA.0922.00468	ACBA.0922.00286	0.0482942253	3.36773420153447
ACBA.0922.00263	ACBA.0922.00286	0.048332365	1.02421195852176
ACBA.0922.00212	ACBA.0922.00286	0.0483139668	3.75774379335536
ACBA.0922.00181	ACBA.0922.00286	0.0489658289	3.94824354603324
ACBA.0922.00437	ACBA.0922.00286	0.0475088351	0.57753610261671
ACBA.0922.00132	ACBA.0922.00286	0.0474423418	0.55337742365589
ACBA.0922.00390	ACBA.0922.00286	0.0467610491	1.9269059422369
ACBA.0922.00044	ACBA.0922.00286	0.0467097423	3.30740992504358
ACBA.0922.00345	ACBA.0922.00286	0.0476268739	4.02286887500108
ACBA.0922.00229	ACBA.0922.00286	0.0476398578	2.89361832484927
ACBA.0922.00321	ACBA.0922.00286	0.0483409342	0.16174104171867
ACBA.0922.00320	ACBA.0922.00286	0.0483410686	1.237704625983
ACBA.0922.00265	ACBA.0922.00286	0.0483410686	2.55256275797799
ACBA.0922.00276	ACBA.0922.00286	0.0483410806	0.13914031901364
ACBA.0922.00367	ACBA.0922.00286	0.048342123	3.74121443835197
ACBA.0922.00231	ACBA.0922.00286	0.0483461621	3.39290366622202
ACBA.0922.00142	ACBA.0922.00286	0.0483412186	1.93945135101707
ACBA.0922.00016	ACBA.0922.00286	0.0483412186	1.60657865312385
ACBA.0922.00340	ACBA.0922.00286	0.0484769442	0.97403919219138
ACBA.0922.00310	ACBA.0922.00286	0.0477083861	1.26830413116391
ACBA.0922.00022	ACBA.0922.00286	0.0476825793	3.73069362165525
ACBA.0922.00277	ACBA.0922.00286	0.0487327324	0.61845512497369
ACBA.0922.00164	ACBA.0922.00286	0.0471876387	2.98348340967647
ACBA.0922.00073	ACBA.0922.00286	0.0487023624	0.27946721619343
ACBA.0922.00094	ACBA.0922.00286	0.0481116181	2.53960670155718
ACBA.0922.00267	ACBA.0922.00286	0.0483428503	0.0906255168888004
ACBA.0922.00220	ACBA.0922.00286	0.0483556589	0.66996637314919
ACBA.0922.00346	ACBA.0922.00286	0.0489433777	2.99586703821788
ACBA.0922.00145	ACBA.0922.00286	0.0489498812	0.0312445514467496
ACBA.0922.00149	ACBA.0922.00286	0.0478726217	3.85108733090168
ACBA.0922.00463	ACBA.0922.00286	0.0476941889	2.31894296868801
ACBA.0922.00449	ACBA.0922.00286	0.0476890416	3.41058946847307
ACBA.0922.00116	ACBA.0922.00286	0.0476458538	2.06836881294251
ACBA.0922.00399	ACBA.0922.00286	0.046108242	3.68126054439146
ACBA.0922.00433	ACBA.0922.00286	0.0461145798	2.13008007249924
ACBA.0922.00444	ACBA.0922.00286	0.0461125169	2.24564574698123
ACBA.0922.00430	ACBA.0922.00286	0.0461104154	3.65817700156243
ACBA.0922.00154	ACBA.0922.00286	0.0463782786	3.85266813027328
ACBA.0922.00146	ACBA.0922.00286	0.0463817595	0.49382784987315
ACBA.0922.00476	ACBA.0922.00286	0.0460737631	3.51489995695116
ACBA.0922.00238	ACBA.0922.00286	0.0460081359	0.00138152414259007
ACBA.0922.00124	ACBA.0922.00286	0.0460214668	3.63299893042878
ACBA.0922.00286	ACBA.0922.00286	0	2.99501410181197
ACBA.0922.00215	ACBA.0922.00029	0.0531674465	1.2511237226323
ACBA.0922.00021	ACBA.0922.00029	0.0490466556	2.58187535467336
ACBA.0922.00233	ACBA.0922.00029	0.0472964844	2.01226084511879
ACBA.0922.00460	ACBA.0922.00029	0.0482542177	0.33955694149509
ACBA.0922.00409	ACBA.0922.00029	0.0482636728	2.07738482401837
ACBA.0922.00271	ACBA.0922.00029	0.0471825661	1.79654658189999
ACBA.0922.00217	ACBA.0922.00029	0.0467861519	1.59333332393669
ACBA.0922.00445	ACBA.0922.00029	0.0465905727	1.9572538516621
ACBA.0922.00374	ACBA.0922.00029	0.0465665459	2.27293454685258
ACBA.0922.00468	ACBA.0922.00029	0.047473437	2.09943007037056
ACBA.0922.00263	ACBA.0922.00029	0.0475115767	2.29251608968567
ACBA.0922.00212	ACBA.0922.00029	0.0474931785	2.48943966219145
ACBA.0922.00181	ACBA.0922.00029	0.0481450406	2.67993941486933
ACBA.0922.00437	ACBA.0922.00029	0.0466880468	1.84584023378062
ACBA.0922.00132	ACBA.0922.00029	0.0466215535	1.8216815548198
ACBA.0922.00390	ACBA.0922.00029	0.0459402608	0.65860181107299
ACBA.0922.00044	ACBA.0922.00029	0.045888954	2.03910579387967
ACBA.0922.00345	ACBA.0922.00029	0.0468060856	2.75456474383717
ACBA.0922.00229	ACBA.0922.00029	0.0468190695	1.62531419368536
ACBA.0922.00321	ACBA.0922.00029	0.0475201459	1.10656308944524
ACBA.0922.00320	ACBA.0922.00029	0.0475202803	0.03059950518091
ACBA.0922.00265	ACBA.0922.00029	0.0475202803	1.28425862681408
ACBA.0922.00276	ACBA.0922.00029	0.0475202923	1.40744445017755
ACBA.0922.00367	ACBA.0922.00029	0.0475213347	2.47291030718806
ACBA.0922.00231	ACBA.0922.00029	0.0475253738	2.12459953505811
ACBA.0922.00142	ACBA.0922.00029	0.0475204303	0.67114721985316
ACBA.0922.00016	ACBA.0922.00029	0.0475204303	0.33827452195994
ACBA.0922.00340	ACBA.0922.00029	0.0476561559	0.29426493897253
ACBA.0922.00310	ACBA.0922.00029	0.0468875978	0
ACBA.0922.00022	ACBA.0922.00029	0.046861791	2.46238949049134
ACBA.0922.00277	ACBA.0922.00029	0.0479119441	1.8867592561376
ACBA.0922.00164	ACBA.0922.00029	0.0463668504	1.71517927851256
ACBA.0922.00073	ACBA.0922.00029	0.0478815741	0.98883691497048
ACBA.0922.00094	ACBA.0922.00029	0.0472908298	1.27130257039327
ACBA.0922.00267	ACBA.0922.00029	0.047522062	1.35892964805271
ACBA.0922.00220	ACBA.0922.00029	0.0475348706	1.9382705043131
ACBA.0922.00346	ACBA.0922.00029	0.0481225894	1.72756290705397
ACBA.0922.00145	ACBA.0922.00029	0.0481290929	1.23705957971716
ACBA.0922.00149	ACBA.0922.00029	0.0470518334	2.58278319973777
ACBA.0922.00463	ACBA.0922.00029	0.0468734006	1.0506388375241
ACBA.0922.00449	ACBA.0922.00029	0.0468682533	2.14228533730916
ACBA.0922.00116	ACBA.0922.00029	0.0468250655	0.8000646817786
ACBA.0922.00399	ACBA.0922.00029	0.0452874537	2.41295641322755
ACBA.0922.00433	ACBA.0922.00029	0.0452937915	3.39838420366315
ACBA.0922.00444	ACBA.0922.00029	0.0452917286	0.97734161581732
ACBA.0922.00430	ACBA.0922.00029	0.0452896271	2.38987287039852
ACBA.0922.00154	ACBA.0922.00029	0.0455574903	2.58436399910937
ACBA.0922.00146	ACBA.0922.00029	0.0455609712	0.77447628129076
ACBA.0922.00476	ACBA.0922.00029	0.0452529748	2.24659582578725
ACBA.0922.00238	ACBA.0922.00029	0.0451873476	1.26692260702132
ACBA.0922.00124	ACBA.0922.00029	0.0452006785	2.36469479926487
ACBA.0922.00286	ACBA.0922.00029	0.0400842271	1.72670997064806
ACBA.0922.00029	ACBA.0922.00029	0	0.79173743409132
ACBA.0922.00215	ACBA.0922.00311	0.0517328803	0.15712732822644
ACBA.0922.00021	ACBA.0922.00311	0.0476120894	3.9901264055321
ACBA.0922.00233	ACBA.0922.00311	0.0458619182	3.42051189597753
ACBA.0922.00460	ACBA.0922.00311	0.0468196515	1.06869410936365
ACBA.0922.00409	ACBA.0922.00311	0.0468291066	3.48563587487711
ACBA.0922.00271	ACBA.0922.00311	0.0457479999	0.38829553104125
ACBA.0922.00217	ACBA.0922.00311	0.0453515857	3.00158437479543
ACBA.0922.00445	ACBA.0922.00311	0.0451560065	3.36550490252084
ACBA.0922.00374	ACBA.0922.00311	0.0451319797	3.68118559771132
ACBA.0922.00468	ACBA.0922.00311	0.0460388708	3.5076811212293
ACBA.0922.00263	ACBA.0922.00311	0.0460770105	0.88426503882693
ACBA.0922.00212	ACBA.0922.00311	0.0460586123	3.89769071305019
ACBA.0922.00181	ACBA.0922.00311	0.0467104744	4.08819046572807
ACBA.0922.00437	ACBA.0922.00311	0.0452534806	0.43758918292188
ACBA.0922.00132	ACBA.0922.00311	0.0451869873	0.41343050396106
ACBA.0922.00390	ACBA.0922.00311	0.0445056946	2.06685286193173
ACBA.0922.00044	ACBA.0922.00311	0.0444543878	3.44735684473841
ACBA.0922.00345	ACBA.0922.00311	0.0453715194	4.16281579469591
ACBA.0922.00229	ACBA.0922.00311	0.0453845033	3.0335652445441
ACBA.0922.00321	ACBA.0922.00311	0.0460855797	0.301687961413499
ACBA.0922.00320	ACBA.0922.00311	0.0460857141	1.37765154567783
ACBA.0922.00265	ACBA.0922.00311	0.0460857141	2.69250967767282
ACBA.0922.00276	ACBA.0922.00311	0.0460857261	0.000806600681189984
ACBA.0922.00367	ACBA.0922.00311	0.0460867685	3.8811613580468
ACBA.0922.00231	ACBA.0922.00311	0.0460908076	3.53285058591685
ACBA.0922.00142	ACBA.0922.00311	0.0460858641	2.0793982707119
ACBA.0922.00016	ACBA.0922.00311	0.0460858641	1.74652557281868
ACBA.0922.00340	ACBA.0922.00311	0.0462215897	1.11398611188621
ACBA.0922.00310	ACBA.0922.00311	0.0454530316	1.40825105085874
ACBA.0922.00022	ACBA.0922.00311	0.0454272248	3.87064054135008
ACBA.0922.00277	ACBA.0922.00311	0.0464773779	0.47850820527886
ACBA.0922.00164	ACBA.0922.00311	0.0449322842	3.1234303293713
ACBA.0922.00073	ACBA.0922.00311	0.0464470079	0.419414135888259
ACBA.0922.00094	ACBA.0922.00311	0.0458562636	2.67955362125201
ACBA.0922.00267	ACBA.0922.00311	0.0460874958	0.0493214028060294
ACBA.0922.00220	ACBA.0922.00311	0.0461003044	0.530019453454361
ACBA.0922.00346	ACBA.0922.00311	0.0466880232	3.13581395791271
ACBA.0922.00145	ACBA.0922.00311	0.0466945267	0.171191471141579
ACBA.0922.00149	ACBA.0922.00311	0.0456172672	3.99103425059651
ACBA.0922.00463	ACBA.0922.00311	0.0454388344	2.45888988838284
ACBA.0922.00449	ACBA.0922.00311	0.0454336871	3.5505363881679
ACBA.0922.00116	ACBA.0922.00311	0.0453904993	2.20831573263734
ACBA.0922.00399	ACBA.0922.00311	0.0438528875	3.82120746408629
ACBA.0922.00433	ACBA.0922.00311	0.0438592253	1.99013315280441
ACBA.0922.00444	ACBA.0922.00311	0.0438571624	2.38559266667606
ACBA.0922.00430	ACBA.0922.00311	0.0438550609	3.79812392125726
ACBA.0922.00154	ACBA.0922.00311	0.0441229241	3.99261504996811
ACBA.0922.00146	ACBA.0922.00311	0.044126405	0.63377476956798
ACBA.0922.00476	ACBA.0922.00311	0.0438184086	3.65484687664599
ACBA.0922.00238	ACBA.0922.00311	0.0437527814	0.14132844383742
ACBA.0922.00124	ACBA.0922.00311	0.0437661123	3.77294585012361
ACBA.0922.00286	ACBA.0922.00311	0.0386496609	3.1349610215068
ACBA.0922.00029	ACBA.0922.00311	0.0313508426	2.19998848495006
ACBA.0922.00311	ACBA.0922.00311	0	3.69284234854478
ACBA.0922.00215	ACBA.0922.00087	0.0516891664	0.54737405508981
ACBA.0922.00021	ACBA.0922.00087	0.0475683755	3.28562502221585
ACBA.0922.00233	ACBA.0922.00087	0.0458182043	2.71601051266128
ACBA.0922.00460	ACBA.0922.00087	0.0467759376	0.3641927260474
ACBA.0922.00409	ACBA.0922.00087	0.0467853927	2.78113449156086
ACBA.0922.00271	ACBA.0922.00087	0.045704286	1.0927969143575
ACBA.0922.00217	ACBA.0922.00087	0.0453078718	2.29708299147918
ACBA.0922.00445	ACBA.0922.00087	0.0451122926	2.66100351920459
ACBA.0922.00374	ACBA.0922.00087	0.0450882658	2.97668421439507
ACBA.0922.00468	ACBA.0922.00087	0.0459951569	2.80317973791305
ACBA.0922.00263	ACBA.0922.00087	0.0460332966	1.58876642214318
ACBA.0922.00212	ACBA.0922.00087	0.0460148984	3.19318932973394
ACBA.0922.00181	ACBA.0922.00087	0.0466667605	3.38368908241182
ACBA.0922.00437	ACBA.0922.00087	0.0452097667	1.14209056623813
ACBA.0922.00132	ACBA.0922.00087	0.0451432734	1.11793188727731
ACBA.0922.00390	ACBA.0922.00087	0.0444619807	1.36235147861548
ACBA.0922.00044	ACBA.0922.00087	0.0444106739	2.74285546142216
ACBA.0922.00345	ACBA.0922.00087	0.0453278055	3.45831441137966
ACBA.0922.00229	ACBA.0922.00087	0.0453407894	2.32906386122785
ACBA.0922.00321	ACBA.0922.00087	0.0460418658	0.40281342190275
ACBA.0922.00320	ACBA.0922.00087	0.0460420002	0.67315016236158
ACBA.0922.00265	ACBA.0922.00087	0.0460420002	1.98800829435657
ACBA.0922.00276	ACBA.0922.00087	0.0460420122	0.703694782635059
ACBA.0922.00367	ACBA.0922.00087	0.0460430546	3.17665997473055
ACBA.0922.00231	ACBA.0922.00087	0.0460470937	2.8283492026006
ACBA.0922.00142	ACBA.0922.00087	0.0460421502	1.37489688739565
ACBA.0922.00016	ACBA.0922.00087	0.0460421502	1.04202418950243
ACBA.0922.00340	ACBA.0922.00087	0.0461778758	0.40948472856996
ACBA.0922.00310	ACBA.0922.00087	0.0454093177	0.70374966754249
ACBA.0922.00022	ACBA.0922.00087	0.0453835109	3.16613915803383
ACBA.0922.00277	ACBA.0922.00087	0.046433664	1.18300958859511
ACBA.0922.00164	ACBA.0922.00087	0.0448885703	2.41892894605505
ACBA.0922.00073	ACBA.0922.00087	0.046403294	0.28508724742799
ACBA.0922.00094	ACBA.0922.00087	0.0458125497	1.97505223793576
ACBA.0922.00267	ACBA.0922.00087	0.0460437819	0.65517998051022
ACBA.0922.00220	ACBA.0922.00087	0.0460565905	1.23452083677061
ACBA.0922.00346	ACBA.0922.00087	0.0466443093	2.43131257459646
ACBA.0922.00145	ACBA.0922.00087	0.0466508128	0.53330991217467
ACBA.0922.00149	ACBA.0922.00087	0.0455735533	3.28653286728026
ACBA.0922.00463	ACBA.0922.00087	0.0453951205	1.75438850506659
ACBA.0922.00449	ACBA.0922.00087	0.0453899732	2.84603500485165
ACBA.0922.00116	ACBA.0922.00087	0.0453467854	1.50381434932109
ACBA.0922.00399	ACBA.0922.00087	0.0438091736	3.11670608077004
ACBA.0922.00433	ACBA.0922.00087	0.0438155114	2.69463453612066
ACBA.0922.00444	ACBA.0922.00087	0.0438134485	1.68109128335981
ACBA.0922.00430	ACBA.0922.00087	0.043811347	3.09362253794101
ACBA.0922.00154	ACBA.0922.00087	0.0440792102	3.28811366665186
ACBA.0922.00146	ACBA.0922.00087	0.0440826911	0.0707266137482696
ACBA.0922.00476	ACBA.0922.00087	0.0437746947	2.95034549332974
ACBA.0922.00238	ACBA.0922.00087	0.0437090675	0.56317293947883
ACBA.0922.00124	ACBA.0922.00087	0.0437223984	3.06844446680736
ACBA.0922.00286	ACBA.0922.00087	0.038605947	2.43045963819055
ACBA.0922.00029	ACBA.0922.00087	0.0313071287	1.49548710163381
ACBA.0922.00311	ACBA.0922.00087	0.0037104723	2.98834096522853
ACBA.0922.00087	ACBA.0922.00087	0	0.31207611520587
ACBA.0922.00215	ACBA.0922.00434	0.0537490865	0.6188997194332
ACBA.0922.00021	ACBA.0922.00434	0.0496282956	3.21409935787246
ACBA.0922.00233	ACBA.0922.00434	0.0478781244	2.64448484831789
ACBA.0922.00460	ACBA.0922.00434	0.0488358577	0.29266706170401
ACBA.0922.00409	ACBA.0922.00434	0.0488453128	2.70960882721747
ACBA.0922.00271	ACBA.0922.00434	0.0477642061	1.16432257870089
ACBA.0922.00217	ACBA.0922.00434	0.0473677919	2.22555732713579
ACBA.0922.00445	ACBA.0922.00434	0.0471722127	2.5894778548612
ACBA.0922.00374	ACBA.0922.00434	0.0471481859	2.90515855005168
ACBA.0922.00468	ACBA.0922.00434	0.048055077	2.73165407356966
ACBA.0922.00263	ACBA.0922.00434	0.0480932167	1.66029208648657
ACBA.0922.00212	ACBA.0922.00434	0.0480748185	3.12166366539055
ACBA.0922.00181	ACBA.0922.00434	0.0487266806	3.31216341806843
ACBA.0922.00437	ACBA.0922.00434	0.0472696868	1.21361623058152
ACBA.0922.00132	ACBA.0922.00434	0.0472031935	1.1894575516207
ACBA.0922.00390	ACBA.0922.00434	0.0465219008	1.29082581427209
ACBA.0922.00044	ACBA.0922.00434	0.046470594	2.67132979707877
ACBA.0922.00345	ACBA.0922.00434	0.0473877256	3.38678874703627
ACBA.0922.00229	ACBA.0922.00434	0.0474007095	2.25753819688446
ACBA.0922.00321	ACBA.0922.00434	0.0481017859	0.474339086246141
ACBA.0922.00320	ACBA.0922.00434	0.0481019203	0.60162449801819
ACBA.0922.00265	ACBA.0922.00434	0.0481019203	1.91648263001318
ACBA.0922.00276	ACBA.0922.00434	0.0481019323	0.77522044697845
ACBA.0922.00367	ACBA.0922.00434	0.0481029747	3.10513431038716
ACBA.0922.00231	ACBA.0922.00434	0.0481070138	2.75682353825721
ACBA.0922.00142	ACBA.0922.00434	0.0481020703	1.30337122305226
ACBA.0922.00016	ACBA.0922.00434	0.0481020703	0.97049852515904
ACBA.0922.00340	ACBA.0922.00434	0.0482377959	0.33795906422657
ACBA.0922.00310	ACBA.0922.00434	0.0474692378	0.6322240031991
ACBA.0922.00022	ACBA.0922.00434	0.047443431	3.09461349369044
ACBA.0922.00277	ACBA.0922.00434	0.0484935841	1.2545352529385
ACBA.0922.00164	ACBA.0922.00434	0.0469484904	2.34740328171166
ACBA.0922.00073	ACBA.0922.00434	0.0484632141	0.35661291177138
ACBA.0922.00094	ACBA.0922.00434	0.0478724698	1.90352657359237
ACBA.0922.00267	ACBA.0922.00434	0.048103702	0.72670564485361
ACBA.0922.00220	ACBA.0922.00434	0.0481165106	1.306046501114
ACBA.0922.00346	ACBA.0922.00434	0.0487042294	2.35978691025307
ACBA.0922.00145	ACBA.0922.00434	0.0487107329	0.60483557651806
ACBA.0922.00149	ACBA.0922.00434	0.0476334734	3.21500720293687
ACBA.0922.00463	ACBA.0922.00434	0.0474550406	1.6828628407232
ACBA.0922.00449	ACBA.0922.00434	0.0474498933	2.77450934050826
ACBA.0922.00116	ACBA.0922.00434	0.0474067055	1.4322886849777
ACBA.0922.00399	ACBA.0922.00434	0.0458690937	3.04518041642665
ACBA.0922.00433	ACBA.0922.00434	0.0458754315	2.76616020046405
ACBA.0922.00444	ACBA.0922.00434	0.0458733686	1.60956561901642
ACBA.0922.00430	ACBA.0922.00434	0.0458712671	3.02209687359762
ACBA.0922.00154	ACBA.0922.00434	0.0461391303	3.21658800230847
ACBA.0922.00146	ACBA.0922.00434	0.0461426112	0.14225227809166
ACBA.0922.00476	ACBA.0922.00434	0.0458346148	2.87881982898635
ACBA.0922.00238	ACBA.0922.00434	0.0457689876	0.63469860382222
ACBA.0922.00124	ACBA.0922.00434	0.0457823185	2.99691880246397
ACBA.0922.00286	ACBA.0922.00434	0.0450102489	2.35893397384716
ACBA.0922.00029	ACBA.0922.00434	0.0441894606	1.42396143729042
ACBA.0922.00311	ACBA.0922.00434	0.0427548944	2.91681530088514
ACBA.0922.00087	ACBA.0922.00434	0.0427111805	0.24055045086248
ACBA.0922.00434	ACBA.0922.00434	0	3.25313906622508
ACBA.0922.00215	ACBA.0922.00165	0.0543548706	3.25600958122068
ACBA.0922.00021	ACBA.0922.00165	0.0502340797	0.57698949608498
ACBA.0922.00233	ACBA.0922.00165	0.0484839085	0.00737498653041024
ACBA.0922.00460	ACBA.0922.00165	0.0494416418	2.34444280008347
ACBA.0922.00409	ACBA.0922.00165	0.0494510969	0.0724989654299901
ACBA.0922.00271	ACBA.0922.00165	0.0483699902	3.80143244048837
ACBA.0922.00217	ACBA.0922.00165	0.047973576	0.41155253465169
ACBA.0922.00445	ACBA.0922.00165	0.0477779968	0.0476320069262801
ACBA.0922.00374	ACBA.0922.00165	0.04775397	0.2680486882642
ACBA.0922.00468	ACBA.0922.00165	0.0486608611	0.0945442117821802
ACBA.0922.00263	ACBA.0922.00165	0.0486990008	4.29740194827405
ACBA.0922.00212	ACBA.0922.00165	0.0486806026	0.48455380360307
ACBA.0922.00181	ACBA.0922.00165	0.0493324647	0.67505355628095
ACBA.0922.00437	ACBA.0922.00165	0.0478754709	3.850726092369
ACBA.0922.00132	ACBA.0922.00165	0.0478089776	3.82656741340818
ACBA.0922.00390	ACBA.0922.00165	0.0471276849	1.34628404751539
ACBA.0922.00044	ACBA.0922.00165	0.0470763781	0.03421993529129
ACBA.0922.00345	ACBA.0922.00165	0.0479935097	0.74967888524879
ACBA.0922.00229	ACBA.0922.00165	0.0480064936	0.37957166490302
ACBA.0922.00321	ACBA.0922.00165	0.04870757	3.11144894803362
ACBA.0922.00320	ACBA.0922.00165	0.0487077044	2.03548536376929
ACBA.0922.00265	ACBA.0922.00165	0.0487077044	0.7206272317743
ACBA.0922.00276	ACBA.0922.00165	0.0487077164	3.41233030876593
ACBA.0922.00367	ACBA.0922.00165	0.0487087588	0.46802444859968
ACBA.0922.00231	ACBA.0922.00165	0.0487127979	0.11971367646973
ACBA.0922.00142	ACBA.0922.00165	0.0487078544	1.33373863873522
ACBA.0922.00016	ACBA.0922.00165	0.0487078544	1.66661133662844
ACBA.0922.00340	ACBA.0922.00165	0.04884358	2.29915079756091
ACBA.0922.00310	ACBA.0922.00165	0.0480750219	2.00488585858838
ACBA.0922.00022	ACBA.0922.00165	0.0480492151	0.45750363190296
ACBA.0922.00277	ACBA.0922.00165	0.0490993682	3.89164511472598
ACBA.0922.00164	ACBA.0922.00165	0.0475542745	0.28970658007582
ACBA.0922.00073	ACBA.0922.00165	0.0490689982	2.99372277355886
ACBA.0922.00094	ACBA.0922.00165	0.0484782539	0.73358328819511
ACBA.0922.00267	ACBA.0922.00165	0.0487094861	3.36381550664109
ACBA.0922.00220	ACBA.0922.00165	0.0487222947	3.94315636290148
ACBA.0922.00346	ACBA.0922.00165	0.0493100135	0.27732295153441
ACBA.0922.00145	ACBA.0922.00165	0.049316517	3.24194543830554
ACBA.0922.00149	ACBA.0922.00165	0.0482392575	0.57789734114939
ACBA.0922.00463	ACBA.0922.00165	0.0480608247	0.95424702106428
ACBA.0922.00449	ACBA.0922.00165	0.0480556774	0.13739947872078
ACBA.0922.00116	ACBA.0922.00165	0.0480124896	1.20482117680978
ACBA.0922.00399	ACBA.0922.00165	0.0464748778	0.40807055463917
ACBA.0922.00433	ACBA.0922.00165	0.0464812156	5.40327006225153
ACBA.0922.00444	ACBA.0922.00165	0.0464791527	1.02754424277106
ACBA.0922.00430	ACBA.0922.00165	0.0464770512	0.38498701181014
ACBA.0922.00154	ACBA.0922.00165	0.0467449144	0.57947814052099
ACBA.0922.00146	ACBA.0922.00165	0.0467483953	2.77936213987914
ACBA.0922.00476	ACBA.0922.00165	0.0464403989	0.24170996719887
ACBA.0922.00238	ACBA.0922.00165	0.0463747717	3.2718084656097
ACBA.0922.00124	ACBA.0922.00165	0.0463881026	0.35980894067649
ACBA.0922.00286	ACBA.0922.00165	0.045616033	0.27817588794032
ACBA.0922.00029	ACBA.0922.00165	0.0447952447	1.21314842449706
ACBA.0922.00311	ACBA.0922.00165	0.0433606785	0.27970543909766
ACBA.0922.00087	ACBA.0922.00165	0.0433169646	2.396559410925
ACBA.0922.00434	ACBA.0922.00165	0.0400863273	0.6160292044376
ACBA.0922.00165	ACBA.0922.00165	0	5.14127948602358
ACBA.0922.00215	ACBA.0922.00184	0.0536867723	0.19923144164474
ACBA.0922.00021	ACBA.0922.00184	0.0495659814	4.0322305189504
ACBA.0922.00233	ACBA.0922.00184	0.0478158102	3.46261600939583
ACBA.0922.00460	ACBA.0922.00184	0.0487735435	1.11079822278195
ACBA.0922.00409	ACBA.0922.00184	0.0487829986	3.52773998829541
ACBA.0922.00271	ACBA.0922.00184	0.0477018919	0.34619141762295
ACBA.0922.00217	ACBA.0922.00184	0.0473054777	3.04368848821373
ACBA.0922.00445	ACBA.0922.00184	0.0471098985	3.40760901593914
ACBA.0922.00374	ACBA.0922.00184	0.0470858717	3.72328971112962
ACBA.0922.00468	ACBA.0922.00184	0.0479927628	3.5497852346476
ACBA.0922.00263	ACBA.0922.00184	0.0480309025	0.84216092540863
ACBA.0922.00212	ACBA.0922.00184	0.0480125043	3.93979482646849
ACBA.0922.00181	ACBA.0922.00184	0.0486643664	4.13029457914637
ACBA.0922.00437	ACBA.0922.00184	0.0472073726	0.39548506950358
ACBA.0922.00132	ACBA.0922.00184	0.0471408793	0.37132639054276
ACBA.0922.00390	ACBA.0922.00184	0.0464595866	2.10895697535003
ACBA.0922.00044	ACBA.0922.00184	0.0464082798	3.48946095815671
ACBA.0922.00345	ACBA.0922.00184	0.0473254114	4.20491990811421
ACBA.0922.00229	ACBA.0922.00184	0.0473383953	3.0756693579624
ACBA.0922.00321	ACBA.0922.00184	0.0480394717	0.3437920748318
ACBA.0922.00320	ACBA.0922.00184	0.0480396061	1.41975565909613
ACBA.0922.00265	ACBA.0922.00184	0.0480396061	2.73461379109112
ACBA.0922.00276	ACBA.0922.00184	0.0480396181	0.0429107140994907
ACBA.0922.00367	ACBA.0922.00184	0.0480406605	3.9232654714651
ACBA.0922.00231	ACBA.0922.00184	0.0480446996	3.57495469933515
ACBA.0922.00142	ACBA.0922.00184	0.0480397561	2.1215023841302
ACBA.0922.00016	ACBA.0922.00184	0.0480397561	1.78862968623698
ACBA.0922.00340	ACBA.0922.00184	0.0481754817	1.15609022530451
ACBA.0922.00310	ACBA.0922.00184	0.0474069236	1.45035516427704
ACBA.0922.00022	ACBA.0922.00184	0.0473811168	3.91274465476838
ACBA.0922.00277	ACBA.0922.00184	0.0484312699	0.43640409186056
ACBA.0922.00164	ACBA.0922.00184	0.0468861762	3.1655344427896
ACBA.0922.00073	ACBA.0922.00184	0.0484008999	0.46151824930656
ACBA.0922.00094	ACBA.0922.00184	0.0478101556	2.72165773467031
ACBA.0922.00267	ACBA.0922.00184	0.0480413878	0.09142551622433
ACBA.0922.00220	ACBA.0922.00184	0.0480541964	0.48791534003606
ACBA.0922.00346	ACBA.0922.00184	0.0486419152	3.17791807133101
ACBA.0922.00145	ACBA.0922.00184	0.0486484187	0.21329558455988
ACBA.0922.00149	ACBA.0922.00184	0.0475711592	4.03313836401481
ACBA.0922.00463	ACBA.0922.00184	0.0473927264	2.50099400180114
ACBA.0922.00449	ACBA.0922.00184	0.0473875791	3.5926405015862
ACBA.0922.00116	ACBA.0922.00184	0.0473443913	2.25041984605564
ACBA.0922.00399	ACBA.0922.00184	0.0458067795	3.86331157750459
ACBA.0922.00433	ACBA.0922.00184	0.0458131173	1.94802903938611
ACBA.0922.00444	ACBA.0922.00184	0.0458110544	2.42769678009436
ACBA.0922.00430	ACBA.0922.00184	0.0458089529	3.84022803467556
ACBA.0922.00154	ACBA.0922.00184	0.0460768161	4.03471916338641
ACBA.0922.00146	ACBA.0922.00184	0.046080297	0.675878882986281
ACBA.0922.00476	ACBA.0922.00184	0.0457723006	3.69695099006429
ACBA.0922.00238	ACBA.0922.00184	0.0457066734	0.18343255725572
ACBA.0922.00124	ACBA.0922.00184	0.0457200043	3.81504996354191
ACBA.0922.00286	ACBA.0922.00184	0.0449479347	3.1770651349251
ACBA.0922.00029	ACBA.0922.00184	0.0441271464	2.24209259836836
ACBA.0922.00311	ACBA.0922.00184	0.0426925802	3.73494646196308
ACBA.0922.00087	ACBA.0922.00184	0.0426488663	1.05868161194042
ACBA.0922.00434	ACBA.0922.00184	0.0428491122	4.07127022730302
ACBA.0922.00165	ACBA.0922.00184	0.0434548963	1.68603846315816
ACBA.0922.00184	ACBA.0922.00184	0	1.25011444319098
ACBA.0922.00215	ACBA.0922.00175	0.0533029624	1.78264857560833
ACBA.0922.00021	ACBA.0922.00175	0.0491821715	2.05035050169733
ACBA.0922.00233	ACBA.0922.00175	0.0474320003	1.48073599214276
ACBA.0922.00460	ACBA.0922.00175	0.0483897336	0.87108179447112
ACBA.0922.00409	ACBA.0922.00175	0.0483991887	1.54585997104234
ACBA.0922.00271	ACBA.0922.00175	0.047318082	2.32807143487602
ACBA.0922.00217	ACBA.0922.00175	0.0469216678	1.06180847096066
ACBA.0922.00445	ACBA.0922.00175	0.0467260886	1.42572899868607
ACBA.0922.00374	ACBA.0922.00175	0.0467020618	1.74140969387655
ACBA.0922.00468	ACBA.0922.00175	0.0476089529	1.56790521739453
ACBA.0922.00263	ACBA.0922.00175	0.0476470926	2.8240409426617
ACBA.0922.00212	ACBA.0922.00175	0.0476286944	1.95791480921542
ACBA.0922.00181	ACBA.0922.00175	0.0482805565	2.1484145618933
ACBA.0922.00437	ACBA.0922.00175	0.0468235627	2.37736508675665
ACBA.0922.00132	ACBA.0922.00175	0.0467570694	2.35320640779583
ACBA.0922.00390	ACBA.0922.00175	0.0460757767	0.12707695809696
ACBA.0922.00044	ACBA.0922.00175	0.0460244699	1.50758094090364
ACBA.0922.00345	ACBA.0922.00175	0.0469416015	2.22303989086114
ACBA.0922.00229	ACBA.0922.00175	0.0469545854	1.09378934070933
ACBA.0922.00321	ACBA.0922.00175	0.0476556618	1.63808794242127
ACBA.0922.00320	ACBA.0922.00175	0.0476557962	0.56212435815694
ACBA.0922.00265	ACBA.0922.00175	0.0476557962	0.75273377383805
ACBA.0922.00276	ACBA.0922.00175	0.0476558082	1.93896930315358
ACBA.0922.00367	ACBA.0922.00175	0.0476568506	1.94138545421203
ACBA.0922.00231	ACBA.0922.00175	0.0476608897	1.59307468208208
ACBA.0922.00142	ACBA.0922.00175	0.0476559462	0.13962236687713
ACBA.0922.00016	ACBA.0922.00175	0.0476559462	0.19325033101609
ACBA.0922.00340	ACBA.0922.00175	0.0477916718	0.82578979194856
ACBA.0922.00310	ACBA.0922.00175	0.0470231137	0.53152485297603
ACBA.0922.00022	ACBA.0922.00175	0.0469973069	1.93086463751531
ACBA.0922.00277	ACBA.0922.00175	0.04804746	2.41828410911363
ACBA.0922.00164	ACBA.0922.00175	0.0465023663	1.18365442553653
ACBA.0922.00073	ACBA.0922.00175	0.04801709	1.52036176794651
ACBA.0922.00094	ACBA.0922.00175	0.0474263457	0.73977771741724
ACBA.0922.00267	ACBA.0922.00175	0.0476575779	1.89045450102874
ACBA.0922.00220	ACBA.0922.00175	0.0476703865	2.46979535728913
ACBA.0922.00346	ACBA.0922.00175	0.0482581053	1.19603805407794
ACBA.0922.00145	ACBA.0922.00175	0.0482646088	1.76858443269319
ACBA.0922.00149	ACBA.0922.00175	0.0471873493	2.05125834676174
ACBA.0922.00463	ACBA.0922.00175	0.0470089165	0.51911398454807
ACBA.0922.00449	ACBA.0922.00175	0.0470037692	1.61076048433313
ACBA.0922.00116	ACBA.0922.00175	0.0469605814	0.26853982880257
ACBA.0922.00399	ACBA.0922.00175	0.0454229696	1.88143156025152
ACBA.0922.00433	ACBA.0922.00175	0.0454293074	3.92990905663918
ACBA.0922.00444	ACBA.0922.00175	0.0454272445	0.44581676284129
ACBA.0922.00430	ACBA.0922.00175	0.045425143	1.85834801742249
ACBA.0922.00154	ACBA.0922.00175	0.0456930062	2.05283914613334
ACBA.0922.00146	ACBA.0922.00175	0.0456964871	1.30600113426679
ACBA.0922.00476	ACBA.0922.00175	0.0453884907	1.71507097281122
ACBA.0922.00238	ACBA.0922.00175	0.0453228635	1.79844745999735
ACBA.0922.00124	ACBA.0922.00175	0.0453361944	1.83316994628884
ACBA.0922.00286	ACBA.0922.00175	0.0445641248	1.19518511767203
ACBA.0922.00029	ACBA.0922.00175	0.0437433365	0.26021258111529
ACBA.0922.00311	ACBA.0922.00175	0.0423087703	1.75306644471001
ACBA.0922.00087	ACBA.0922.00175	0.0422650564	0.92319840531265
ACBA.0922.00434	ACBA.0922.00175	0.0424653023	2.08939021004995
ACBA.0922.00165	ACBA.0922.00175	0.0430710864	3.66791848041123
ACBA.0922.00184	ACBA.0922.00175	0.0367961931	0.731765574062091
ACBA.0922.00175	ACBA.0922.00175	0	1.96581390465217
ACBA.0922.00215	ACBA.0922.00017	0.053445037	3.29022951651197
ACBA.0922.00021	ACBA.0922.00017	0.0493242461	0.54276956079369
ACBA.0922.00233	ACBA.0922.00017	0.0475740749	0.0268449487608797
ACBA.0922.00460	ACBA.0922.00017	0.0485318082	2.37866273537476
ACBA.0922.00409	ACBA.0922.00017	0.0485412633	0.0382790301387002
ACBA.0922.00271	ACBA.0922.00017	0.0474601566	3.83565237577966
ACBA.0922.00217	ACBA.0922.00017	0.0470637424	0.44577246994298
ACBA.0922.00445	ACBA.0922.00017	0.0468681632	0.0818519422175701
ACBA.0922.00374	ACBA.0922.00017	0.0468441364	0.23382875297291
ACBA.0922.00468	ACBA.0922.00017	0.0477510275	0.0603242764908902
ACBA.0922.00263	ACBA.0922.00017	0.0477891672	4.33162188356534
ACBA.0922.00212	ACBA.0922.00017	0.047770769	0.45033386831178
ACBA.0922.00181	ACBA.0922.00017	0.0484226311	0.64083362098966
ACBA.0922.00437	ACBA.0922.00017	0.0469656373	3.88494602766029
ACBA.0922.00132	ACBA.0922.00017	0.046899144	3.86078734869947
ACBA.0922.00390	ACBA.0922.00017	0.0462178513	1.38050398280668
ACBA.0922.00044	ACBA.0922.00017	0.0461665445	0
ACBA.0922.00345	ACBA.0922.00017	0.0470836761	0.7154589499575
ACBA.0922.00229	ACBA.0922.00017	0.04709666	0.41379160019431
ACBA.0922.00321	ACBA.0922.00017	0.0477977364	3.14566888332491
ACBA.0922.00320	ACBA.0922.00017	0.0477978708	2.06970529906058
ACBA.0922.00265	ACBA.0922.00017	0.0477978708	0.75484716706559
ACBA.0922.00276	ACBA.0922.00017	0.0477978828	3.44655024405722
ACBA.0922.00367	ACBA.0922.00017	0.0477989252	0.43380451330839
ACBA.0922.00231	ACBA.0922.00017	0.0478029643	0.08549374117844
ACBA.0922.00142	ACBA.0922.00017	0.0477980208	1.36795857402651
ACBA.0922.00016	ACBA.0922.00017	0.0477980208	1.70083127191973
ACBA.0922.00340	ACBA.0922.00017	0.0479337464	2.3333707328522
ACBA.0922.00310	ACBA.0922.00017	0.0471651883	2.03910579387967
ACBA.0922.00022	ACBA.0922.00017	0.0471393815	0.42328369661167
ACBA.0922.00277	ACBA.0922.00017	0.0481895346	3.92586505001727
ACBA.0922.00164	ACBA.0922.00017	0.0466444409	0.32392651536711
ACBA.0922.00073	ACBA.0922.00017	0.0481591646	3.02794270885015
ACBA.0922.00094	ACBA.0922.00017	0.0475684203	0.7678032234864
ACBA.0922.00267	ACBA.0922.00017	0.0477996525	3.39803544193238
ACBA.0922.00220	ACBA.0922.00017	0.0478124611	3.97737629819277
ACBA.0922.00346	ACBA.0922.00017	0.0484001799	0.3115428868257
ACBA.0922.00145	ACBA.0922.00017	0.0484066834	3.27616537359683
ACBA.0922.00149	ACBA.0922.00017	0.0473294239	0.5436774058581
ACBA.0922.00463	ACBA.0922.00017	0.0471509911	0.98846695635557
ACBA.0922.00449	ACBA.0922.00017	0.0471458438	0.10317954342949
ACBA.0922.00116	ACBA.0922.00017	0.047102656	1.23904111210107
ACBA.0922.00399	ACBA.0922.00017	0.0455650442	0.37385061934788
ACBA.0922.00433	ACBA.0922.00017	0.045571382	5.43748999754282
ACBA.0922.00444	ACBA.0922.00017	0.0455693191	1.06176417806235
ACBA.0922.00430	ACBA.0922.00017	0.0455672176	0.35076707651885
ACBA.0922.00154	ACBA.0922.00017	0.0458350808	0.5452582052297
ACBA.0922.00146	ACBA.0922.00017	0.0458385617	2.81358207517043
ACBA.0922.00476	ACBA.0922.00017	0.0455305653	0.20749003190758
ACBA.0922.00238	ACBA.0922.00017	0.0454649381	3.30602840090099
ACBA.0922.00124	ACBA.0922.00017	0.045478269	0.3255890053852
ACBA.0922.00286	ACBA.0922.00017	0.0447061994	0.31239582323161
ACBA.0922.00029	ACBA.0922.00017	0.0438854111	1.24736835978835
ACBA.0922.00311	ACBA.0922.00017	0.0424508449	0.24548550380637
ACBA.0922.00087	ACBA.0922.00017	0.042407131	2.43077934621629
ACBA.0922.00434	ACBA.0922.00017	0.0426073769	0.58180926914631
ACBA.0922.00165	ACBA.0922.00017	0.043213161	5.17549942131487
ACBA.0922.00184	ACBA.0922.00017	0.0369382677	2.23934651496573
ACBA.0922.00175	ACBA.0922.00017	0.0003190792	0.45823296374853
ACBA.0922.00017	ACBA.0922.00017	0	0.84968822622652
ACBA.0922.00215	ACBA.0922.00338	0.0533899466	2.81475832221906
ACBA.0922.00021	ACBA.0922.00338	0.0492691557	1.0182407550866
ACBA.0922.00233	ACBA.0922.00338	0.0475189845	0.44862624553203
ACBA.0922.00460	ACBA.0922.00338	0.0484767178	1.90319154108185
ACBA.0922.00409	ACBA.0922.00338	0.0484861729	0.51375022443161
ACBA.0922.00271	ACBA.0922.00338	0.0474050662	3.36018118148675
ACBA.0922.00217	ACBA.0922.00338	0.047008652	0.02969872434993
ACBA.0922.00445	ACBA.0922.00338	0.0468130728	0.39361925207534
ACBA.0922.00374	ACBA.0922.00338	0.046789046	0.70929994726582
ACBA.0922.00468	ACBA.0922.00338	0.0476959371	0.5357954707838
ACBA.0922.00263	ACBA.0922.00338	0.0477340768	3.85615068927243
ACBA.0922.00212	ACBA.0922.00338	0.0477156786	0.92580506260469
ACBA.0922.00181	ACBA.0922.00338	0.0483675407	1.11630481528257
ACBA.0922.00437	ACBA.0922.00338	0.0469105469	3.40947483336738
ACBA.0922.00132	ACBA.0922.00338	0.0468440536	3.38531615440656
ACBA.0922.00390	ACBA.0922.00338	0.0461627609	0.90503278851377
ACBA.0922.00044	ACBA.0922.00338	0.0461114541	0.47547119429291
ACBA.0922.00345	ACBA.0922.00338	0.0470285857	1.19093014425041
ACBA.0922.00229	ACBA.0922.00338	0.0470415696	0.0616795940985999
ACBA.0922.00321	ACBA.0922.00338	0.047742646	2.670197689032
ACBA.0922.00320	ACBA.0922.00338	0.0477427804	1.59423410476767
ACBA.0922.00265	ACBA.0922.00338	0.0477427804	0.27937597277268
ACBA.0922.00276	ACBA.0922.00338	0.0477427924	2.97107904976431
ACBA.0922.00367	ACBA.0922.00338	0.0477438348	0.9092757076013
ACBA.0922.00231	ACBA.0922.00338	0.0477478739	0.56096493547135
ACBA.0922.00142	ACBA.0922.00338	0.0477429304	0.8924873797336
ACBA.0922.00016	ACBA.0922.00338	0.0477429304	1.22536007762682
ACBA.0922.00340	ACBA.0922.00338	0.047878656	1.85789953855929
ACBA.0922.00310	ACBA.0922.00338	0.0471100979	1.56363459958676
ACBA.0922.00022	ACBA.0922.00338	0.0470842911	0.89875489090458
ACBA.0922.00277	ACBA.0922.00338	0.0481344442	3.45039385572436
ACBA.0922.00164	ACBA.0922.00338	0.0465893505	0.1515446789258
ACBA.0922.00073	ACBA.0922.00338	0.0481040742	2.55247151455724
ACBA.0922.00094	ACBA.0922.00338	0.0475133299	0.29233202919349
ACBA.0922.00267	ACBA.0922.00338	0.0477445621	2.92256424763947
ACBA.0922.00220	ACBA.0922.00338	0.0477573707	3.50190510389986
ACBA.0922.00346	ACBA.0922.00338	0.0483450895	0.16392830746721
ACBA.0922.00145	ACBA.0922.00338	0.048351593	2.80069417930392
ACBA.0922.00149	ACBA.0922.00338	0.0472743335	1.01914860015101
ACBA.0922.00463	ACBA.0922.00338	0.0470959007	0.51299576206266
ACBA.0922.00449	ACBA.0922.00338	0.0470907534	0.5786507377224
ACBA.0922.00116	ACBA.0922.00338	0.0470475656	0.76356991780816
ACBA.0922.00399	ACBA.0922.00338	0.0455099538	0.84932181364079
ACBA.0922.00433	ACBA.0922.00338	0.0455162916	4.96201880324991
ACBA.0922.00444	ACBA.0922.00338	0.0455142287	0.58629298376944
ACBA.0922.00430	ACBA.0922.00338	0.0455121272	0.82623827081176
ACBA.0922.00154	ACBA.0922.00338	0.0457799904	1.02072939952261
ACBA.0922.00146	ACBA.0922.00338	0.0457834713	2.33811088087752
ACBA.0922.00476	ACBA.0922.00338	0.0454754749	0.68296122620049
ACBA.0922.00238	ACBA.0922.00338	0.0454098477	2.83055720660808
ACBA.0922.00124	ACBA.0922.00338	0.0454231786	0.80106019967811
ACBA.0922.00286	ACBA.0922.00338	0.044651109	0.1630753710613
ACBA.0922.00029	ACBA.0922.00338	0.0438303207	0.77189716549544
ACBA.0922.00311	ACBA.0922.00338	0.0423957545	0.72095669809928
ACBA.0922.00087	ACBA.0922.00338	0.0423520406	1.95530815192338
ACBA.0922.00434	ACBA.0922.00338	0.0425522865	1.05728046343922
ACBA.0922.00165	ACBA.0922.00338	0.0431580706	4.70002822702196
ACBA.0922.00184	ACBA.0922.00338	0.0368831773	1.76387532067282
ACBA.0922.00175	ACBA.0922.00338	0.0002639888	0.93370415804144
ACBA.0922.00017	ACBA.0922.00338	0.0001420524	0.37421703193361
ACBA.0922.00338	ACBA.0922.00338	0	0.79380906455292
ACBA.0922.00215	ACBA.0922.00453	0.0533934675	2.90498652315593
ACBA.0922.00021	ACBA.0922.00453	0.0492726766	0.92801255414973
ACBA.0922.00233	ACBA.0922.00453	0.0475225054	0.35839804459516
ACBA.0922.00460	ACBA.0922.00453	0.0484802387	1.99341974201872
ACBA.0922.00409	ACBA.0922.00453	0.0484896938	0.42352202349474
ACBA.0922.00271	ACBA.0922.00453	0.0474085871	3.45040938242362
ACBA.0922.00217	ACBA.0922.00453	0.0470121729	0.06052947658694
ACBA.0922.00445	ACBA.0922.00453	0.0468165937	0.30339105113847
ACBA.0922.00374	ACBA.0922.00453	0.0467925669	0.61907174632895
ACBA.0922.00468	ACBA.0922.00453	0.047699458	0.44556726984693
ACBA.0922.00263	ACBA.0922.00453	0.0477375977	3.9463788902093
ACBA.0922.00212	ACBA.0922.00453	0.0477191995	0.83557686166782
ACBA.0922.00181	ACBA.0922.00453	0.0483710616	1.0260766143457
ACBA.0922.00437	ACBA.0922.00453	0.0469140678	3.49970303430425
ACBA.0922.00132	ACBA.0922.00453	0.0468475745	3.47554435534343
ACBA.0922.00390	ACBA.0922.00453	0.0461662818	0.99526098945064
ACBA.0922.00044	ACBA.0922.00453	0.046114975	0.38524299335604
ACBA.0922.00345	ACBA.0922.00453	0.0470321066	1.10070194331354
ACBA.0922.00229	ACBA.0922.00453	0.0470450905	0.0285486068382701
ACBA.0922.00321	ACBA.0922.00453	0.0477461669	2.76042588996887
ACBA.0922.00320	ACBA.0922.00453	0.0477463013	1.68446230570454
ACBA.0922.00265	ACBA.0922.00453	0.0477463013	0.36960417370955
ACBA.0922.00276	ACBA.0922.00453	0.0477463133	3.06130725070118
ACBA.0922.00367	ACBA.0922.00453	0.0477473557	0.81904750666443
ACBA.0922.00231	ACBA.0922.00453	0.0477513948	0.47073673453448
ACBA.0922.00142	ACBA.0922.00453	0.0477464513	0.98271558067047
ACBA.0922.00016	ACBA.0922.00453	0.0477464513	1.31558827856369
ACBA.0922.00340	ACBA.0922.00453	0.0478821769	1.94812773949616
ACBA.0922.00310	ACBA.0922.00453	0.0471136188	1.65386280052363
ACBA.0922.00022	ACBA.0922.00453	0.047087812	0.80852668996771
ACBA.0922.00277	ACBA.0922.00453	0.0481379651	3.54062205666123
ACBA.0922.00164	ACBA.0922.00453	0.0465928714	0.0613164779889299
ACBA.0922.00073	ACBA.0922.00453	0.0481075951	2.64269971549411
ACBA.0922.00094	ACBA.0922.00453	0.0475168508	0.38256023013036
ACBA.0922.00267	ACBA.0922.00453	0.047748083	3.01279244857634
ACBA.0922.00220	ACBA.0922.00453	0.0477608916	3.59213330483673
ACBA.0922.00346	ACBA.0922.00453	0.0483486104	0.0737001065303402
ACBA.0922.00145	ACBA.0922.00453	0.0483551139	2.89092238024079
ACBA.0922.00149	ACBA.0922.00453	0.0472778544	0.92892039921414
ACBA.0922.00463	ACBA.0922.00453	0.0470994216	0.60322396299953
ACBA.0922.00449	ACBA.0922.00453	0.0470942743	0.48842253678553
ACBA.0922.00116	ACBA.0922.00453	0.0470510865	0.85379811874503
ACBA.0922.00399	ACBA.0922.00453	0.0455134747	0.75909361270392
ACBA.0922.00433	ACBA.0922.00453	0.0455198125	5.05224700418678
ACBA.0922.00444	ACBA.0922.00453	0.0455177496	0.67652118470631
ACBA.0922.00430	ACBA.0922.00453	0.0455156481	0.73601006987489
ACBA.0922.00154	ACBA.0922.00453	0.0457835113	0.93050119858574
ACBA.0922.00146	ACBA.0922.00453	0.0457869922	2.42833908181439
ACBA.0922.00476	ACBA.0922.00453	0.0454789958	0.59273302526362
ACBA.0922.00238	ACBA.0922.00453	0.0454133686	2.92078540754495
ACBA.0922.00124	ACBA.0922.00453	0.0454266995	0.71083199874124
ACBA.0922.00286	ACBA.0922.00453	0.0446546299	0.07284717012443
ACBA.0922.00029	ACBA.0922.00453	0.0438338416	0.86212536643231
ACBA.0922.00311	ACBA.0922.00453	0.0423992754	0.63072849716241
ACBA.0922.00087	ACBA.0922.00453	0.0423555615	2.04553635286025
ACBA.0922.00434	ACBA.0922.00453	0.0425558074	0.96705226250235
ACBA.0922.00165	ACBA.0922.00453	0.0431615915	4.79025642795883
ACBA.0922.00184	ACBA.0922.00453	0.0368866982	1.85410352160969
ACBA.0922.00175	ACBA.0922.00453	0.0002675097	0.84347595710457
ACBA.0922.00017	ACBA.0922.00453	0.0001455733	0.46444523287048
ACBA.0922.00338	ACBA.0922.00453	7.83015e-05	0.88403726548979
ACBA.0922.00453	ACBA.0922.00453	0	0.73133367540483
ACBA.0922.00215	ACBA.0922.00115	0.0533801844	2.34133010789226
ACBA.0922.00021	ACBA.0922.00115	0.0492593935	1.4916689694134
ACBA.0922.00233	ACBA.0922.00115	0.0475092223	0.92205445985883
ACBA.0922.00460	ACBA.0922.00115	0.0484669556	1.42976332675505
ACBA.0922.00409	ACBA.0922.00115	0.0484764107	0.98717843875841
ACBA.0922.00271	ACBA.0922.00115	0.047395304	2.88675296715995
ACBA.0922.00217	ACBA.0922.00115	0.0469988898	0.50312693867673
ACBA.0922.00445	ACBA.0922.00115	0.0468033106	0.86704746640214
ACBA.0922.00374	ACBA.0922.00115	0.0467792838	1.18272816159262
ACBA.0922.00468	ACBA.0922.00115	0.0476861749	1.0092236851106
ACBA.0922.00263	ACBA.0922.00115	0.0477243146	3.38272247494563
ACBA.0922.00212	ACBA.0922.00115	0.0477059164	1.39923327693149
ACBA.0922.00181	ACBA.0922.00115	0.0483577785	1.58973302960937
ACBA.0922.00437	ACBA.0922.00115	0.0469007847	2.93604661904058
ACBA.0922.00132	ACBA.0922.00115	0.0468342914	2.91188794007976
ACBA.0922.00390	ACBA.0922.00115	0.0461529987	0.43160457418697
ACBA.0922.00044	ACBA.0922.00115	0.0461016919	0.94889940861971
ACBA.0922.00345	ACBA.0922.00115	0.0470188235	1.66435835857721
ACBA.0922.00229	ACBA.0922.00115	0.0470318074	0.5351078084254
ACBA.0922.00321	ACBA.0922.00115	0.0477328838	2.1967694747052
ACBA.0922.00320	ACBA.0922.00115	0.0477330182	1.12080589044087
ACBA.0922.00265	ACBA.0922.00115	0.0477330182	0.19405224155412
ACBA.0922.00276	ACBA.0922.00115	0.0477330302	2.49765083543751
ACBA.0922.00367	ACBA.0922.00115	0.0477340726	1.3827039219281
ACBA.0922.00231	ACBA.0922.00115	0.0477381117	1.03439314979815
ACBA.0922.00142	ACBA.0922.00115	0.0477331682	0.4190591654068
ACBA.0922.00016	ACBA.0922.00115	0.0477331682	0.75193186330002
ACBA.0922.00340	ACBA.0922.00115	0.0478688938	1.38447132423249
ACBA.0922.00310	ACBA.0922.00115	0.0471003357	1.09020638525996
ACBA.0922.00022	ACBA.0922.00115	0.0470745289	1.37218310523138
ACBA.0922.00277	ACBA.0922.00115	0.048124682	2.97696564139756
ACBA.0922.00164	ACBA.0922.00115	0.0465795883	0.6249728932526
ACBA.0922.00073	ACBA.0922.00115	0.048094312	2.07904330023044
ACBA.0922.00094	ACBA.0922.00115	0.0475035677	0.18109618513331
ACBA.0922.00267	ACBA.0922.00115	0.0477347999	2.44913603331267
ACBA.0922.00220	ACBA.0922.00115	0.0477476085	3.02847688957306
ACBA.0922.00346	ACBA.0922.00115	0.0483353273	0.63735652179401
ACBA.0922.00145	ACBA.0922.00115	0.0483418308	2.32726596497712
ACBA.0922.00149	ACBA.0922.00115	0.0472645713	1.49257681447781
ACBA.0922.00463	ACBA.0922.00115	0.0470861385	0.0395675477358597
ACBA.0922.00449	ACBA.0922.00115	0.0470809912	1.0520789520492
ACBA.0922.00116	ACBA.0922.00115	0.0470378034	0.29014170348136
ACBA.0922.00399	ACBA.0922.00115	0.0455001916	1.32275002796759
ACBA.0922.00433	ACBA.0922.00115	0.0455065294	4.48859058892311
ACBA.0922.00444	ACBA.0922.00115	0.0455044665	0.11286476944264
ACBA.0922.00430	ACBA.0922.00115	0.045502365	1.29966648513856
[truncated: 121,257 more rows]
