# Supplementary material for: Intragenomic conflicts with plasmids and chromosomal mobile genetic elements drive the evolution of natural transformation within species
Source: PLoS Biol. 2024 Oct 14;22(10):e3002814. doi: 10.1371/journal.pbio.3002814 (PMC11472951; doi:10.1371/journal.pbio.3002814)
Supplement: S17 Data — S17A Data. Regressions of the variations of strain transformation rate depending on its patristic distance with the donor strain in Legionella pneumophila. S17B Data. Regression of the variations of strain transformation rate depending on its patristic distance with the donor strain in Acinetobacter baumannii. (XLSX) [file pbio.3002814.s017.xlsx]

## Sheet: Data_S17_a
x	y	ymin	ymax	se	regression
0	0.737733125908025	0.734700220112883	0.740766031703167	0.00151645289757105	linear
0.00137931676329114	0.736276955721898	0.733309262874889	0.739244648568908	0.00148384642350485	linear
0.00275863352658228	0.734820785535772	0.731916441284641	0.737725129786902	0.00145217212556532	linear
0.00413795028987342	0.733364615349645	0.730521630712533	0.736207599986757	0.00142149231855606	linear
0.00551726705316456	0.731908445163518	0.72912469963141	0.734692190695626	0.0013918727660541	linear
0.0068965838164557	0.730452274977392	0.727725509833286	0.733179040121497	0.00136338257205252	linear
0.00827590057974683	0.728996104791265	0.72632391682303	0.731668292759499	0.00133609398411722	linear
0.00965521734303797	0.727539934605138	0.724919770421934	0.730160098788342	0.00131008209160195	linear
0.0110345341063291	0.726083764419011	0.723512915613809	0.728654613224214	0.00128542440260106	linear
0.0124138508696203	0.724627594232885	0.722103193663567	0.727151994802202	0.00126220028465877	linear
0.0137931676329114	0.723171424046758	0.720690443532439	0.725652404561077	0.00124049025715937	linear
0.0151724843962025	0.721715253860632	0.719274503604381	0.724156004116882	0.00122037512812503	linear
0.0165518011594937	0.720259083674505	0.717855213724354	0.722662953624655	0.0012019349750753	linear
0.0179311179227848	0.718802913488378	0.716432417530992	0.721173409445765	0.00118524797869332	linear
0.0193104346860759	0.717346743302251	0.715005965044143	0.71968752156036	0.00117038912905416	linear
0.0206897514493671	0.715890573116125	0.71357571544314	0.718205430789109	0.00115742883649232	linear
0.0220690682126582	0.714434402929998	0.712141539946387	0.71672726591361	0.00114643149180576	linear
0.0234483849759494	0.712978232743871	0.710703324679805	0.715253140807938	0.00113745403203306	linear
0.0248277017392405	0.711522062557745	0.709260973403999	0.713783151711491	0.00113054457687291	linear
0.0262070185025316	0.710065892371618	0.707814409961001	0.712317374782235	0.00112574120530853	linear
0.0275863352658228	0.708609722185491	0.706363580303876	0.710855864067107	0.0011230709408076	linear
0.0289656520291139	0.707153551999365	0.704908453987636	0.709398650011094	0.00112254900586463	linear
0.0303449687924051	0.705697381813238	0.703449025027696	0.70794573859878	0.00112417839277097	linear
0.0317242855556962	0.704241211627111	0.701985312070214	0.706497111184009	0.00112794977844884	linear
0.0331036023189873	0.702785041440985	0.700517357863096	0.705052725018874	0.00113384178894443	linear
0.0344829190822785	0.701328871254858	0.699045228062295	0.703612514447421	0.00114182159628151	linear
0.0358622358455696	0.699872701068731	0.697569009449754	0.702176392687709	0.00115184580948894	linear
0.0372415526088608	0.698416530882605	0.696088807672544	0.700744254092665	0.00116386160503036	linear
0.0386208693721519	0.696960360696478	0.694604744634201	0.699315976758755	0.00117780803113865	linear
0.040000186135443	0.695504190510351	0.693116955677756	0.697891425342947	0.00119361741629794	linear
0.0413795028987342	0.694048020324225	0.691625586696247	0.696470453952202	0.00121121681398877	linear
0.0427588196620253	0.692591850138098	0.690130791292631	0.695052908983565	0.00123052942273342	linear
0.0441381364253165	0.691135679951971	0.688632728090141	0.693638631813802	0.00125147593091535	linear
0.0455174531886076	0.689679509765845	0.687131558269578	0.692227461262112	0.00127397574813356	linear
0.0468967699518987	0.688223339579718	0.685627443384776	0.69081923577466	0.00129794809747105	linear
0.0482760867151899	0.686767169393591	0.684120543483986	0.689413795303197	0.00132331295480291	linear
0.049655403478481	0.685310999207465	0.682611015544778	0.688010982870152	0.00134999183134342	linear
0.0510347202417721	0.683854829021338	0.681099012214101	0.686610645828575	0.00137790840361866	linear
0.0524140370050633	0.682398658835211	0.679584680833481	0.685212636836942	0.00140698900086536	linear
0.0537933537683544	0.680942488649085	0.678068162721794	0.683816814576375	0.00143716296364523	linear
0.0551726705316456	0.679486318462958	0.676549592683921	0.682423044241995	0.00146836288951853	linear
0.0565519872949367	0.678030148276831	0.675029098712242	0.681031197841421	0.00150052478229488	linear
0.0579313040582278	0.676573978090705	0.67350680184864	0.679641154332769	0.00153358812103226	linear
0.059310620821519	0.675117807904578	0.671982816176751	0.678252799632405	0.0015674958639134	linear
0.0606899375848101	0.673661637718451	0.67045724891712	0.676866026519783	0.00160219440066561	linear
0.0620692543481013	0.672205467532325	0.668930200601287	0.675480734463362	0.00163763346551879	linear
0.0634485711113924	0.670749297346198	0.667401765304246	0.67409682938815	0.00167376602097609	linear
0.0648278878746835	0.669293127160071	0.665872030918054	0.672714223402088	0.00171054812100843	linear
0.0662072046379747	0.667836956973945	0.664341079452451	0.671332834495438	0.00174793876074678	linear
0.0675865214012658	0.666380786787818	0.662808987351074	0.669952586224562	0.00178589971837189	linear
0.068965838164557	0.664924616601691	0.661275825814285	0.668573407389097	0.00182439539370302	linear
0.0703451549278481	0.663468446415565	0.659741661121629	0.6671952317095	0.00186339264696763	linear
0.0717244716911392	0.662012276229438	0.658206554948679	0.665817997510197	0.00190286064037951	linear
0.0731037884544304	0.660556106043311	0.656670564674409	0.664441647412213	0.00194277068445101	linear
0.0744831052177215	0.659099935857185	0.655133743676393	0.663066128037976	0.00198309609039582	linear
0.0758624219810126	0.657643765671058	0.653596141612009	0.661691389730107	0.00202381202952458	linear
0.0772417387443038	0.656187595484931	0.652057804684574	0.660317386285288	0.00206489540017838	linear
0.0786210555075949	0.654731425298805	0.650518775893866	0.658944074703743	0.00210632470246908	linear
0.0800003722708861	0.653275255112678	0.648979095270908	0.657571414954448	0.00214807992088501	linear
0.0813796890341772	0.651819084926551	0.647438800097223	0.65619936975588	0.00219014241466428	linear
0.0827590057974683	0.650362914740425	0.645897925108975	0.654827904371874	0.00223249481572474	linear
0.0841383225607595	0.648906744554298	0.644356502686578	0.653456986422018	0.0022751209338601	linear
0.0855176393240506	0.647450574368171	0.642814563030453	0.65208658570589	0.00231800566885918	linear
0.0868969560873418	0.645994404182045	0.641272134323698	0.650716674040391	0.00236113492917333	linear
0.0882762728506329	0.644538233995918	0.639729242882437	0.649347225109399	0.00240449555674068	linear
0.089655589613924	0.643082063809791	0.638185913294648	0.647978214324934	0.00244807525757138	linear
0.0910349063772152	0.641625893623665	0.63664216854826	0.646609618699069	0.00249186253770246	linear
0.0924142231405063	0.640169723437538	0.635098030149256	0.64524141672582	0.00253584664414096	linear
0.0937935399037975	0.638713553251411	0.633553518230553	0.64387358827227	0.00258001751042919	linear
0.0951728566670886	0.637257383065285	0.632008651652318	0.642506114478251	0.00262436570648332	linear
0.0965521734303797	0.635801212879158	0.630463448094406	0.64113897766391	0.00266888239237595	linear
0.0979314901936709	0.634345042693031	0.628917924141524	0.639772161244538	0.0027135592757534	linear
0.099310806956962	0.632888872506905	0.627372095361707	0.638405649652102	0.00275838857259896	linear
0.100690123720253	0.631432702320778	0.625825976378631	0.637039428262925	0.00280336297107348	linear
0.102069440483544	0.629976532134651	0.624279580938283	0.63567348333102	0.00284847559818433	linear
0.103448757246835	0.628520361948524	0.62273292197042	0.634307801926629	0.00289371998905241	linear
0.104828074010127	0.627064191762398	0.621186011645268	0.632942371879528	0.002939090058565	linear
0.106207390773418	0.625608021576271	0.619638861425833	0.631577181726709	0.00298458007521895	linear
0.107586707536709	0.624151851390145	0.618091482116195	0.630212220664094	0.00303018463697454	linear
0.1089660243	0.622695681204018	0.616543883906108	0.628847478501928	0.00307589864895503	linear
0	0.726206877420689	0.721593078195058	0.73082067664632	0.00230689961281545	linear (d<0.02)
0.000253162544303797	0.725042476876625	0.720509555542771	0.729575398210479	0.00226646066692696	linear (d<0.02)
0.000506325088607595	0.723878076332561	0.719424421844522	0.7283317308206	0.00222682724401952	linear (d<0.02)
0.000759487632911392	0.722713675788497	0.718337589553721	0.727089762023274	0.00218804311738819	linear (d<0.02)
0.00101265017721519	0.721549275244433	0.717248966752591	0.725849583736276	0.00215015424592137	linear (d<0.02)
0.00126581272151899	0.72038487470037	0.716158457130929	0.72461129226981	0.00211320878472034	linear (d<0.02)
0.00151897526582278	0.719220474156306	0.715065960012271	0.723374988300341	0.00207725707201743	linear (d<0.02)
0.00177213781012658	0.718056073612242	0.713971370436962	0.722140776787522	0.00204235158763991	linear (d<0.02)
0.00202530035443038	0.716891673068178	0.712874579312396	0.72090876682396	0.00200854687789102	linear (d<0.02)
0.00227846289873418	0.715727272524114	0.711775473641227	0.719679071407002	0.0019758994414438	linear (d<0.02)
0.00253162544303797	0.71456287198005	0.710673936838615	0.718451807121485	0.00194446757071742	linear (d<0.02)
0.00278478798734177	0.713398471435986	0.709569849149415	0.717227093722557	0.00191431114328554	linear (d<0.02)
0.00303795053164557	0.712234070891922	0.708463088175492	0.716005053608353	0.00188549135821523	linear (d<0.02)
0.00329111307594937	0.711069670347859	0.707353529522022	0.714785811173696	0.00185807041291848	linear (d<0.02)
0.00354427562025316	0.709905269803795	0.706241047569441	0.713569492038149	0.00183211111717698	linear (d<0.02)
0.00379743816455696	0.708740869259731	0.705125516374678	0.712356222144784	0.00180767644252658	linear (d<0.02)
0.00405060070886076	0.707576468715667	0.704006810701286	0.711146126730048	0.00178482900719069	linear (d<0.02)
0.00430376325316456	0.706412068171603	0.702884807173143	0.709939329170063	0.00176363049923012	linear (d<0.02)
0.00455692579746835	0.705247667627539	0.701759385540562	0.708735949714517	0.00174414104348866	linear (d<0.02)
0.00481008834177215	0.704083267083475	0.700630430041152	0.707536104125799	0.00172641852116178	linear (d<0.02)
0.00506325088607595	0.702918866539411	0.699497830830916	0.706339902247907	0.00171051785424788	linear (d<0.02)
0.00531641343037975	0.701754465995348	0.698361485454258	0.705147446536437	0.00169649027054468	linear (d<0.02)
0.00556957597468354	0.700590065451284	0.697221300315352	0.703958830587215	0.00168438256796561	linear (d<0.02)
0.00582273851898734	0.69942566490722	0.696077192108261	0.702774137706179	0.0016742363994794	linear (d<0.02)
0.00607590106329114	0.698261264363156	0.694929089159912	0.7015934395664	0.00166608760162204	linear (d<0.02)
0.00632906360759494	0.697096863819092	0.693776932639036	0.700416794999148	0.00165996559002809	linear (d<0.02)
0.00658222615189873	0.695932463275028	0.692620677585864	0.699244248964192	0.00165589284458192	linear (d<0.02)
0.00683538869620253	0.694768062730964	0.691460293721944	0.698075831739985	0.00165388450451037	linear (d<0.02)
0.00708855124050633	0.6936036621869	0.690295766006762	0.696911558367039	0.00165394809006906	linear (d<0.02)
0.00734171378481013	0.692439261642837	0.689127094917632	0.695751428368041	0.00165608336260236	linear (d<0.02)
0.00759487632911392	0.691274861098773	0.687954296440769	0.694595425756776	0.00166028232900167	linear (d<0.02)
0.00784803887341772	0.690110460554709	0.686777401773971	0.693443519335447	0.00166652939036903	linear (d<0.02)
0.00810120141772152	0.688946060010645	0.685596456753664	0.692295663267626	0.00167480162849036	linear (d<0.02)
0.00835436396202532	0.687781659466581	0.68441152103056	0.691151797902602	0.00168506921801029	linear (d<0.02)
0.00860752650632911	0.686617258922517	0.68322266702773	0.690011850817305	0.00169729594739377	linear (d<0.02)
0.00886068905063291	0.685452858378453	0.682029978722109	0.688875738034798	0.00171143982817231	linear (d<0.02)
0.00911385159493671	0.684288457834389	0.680833550294827	0.687743365373952	0.0017274537697812	linear (d<0.02)
0.0093670141392405	0.683124057290325	0.679633484697257	0.686614629883394	0.00174528629653411	linear (d<0.02)
0.0096201766835443	0.681959656746262	0.678429892178549	0.685489421313974	0.00176488228385631	linear (d<0.02)
0.0098733392278481	0.680795256202198	0.677222888816986	0.68436762358741	0.00178618369260601	linear (d<0.02)
0.0101265017721519	0.679630855658134	0.676012595092362	0.683249116223906	0.00180913028288597	linear (d<0.02)
0.0103796643164557	0.67846645511407	0.674799134530297	0.682133775697842	0.00183366029188619	linear (d<0.02)
0.0106328268607595	0.677302054570006	0.673582632442585	0.681021476697427	0.00185971106371041	linear (d<0.02)
0.0108859894050633	0.676137654025942	0.672363214780812	0.679912093271073	0.00188721962256524	linear (d<0.02)
0.0111391519493671	0.674973253481878	0.671141007114033	0.678805499849723	0.00191612318392251	linear (d<0.02)
0.0113923144936709	0.673808852937814	0.66991613373551	0.677701572140119	0.00194635960115212	linear (d<0.02)
0.0116454770379747	0.67264445239375	0.668688716898604	0.676600187888897	0.00197786774757323	linear (d<0.02)
0.0118986395822785	0.671480051849687	0.667458876177998	0.675501227521375	0.00201058783584438	linear (d<0.02)
0.0121518021265823	0.670315651305623	0.666226727949402	0.674404574661844	0.00204446167811042	linear (d<0.02)
0.0124049646708861	0.669151250761559	0.664992384978805	0.673310116544313	0.00207943289137697	linear (d<0.02)
0.0126581272151899	0.667986850217495	0.663755956111006	0.672217744323984	0.00211544705324438	linear (d<0.02)
0.0129112897594937	0.666822449673431	0.662517546046504	0.671127353300358	0.00215245181346342	linear (d<0.02)
0.0131644523037975	0.665658049129367	0.661277255195686	0.670038843063049	0.00219039696684077	linear (d<0.02)
0.0134176148481013	0.664493648585303	0.660035179599533	0.668952117571074	0.00222923449288543	linear (d<0.02)
0.0136707773924051	0.663329248041239	0.658791410906632	0.667867085175847	0.00226891856730398	linear (d<0.02)
0.0139239399367089	0.662164847497176	0.657546036397031	0.66678365859732	0.00230940555007236	linear (d<0.02)
0.0141771024810127	0.661000446953112	0.656299139044363	0.66570175486186	0.00235065395437417	linear (d<0.02)
0.0144302650253165	0.659836046409048	0.655050797608583	0.664621295209512	0.00239262440023219	linear (d<0.02)
0.0146834275696203	0.658671645864984	0.653801086752595	0.663542204977373	0.00243527955619466	linear (d<0.02)
0.014936590113924	0.65750724532092	0.652550077176943	0.662464413464897	0.00247858407198838	linear (d<0.02)
0.0151897526582278	0.656342844776856	0.651297835767599	0.661387853786113	0.00252250450462849	linear (d<0.02)
0.0154429152025316	0.655178444232792	0.650044425752619	0.660312462712965	0.00256700924008644	linear (d<0.02)
0.0156960777468354	0.654014043688728	0.648789906864192	0.659238180513265	0.00261206841226814	linear (d<0.02)
0.0159492402911392	0.652849643144665	0.647534335503178	0.658164950786151	0.00265765382074311	linear (d<0.02)
0.016202402835443	0.651685242600601	0.646277764903813	0.657092720297388	0.00270373884839376	linear (d<0.02)
0.0164555653797468	0.650520842056537	0.645020245296701	0.656021438816372	0.00275029837991778	linear (d<0.02)
0.0167087279240506	0.649356441512473	0.643761824068642	0.654951058956304	0.00279730872191555	linear (d<0.02)
0.0169618904683544	0.648192040968409	0.642502545918163	0.653881536018655	0.00284474752512291	linear (d<0.02)
0.0172150530126582	0.647027640424345	0.641242453005932	0.652812827842759	0.00289259370920678	linear (d<0.02)
0.017468215556962	0.645863239880281	0.639981585099438	0.651744894661125	0.00294082739042162	linear (d<0.02)
0.0177213781012658	0.644698839336217	0.638719979711564	0.650677698960871	0.00298942981232661	linear (d<0.02)
0.0179745406455696	0.643534438792154	0.637457672232786	0.649611205351521	0.00303838327968375	linear (d<0.02)
0.0182277031898734	0.64237003824809	0.636194696056904	0.648545380439275	0.00308767109559263	linear (d<0.02)
0.0184808657341772	0.641205637704026	0.634931082700293	0.647480192707758	0.00313727750186626	linear (d<0.02)
0.018734028278481	0.640041237159962	0.633666861914736	0.646415612405187	0.00318718762261274	linear (d<0.02)
0.0189871908227848	0.638876836615898	0.632402061793986	0.64535161143781	0.00323738741095612	linear (d<0.02)
0.0192403533670886	0.637712436071834	0.63113670887422	0.644288163269448	0.003287863598807	linear (d<0.02)
0.0194935159113924	0.63654803552777	0.629870828228618	0.643225242826923	0.00333860364957639	linear (d<0.02)
0.0197466784556962	0.635383634983706	0.628604443556278	0.642162826411135	0.0033895957137144	linear (d<0.02)
0.019999841	0.634219234439642	0.627337577265746	0.641100891613539	0.00344082858694806	linear (d<0.02)
0	0.662108475783228	0.655080169716595	0.669136781849861	0.00351415303331672	GAM
0.00137931676329114	0.67745358100721	0.671955007460209	0.682952154554211	0.00274928677350046	GAM
0.00275863352658228	0.711023062236698	0.702914541480268	0.719131582993129	0.0040542603782152	GAM
0.00413795028987342	0.761771241875825	0.753888486777602	0.769653996974048	0.00394137754911156	GAM
0.00551726705316456	0.813454272577292	0.806863380712966	0.820045164441618	0.00329544593216306	GAM
0.0068965838164557	0.847398210594738	0.840226797304599	0.854569623884878	0.0035857066450698	GAM
0.00827590057974683	0.848196087756691	0.839548478165006	0.856843697348376	0.00432380479584236	GAM
0.00965521734303797	0.819924875132978	0.81045261318333	0.829397137082626	0.0047361309748241	GAM
0.0110345341063291	0.773616265486414	0.763979183489376	0.783253347483452	0.00481854099851898	GAM
0.0124138508696203	0.720552549383976	0.711086926120335	0.730018172647616	0.00473281163182017	GAM
0.0137931676329114	0.672033305495788	0.662861511126496	0.68120509986508	0.00458589718464612	GAM
0.0151724843962025	0.639358112491965	0.630665390882638	0.648050834101293	0.00434636080466359	GAM
0.0165518011594937	0.633720925344564	0.625978622018659	0.641463228670469	0.00387115166295262	GAM
0.0179311179227848	0.661683725105094	0.655430490060944	0.667936960149245	0.00312661752207507	GAM
0.0193104346860759	0.713286513102434	0.708281655022104	0.718291371182763	0.00250242904016467	GAM
0.0206897514493671	0.762613187618213	0.757868275452086	0.767358099784341	0.00237245608306368	GAM
0.0220690682126582	0.780600506526949	0.77617638571801	0.785024627335888	0.00221206040446959	GAM
0.0234483849759494	0.748068635881695	0.744283925233673	0.751853346529716	0.00189235532401092	GAM
0.0248277017392405	0.680764030923102	0.674674233557471	0.686853828288733	0.00304489868281557	GAM
0.0262070185025316	0.607078681782036	0.59692434686883	0.617233016695243	0.0050771674566032	GAM
0.0275863352658228	0.53805848250566	0.523811257931768	0.552305707079552	0.00712361228694602	GAM
0.0289656520291139	0.474594819713345	0.4565229988696	0.492666640557089	0.00903591042187218	GAM
0.0303449687924051	0.416510869016469	0.39491674838717	0.438104989645768	0.0107970603146495	GAM
0.0317242855556962	0.36362394009992	0.338798031159148	0.388449849040691	0.0124129544703858	GAM
0.0331036023189873	0.315751342648556	0.28795945192614	0.343543233370971	0.0138959453612079	GAM
0.0344829190822785	0.272710386347035	0.242189546248301	0.303231226445769	0.0152604200493669	GAM
0.0358622358455696	0.234318380880557	0.20127605482936	0.267360706931754	0.0165211630255986	GAM
0.0372415526088608	0.200392635933559	0.165007504459563	0.235777767407555	0.0176925657369981	GAM
0.0386208693721519	0.170750461191028	0.133174171064596	0.20832675131746	0.0187881450632161	GAM
0.040000186135443	0.145209166337839	0.105568773307587	0.184849559368091	0.0198201965151259	GAM
0.0413795028987342	0.123586061058839	0.0819870165272337	0.165185105590443	0.0207995222658024	GAM
0.0427588196620253	0.10569845503874	0.0622280248099669	0.149168885267513	0.0217352151143866	GAM
0.0441381364253165	0.0913636579624664	0.0460946683021177	0.136632647622815	0.0226344948301743	GAM
0.0455174531886076	0.0803989795145803	0.0333937831594915	0.127404175869669	0.0235025981775444	GAM
0.0468967699518987	0.0726217293804697	0.0239362815211137	0.121307177239826	0.024342723929678	GAM
0.0482760867151899	0.0678492172443439	0.0175371533930574	0.11816128109563	0.0251560319256432	GAM
0.049655403478481	0.065898752791488	0.0140153684096233	0.117782137173353	0.0259416921909324	GAM
0.0510347202417721	0.066587645706526	0.013193691131331	0.119981600281721	0.0266969772875975	GAM
0.0524140370050633	0.0697332056745157	0.0148984277043619	0.12456798364467	0.0274173889850769	GAM
0.0537933537683544	0.0751527423797412	0.018959123727666	0.131346361031816	0.0280968093260376	GAM
0.0551726705316456	0.0826635655072943	0.0252082330835341	0.140118897931054	0.0287276662118801	GAM
0.0565519872949367	0.0920829847425705	0.0334807756147449	0.150685193870396	0.0293011045639128	GAM
0.0579313040582278	0.103228309769496	0.0436139984861944	0.162842621052798	0.0298071556416508	GAM
0.059310620821519	0.115916850273644	0.0554470524416507	0.176386648105638	0.0302348989159969	GAM
0.0606899375848101	0.129965915939639	0.0688206904457101	0.191111141433567	0.0305726127469643	GAM
0.0620692543481013	0.145192816452052	0.0835769927992636	0.206808640104841	0.0308079118263942	GAM
0.0634485711113924	0.161414861495634	0.0995591198394229	0.223270603151846	0.0309278708281057	GAM
0.0648278878746835	0.178449360755795	0.116611090848709	0.240287630662882	0.0309191349535432	GAM
0.0662072046379747	0.196113623916243	0.134577585648137	0.257649662184349	0.030768019134053	GAM
0.0675865214012658	0.214224960663865	0.153303763296738	0.275146158030991	0.0304605986835634	GAM
0.068965838164557	0.232600680681204	0.172635089865885	0.292566271496523	0.0299827954076595	GAM
0.0703451549278481	0.25105809365462	0.192417163785934	0.309699023523306	0.0293204649343431	GAM
0.0717244716911392	0.269414509267931	0.212495521266112	0.32633349726975	0.0284594940009095	GAM
0.0731037884544304	0.28748723720651	0.232715393391032	0.342259081021988	0.0273859219077388	GAM
0.0744831052177215	0.305093587155571	0.252921365004761	0.357265809306381	0.026086111075405	GAM
0.0758624219810126	0.322050868798655	0.272956841118349	0.371144896478961	0.024547013840153	GAM
0.0772417387443038	0.338176391822671	0.292663128791469	0.383689654853873	0.022756631515601	GAM
0.0786210555075949	0.353287465909741	0.311877710271297	0.394697221548186	0.0207048778192223	GAM
0.0800003722708861	0.367201400747027	0.330430678813713	0.403972122680341	0.0183853609666571	GAM
0.0813796890341772	0.379735506019193	0.348136542729065	0.411334469309322	0.0157994816450643	GAM
0.0827590057974683	0.390764714360611	0.364822522820517	0.416706905900705	0.012971095770047	GAM
0.0841383225607595	0.400779234795387	0.380755064908642	0.420803404682133	0.0100120849433729	GAM
0.0855176393240506	0.410949952763253	0.396545963436446	0.425353942090059	0.00720199466340316	GAM
0.0868969560873418	0.424117328249171	0.413672900017781	0.434561756480561	0.00522221411569508	GAM
0.0882762728506329	0.445884363893537	0.436246858671243	0.455521869115831	0.00481875261114694	GAM
0.089655589613924	0.48187060601673	0.471534941922445	0.492206270111015	0.00516783204714262	GAM
0.0910349063772152	0.533722507440652	0.523686511452381	0.543758503428924	0.00501799799413554	GAM
0.0924142231405063	0.597054552239743	0.588732124276316	0.60537698020317	0.00416121398171332	GAM
0.0937935399037975	0.662177209534141	0.655601526887561	0.668752892180721	0.0032878413232898	GAM
0.0951728566670886	0.719098823735538	0.712381166768244	0.725816480702832	0.00335882848364709	GAM
0.0965521734303797	0.759321652522343	0.750830679715082	0.767812625329605	0.00424548640363081	GAM
0.0979314901936709	0.780261526141887	0.769858746377095	0.790664305906678	0.00520138988239593	GAM
0.099310806956962	0.782497146849099	0.770568380241361	0.794425913456838	0.00596438330386931	GAM
0.100690123720253	0.767454452212455	0.754312535209655	0.780596369215255	0.00657095850139995	GAM
0.102069440483544	0.737026555472201	0.722616670009985	0.751436440934417	0.00720494273110796	GAM
0.103448757246835	0.693954649144966	0.677713631294099	0.710195666995833	0.00812050892543349	GAM
0.104828074010127	0.64153520949368	0.622549291991179	0.660521126996181	0.00949295875125056	GAM
0.106207390773418	0.58324055137925	0.560589698796273	0.605891403962227	0.0113254262914885	GAM
0.107586707536709	0.522478457665265	0.495487398969594	0.549469516360937	0.0134955293478357	GAM
0.1089660243	0.461317075442308	0.429582194145063	0.493051956739554	0.0158674406486228	GAM
0	0.639023760679035	0.63190326624104	0.646144255117029	0.00356024721899738	GAM (d<0.02)
0.000253162544303797	0.641637768876828	0.635529164752179	0.647746373001478	0.00305430206232459	GAM (d<0.02)
0.000506325088607595	0.647481947339106	0.640071108248402	0.65489278642981	0.00370541954535211	GAM (d<0.02)
0.000759487632911392	0.659506291533506	0.650473344249238	0.668539238817774	0.00451647364213409	GAM (d<0.02)
0.00101265017721519	0.679980512856186	0.67038418033204	0.689576845380331	0.00479816626207287	GAM (d<0.02)
0.00126581272151899	0.708004333016037	0.699189783286238	0.716818882745836	0.00440727486489942	GAM (d<0.02)
0.00151897526582278	0.736206721499891	0.728729011392605	0.743684431607176	0.00373885505364251	GAM (d<0.02)
0.00177213781012658	0.755714309745006	0.74877701735415	0.762651602135862	0.00346864619542804	GAM (d<0.02)
0.00202530035443038	0.757722105144703	0.749934938944117	0.765509271345289	0.00389358310029308	GAM (d<0.02)
0.00227846289873418	0.736764258840214	0.727590983827498	0.74593753385293	0.00458663750635806	GAM (d<0.02)
0.00253162544303797	0.695748734673623	0.685095709332153	0.706401760015092	0.00532651267073476	GAM (d<0.02)
0.00278478798734177	0.641166477144337	0.628782684818988	0.653550269469686	0.00619189616267451	GAM (d<0.02)
0.00303795053164557	0.580198620270023	0.565599062897232	0.594798177642813	0.00729977868639517	GAM (d<0.02)
0.00329111307594937	0.519666766988262	0.502391660659039	0.536941873317484	0.00863755316461136	GAM (d<0.02)
0.00354427562025316	0.465943517833465	0.445818793323019	0.486068242343912	0.0100623622552233	GAM (d<0.02)
0.00379743816455696	0.425255101188238	0.402513051118522	0.447997151257955	0.0113710250348582	GAM (d<0.02)
0.00405060070886076	0.401229245089229	0.376399032316131	0.426059457862327	0.0124151063865492	GAM (d<0.02)
0.00430376325316456	0.394634315216546	0.36837802232618	0.420890608106912	0.0131281464451829	GAM (d<0.02)
0.00455692579746835	0.405825254016383	0.378901626312772	0.432748881719994	0.0134618138518056	GAM (d<0.02)
0.00481008834177215	0.434682950031551	0.407912934754435	0.461452965308667	0.013385007638558	GAM (d<0.02)
0.00506325088607595	0.479275755010507	0.453430648006894	0.50512086201412	0.0129225535018066	GAM (d<0.02)
0.00531641343037975	0.53583736283441	0.511538969060184	0.560135756608635	0.0121491968871127	GAM (d<0.02)
0.00556957597468354	0.599614252845875	0.57730412341877	0.62192438227298	0.0111550647135524	GAM (d<0.02)
0.00582273851898734	0.665410302636326	0.645389837007174	0.685430768265478	0.0100102328145759	GAM (d<0.02)
0.00607590106329114	0.72791882828458	0.710433168962012	0.745404487607149	0.00874282966128434	GAM (d<0.02)
0.00632906360759494	0.781796575183516	0.767122768427328	0.796470381939705	0.00733690337809411	GAM (d<0.02)
0.00658222615189873	0.821726519618192	0.810198711103514	0.833254328132869	0.00576390425733894	GAM (d<0.02)
0.00683538869620253	0.842541791751754	0.834201797514397	0.85088178598911	0.0041699971186784	GAM (d<0.02)
0.00708855124050633	0.840087827789823	0.832772182169472	0.847403473410174	0.00365782281017565	GAM (d<0.02)
0.00734171378481013	0.815442104902501	0.803955191840624	0.826929017964377	0.00574345653093807	GAM (d<0.02)
0.00759487632911392	0.774742438334396	0.755976837566552	0.79350803910224	0.00938280038392213	GAM (d<0.02)
0.00784803887341772	0.723365998066518	0.696031047235383	0.750700948897653	0.0136674754155673	GAM (d<0.02)
0.00810120141772152	0.666439001143657	0.62999215773273	0.702885844554583	0.0182234217054633	GAM (d<0.02)
0.00835436396202532	0.609081913221061	0.563480765544583	0.654683060897539	0.022800573838239	GAM (d<0.02)
0.00860752650632911	0.556415199954011	0.502056123301093	0.610774276606929	0.0271795383264589	GAM (d<0.02)
0.00886068905063291	0.513554662422385	0.451251458634894	0.575857866209877	0.0311516018937457	GAM (d<0.02)
0.00911385159493671	0.48478870678851	0.415699362258224	0.553878051318795	0.0345446722651426	GAM (d<0.02)
0.0093670141392405	0.471359813063961	0.396750749547515	0.545968876580407	0.0373045317582232	GAM (d<0.02)
0.0096201766835443	0.472770934127268	0.393879343982989	0.551662524271548	0.0394457950721396	GAM (d<0.02)
0.0098733392278481	0.487643406125599	0.40560653867091	0.569680273580289	0.0410184337273446	GAM (d<0.02)
0.0101265017721519	0.514518436989192	0.430365112460472	0.598671761517911	0.0420766622643597	GAM (d<0.02)
0.0103796643164557	0.551937234648337	0.466586869799479	0.637287599497195	0.0426751824244289	GAM (d<0.02)
0.0106328268607595	0.598441007033372	0.512703735624369	0.684178278442375	0.0428686357045016	GAM (d<0.02)
0.0108859894050633	0.652570962074386	0.56714874702465	0.737993177124121	0.0427111075248678	GAM (d<0.02)
0.0111391519493671	0.712868307701846	0.628357139181209	0.797379476222484	0.0422555842603189	GAM (d<0.02)
0.0113923144936709	0.777874251845811	0.694767653461597	0.860980850230025	0.0415532991921072	GAM (d<0.02)
0.0116454770379747	0.846130002436736	0.764824160110717	0.927435844762755	0.0406529211630095	GAM (d<0.02)
0.0118986395822785	0.916176767404882	0.836977656570024	0.995375878239739	0.0395995554174288	GAM (d<0.02)
0.0121518021265823	0.986555754680467	0.909688658607028	1.06342285075391	0.0384335480367194	GAM (d<0.02)
0.0124049646708861	1.05580817219384	0.981429935452687	1.130186408935	0.0371891183705776	GAM (d<0.02)
0.0126581272151899	1.12247522787507	1.05068945016847	1.19426100558167	0.0358928888533006	GAM (d<0.02)
0.0129112897594937	1.18509812965482	1.11597326238564	1.25422299692401	0.0345624336345934	GAM (d<0.02)
0.0131644523037975	1.24221808546297	1.17580805676268	1.30862811416326	0.0332050143501429	GAM (d<0.02)
0.0134176148481013	1.29237630322996	1.22874291224734	1.35600969421258	0.0318166954913109	GAM (d<0.02)
0.0136707773924051	1.3341139908861	1.27334995681553	1.39487802495666	0.0303820170352805	GAM (d<0.02)
0.0139239399367089	1.36597235636162	1.30822366809132	1.42372104463191	0.0288743441351474	GAM (d<0.02)
0.0141771024810127	1.38649260758676	1.33197874807075	1.44100646710278	0.0272569297580076	GAM (d<0.02)
0.0144302650253165	1.39421595249209	1.34324663890579	1.4451852660784	0.0254846567931507	GAM (d<0.02)
0.0146834275696203	1.38768359900726	1.34067072908146	1.43469646893306	0.0235064349629006	GAM (d<0.02)
0.014936590113924	1.36543675506294	1.32289990843332	1.40797360169256	0.0212684233148103	GAM (d<0.02)
0.0151897526582278	1.32601742672009	1.28857951475227	1.36345533868791	0.0187189559839104	GAM (d<0.02)
0.0154429152025316	1.26833015878947	1.23665534690047	1.30000497067847	0.0158374059444995	GAM (d<0.02)
0.0156960777468354	1.19231326513061	1.1669370349066	1.21768949535461	0.0126881151120026	GAM (d<0.02)
0.0159492402911392	1.09871663055607	1.07981704391094	1.11761621720119	0.0094497933225625	GAM (d<0.02)
0.016202402835443	0.990650405811512	0.977428030690984	1.00387278093204	0.00661118756026381	GAM (d<0.02)
0.0164555653797468	0.877100758560011	0.86669602170763	0.887505495412392	0.00520236842619041	GAM (d<0.02)
0.0167087279240506	0.769820616416328	0.758859537800793	0.780781695031864	0.00548053930776759	GAM (d<0.02)
0.0169618904683544	0.67902418666133	0.667018652121322	0.691029721201339	0.00600276727000413	GAM (d<0.02)
0.0172150530126582	0.608545463788973	0.59670026106428	0.620390666513666	0.00592260136234656	GAM (d<0.02)
0.017468215556962	0.558361084717662	0.547839537894828	0.568882631540496	0.00526077341141688	GAM (d<0.02)
0.0177213781012658	0.526079455381848	0.517118963395446	0.535039947368249	0.00448024599320096	GAM (d<0.02)
0.0179745406455696	0.506794864977015	0.498312935829921	0.515276794124109	0.00424096457354696	GAM (d<0.02)
0.0182277031898734	0.494563762490375	0.485272794521328	0.503854730459422	0.00464548398452344	GAM (d<0.02)
0.0184808657341772	0.483578205759493	0.473318483311453	0.493837928207532	0.00512986122401973	GAM (d<0.02)
0.018734028278481	0.471173451756003	0.460393933166388	0.481952970345618	0.00538975929480746	GAM (d<0.02)
0.0189871908227848	0.456445133626363	0.445426500699276	0.46746376655345	0.0055093164635434	GAM (d<0.02)
0.0192403533670886	0.438876819105562	0.427334445547038	0.450419192664085	0.0057711867792619	GAM (d<0.02)
0.0194935159113924	0.418341629205899	0.405360487479413	0.431322770932385	0.00649057086324289	GAM (d<0.02)
0.0197466784556962	0.395118046488074	0.379529803019433	0.410706289956714	0.00779412173432016	GAM (d<0.02)
0.019999841	0.370392347772437	0.351256322887217	0.389528372657657	0.00956801244261007	GAM (d<0.02)

## Sheet: Data_S17_b
x	y	ymin	ymax	se	Regression
0	1.85040690680998	1.79258225054203	1.90823156307793	0.0289123281339755	linear
0.000751613860759494	1.85007232845401	1.79314146098684	1.90700319592118	0.0284654337335846	linear
0.00150322772151899	1.84973775009804	1.79370038444421	1.90577511575187	0.0280186828269162	linear
0.00225484158227848	1.84940317174207	1.79425900696394	1.9045473365202	0.0275720823890646	linear
0.00300645544303797	1.8490685933861	1.794817313682	1.90331987309021	0.0271256398520518	linear
0.00375806930379747	1.84873401503013	1.79537528874485	1.90209274131541	0.0266793631426405	linear
0.00450968316455696	1.84839943667416	1.79593291522628	1.90086595812205	0.0262332607239427	linear
0.00526129702531646	1.84806485831819	1.79649017503565	1.89963954160073	0.0257873416412711	linear
0.00601291088607595	1.84773027996222	1.79704704881673	1.89841351110771	0.0253416155727438	linear
0.00676452474683544	1.84739570160625	1.79760351583581	1.8971878873767	0.0248960928852226	linear
0.00751613860759494	1.84706112325028	1.79815955385778	1.89596269264278	0.0244507846962494	linear
0.00826775246835443	1.84672654489431	1.79871513900884	1.89473795077978	0.0240057029427356	linear
0.00901936632911392	1.84639196653834	1.79927024562379	1.89351368745289	0.0235608604572752	linear
0.00977098018987342	1.84605738818237	1.79982484607622	1.89228993028853	0.0231162710530773	linear
0.0105225940506329	1.8457228098264	1.80037891058907	1.89106670906373	0.0226719496186651	linear
0.0112742079113924	1.84538823147043	1.8009324070231	1.88984405591777	0.0222279122236671	linear
0.0120258217721519	1.84505365311446	1.80148530064001	1.88862200558892	0.0217841762372283	linear
0.0127774356329114	1.84471907475849	1.80203755383686	1.88740059568013	0.0213407604608178	linear
0.0135290494936709	1.84438449640252	1.80258912584753	1.88617986695751	0.0208976852774942	linear
0.0142806633544304	1.84404991804655	1.80313997240649	1.88495986368661	0.0204549728200308	linear
0.0150322772151899	1.84371533969058	1.80369004536917	1.883740634012	0.0200126471607084	linear
0.0157838910759494	1.84338076133461	1.80423929228249	1.88252223038674	0.0195707345260629	linear
0.0165355049367089	1.84304618297864	1.80478765589774	1.88130471005955	0.0191292635404519	linear
0.0172871187974684	1.84271160462267	1.80533507361669	1.88008813562866	0.0186882655029916	linear
0.0180387326582278	1.8423770262667	1.80588147686021	1.87887257567319	0.0182477747032441	linear
0.0187903465189873	1.84204244791073	1.80642679034667	1.8776581054748	0.0178078287820334	linear
0.0195419603797468	1.84170786955476	1.80697093126482	1.87644480784471	0.0173684691449733	linear
0.0202935742405063	1.84137329119879	1.80751380832327	1.87523277407431	0.0169297414377589	linear
0.0210451881012658	1.84103871284282	1.80805532065471	1.87402210503093	0.0164916960940548	linear
0.0217968019620253	1.84070413448685	1.80859535654886	1.87281291242484	0.0160543889689942	linear
0.0225484158227848	1.84036955613088	1.80913379198293	1.87160532027884	0.0156178820739777	linear
0.0233000296835443	1.84003497777491	1.80967048891141	1.87039946663841	0.0151822444317497	linear
0.0240516435443038	1.83970039941894	1.81020529326935	1.86919550556853	0.014747553074796	linear
0.0248032574050633	1.83936582106297	1.81073803263269	1.86799360949326	0.0143138942151417	linear
0.0255548712658228	1.839031242707	1.81126851346722	1.86679397194679	0.0138813646198931	linear
0.0263064851265823	1.83869666435103	1.81179651788166	1.8655968108204	0.0134500732346846	linear
0.0270580989873418	1.83836208599506	1.81232179978111	1.86440237220902	0.0130201431069766	linear
0.0278097128481013	1.83802750763909	1.81284408029222	1.86321093498596	0.0125917136734335	linear
0.0285613267088608	1.83769292928312	1.81336304230097	1.86202281626528	0.0121649434910781	linear
0.0293129405696203	1.83735835092715	1.81387832390431	1.86083837794999	0.01174001351142	linear
0.0300645544303797	1.83702377257118	1.8143895105284	1.85965803461396	0.0113171310213912	linear
0.0308161682911392	1.83668919421521	1.81489612540312	1.85848226302731	0.0108965344060465	linear
0.0315677821518987	1.83635461585924	1.8153976180047	1.85731161371378	0.0104784989272694	linear
0.0323193960126582	1.83602003750327	1.81589334997897	1.85614672502757	0.0100633437621512	linear
0.0330710098734177	1.8356854591473	1.81638257793423	1.85498834036037	0.00965144060653531	linear
0.0338226237341772	1.83535088079133	1.81686443233983	1.85383732924284	0.00924322422575258	linear
0.0345742375949367	1.83501630243536	1.81733789157992	1.8526947132908	0.00883920542771862	linear
0.0353258514556962	1.83468172407939	1.81780174999184	1.85156169816694	0.00843998704377507	linear
0.0360774653164557	1.83434714572342	1.81825457846961	1.85043971297723	0.00804628362690391	linear
0.0368290791772152	1.83401256736745	1.81869467595775	1.84933045877716	0.00765894570485277	linear
0.0375806930379747	1.83367798901148	1.81912000994638	1.84823596807658	0.00727898953255143	linear
0.0383323068987342	1.83334341065551	1.81952814401025	1.84715867730077	0.00690763332263041	linear
0.0390839207594937	1.83300883229954	1.81991615070643	1.84610151389265	0.00654634079655533	linear
0.0398355346202532	1.83267425394357	1.82028050911335	1.8450679987738	0.00619687241511275	linear
0.0405871484810127	1.8323396755876	1.82061698855202	1.84406236262318	0.00586134351778974	linear
0.0413387623417722	1.83200509723163	1.82092052450415	1.84308966995911	0.00554228636373983	linear
0.0420903762025316	1.83167051887566	1.82118510068817	1.84215593706316	0.0052427090937479	linear
0.0428419900632911	1.83133594051969	1.82140366397391	1.84126821706547	0.00496613827288845	linear
0.0435936039240506	1.83100136216372	1.82156811664608	1.84043460768137	0.00471662275882203	linear
0.0443452177848101	1.83066678380775	1.82166945056897	1.83966411704654	0.00449866661939273	linear
0.0450968316455696	1.83033220545178	1.82169810036656	1.838966310537	0.00431705254260923	linear
0.0458484455063291	1.82999762709581	1.82164457875196	1.83835067543966	0.00417652417192445	linear
0.0466000593670886	1.82966304873984	1.8215003933235	1.83782570415619	0.00408132770817287	linear
0.0473516732278481	1.82932847038387	1.82125912400039	1.83739781676735	0.00403467319173931	linear
0.0481032870886076	1.8289938920279	1.82091740520092	1.83707037885488	0.00403824341348936	linear
0.0488549009493671	1.82865931367193	1.82047549984979	1.83684312749407	0.00409190691106854	linear
0.0496065148101266	1.82832473531596	1.81993725305466	1.83671221757726	0.00419374113065181	linear
0.0503581286708861	1.82799015695999	1.81930944330896	1.83667087061102	0.00434035682551573	linear
0.0511097425316456	1.82765557860402	1.8186007676674	1.83671038954064	0.00452740546831087	linear
0.0518613563924051	1.82732100024805	1.81782077427685	1.83682122621926	0.00475011298560269	linear
0.0526129702531646	1.82698642189208	1.81697898132472	1.83699386245944	0.00500372028367908	linear
0.0533645841139241	1.82665184353611	1.81608428370833	1.83721940336389	0.00528377991388944	linear
0.0541161979746835	1.82631726518014	1.81514463543073	1.83748989492955	0.00558631487470511	linear
0.054867811835443	1.82598268682417	1.81416694008009	1.83779843356826	0.00590787337204274	linear
0.0556194256962025	1.8256481084682	1.8131570729818	1.8381391439546	0.00624551774320125	linear
0.056371039556962	1.82531353011223	1.81211997317242	1.83850708705204	0.00659677846990496	linear
0.0571226534177215	1.82497895175626	1.81105976346367	1.83889814004886	0.00695959414629701	linear
0.057874267278481	1.82464437340029	1.80997987403875	1.83930887276183	0.00733224968076999	linear
0.0586258811392405	1.82430979504432	1.80888315700735	1.83973643308129	0.00771331901848624	linear
0.059377495	1.82397521668835	1.80777198671645	1.84017844666025	0.00810161498594826	linear
0	1.82215062682469	1.75318331078307	1.8911179428663	0.0344836580208073	linear (d<0.02)
0.000247775005063291	1.83527769982959	1.76846022300708	1.90209517665211	0.0334087384112579	linear (d<0.02)
0.000495550010126582	1.8484047728345	1.78316619967487	1.91364334599413	0.032619286579816	linear (d<0.02)
0.000743325015189873	1.86153184583941	1.7972591507122	1.92580454096662	0.0321363475636064	linear (d<0.02)
0.000991100020253164	1.87465891884432	1.81071129228977	1.93860654539887	0.0319738132772758	linear (d<0.02)
0.00123887502531646	1.88778599184923	1.82351290076875	1.9520590829297	0.0321365455402369	linear (d<0.02)
0.00148665003037975	1.90091306485413	1.83567371151467	1.9661524181936	0.0326196766697308	linear (d<0.02)
0.00173442503544304	1.91404013785904	1.84722151842331	1.98085875729477	0.0334093097178657	linear (d<0.02)
0.00198220004050633	1.92716721086395	1.85819841883105	1.99613600289685	0.034484396016448	linear (d<0.02)
0.00222997504556962	1.94029428386886	1.86865580023268	2.01193276750503	0.035819241818087	linear (d<0.02)
0.00247775005063291	1.95342135687377	1.87864928927538	2.02819342447215	0.037386033799193	linear (d<0.02)
0.0027255250556962	1.96654842987867	1.88823455154144	2.0448623082159	0.0391569391686155	linear (d<0.02)
0.00297330006075949	1.97967550288358	1.89746433162606	2.0618866741411	0.0411055856287603	linear (d<0.02)
0.00322107506582278	1.99280257588849	1.90638671211984	2.07921843965714	0.043207931884325	linear (d<0.02)
0.00346885007088608	2.0059296488934	1.91504434736304	2.09681495042376	0.0454426507651791	linear (d<0.02)
0.00371662507594937	2.01905672189831	1.92347436866467	2.11463907513195	0.0477911766168195	linear (d<0.02)
0.00396440008101266	2.03218379490321	1.93170869272795	2.13265889707848	0.0502375510876324	linear (d<0.02)
0.00421217508607595	2.04531086790812	1.939774534086	2.15084720173024	0.0527681669110588	linear (d<0.02)
0.00445995009113924	2.05843794091303	1.9476949905815	2.16918089124456	0.0553714751657627	linear (d<0.02)
0.00470772509620253	2.07156501391794	1.95548962448641	2.18764040334947	0.0580376947157658	linear (d<0.02)
0.00495550010126582	2.08469208692285	1.96317499879419	2.2062091750515	0.0607585440643258	linear (d<0.02)
0.00520327510632911	2.09781915992775	1.97076515143182	2.22487316842369	0.0635270042479673	linear (d<0.02)
0.0054510501113924	2.11094623293266	1.97827200357919	2.24362046228613	0.0663371146767353	linear (d<0.02)
0.0056988251164557	2.12407330593757	1.98570570537218	2.26244090650296	0.069183800282695	linear (d<0.02)
0.00594660012151899	2.13720037894248	1.9930749255002	2.28132583238476	0.0720627267211405	linear (d<0.02)
0.00619437512658228	2.15032745194739	2.00038709225162	2.30026781164316	0.0749701798478846	linear (d<0.02)
0.00644215013164557	2.16345452495229	2.00764859344298	2.31926045646161	0.0779029657546552	linear (d<0.02)
0.00668992513670886	2.1765815979572	2.01486494200209	2.33829825391232	0.0808583279775574	linear (d<0.02)
0.00693770014177215	2.18970867096211	2.02204091310402	2.3573764288202	0.083833878929046	linear (d<0.02)
0.00718547514683544	2.20283574396702	2.02918065786515	2.37649083006889	0.0868275430509356	linear (d<0.02)
0.00743325015189873	2.21596281697193	2.03628779777067	2.39563783617318	0.0898375096006265	linear (d<0.02)
0.00768102515696202	2.22908988997683	2.04336550328266	2.41481427667101	0.0928621933470864	linear (d<0.02)
0.00792880016202531	2.24221696298174	2.05041655945527	2.43401736650821	0.0959002017632347	linear (d<0.02)
0.00817657516708861	2.25534403598665	2.05744342086648	2.45324465110682	0.098950307560083	linear (d<0.02)
0.0084243501721519	2.26847110899156	2.06444825774936	2.47249396023376	0.102011425621101	linear (d<0.02)
0.00867212517721519	2.28159818199647	2.07143299485766	2.49176336913527	0.105082593569402	linear (d<0.02)
0.00891990018227848	2.29472525500137	2.07839934431749	2.51105116568526	0.108162955341944	linear (d<0.02)
0.00916767518734177	2.30785232800628	2.08534883348682	2.53035582252574	0.11125174725973	linear (d<0.02)
0.00941545019240506	2.32097940101119	2.09228282865917	2.54967597336321	0.114348286176011	linear (d<0.02)
0.00966322519746835	2.3341064740161	2.09920255529657	2.56901039273563	0.117451959359764	linear (d<0.02)
0.00991100020253164	2.34723354702101	2.10610911535543	2.58835797868659	0.120562215832791	linear (d<0.02)
0.0101587752075949	2.36036062002592	2.11300350216928	2.60771773788255	0.12367855892832	linear (d<0.02)
0.0104065502126582	2.37348769303082	2.11988661327234	2.62708877278931	0.126800539879244	linear (d<0.02)
0.0106543252177215	2.38661476603573	2.1267592614817	2.64647027058977	0.129927752277017	linear (d<0.02)
0.0109021002227848	2.39974183904064	2.13362218450263	2.66586149357864	0.133059827269002	linear (d<0.02)
0.0111498752278481	2.41286891204555	2.14047605327745	2.68526177081364	0.136196429384047	linear (d<0.02)
0.0113976502329114	2.42599598505046	2.14732147926222	2.70467049083869	0.139337252894118	linear (d<0.02)
0.0116454252379747	2.43912305805536	2.15415902078607	2.72408709532465	0.142482018634645	linear (d<0.02)
0.011893200243038	2.45225013106027	2.16098918862318	2.74351107349736	0.145630471218547	linear (d<0.02)
0.0121409752481013	2.46537720406518	2.16781245088714	2.76294195724322	0.148782376589019	linear (d<0.02)
0.0123887502531646	2.47850427707009	2.17462923734075	2.78237931679942	0.151937519864667	linear (d<0.02)
0.0126365252582278	2.491631350075	2.18143994319992	2.80182275695007	0.155095703437535	linear (d<0.02)
0.0128843002632911	2.5047584230799	2.18824493249885	2.82127191366095	0.158256745290525	linear (d<0.02)
0.0131320752683544	2.51788549608481	2.19504454107368	2.84072645109594	0.161420477505566	linear (d<0.02)
0.0133798502734177	2.53101256908972	2.20183907921359	2.86018605896585	0.164586744938066	linear (d<0.02)
0.013627625278481	2.54413964209463	2.20862883402133	2.87965045016793	0.167755404036649	linear (d<0.02)
0.0138754002835443	2.55726671509954	2.2154140715193	2.89911935867977	0.170926321790119	linear (d<0.02)
0.0141231752886076	2.57039378810444	2.22219503853226	2.91859253767663	0.174099374786091	linear (d<0.02)
0.0143709502936709	2.58352086110935	2.22897196437366	2.93806975784505	0.177274448367847	linear (d<0.02)
0.0146187252987342	2.59664793411426	2.23574506235871	2.95755080586981	0.180451435877773	linear (d<0.02)
0.0148665003037975	2.60977500711917	2.24251453116466	2.97703548307368	0.183630237977256	linear (d<0.02)
0.0151142753088608	2.62290208012408	2.24928055605553	2.99652360419262	0.186810762034273	linear (d<0.02)
0.015362050313924	2.63602915312898	2.25604330998702	3.01601499627094	0.189992921570979	linear (d<0.02)
0.0156098253189873	2.64915622613389	2.26280295460466	3.03550949766313	0.193176635764617	linear (d<0.02)
0.0158576003240506	2.6622832991388	2.26955964114706	3.05500695713054	0.196361828995869	linear (d<0.02)
0.0161053753291139	2.67541037214371	2.27631351126465	3.07450723302276	0.199548430439527	linear (d<0.02)
0.0163531503341772	2.68853744514862	2.28306469776274	3.09401019253449	0.202736373692939	linear (d<0.02)
0.0166009253392405	2.70166451815352	2.28981332527699	3.11351571103006	0.205925596438267	linear (d<0.02)
0.0168487003443038	2.71479159115843	2.29655951088836	3.1330236714285	0.209116040135034	linear (d<0.02)
0.0170964753493671	2.72791866416334	2.3033033646836	3.15253396364308	0.212307649739869	linear (d<0.02)
0.0173442503544304	2.74104573716825	2.31004499026688	3.17204648406962	0.215500373450685	linear (d<0.02)
0.0175920253594937	2.75417281017316	2.31678448522741	3.1915611351189	0.218694162472873	linear (d<0.02)
0.017839800364557	2.76729988317806	2.32352194156741	3.21107782478871	0.221888970805325	linear (d<0.02)
0.0180875753696202	2.78042695618297	2.33025744609421	3.23059646627174	0.225084755044383	linear (d<0.02)
0.0183353503746835	2.79355402918788	2.33699108077992	3.25011697759584	0.228281474203978	linear (d<0.02)
0.0185831253797468	2.80668110219279	2.3437229230919	3.26963928129367	0.231479089550443	linear (d<0.02)
0.0188309003848101	2.8198081751977	2.35045304629647	3.28916330409892	0.234677564450611	linear (d<0.02)
0.0190786753898734	2.8329352482026	2.35718151973861	3.3086889766666	0.237876864231997	linear (d<0.02)
0.0193264503949367	2.84606232120751	2.36390840909963	3.32821623331539	0.24107695605394	linear (d<0.02)
0.0195742254	2.85918939421242	2.37063377663494	3.3477450117899	0.244277808788738	linear (d<0.02)
0	1.80597102280247	1.73880499870614	1.8731370468988	0.0335830120481656	GAM
0.000751613860759494	1.87016235270824	1.80877238937948	1.931552316037	0.0306949816643799	GAM
0.00150322772151899	1.93370313189777	1.86539612118193	2.00201014261361	0.0341535053579202	GAM
0.00225484158227848	1.99585973873905	1.91188722252777	2.07983225495033	0.0419862581056413	GAM
0.00300645544303797	2.05592364153027	1.9525932135931	2.15925406946744	0.0516652139685841	GAM
0.00375806930379747	2.11327106928987	1.98983529487688	2.23670684370287	0.0617178872064981	GAM
0.00450968316455696	2.16735280185182	2.02452711150236	2.31017849220127	0.071412845174729	GAM
0.00526129702531646	2.21762217189384	2.05692647410333	2.37831786968436	0.0803478488952591	GAM
0.00601291088607595	2.26358869265999	2.08699431924366	2.44018306607633	0.0882971867081657	GAM
0.00676452474683544	2.30499539955366	2.11458765676014	2.49540314234718	0.0952038713967607	GAM
0.00751613860759494	2.34164599396032	2.13950448055108	2.54378750736957	0.101070756704621	GAM
0.00826775246835443	2.37334417738905	2.16150624433078	2.58518211044733	0.105918966529139	GAM
0.00901936632911392	2.39989365134843	2.18033330706203	2.61945399563483	0.109780172143198	GAM
0.00977098018987342	2.42109811734615	2.19571123924024	2.64648499545206	0.112693439052955	GAM
0.0105225940506329	2.43676127689172	2.2073520449388	2.66617050884465	0.114704615976462	GAM
0.0112742079113924	2.44668947322569	2.21495344199443	2.67842550445695	0.115868015615632	GAM
0.0120258217721519	2.4508523673453	2.21829336527222	2.68341136941838	0.116279501036541	GAM
0.0127774356329114	2.44947557017649	2.2173109214883	2.68164021886468	0.116082324344094	GAM
0.0135290494936709	2.44280704126592	2.21199139016774	2.6736226923641	0.115407825549091	GAM
0.0142806633544304	2.43109474016049	2.20236089599001	2.65982858433098	0.114366922085243	GAM
0.0150322772151899	2.41459794079816	2.18849748419581	2.64069839740051	0.113050228301175	GAM
0.0157838910759494	2.39373982367401	2.17060922514331	2.61687042220471	0.11156529926535	GAM
0.0165355049367089	2.36906704363805	2.14901798632969	2.58911610094641	0.11002452865418	GAM
0.0172871187974684	2.34112927954865	2.12411120146594	2.55814735763136	0.108509039041357	GAM
0.0180387326582278	2.31047621026394	2.09635110535581	2.52460131517207	0.107062552454063	GAM
0.0187903465189873	2.27765751464174	2.0662804735324	2.48903455575108	0.105688520554671	GAM
0.0195419603797468	2.24322287154075	2.03452173419761	2.4519240088839	0.104350568671571	GAM
0.0202935742405063	2.20772195981861	2.00176871325871	2.41367520637852	0.102976623279952	GAM
0.0210451881012658	2.17170445833402	1.96877123358545	2.3746376830826	0.101466612374287	GAM
0.0217968019620253	2.13572004594478	1.93631330276959	2.33512678911997	0.0997033715875936	GAM
0.0225484158227848	2.10031840150916	1.90518524401649	2.29545155900183	0.0975665787463341	GAM
0.0233000296835443	2.06604920388533	1.87614858908123	2.25594981868942	0.0949503074020489	GAM
0.0240516435443038	2.03344992440645	1.84985994432634	2.21703990448656	0.0917949900400553	GAM
0.0248032574050633	2.00291737687063	1.82651895741008	2.17931579633119	0.0881992097302777	GAM
0.0255548712658228	1.97465962924201	1.80580313237842	2.1435161261056	0.0844282484317938	GAM
0.0263064851265823	1.94884882435081	1.787305105571	2.11039254313061	0.0807718593899022	GAM
0.0270580989873418	1.92565708516398	1.77068732011303	2.08062685021493	0.0774848825254749	GAM
0.0278097128481013	1.90521639166048	1.75569620703538	2.05473657628559	0.0747600923125508	GAM
0.0285613267088608	1.88753389266056	1.74212144613409	2.03294633918703	0.0727062232632338	GAM
0.0293129405696203	1.87258371905725	1.73001698920713	2.01515044890738	0.071283364925063	GAM
0.0300645544303797	1.8602513647228	1.71958974094855	2.00091298849704	0.0703308118871223	GAM
0.0308161682911392	1.85032329644795	1.71108127805312	1.98956531484279	0.0696210091974174	GAM
0.0315677821518987	1.84252388085725	1.70472934739926	1.98031841431525	0.0688972667289966	GAM
0.0323193960126582	1.83657361069537	1.70082862026507	1.97231860112566	0.0678724952151478	GAM
0.0330710098734177	1.83219291263182	1.69967248840671	1.96471333685693	0.0662602121125563	GAM
0.0338226237341772	1.82909315795007	1.70133471198784	1.9568516039123	0.0638792229811147	GAM
0.0345742375949367	1.82696634734955	1.70544069011271	1.94849200458638	0.0607628286184175	GAM
0.0353258514556962	1.8255083895783	1.7113688751251	1.9396479040315	0.0570697572266002	GAM
0.0360774653164557	1.82443274569137	1.71829614066735	1.93056935071538	0.0530683025120065	GAM
0.0368290791772152	1.82346995660452	1.72538417156943	1.92155574163962	0.0490428925175476	GAM
0.0375806930379747	1.82237626628963	1.73195242064573	1.91280011193353	0.0452119228219488	GAM
0.0383323068987342	1.82095851306555	1.73760857891021	1.90430844722089	0.0416749670776695	GAM
0.0390839207594937	1.81913175420985	1.74230271632364	1.89596079209607	0.0384145189431082	GAM
0.0398355346202532	1.81691649651439	1.74635014247608	1.8874828505527	0.0352831770191561	GAM
0.0405871484810127	1.81441518831993	1.75031710291891	1.87851327372095	0.0320490427005092	GAM
0.0413387623417722	1.81182376676616	1.75475407729078	1.86889345624154	0.0285348447376904	GAM
0.0420903762025316	1.8094110524229	1.75999007185359	1.85883203299222	0.0247104902846574	GAM
0.0428419900632911	1.80753964167587	1.765892232592	1.84918705075974	0.0208237045419337	GAM
0.0435936039240506	1.80669665977401	1.77184703304534	1.84154628650269	0.0174248133643367	GAM
0.0443452177848101	1.80746530569828	1.77769620545782	1.83723440593873	0.0148845501202274	GAM
0.0450968316455696	1.8104264681937	1.78492947545316	1.83592346093425	0.0127484963702728	GAM
0.0458484455063291	1.81586189900247	1.79506175737	1.83666204063494	0.0104000708162349	GAM
0.0466000593670886	1.82309630974049	1.80611138351277	1.84008123596821	0.00849246311385898	GAM
0.0473516732278481	1.83002712974812	1.81520772753197	1.84484653196427	0.00740970110807681	GAM
0.0481032870886076	1.833018838743	1.82023655781113	1.84580111967487	0.00639114046593535	GAM
0.0488549009493671	1.82909367194858	1.81677805570286	1.8414092881943	0.00615780812285907	GAM
0.0496065148101266	1.82065944596994	1.80798604647687	1.83333284546301	0.00633669974653472	GAM
0.0503581286708861	1.81754464426742	1.80408450868588	1.83100477984896	0.00673006779076946	GAM
0.0511097425316456	1.83083071999751	1.81227757289013	1.84938386710489	0.0092765735536909	GAM
0.0518613563924051	1.86467228816664	1.83903842795748	1.8903061483758	0.0128169301045788	GAM
0.0526129702531646	1.91677320706674	1.88227548057864	1.95127093355484	0.0172488632440489	GAM
0.0533645841139241	1.98257226019353	1.93446879865425	2.03067572173281	0.0240517307696386	GAM
0.0541161979746835	2.05767491987189	1.99036593086372	2.12498390888006	0.0336544945040832	GAM
0.054867811835443	2.13866652469614	2.04777360016997	2.22955944922232	0.0454464622630856	GAM
0.0556194256962025	2.22311173175481	2.10578067572612	2.3404427877835	0.0586655280143459	GAM
0.056371039556962	2.30910114574881	2.16376998152949	2.45443230996813	0.0726655821096618	GAM
0.0571226534177215	2.39550065122339	2.22145283448292	2.56954846796386	0.0870239083702333	GAM
0.057874267278481	2.48191176722375	2.27882515797645	2.68499837647106	0.101543304623652	GAM
0.0586258811392405	2.56832288322412	2.33599929890324	2.800646467545	0.116161792160442	GAM
0.059377495	2.65473399922449	2.39304167331382	2.91642632513517	0.130846162955337	GAM
0	1.84996812149803	1.76324262312337	1.93669361987268	0.0433627491873274	GAM (d<0.02)
0.000247775005063291	1.76245784847954	1.68277733910469	1.84213835785439	0.0398402546874256	GAM (d<0.02)
0.000495550010126582	1.71373736799435	1.59303241708998	1.83444231889873	0.0603524754521893	GAM (d<0.02)
0.000743325015189873	1.72679868143345	1.58047660095036	1.87312076191654	0.0731610402415449	GAM (d<0.02)
0.000991100020253164	1.80782862109171	1.64997892492632	1.9656783172571	0.0789248480826937	GAM (d<0.02)
0.00123887502531646	1.94495679090974	1.7556548840232	2.13425869779628	0.0946509534432698	GAM (d<0.02)
0.00148665003037975	2.10305233472363	1.84657885453752	2.35952581490973	0.128236740093051	GAM (d<0.02)
0.00173442503544304	2.24974903039382	1.91326757063139	2.58623049015624	0.16824072988121	GAM (d<0.02)
0.00198220004050633	2.36906945912495	1.95789108316359	2.78024783508632	0.205589187980681	GAM (d<0.02)
0.00222997504556962	2.45657038881994	1.98255536131974	2.93058541632015	0.237007513750103	GAM (d<0.02)
0.00247775005063291	2.51166315064467	1.98907546068071	3.03425084060862	0.261293844981979	GAM (d<0.02)
0.0027255250556962	2.53391061902837	1.9791139021527	3.08870733590404	0.277398358437834	GAM (d<0.02)
0.00297330006075949	2.5248578743354	1.95539730857913	3.09431844009167	0.284730282878135	GAM (d<0.02)
0.00322107506582278	2.48934306959651	1.92243688948524	3.05624924970778	0.283453090055635	GAM (d<0.02)
0.00346885007088608	2.43286884497954	1.88555041021068	2.9801872797484	0.27365921738443	GAM (d<0.02)
0.00371662507594937	2.36235929176959	1.85084775440618	2.87387082913299	0.255755768681703	GAM (d<0.02)
0.00396440008101266	2.28618011030394	1.82485284521662	2.74750737539126	0.230663632543658	GAM (d<0.02)
0.00421217508607595	2.2141836685311	1.81340238755744	2.61496494950477	0.200390640486833	GAM (d<0.02)
0.00445995009113924	2.15777110563744	1.8201293245232	2.49541288675168	0.168820890557121	GAM (d<0.02)
0.00470772509620253	2.12897360622013	1.84522731889488	2.41271989354537	0.141873143662623	GAM (d<0.02)
0.00495550010126582	2.13990398882355	1.88720013838899	2.39260783925811	0.126351925217282	GAM (d<0.02)
0.00520327510632911	2.20118045192998	1.94794011014568	2.45442079371428	0.126620170892152	GAM (d<0.02)
0.0054510501113924	2.31022526086015	2.02662391439207	2.59382660732824	0.141800673234041	GAM (d<0.02)
0.0056988251164557	2.4522615413355	2.11876438889737	2.78575869377362	0.166748576219062	GAM (d<0.02)
0.00594660012151899	2.61163165108169	2.22156240287056	3.00170089929282	0.195034624105565	GAM (d<0.02)
0.00619437512658228	2.77280655548872	2.33064668540027	3.21496642557716	0.221079935044222	GAM (d<0.02)
0.00644215013164557	2.92055048403521	2.43962277599923	3.4014781920712	0.240463854017992	GAM (d<0.02)
0.00668992513670886	3.04001454723417	2.54005528979649	3.53997380467186	0.249979628718843	GAM (d<0.02)
0.00693770014177215	3.11851819237654	2.62103738932448	3.6159989954286	0.248740401526032	GAM (d<0.02)
0.00718547514683544	3.15097306468386	2.66982814847268	3.63211798089504	0.240572458105589	GAM (d<0.02)
0.00743325015189873	3.13719601455728	2.67315443844253	3.60123759067202	0.232020788057371	GAM (d<0.02)
0.00768102515696202	3.07944179258715	2.62044943307033	3.53843415210398	0.229496179758413	GAM (d<0.02)
0.00792880016202531	2.98180265503398	2.5093164985314	3.45428881153656	0.23624307825129	GAM (d<0.02)
0.00817657516708861	2.85042285995709	2.34807411322189	3.3527716066923	0.251174373367602	GAM (d<0.02)
0.0084243501721519	2.69378257176432	2.15118401058406	3.23638113294457	0.271299280590127	GAM (d<0.02)
0.00867212517721519	2.52072209138578	1.93377542017524	3.10766876259633	0.293473335605275	GAM (d<0.02)
0.00891990018227848	2.34005345895517	1.71075254424179	2.96935437366855	0.314650457356692	GAM (d<0.02)
0.00916767518734177	2.16003726523596	1.49502816641267	2.82504636405925	0.332504549411646	GAM (d<0.02)
0.00941545019240506	1.98825512729918	1.29680606489806	2.67970418970029	0.345724531200557	GAM (d<0.02)
0.00966322519746835	1.82950702952069	1.11946671353607	2.53954734550531	0.355020157992309	GAM (d<0.02)
0.00991100020253164	1.68520014103603	0.959407834598085	2.41099244747397	0.362896153218972	GAM (d<0.02)
0.0101587752075949	1.55652725148111	0.813880939918742	2.29917356304347	0.371323155781182	GAM (d<0.02)
0.0104065502126582	1.44468115049348	0.682457694252534	2.20690460673443	0.381111728120475	GAM (d<0.02)
0.0106543252177215	1.35085462770937	0.567326568089875	2.13438268732887	0.391764029809748	GAM (d<0.02)
0.0109021002227848	1.27623869791563	0.472800319649655	2.0796770761816	0.401719189132986	GAM (d<0.02)
0.0111498752278481	1.22179843167808	0.403362913627283	2.04023394972887	0.409217759025397	GAM (d<0.02)
0.0113976502329114	1.18773900972133	0.360294291700235	2.01518372774243	0.41372235901055	GAM (d<0.02)
0.0116454252379747	1.17401143339405	0.343507058559601	2.00451580822849	0.415252187417223	GAM (d<0.02)
0.011893200243038	1.18055274789245	0.352652282636983	2.00845321314791	0.413950232627732	GAM (d<0.02)
0.0121409752481013	1.20719358130223	0.386113965314633	2.02827319728982	0.410539807993797	GAM (d<0.02)
0.0123887502531646	1.25354275228677	0.440592723263896	2.06649278130964	0.406475014511436	GAM (d<0.02)
0.0126365252582278	1.31897953054445	0.512103392988625	2.12585566810027	0.403438068777911	GAM (d<0.02)
0.0128843002632911	1.40271233541427	0.597668479454462	2.20775619137408	0.402521927979904	GAM (d<0.02)
0.0131320752683544	1.50389001800813	0.696329384680874	2.31145065133538	0.403780316663627	GAM (d<0.02)
0.0133798502734177	1.62158718027008	0.809088706256634	2.43408565428354	0.406249237006726	GAM (d<0.02)
0.013627625278481	1.75423162844849	0.936692680448704	2.57177057644828	0.408769473999894	GAM (d<0.02)
0.0138754002835443	1.89942609817856	1.07821440414023	2.7206377922169	0.410605847019169	GAM (d<0.02)
0.0141231752886076	2.05456955302034	1.23195009975351	2.87718900628717	0.411309726633414	GAM (d<0.02)
0.0143709502936709	2.21665944805661	1.39436554076896	3.03895335534426	0.411146953643826	GAM (d<0.02)
0.0146187252987342	2.38244059557106	1.55996554333081	3.20491564781132	0.411237526120127	GAM (d<0.02)
0.0148665003037975	2.54768956378166	1.71927332373495	3.37610580382836	0.414208120023353	GAM (d<0.02)
0.0151142753088608	2.70733606309014	1.86100271872298	3.5536694074573	0.423166672183578	GAM (d<0.02)
0.015362050313924	2.85618598935692	1.97681944903236	3.73555252968147	0.439683270162278	GAM (d<0.02)
0.0156098253189873	2.98926528223194	2.06297791834299	3.9155526461209	0.463143681944478	GAM (d<0.02)
0.0158576003240506	3.10244085591174	2.11986462459995	4.08501708722354	0.491288115655897	GAM (d<0.02)
0.0161053753291139	3.1928909424626	2.15051131404557	4.23527057087963	0.521189814208515	GAM (d<0.02)
0.0163531503341772	3.25836176804783	2.15886252081386	4.3578610152818	0.549749623616986	GAM (d<0.02)
0.0166009253392405	3.29660330480753	2.14892092080123	4.44428568881383	0.57384119200315	GAM (d<0.02)
0.0168487003443038	3.30539529990846	2.12435053153707	4.48644006827985	0.590522384185695	GAM (d<0.02)
0.0170964753493671	3.28344035508125	2.08801455948307	4.47886615067943	0.597712897799091	GAM (d<0.02)
0.0173442503544304	3.2305194605557	2.04152144109601	4.41951748001539	0.594499009729847	GAM (d<0.02)
0.0175920253594937	3.14647472511155	1.98502789993505	4.30792155028805	0.580723412588251	GAM (d<0.02)
0.017839800364557	3.03114825753107	1.9166250478899	4.14567146717224	0.557261604820583	GAM (d<0.02)
0.0180875753696202	2.8844707463605	1.83098544554809	3.93795604717291	0.526742650406204	GAM (d<0.02)
0.0183353503746835	2.70825426437655	1.71705445311151	3.6994540756416	0.495599905632521	GAM (d<0.02)
0.0185831253797468	2.50610984948084	1.55718934345252	3.45503035550916	0.47446025301416	GAM (d<0.02)
0.0188309003848101	2.28189734031963	1.33014291138189	3.23365176925737	0.47587721446887	GAM (d<0.02)
0.0190786753898734	2.04089805796588	1.02182850202912	3.05996761390264	0.50953477796838	GAM (d<0.02)
0.0193264503949367	1.78915030834794	0.636987092536313	2.94131352415956	0.576081607905812	GAM (d<0.02)
0.0195742254	1.53267372851597	0.196293698253529	2.86905375877841	0.668190015131221	GAM (d<0.02)
