# Supplementary material for: Intragenomic conflicts with plasmids and chromosomal mobile genetic elements drive the evolution of natural transformation within species
Source: PLoS Biol. 2024 Oct 14;22(10):e3002814. doi: 10.1371/journal.pbio.3002814 (PMC11472951; doi:10.1371/journal.pbio.3002814)
Supplement: S18 Data — (XLSX) [file pbio.3002814.s018.xlsx]

## Sheet: Data_S18
Recipient genome	Donor genome	d_IQTree	abs_DeltaTF
ACBA.0922.00215	ACBA.0922.00228	0.0558812944	3.5515046152135
ACBA.0922.00021	ACBA.0922.00228	0.0517605035	0.28149446209216
ACBA.0922.00233	ACBA.0922.00228	0.0500103323	0.28812004746241
ACBA.0922.00460	ACBA.0922.00228	0.0509680656	2.63993783407629
ACBA.0922.00409	ACBA.0922.00228	0.0509775207	0.22299606856283
ACBA.0922.00271	ACBA.0922.00228	0.049896414	4.09692747448119
ACBA.0922.00217	ACBA.0922.00228	0.0494999998	0.70704756864451
ACBA.0922.00445	ACBA.0922.00228	0.0493044206	0.3431270409191
ACBA.0922.00374	ACBA.0922.00228	0.0492803938	0.0274463457286198
ACBA.0922.00468	ACBA.0922.00228	0.0501872849	0.20095082221064
ACBA.0922.00263	ACBA.0922.00228	0.0502254246	4.59289698226687
ACBA.0922.00212	ACBA.0922.00228	0.0502070264	0.18905876961025
ACBA.0922.00181	ACBA.0922.00228	0.0508588885	0.37955852228813
ACBA.0922.00437	ACBA.0922.00228	0.0494018947	4.14622112636182
ACBA.0922.00132	ACBA.0922.00228	0.0493354014	4.122062447401
ACBA.0922.00390	ACBA.0922.00228	0.0486541087	1.64177908150821
ACBA.0922.00044	ACBA.0922.00228	0.0486028019	0.26127509870153
ACBA.0922.00345	ACBA.0922.00228	0.0495199335	0.45418385125597
ACBA.0922.00229	ACBA.0922.00228	0.0495329174	0.67506669889584
ACBA.0922.00321	ACBA.0922.00228	0.0502339938	3.40694398202644
ACBA.0922.00320	ACBA.0922.00228	0.0502341282	2.33098039776211
ACBA.0922.00265	ACBA.0922.00228	0.0502341282	1.01612226576712
ACBA.0922.00276	ACBA.0922.00228	0.0502341402	3.70782534275875
ACBA.0922.00367	ACBA.0922.00228	0.0502351826	0.17252941460686
ACBA.0922.00231	ACBA.0922.00228	0.0502392217	0.17578135752309
ACBA.0922.00142	ACBA.0922.00228	0.0502342782	1.62923367272804
ACBA.0922.00016	ACBA.0922.00228	0.0502342782	1.96210637062126
ACBA.0922.00340	ACBA.0922.00228	0.0503700038	2.59464583155373
ACBA.0922.00310	ACBA.0922.00228	0.0496014457	2.3003808925812
ACBA.0922.00022	ACBA.0922.00228	0.0495756389	0.16200859791014
ACBA.0922.00277	ACBA.0922.00228	0.050625792	4.1871401487188
ACBA.0922.00164	ACBA.0922.00228	0.0490806983	0.58520161406864
ACBA.0922.00073	ACBA.0922.00228	0.050595422	3.28921780755168
ACBA.0922.00094	ACBA.0922.00228	0.0500046777	1.02907832218793
ACBA.0922.00267	ACBA.0922.00228	0.0502359099	3.65931054063391
ACBA.0922.00220	ACBA.0922.00228	0.0502487185	4.2386513968943
ACBA.0922.00346	ACBA.0922.00228	0.0508364373	0.57281798552723
ACBA.0922.00145	ACBA.0922.00228	0.0508429408	3.53744047229836
ACBA.0922.00149	ACBA.0922.00228	0.0497656813	0.28240230715657
ACBA.0922.00463	ACBA.0922.00228	0.0495872485	1.2497420550571
ACBA.0922.00449	ACBA.0922.00228	0.0495821012	0.15809555527204
ACBA.0922.00116	ACBA.0922.00228	0.0495389134	1.5003162108026
ACBA.0922.00399	ACBA.0922.00228	0.0480013016	0.11257552064635
ACBA.0922.00433	ACBA.0922.00228	0.0480076394	5.69876509624435
ACBA.0922.00444	ACBA.0922.00228	0.0480055765	1.32303927676388
ACBA.0922.00430	ACBA.0922.00228	0.048003475	0.0894919778173202
ACBA.0922.00154	ACBA.0922.00228	0.0482713382	0.28398310652817
ACBA.0922.00146	ACBA.0922.00228	0.0482748191	3.07485717387196
ACBA.0922.00476	ACBA.0922.00228	0.0479668227	0.0537850667939499
ACBA.0922.00238	ACBA.0922.00228	0.0479011955	3.56730349960252
ACBA.0922.00124	ACBA.0922.00228	0.0479145264	0.0643139066836702
ACBA.0922.00286	ACBA.0922.00228	0.0503383214	0.57367092193314
ACBA.0922.00029	ACBA.0922.00228	0.0495175331	1.50864345848988
ACBA.0922.00311	ACBA.0922.00228	0.0480829669	0.0157895948951601
ACBA.0922.00087	ACBA.0922.00228	0.048039253	2.69205444491782
ACBA.0922.00434	ACBA.0922.00228	0.0500991731	0.32053417044478
ACBA.0922.00165	ACBA.0922.00228	0.0507049572	5.4367745200164
ACBA.0922.00184	ACBA.0922.00228	0.0500368589	2.50062161366726
ACBA.0922.00175	ACBA.0922.00228	0.049653049	0.196957865047
ACBA.0922.00017	ACBA.0922.00228	0.0497951236	1.11096332492805
ACBA.0922.00338	ACBA.0922.00228	0.0497400332	1.53055535754736
ACBA.0922.00453	ACBA.0922.00228	0.0497435541	1.3778517674624
ACBA.0922.00115	ACBA.0922.00228	0.049730271	1.05819384098886
ACBA.0922.00295	ACBA.0922.00228	0.0497731659	0.52464402020788
ACBA.0922.00386	ACBA.0922.00228	0.0498096013	4.16445466000717
ACBA.0922.00406	ACBA.0922.00228	0.0498012156	2.03611581561235
ACBA.0922.00336	ACBA.0922.00228	0.0497921024	0.14660691515551
ACBA.0922.00470	ACBA.0922.00228	0.0497572855	0.11823445257347
ACBA.0922.00387	ACBA.0922.00228	0.0497490751	2.5351090919314
ACBA.0922.00436	ACBA.0922.00228	0.0497652103	4.40513584178158
ACBA.0922.00465	ACBA.0922.00228	0.0497651615	0.3950699803957
ACBA.0922.00362	ACBA.0922.00228	0.0497682246	0.15077690275782
ACBA.0922.00447	ACBA.0922.00228	0.0497640791	0.24443262160782
ACBA.0922.00482	ACBA.0922.00228	0.0497523795	1.31680304668528
ACBA.0922.00446	ACBA.0922.00228	0.0497475628	0.52703109718221
ACBA.0922.00334	ACBA.0922.00228	0.0497692497	1.9034865056495
ACBA.0922.00456	ACBA.0922.00228	0.0497832835	0.36630878525341
ACBA.0922.00251	ACBA.0922.00228	0.0497442304	2.78206463501169
ACBA.0922.00307	ACBA.0922.00228	0.0497416992	0.20470768033419
ACBA.0922.00461	ACBA.0922.00228	0.0505027108	4.39400593328899
ACBA.0922.00093	ACBA.0922.00228	0.0504833349	0.70106672240192
ACBA.0922.00494	ACBA.0922.00228	0.0511582985	0.32334070684539
ACBA.0922.00452	ACBA.0922.00228	0.0483646345	0.14779620211834
ACBA.0922.00335	ACBA.0922.00228	0.0482736525	3.28115636639492
ACBA.0922.00422	ACBA.0922.00228	0.04822546	0.25846273330348
ACBA.0922.00392	ACBA.0922.00228	0.0482484306	3.50408764282407
ACBA.0922.00051	ACBA.0922.00228	0.051146622	3.00413056012369
ACBA.0922.00459	ACBA.0922.00228	0.0495402506	4.42787002336387
ACBA.0922.00429	ACBA.0922.00228	0.0519567587	0.22873257123822
ACBA.0922.00425	ACBA.0922.00228	0.0499040654	0.41102685951479
ACBA.0922.00114	ACBA.0922.00228	0.0508062082	0.27764103804438
ACBA.0922.00414	ACBA.0922.00228	0.0510521118	0.35805926629275
ACBA.0922.00063	ACBA.0922.00228	0.050966611	0.35425391489894
ACBA.0922.00002	ACBA.0922.00228	0.050968508	2.07817608000118
ACBA.0922.00103	ACBA.0922.00228	0.0507077715	0.17424785458587
ACBA.0922.00099	ACBA.0922.00228	0.0501511307	3.24135863967836
ACBA.0922.00045	ACBA.0922.00228	0.0501631109	0.0212008391597402
ACBA.0922.00394	ACBA.0922.00228	0.0499500626	1.93420686541313
ACBA.0922.00152	ACBA.0922.00228	0.0497810315	2.68336273215147
ACBA.0922.00488	ACBA.0922.00228	0.0514917456	2.8462924423253
ACBA.0922.00478	ACBA.0922.00228	0.051498012	2.78954482048085
ACBA.0922.00050	ACBA.0922.00228	0.0514978529	0.0193838019530199
ACBA.0922.00049	ACBA.0922.00228	0.050932372	4.9646782178334
ACBA.0922.00034	ACBA.0922.00228	0.050862844	1.17503214338144
ACBA.0922.00361	ACBA.0922.00228	0.0509323962	0.36445428702068
ACBA.0922.00066	ACBA.0922.00228	0.0508891937	0.0314594958955898
ACBA.0922.00479	ACBA.0922.00228	0.0509110268	0.11064447949529
ACBA.0922.00475	ACBA.0922.00228	0.0509132729	3.16158721834063
ACBA.0922.00421	ACBA.0922.00228	0.0509084034	0.579623385734
ACBA.0922.00450	ACBA.0922.00228	0.0508913947	0.72401517430832
ACBA.0922.00381	ACBA.0922.00228	0.0509568363	0.14301290513061
ACBA.0922.00353	ACBA.0922.00228	0.0509219733	0.04641487714159
ACBA.0922.00225	ACBA.0922.00228	0.0509247628	2.57642546905713
ACBA.0922.00001	ACBA.0922.00228	0.0509353576	0.59662152570666
ACBA.0922.00025	ACBA.0922.00228	0.0509304259	1.21017450732124
ACBA.0922.00318	ACBA.0922.00228	0.0509397087	0.26807526755363
ACBA.0922.00289	ACBA.0922.00228	0.0509310503	4.46559185756092
ACBA.0922.00316	ACBA.0922.00228	0.05016298	0.89930318219509
ACBA.0922.00291	ACBA.0922.00228	0.0503970747	0.95076469903208
ACBA.0922.00111	ACBA.0922.00228	0.0494529454	3.60445685784761
ACBA.0922.00043	ACBA.0922.00228	0.0494529548	0.23070982792635
ACBA.0922.00424	ACBA.0922.00228	0.0493225762	4.02009427791504
ACBA.0922.00410	ACBA.0922.00228	0.0494555134	0.93030993515237
ACBA.0922.00415	ACBA.0922.00228	0.0495694839	0.38939510675775
ACBA.0922.00326	ACBA.0922.00228	0.0506269328	0.17418283599177
ACBA.0922.00134	ACBA.0922.00228	0.0493749293	0.0694116592657199
ACBA.0922.00082	ACBA.0922.00228	0.0493337169	3.16651869506173
ACBA.0922.00186	ACBA.0922.00228	0.049507304	0.33660740466214
ACBA.0922.00486	ACBA.0922.00228	0.0484351311	1.86876368152742
ACBA.0922.00351	ACBA.0922.00228	0.0483976315	0.36220201789662
ACBA.0922.00383	ACBA.0922.00228	0.0484961779	0.91484952939095
ACBA.0922.00248	ACBA.0922.00228	0.0485318035	3.15065956657233
ACBA.0922.00028	ACBA.0922.00228	0.0485332413	0.31256703031395
ACBA.0922.00283	ACBA.0922.00228	0.050535326	0.3433034227856
ACBA.0922.00173	ACBA.0922.00228	0.0506903355	0.18878732246572
ACBA.0922.00205	ACBA.0922.00228	0.0500195723	0.30483921928184
ACBA.0922.00259	ACBA.0922.00228	0.0507929617	0.96515347754813
ACBA.0922.00113	ACBA.0922.00228	0.050543354	0.29969104522467
ACBA.0922.00379	ACBA.0922.00228	0.0503828171	2.68320341632039
ACBA.0922.00380	ACBA.0922.00228	0.0498142805	0.0649422128708599
ACBA.0922.00403	ACBA.0922.00228	0.048645659	0.38220917969554
ACBA.0922.00355	ACBA.0922.00228	0.0485797246	1.7411290911007
ACBA.0922.00294	ACBA.0922.00228	0.04900892	2.28332710982615
ACBA.0922.00417	ACBA.0922.00228	0.0490292402	1.76771434061115
ACBA.0922.00081	ACBA.0922.00228	0.0495245122	4.20849125620049
ACBA.0922.00328	ACBA.0922.00228	0.0495245884	3.32782573260875
ACBA.0922.00178	ACBA.0922.00228	0.0495259361	2.27117845538237
ACBA.0922.00472	ACBA.0922.00228	0.0508050238	3.35641940619936
ACBA.0922.00012	ACBA.0922.00228	0.0508101985	2.51717300932595
ACBA.0922.00371	ACBA.0922.00228	0.0506030091	0.18212894373346
ACBA.0922.00376	ACBA.0922.00228	0.0506739792	2.93431240482304
ACBA.0922.00139	ACBA.0922.00228	0.0506017021	1.13606226661796
ACBA.0922.00223	ACBA.0922.00228	0.0506080082	0.38976508804848
ACBA.0922.00088	ACBA.0922.00228	0.0506079659	0.59348674321696
ACBA.0922.00343	ACBA.0922.00228	0.0501884086	0.0774901748940997
ACBA.0922.00413	ACBA.0922.00228	0.0500937714	0.24224312266245
ACBA.0922.00072	ACBA.0922.00228	0.0500916877	0.27046859684141
ACBA.0922.00204	ACBA.0922.00228	0.0495835402	0.40899074310171
ACBA.0922.00038	ACBA.0922.00228	0.049906287	0.3009075706801
ACBA.0922.00219	ACBA.0922.00228	0.0512477565	3.88290897807146
ACBA.0922.00040	ACBA.0922.00228	0.0500749793	0.30017242563519
ACBA.0922.00060	ACBA.0922.00228	0.0489869083	3.48431002284138
ACBA.0922.00153	ACBA.0922.00228	0.0481757479	2.80892127391205
ACBA.0922.00280	ACBA.0922.00228	0.048122565	0.76673191807322
ACBA.0922.00274	ACBA.0922.00228	0.048137477	0.29549503399282
ACBA.0922.00285	ACBA.0922.00228	0.0480437245	0.10049936842049
ACBA.0922.00151	ACBA.0922.00228	0.0480512394	4.18358023573412
ACBA.0922.00395	ACBA.0922.00228	0.048066749	1.33343375004696
ACBA.0922.00426	ACBA.0922.00228	0.0480748794	0.43244102441481
ACBA.0922.00089	ACBA.0922.00228	0.0480585223	1.02145325976539
ACBA.0922.00159	ACBA.0922.00228	0.0480171342	0.29627960536438
ACBA.0922.00364	ACBA.0922.00228	0.0480944492	2.93244748213206
ACBA.0922.00352	ACBA.0922.00228	0.0480889103	3.03950308925937
ACBA.0922.00224	ACBA.0922.00228	0.0480654364	3.90536030813743
ACBA.0922.00161	ACBA.0922.00228	0.0480759699	1.76885603960517
ACBA.0922.00262	ACBA.0922.00228	0.0480847223	3.28141761097263
ACBA.0922.00243	ACBA.0922.00228	0.0480761109	3.31959905239008
ACBA.0922.00451	ACBA.0922.00228	0.0483123778	1.66621761699159
ACBA.0922.00240	ACBA.0922.00228	0.0482710404	4.88524866060625
ACBA.0922.00412	ACBA.0922.00228	0.0482877401	1.3031918199128
ACBA.0922.00279	ACBA.0922.00228	0.0483224426	2.45032751388315
ACBA.0922.00207	ACBA.0922.00228	0.0482946123	0.40515946863575
ACBA.0922.00197	ACBA.0922.00228	0.0483090585	1.57867510454821
ACBA.0922.00102	ACBA.0922.00228	0.0483142212	3.75073605685824
ACBA.0922.00187	ACBA.0922.00228	0.0482832326	0.5206671672492
ACBA.0922.00254	ACBA.0922.00228	0.0482868191	0.29663199198156
ACBA.0922.00130	ACBA.0922.00228	0.048313236	0.00689566966135002
ACBA.0922.00269	ACBA.0922.00228	0.0482931804	0.16345226045757
ACBA.0922.00232	ACBA.0922.00228	0.0482723466	3.82034632351369
ACBA.0922.00237	ACBA.0922.00228	0.0482993429	0.5946388420121
ACBA.0922.00109	ACBA.0922.00228	0.0482858156	2.81811859201577
ACBA.0922.00208	ACBA.0922.00228	0.0482925515	0.5034701775788
ACBA.0922.00131	ACBA.0922.00228	0.0482925515	0.0240893449942901
ACBA.0922.00398	ACBA.0922.00228	0.0491544422	1.33154761848303
ACBA.0922.00086	ACBA.0922.00228	0.049537977	1.5677811461174
ACBA.0922.00304	ACBA.0922.00228	0.0506059964	2.63842185329656
ACBA.0922.00083	ACBA.0922.00228	0.0495557392	0.28742966402689
ACBA.0922.00491	ACBA.0922.00228	0.0502944463	3.15191853176661
ACBA.0922.00147	ACBA.0922.00228	0.0493677323	3.15227070962743
ACBA.0922.00439	ACBA.0922.00228	0.0504736516	0.27446327329219
ACBA.0922.00485	ACBA.0922.00228	0.0498894801	2.87026094406732
ACBA.0922.00129	ACBA.0922.00228	0.0498729153	4.88274114222201
ACBA.0922.00427	ACBA.0922.00228	0.0497887975	3.51075312284686
ACBA.0922.00282	ACBA.0922.00228	0.049954595	0.64371381502093
ACBA.0922.00292	ACBA.0922.00228	0.0481908586	1.09263905854985
ACBA.0922.00084	ACBA.0922.00228	0.0482007622	0.4737772997835
ACBA.0922.00246	ACBA.0922.00228	0.0492240771	0.28908771165039
ACBA.0922.00239	ACBA.0922.00228	0.0494085262	0.70420279503513
ACBA.0922.00342	ACBA.0922.00228	0.0493752187	2.33828533477856
ACBA.0922.00214	ACBA.0922.00228	0.0499713987	1.60288031456026
ACBA.0922.00170	ACBA.0922.00228	0.0499662245	2.47693142466985
ACBA.0922.00306	ACBA.0922.00228	0.0499834802	0.19768384671088
ACBA.0922.00221	ACBA.0922.00228	0.0506130597	0.61212522644068
ACBA.0922.00402	ACBA.0922.00228	0.0505855158	0.55451553843199
ACBA.0922.00143	ACBA.0922.00228	0.050589258	0.37729856738259
ACBA.0922.00339	ACBA.0922.00228	0.0500936026	2.79870324100055
ACBA.0922.00079	ACBA.0922.00228	0.0494808169	2.86908395069077
ACBA.0922.00393	ACBA.0922.00228	0.0493082372	0.00575017208945017
ACBA.0922.00046	ACBA.0922.00228	0.0494681507	4.30029991088038
ACBA.0922.00069	ACBA.0922.00228	0.0500611684	0.0292558492866699
ACBA.0922.00419	ACBA.0922.00228	0.0500508131	2.83513660346288
ACBA.0922.00048	ACBA.0922.00228	0.050074888	4.25337607385859
ACBA.0922.00441	ACBA.0922.00228	0.0477866885	0.12619839434664
ACBA.0922.00360	ACBA.0922.00228	0.0477976215	1.93764651896998
ACBA.0922.00400	ACBA.0922.00228	0.0494297049	0.17193815315349
ACBA.0922.00347	ACBA.0922.00228	0.0494282983	4.76097767855184
ACBA.0922.00018	ACBA.0922.00228	0.049422999	0
ACBA.0922.00141	ACBA.0922.00228	0.0499736925	0.18981781141431
ACBA.0922.00242	ACBA.0922.00228	0.0495785528	0.9201378799311
ACBA.0922.00275	ACBA.0922.00228	0.0507395396	1.45663789293321
ACBA.0922.00495	ACBA.0922.00228	0.0479098716	0.72211719251186
ACBA.0922.00344	ACBA.0922.00228	0.047871535	1.51681529131161
ACBA.0922.00210	ACBA.0922.00228	0.0478766196	0.77287614623986
ACBA.0922.00110	ACBA.0922.00228	0.0478766207	2.4010006685995
ACBA.0922.00382	ACBA.0922.00228	0.0496984841	2.24646999101437
ACBA.0922.00349	ACBA.0922.00228	0.0491891979	0.0461221622311099
ACBA.0922.00350	ACBA.0922.00228	0.0484178426	3.63808605098596
ACBA.0922.00176	ACBA.0922.00228	0.0489673699	0.21430053035776
ACBA.0922.00284	ACBA.0922.00228	0.0485045023	0.56907257896205
ACBA.0922.00112	ACBA.0922.00228	0.0492395802	0.53010146638218
ACBA.0922.00411	ACBA.0922.00228	0.0483235707	0.18425043728488
ACBA.0922.00377	ACBA.0922.00228	0.0479702622	0.17809841946294
ACBA.0922.00257	ACBA.0922.00228	0.0477137375	3.46379710093516
ACBA.0922.00314	ACBA.0922.00228	0.0479511278	0.35102856726998
ACBA.0922.00327	ACBA.0922.00228	0.0471692016	0.41308257342896
ACBA.0922.00056	ACBA.0922.00228	0.047166576	4.12477496549912
ACBA.0922.00101	ACBA.0922.00228	0.0494260486	2.7346577548074
ACBA.0922.00014	ACBA.0922.00228	0.0496074576	0.0539751561602602
ACBA.0922.00281	ACBA.0922.00228	0.0492472862	1.69924754871683
ACBA.0922.00195	ACBA.0922.00228	0.0496216572	0.88056233303133
ACBA.0922.00160	ACBA.0922.00228	0.0484824482	1.14152253992182
ACBA.0922.00293	ACBA.0922.00228	0.0481515629	0.28232473012419
ACBA.0922.00466	ACBA.0922.00228	0.0481526019	0.3176389635152
ACBA.0922.00015	ACBA.0922.00228	0.0481414653	2.29076336190332
ACBA.0922.00348	ACBA.0922.00228	0.0489742503	0.47202377314758
ACBA.0922.00009	ACBA.0922.00228	0.0501493652	0.45486996414347
ACBA.0922.00420	ACBA.0922.00228	0.0497035517	0.27979564592851
ACBA.0922.00162	ACBA.0922.00228	0.0502992942	3.07329998177018
ACBA.0922.00432	ACBA.0922.00228	0.04984409	0.71664311376062
ACBA.0922.00483	ACBA.0922.00228	0.0497608621	3.22940055213887
ACBA.0922.00373	ACBA.0922.00228	0.0491980852	0.4514650190213
ACBA.0922.00193	ACBA.0922.00228	0.0492699454	1.3179375783956
ACBA.0922.00171	ACBA.0922.00228	0.0492602853	1.00806787821153
ACBA.0922.00249	ACBA.0922.00228	0.0490562135	1.79098674585936
ACBA.0922.00090	ACBA.0922.00228	0.04841067	2.68437457345491
ACBA.0922.00359	ACBA.0922.00228	0.0495401938	3.46531431265913
ACBA.0922.00234	ACBA.0922.00228	0.0500259742	0.88234076380647
ACBA.0922.00416	ACBA.0922.00228	0.0499084622	0.35686353890565
ACBA.0922.00133	ACBA.0922.00228	0.0497224624	0.6230077334654
ACBA.0922.00095	ACBA.0922.00228	0.0496811653	0.19854976856301
ACBA.0922.00375	ACBA.0922.00228	0.0492979344	0.79361913412408
ACBA.0922.00150	ACBA.0922.00228	0.0500125964	0.69792666412982
ACBA.0922.00136	ACBA.0922.00228	0.0505256372	1.05954370176649
ACBA.0922.00272	ACBA.0922.00228	0.0499022126	0.38017107678879
ACBA.0922.00331	ACBA.0922.00228	0.0498992281	1.61875404134828
ACBA.0922.00298	ACBA.0922.00228	0.0499048657	4.13000086854081
ACBA.0922.00258	ACBA.0922.00228	0.0499048569	1.28361807773649
ACBA.0922.00385	ACBA.0922.00228	0.0498936743	1.07223282183936
ACBA.0922.00309	ACBA.0922.00228	0.0498936743	1.8052646478945
ACBA.0922.00300	ACBA.0922.00228	0.0498937238	3.14744407245372
ACBA.0922.00188	ACBA.0922.00228	0.0498936691	1.27119740724807
ACBA.0922.00405	ACBA.0922.00228	0.0496633689	3.6112669708378
ACBA.0922.00006	ACBA.0922.00228	0.0498308367	0.15590494457238
ACBA.0922.00487	ACBA.0922.00228	0.0507568403	1.72344954660734
ACBA.0922.00492	ACBA.0922.00228	0.0518462543	3.56868502374511
ACBA.0922.00474	ACBA.0922.00228	0.0516082051	0.89076916498286
ACBA.0922.00202	ACBA.0922.00228	0.0517781479	1.56786557067777
ACBA.0922.00064	ACBA.0922.00228	0.0470630169	2.72941088877125
ACBA.0922.00391	ACBA.0922.00228	0.0470681176	0.66261040957632
ACBA.0922.00244	ACBA.0922.00228	0.0470709965	3.41240441256122
ACBA.0922.00052	ACBA.0922.00228	0.0470104999	2.68322756154534
ACBA.0922.00497	ACBA.0922.00228	0.0470948666	2.88611748304879
ACBA.0922.00216	ACBA.0922.00228	0.0470750619	0.15209451116728
ACBA.0922.00227	ACBA.0922.00228	0.046942317	0.75559422342357
ACBA.0922.00438	ACBA.0922.00228	0.0484186094	3.00363847901024
ACBA.0922.00167	ACBA.0922.00228	0.0483472604	0.1587836690361
ACBA.0922.00268	ACBA.0922.00228	0.0465501092	0.0908239816803502
ACBA.0922.00236	ACBA.0922.00228	0.0465920165	0.24509065224909
ACBA.0922.00423	ACBA.0922.00228	0.0495200949	0.66002304430432
ACBA.0922.00057	ACBA.0922.00228	0.0495119263	0.52591009931584
ACBA.0922.00059	ACBA.0922.00228	0.0480771827	0.2295656987795
ACBA.0922.00245	ACBA.0922.00228	0.0479281417	0.26774653771559
ACBA.0922.00196	ACBA.0922.00228	0.0470875129	0.17238707051727
ACBA.0922.00070	ACBA.0922.00228	0.0465235157	3.76751173550521
ACBA.0922.00189	ACBA.0922.00228	0.0491745122	0.21588646726063
ACBA.0922.00077	ACBA.0922.00228	0.0485381415	0.13733329103391
ACBA.0922.00324	ACBA.0922.00228	0.048419349	4.47903762593699
ACBA.0922.00473	ACBA.0922.00228	0.0485719644	0.11663449064435
ACBA.0922.00341	ACBA.0922.00228	0.0492806346	4.00600897740148
ACBA.0922.00075	ACBA.0922.00228	0.0483131084	3.70863194343994
ACBA.0922.00477	ACBA.0922.00228	0.0492924937	1.44233785687659
ACBA.0922.00369	ACBA.0922.00228	0.0491216742	0.34040457690786
ACBA.0922.00448	ACBA.0922.00228	0.0484935516	0.55268903971108
ACBA.0922.00325	ACBA.0922.00228	0.0473940511	1.74659488285181
ACBA.0922.00218	ACBA.0922.00228	0.0496538614	0.31633267059313
ACBA.0922.00096	ACBA.0922.00228	0.0488845299	1.39631469513492
ACBA.0922.00200	ACBA.0922.00228	0.0481084702	1.22698662593782
ACBA.0922.00330	ACBA.0922.00228	0.0480260376	3.74721058016703
ACBA.0922.00296	ACBA.0922.00228	0.0479702739	1.55632863971509
ACBA.0922.00091	ACBA.0922.00228	0.0479789628	1.46387892856936
ACBA.0922.00019	ACBA.0922.00228	0.0479773503	4.37145560438538
ACBA.0922.00074	ACBA.0922.00228	0.0480479645	0.00951374665900007
ACBA.0922.00312	ACBA.0922.00228	0.0479587393	0.0735856980184901
ACBA.0922.00183	ACBA.0922.00228	0.0487134687	3.06731163211512
ACBA.0922.00047	ACBA.0922.00228	0.0465270607	1.75270508280942
ACBA.0922.00003	ACBA.0922.00228	0.0465458358	1.16939908335519
ACBA.0922.00288	ACBA.0922.00228	0.0499587428	1.20533351413742
ACBA.0922.00407	ACBA.0922.00228	0.0484759421	3.22060630139648
ACBA.0922.00011	ACBA.0922.00228	0.0484648132	0.45728845629339
ACBA.0922.00067	ACBA.0922.00228	0.048841035	0.38523699326152
ACBA.0922.00085	ACBA.0922.00228	0.046198322	0.1683090826406
ACBA.0922.00179	ACBA.0922.00228	0.0485606748	1.06589942526377
ACBA.0922.00117	ACBA.0922.00228	0.0485676377	1.18354466367389
ACBA.0922.00408	ACBA.0922.00228	0.0482267472	0.35399558882657
ACBA.0922.00222	ACBA.0922.00228	0.0493802028	0.0569601779057303
ACBA.0922.00305	ACBA.0922.00228	0.0486713724	0.28410846361758
ACBA.0922.00037	ACBA.0922.00228	0.0484182077	0.73674629299444
ACBA.0922.00026	ACBA.0922.00228	0.0483658447	0.1555839268046
ACBA.0922.00260	ACBA.0922.00228	0.0488822235	3.00720151025136
ACBA.0922.00358	ACBA.0922.00228	0.048881783	0.0389908297036898
ACBA.0922.00213	ACBA.0922.00228	0.0488777158	0.04869692804228
ACBA.0922.00163	ACBA.0922.00228	0.0478375872	0.34899734153864
ACBA.0922.00156	ACBA.0922.00228	0.0488701037	0.20497886670928
ACBA.0922.00431	ACBA.0922.00228	0.048320144	0.22179469229807
ACBA.0922.00123	ACBA.0922.00228	0.0483298626	3.28292494218378
ACBA.0922.00071	ACBA.0922.00228	0.049344902	2.95223306210782
ACBA.0922.00027	ACBA.0922.00228	0.0497622363	0.44258074058375
ACBA.0922.00264	ACBA.0922.00228	0.0492057555	0.98511939918291
ACBA.0922.00490	ACBA.0922.00228	0.0479102717	3.59704226254129
ACBA.0922.00148	ACBA.0922.00228	0.0479726969	4.37490517664658
ACBA.0922.00332	ACBA.0922.00228	0.0495096661	2.57660622173889
ACBA.0922.00192	ACBA.0922.00228	0.0490629848	4.40873665002908
ACBA.0922.00138	ACBA.0922.00228	0.0482041153	0.21036413063977
ACBA.0922.00008	ACBA.0922.00228	0.0482024593	0.84851991757192
ACBA.0922.00315	ACBA.0922.00228	0.0490631618	0.58090876545432
ACBA.0922.00266	ACBA.0922.00228	0.0487401628	0.332386823283
ACBA.0922.00481	ACBA.0922.00228	0.048095956	0.38077989128057
ACBA.0922.00261	ACBA.0922.00228	0.0493704462	2.81379169467727
ACBA.0922.00191	ACBA.0922.00228	0.0489794757	0.39191103597916
ACBA.0922.00158	ACBA.0922.00228	0.048717979	1.27220495261247
ACBA.0922.00157	ACBA.0922.00228	0.0487263941	1.30562070156103
ACBA.0922.00080	ACBA.0922.00228	0.0500071383	3.31319673714321
ACBA.0922.00458	ACBA.0922.00228	0.0479388732	0.12232101479971
ACBA.0922.00118	ACBA.0922.00228	0.0479662139	3.53997018416821
ACBA.0922.00030	ACBA.0922.00228	0.0479738653	1.64127720282213
ACBA.0922.00104	ACBA.0922.00228	0.0480494611	1.56747479904483
ACBA.0922.00054	ACBA.0922.00228	0.047973036	0.90039532847598
ACBA.0922.00024	ACBA.0922.00228	0.0479790436	3.48225076042715
ACBA.0922.00354	ACBA.0922.00228	0.0492184429	0.25630242508291
ACBA.0922.00333	ACBA.0922.00228	0.0484970179	0.0980391427865599
ACBA.0922.00097	ACBA.0922.00228	0.0483643094	0.44735847134264
ACBA.0922.00256	ACBA.0922.00228	0.0483196053	0.26517737202955
ACBA.0922.00135	ACBA.0922.00228	0.0483222865	0.22171812783541
ACBA.0922.00039	ACBA.0922.00228	0.0483222865	4.06073043193289
ACBA.0922.00169	ACBA.0922.00228	0.0483210419	0.33171129442825
ACBA.0922.00105	ACBA.0922.00228	0.0483211571	0.53650411118155
ACBA.0922.00068	ACBA.0922.00228	0.0483211571	1.29027546117982
ACBA.0922.00121	ACBA.0922.00228	0.0475813799	2.75956943857807
ACBA.0922.00108	ACBA.0922.00228	0.0473479115	2.48817426832272
ACBA.0922.00194	ACBA.0922.00228	0.0469068064	2.05736719193321
ACBA.0922.00209	ACBA.0922.00228	0.0479325899	0.0128042897893601
ACBA.0922.00177	ACBA.0922.00228	0.0471565119	3.71791960272617
ACBA.0922.00301	ACBA.0922.00228	0.0473673688	3.5879696554498
ACBA.0922.00201	ACBA.0922.00228	0.0481434427	0.16616007019746
ACBA.0922.00329	ACBA.0922.00228	0.0456453506	0.58622513557279
ACBA.0922.00100	ACBA.0922.00228	0.0459989126	1.3107995288144
ACBA.0922.00389	ACBA.0922.00228	0.0476197549	0.67250496678333
ACBA.0922.00469	ACBA.0922.00228	0.0470659253	0.17513106934953
ACBA.0922.00252	ACBA.0922.00228	0.0469870176	4.78656610812829
ACBA.0922.00137	ACBA.0922.00228	0.0483164534	0.3269214788402
ACBA.0922.00206	ACBA.0922.00228	0.0482902575	0.6431476429573
ACBA.0922.00496	ACBA.0922.00228	0.0480720785	0.24511155026458
ACBA.0922.00455	ACBA.0922.00228	0.0484219498	2.01164898221393
ACBA.0922.00370	ACBA.0922.00228	0.0462752507	2.22644467788381
ACBA.0922.00302	ACBA.0922.00228	0.0462894658	4.15913553486538
ACBA.0922.00140	ACBA.0922.00228	0.0462827345	0.73185351722902
ACBA.0922.00418	ACBA.0922.00228	0.0462828136	0.38678082035405
ACBA.0922.00337	ACBA.0922.00228	0.0462855773	3.11442370813281
ACBA.0922.00303	ACBA.0922.00228	0.0462855852	0.65172418149848
ACBA.0922.00255	ACBA.0922.00228	0.0444347132	4.13618072558229
ACBA.0922.00185	ACBA.0922.00228	0.0445628922	0.34728094586136
ACBA.0922.00299	ACBA.0922.00228	0.0449125053	0.90355180007567
ACBA.0922.00007	ACBA.0922.00228	0.0450103259	4.21126216042528
ACBA.0922.00033	ACBA.0922.00228	0.0421814445	0.16748923896697
ACBA.0922.00384	ACBA.0922.00228	0.0413080942	0.0859361123186502
ACBA.0922.00442	ACBA.0922.00228	0.0419647608	2.69575031481351
ACBA.0922.00457	ACBA.0922.00228	0.0419001977	3.9533250825682
ACBA.0922.00319	ACBA.0922.00228	0.0418900864	0.10872794219209
ACBA.0922.00055	ACBA.0922.00228	0.0356334802	0.0915612104157799
ACBA.0922.00365	ACBA.0922.00228	0.0001651914	0.68667870830087
ACBA.0922.00120	ACBA.0922.00228	0.0001354893	0.22225398543902
ACBA.0922.00228	ACBA.0922.00228	0	0.24893083176653
ACBA.0922.00317	ACBA.0922.00228	0.0001080881	1.14738386336839
ACBA.0922.00278	ACBA.0922.00228	0.0001111039	1.03468724596996
ACBA.0922.00253	ACBA.0922.00228	0.0001081184	0.53125556189072
ACBA.0922.00368	ACBA.0922.00228	0.0001279367	1.14932616024251
ACBA.0922.00489	ACBA.0922.00228	0.0001112622	1.00620653597408
ACBA.0922.00023	ACBA.0922.00228	0.0001197841	3.45889451099222
ACBA.0922.00005	ACBA.0922.00228	0.0001059056	0.0259347632037001
ACBA.0922.00440	ACBA.0922.00228	0.0001378291	0.23242765282751
ACBA.0922.00013	ACBA.0922.00228	0.000132117	0.62848935405466
ACBA.0922.00273	ACBA.0922.00228	0.0001307488	0.94685749589635
ACBA.0922.00443	ACBA.0922.00228	0.0001367388	0.86430049611891
ACBA.0922.00388	ACBA.0922.00228	0.0001588612	0.92143579854986
ACBA.0922.00428	ACBA.0922.00228	0.0001510014	0.39648175434768
ACBA.0922.00471	ACBA.0922.00228	0.0001690043	0.9276933425381
ACBA.0922.00372	ACBA.0922.00228	0.0001553778	0.69628930310917
ACBA.0922.00454	ACBA.0922.00228	0.0001930741	0.0576513757120201
ACBA.0922.00480	ACBA.0922.00228	0.0001538701	0.54848953833358
ACBA.0922.00467	ACBA.0922.00228	0.0001562854	0.69888855654421
ACBA.0922.00356	ACBA.0922.00228	0.0001671643	0.82983959722085
ACBA.0922.00290	ACBA.0922.00228	0.0001585592	0.91154124134285
ACBA.0922.00241	ACBA.0922.00228	0.0001481514	0.77903229814871
ACBA.0922.00435	ACBA.0922.00228	0.046931404	2.11927931652733
ACBA.0922.00031	ACBA.0922.00228	0.0461829588	3.93820931695227
ACBA.0922.00462	ACBA.0922.00228	0.0455317667	2.38740433736715
ACBA.0922.00119	ACBA.0922.00228	0.04552638	0.70183386726555
ACBA.0922.00020	ACBA.0922.00228	0.0460258735	3.15801315025991
ACBA.0922.00313	ACBA.0922.00228	0.0455732585	0.58933540867439
ACBA.0922.00378	ACBA.0922.00228	0.0456275993	1.04134462941329
ACBA.0922.00076	ACBA.0922.00228	0.0455567199	1.65455567388297
ACBA.0922.00155	ACBA.0922.00228	0.0467230864	0.17144065687243
ACBA.0922.00363	ACBA.0922.00228	0.0461917372	3.06426590537668
ACBA.0922.00297	ACBA.0922.00228	0.0461794624	0.40771450080263
ACBA.0922.00144	ACBA.0922.00228	0.0467970434	1.51878350884462
ACBA.0922.00323	ACBA.0922.00228	0.0465954515	0.25844457842553
ACBA.0922.00107	ACBA.0922.00228	0.0488133299	0.13828635227124
ACBA.0922.00032	ACBA.0922.00228	0.0467784825	0.33627078230211
ACBA.0922.00250	ACBA.0922.00228	0.0467725203	1.4503167169503
ACBA.0922.00078	ACBA.0922.00228	0.0467790759	2.53313380324516
ACBA.0922.00226	ACBA.0922.00228	0.0467383279	0.0769926786130402
ACBA.0922.00127	ACBA.0922.00228	0.0456795652	2.9175878632952
ACBA.0922.00464	ACBA.0922.00228	0.0454329319	0.63817232569643
ACBA.0922.00401	ACBA.0922.00228	0.0453860876	3.88724989381576
ACBA.0922.00404	ACBA.0922.00228	0.045449326	3.96233132865875
ACBA.0922.00396	ACBA.0922.00228	0.0454754917	3.91020470309885
ACBA.0922.00010	ACBA.0922.00228	0.046216928	0.0479800095558902
ACBA.0922.00036	ACBA.0922.00228	0.0462449712	3.98972056512777
ACBA.0922.00004	ACBA.0922.00228	0.0462551639	2.39100700230976
ACBA.0922.00203	ACBA.0922.00228	0.0466253754	3.26182229108033
ACBA.0922.00308	ACBA.0922.00228	0.045491103	4.23010679417046
ACBA.0922.00247	ACBA.0922.00228	0.0454872466	3.87584413373259
ACBA.0922.00092	ACBA.0922.00228	0.049486578	0.10912843452622
ACBA.0922.00493	ACBA.0922.00228	0.0442324765	1.48892178730469
ACBA.0922.00235	ACBA.0922.00228	0.0442254904	2.15206983683297
ACBA.0922.00357	ACBA.0922.00228	0.0457026466	0.58131765504953
ACBA.0922.00168	ACBA.0922.00228	0.0462044677	1.08450291828043
ACBA.0922.00042	ACBA.0922.00228	0.046204423	1.25138537903607
ACBA.0922.00061	ACBA.0922.00228	0.0462054575	1.28162452578083
ACBA.0922.00098	ACBA.0922.00228	0.046205499	1.6852760336466
ACBA.0922.00053	ACBA.0922.00228	0.046205499	1.25971262672335
ACBA.0922.00397	ACBA.0922.00228	0.0465817279	0.48292268546249
ACBA.0922.00198	ACBA.0922.00228	0.0462533794	2.90298770000008
ACBA.0922.00199	ACBA.0922.00228	0.0462581799	2.9033398778609
ACBA.0922.00180	ACBA.0922.00228	0.0462571677	1.05426098814627
ACBA.0922.00128	ACBA.0922.00228	0.0452103868	0.0876765728956097
ACBA.0922.00126	ACBA.0922.00228	0.0452086723	0.31834249103225
ACBA.0922.00322	ACBA.0922.00228	0.0451483903	4.12252477261885
ACBA.0922.00065	ACBA.0922.00228	0.0451639387	3.91552382824064
ACBA.0922.00035	ACBA.0922.00228	0.0451654879	3.41037970886738
ACBA.0922.00287	ACBA.0922.00228	0.045165537	0.64183833321633
ACBA.0922.00270	ACBA.0922.00228	0.0451641039	0.37407690169887
ACBA.0922.00174	ACBA.0922.00228	0.0451686896	3.6564294763709
ACBA.0922.00172	ACBA.0922.00228	0.0451719226	2.68351665036553
ACBA.0922.00122	ACBA.0922.00228	0.0451796269	3.77116344614851
ACBA.0922.00062	ACBA.0922.00228	0.0445693766	1.12892093569587
ACBA.0922.00190	ACBA.0922.00228	0.0445663592	0.84356967377863
ACBA.0922.00230	ACBA.0922.00228	0.044650266	0.67120704816457
ACBA.0922.00058	ACBA.0922.00228	0.0446130069	2.25169078190073
ACBA.0922.00182	ACBA.0922.00228	0.0445588453	0.65409030040228
ACBA.0922.00041	ACBA.0922.00228	0.044544517	0.0908352764944902
ACBA.0922.00125	ACBA.0922.00228	0.0445271523	0.4231136677583
ACBA.0922.00484	ACBA.0922.00228	0.0446456805	0.59298238271985
ACBA.0922.00106	ACBA.0922.00228	0.0445811061	0.21747133587094
ACBA.0922.00366	ACBA.0922.00228	0.0445739783	1.3923463710556
ACBA.0922.00166	ACBA.0922.00228	0.0445932121	0.14843146334604
LEPN.1221.00786	LEPN.1221.00001	0.0878709226	0
LEPN.1221.00166	LEPN.1221.00001	0.0880326231	1.65534503783376
LEPN.1221.00693	LEPN.1221.00001	0.1063543783	1.61930746947856
LEPN.1221.00557	LEPN.1221.00001	0.1063482871	1.1844197900802
LEPN.1221.00683	LEPN.1221.00001	0.1063680155	1.63638105748891
LEPN.1221.00688	LEPN.1221.00001	0.1063689339	1.64802250113422
LEPN.1221.00682	LEPN.1221.00001	0.1063698716	1.69557921505299
LEPN.1221.00210	LEPN.1221.00001	0.0944929333	1.73824994961673
LEPN.1221.00152	LEPN.1221.00001	0.0944920769	1.86925668657133
LEPN.1221.00691	LEPN.1221.00001	0.0944944869	1.71590397921239
LEPN.1221.00708	LEPN.1221.00001	0.0944945942	1.91357343099123
LEPN.1221.00697	LEPN.1221.00001	0.0944945942	1.64464872970925
LEPN.1221.00627	LEPN.1221.00001	0.0945008775	1.35488199738635
LEPN.1221.00257	LEPN.1221.00001	0.0944916323	1.52755689209869
LEPN.1221.00256	LEPN.1221.00001	0.0944916739	2.04469454754404
LEPN.1221.00156	LEPN.1221.00001	0.0944916739	1.80484236012319
LEPN.1221.00258	LEPN.1221.00001	0.0944896562	1.82455955746778
LEPN.1221.00260	LEPN.1221.00001	0.094490765	1.44919759810193
LEPN.1221.00650	LEPN.1221.00001	0.0944908066	1.65353838144811
LEPN.1221.00621	LEPN.1221.00001	0.0944918297	1.65753395645027
LEPN.1221.00219	LEPN.1221.00001	0.0944908898	1.82253755251787
LEPN.1221.00184	LEPN.1221.00001	0.0944908898	1.27564005865407
LEPN.1221.00601	LEPN.1221.00001	0.0944908066	1.39409866437367
LEPN.1221.00183	LEPN.1221.00001	0.0944917881	1.54564771518747
LEPN.1221.00223	LEPN.1221.00001	0.0944957977	2.00444236468218
LEPN.1221.00350	LEPN.1221.00001	0.0944918297	1.32880534130492
LEPN.1221.00140	LEPN.1221.00001	0.0944918297	1.34257338096338
LEPN.1221.00363	LEPN.1221.00001	0.094491788	1.94648494729411
LEPN.1221.00255	LEPN.1221.00001	0.0944908066	1.80918980323375
LEPN.1221.00344	LEPN.1221.00001	0.0944908066	0.63951384612507
LEPN.1221.00220	LEPN.1221.00001	0.0944908482	1.7317391972764
LEPN.1221.00489	LEPN.1221.00001	0.0944908898	1.79636694486823
LEPN.1221.00105	LEPN.1221.00001	0.0944908898	1.72155743862445
LEPN.1221.00432	LEPN.1221.00001	0.0944908066	1.7425941154817
LEPN.1221.00433	LEPN.1221.00001	0.0944938261	1.81275806137821
LEPN.1221.00286	LEPN.1221.00001	0.0944908482	1.9045047095473
LEPN.1221.00599	LEPN.1221.00001	0.0944928138	1.60587078732791
LEPN.1221.00175	LEPN.1221.00001	0.0944918309	1.53402461380083
LEPN.1221.00423	LEPN.1221.00001	0.0944908898	1.48932822689916
LEPN.1221.00185	LEPN.1221.00001	0.0944918713	1.42183956428647
LEPN.1221.00349	LEPN.1221.00001	0.0944908898	1.94525963291549
LEPN.1221.00285	LEPN.1221.00001	0.0944909314	1.8255695845506
LEPN.1221.00292	LEPN.1221.00001	0.0944949669	1.88108369582222
LEPN.1221.00164	LEPN.1221.00001	0.094490973	1.4727365480627
LEPN.1221.00197	LEPN.1221.00001	0.094597445	1.52851965938213
LEPN.1221.00221	LEPN.1221.00001	0.0945987006	0.54854406055771
LEPN.1221.00293	LEPN.1221.00001	0.0945998733	0.23375968385938
LEPN.1221.00380	LEPN.1221.00001	0.0945999151	1.76227124274417
LEPN.1221.00199	LEPN.1221.00001	0.0945987838	1.31086394564945
LEPN.1221.00241	LEPN.1221.00001	0.0945998317	1.83470368067507
LEPN.1221.00493	LEPN.1221.00001	0.0945987838	1.71593610604696
LEPN.1221.00187	LEPN.1221.00001	0.0945987838	1.69408984555822
LEPN.1221.00213	LEPN.1221.00001	0.0945988254	1.7064157569196
LEPN.1221.00201	LEPN.1221.00001	0.0945988254	1.7541037824091
LEPN.1221.00555	LEPN.1221.00001	0.0945999772	1.64588464085152
LEPN.1221.00200	LEPN.1221.00001	0.0946022863	1.6808020628054
LEPN.1221.00249	LEPN.1221.00001	0.094598867	2.10537698696665
LEPN.1221.00176	LEPN.1221.00001	0.0945989086	1.96544710130196
LEPN.1221.00127	LEPN.1221.00001	0.0945989086	1.82990691017754
LEPN.1221.00648	LEPN.1221.00001	0.0945998365	1.78552489715451
LEPN.1221.00233	LEPN.1221.00001	0.0945987422	1.97120516451188
LEPN.1221.00214	LEPN.1221.00001	0.0945987422	2.06471752286879
LEPN.1221.00211	LEPN.1221.00001	0.0946009613	1.50472580371482
LEPN.1221.00143	LEPN.1221.00001	0.0945987838	1.57601902980966
LEPN.1221.00358	LEPN.1221.00001	0.0945988254	1.57146590451577
LEPN.1221.00215	LEPN.1221.00001	0.0945999565	1.28572542489619
LEPN.1221.00206	LEPN.1221.00001	0.0945988254	1.70258654655753
LEPN.1221.00178	LEPN.1221.00001	0.0945999356	1.60958535565821
LEPN.1221.00236	LEPN.1221.00001	0.0945988254	2.0783508635891
LEPN.1221.00624	LEPN.1221.00001	0.094598867	1.94925508401391
LEPN.1221.00174	LEPN.1221.00001	0.0946024111	1.9545606371034
LEPN.1221.00171	LEPN.1221.00001	0.0945989918	1.99123488821134
LEPN.1221.00242	LEPN.1221.00001	0.0945989602	1.73714089753227
LEPN.1221.00147	LEPN.1221.00001	0.0945989602	1.598303436602
LEPN.1221.00315	LEPN.1221.00001	0.0946000813	1.5686959215935
LEPN.1221.00262	LEPN.1221.00001	0.0946013217	1.78846656998436
LEPN.1221.00278	LEPN.1221.00001	0.0946002288	0.91976274648798
LEPN.1221.00135	LEPN.1221.00001	0.0946002288	1.79814286750248
LEPN.1221.00366	LEPN.1221.00001	0.0251000693	1.4854111882205
LEPN.1221.00225	LEPN.1221.00001	0.0251330663	1.46968555754138
LEPN.1221.00376	LEPN.1221.00001	0.025123687	1.48177910172406
LEPN.1221.00229	LEPN.1221.00001	0.0251286793	1.71808938301267
LEPN.1221.00177	LEPN.1221.00001	0.0245375495	0.56524304078678
LEPN.1221.00155	LEPN.1221.00001	0.0247099852	1.86336307648491
LEPN.1221.00112	LEPN.1221.00001	0.0245093733	1.71035574893287
LEPN.1221.00182	LEPN.1221.00001	0.0246673626	1.8384638712378
LEPN.1221.00116	LEPN.1221.00001	0.0246714811	0.35534635848821
LEPN.1221.00694	LEPN.1221.00001	0.0236130667	1.66452591428479
LEPN.1221.00224	LEPN.1221.00001	0.0236131566	1.96064049932476
LEPN.1221.00168	LEPN.1221.00001	0.0236132343	2.04172722337629
LEPN.1221.00126	LEPN.1221.00001	0.0236171214	1.25594177968313
LEPN.1221.00165	LEPN.1221.00001	0.0236130946	1.66479775216343
LEPN.1221.00664	LEPN.1221.00001	0.0236142835	1.42374952086151
LEPN.1221.00158	LEPN.1221.00001	0.0236137357	1.66041343569901
LEPN.1221.00145	LEPN.1221.00001	0.0236143231	1.73014912472157
LEPN.1221.00136	LEPN.1221.00001	0.0236528077	1.45882405576907
LEPN.1221.00191	LEPN.1221.00001	0.0238869219	1.76265594892015
LEPN.1221.00023	LEPN.1221.00001	0.0240761045	1.71828030778624
LEPN.1221.00466	LEPN.1221.00001	0.0239495708	1.9524194807357
LEPN.1221.00096	LEPN.1221.00001	0.0239632807	1.43399853388151
LEPN.1221.00246	LEPN.1221.00001	0.0239321514	1.91404351458881
LEPN.1221.00173	LEPN.1221.00001	0.0239308412	1.14868171003979
LEPN.1221.00167	LEPN.1221.00001	0.0239307966	1.77309804609172
LEPN.1221.00163	LEPN.1221.00001	0.0239307508	1.92216880210843
LEPN.1221.00154	LEPN.1221.00001	0.0239295252	1.73778926014703
LEPN.1221.00150	LEPN.1221.00001	0.0239301661	2.08005475364691
LEPN.1221.00131	LEPN.1221.00001	0.0239301252	1.77641223914018
LEPN.1221.00130	LEPN.1221.00001	0.0239301636	1.76954358163109
LEPN.1221.00218	LEPN.1221.00001	0.0240492287	1.73993882676488
LEPN.1221.00104	LEPN.1221.00001	0.0244329963	1.84904947945214
LEPN.1221.00123	LEPN.1221.00001	0.024432228	1.96772188041083
LEPN.1221.00121	LEPN.1221.00001	0.0244338284	1.67853810098233
LEPN.1221.00141	LEPN.1221.00001	0.0244346041	1.83683307674869
LEPN.1221.00685	LEPN.1221.00001	0.0244330995	1.84503529286694
LEPN.1221.00122	LEPN.1221.00001	0.0244337207	1.81900008174712
LEPN.1221.00138	LEPN.1221.00001	0.024432954	1.18195142988096
LEPN.1221.00137	LEPN.1221.00001	0.0244345545	1.38393406074288
LEPN.1221.00079	LEPN.1221.00001	0.0244258153	1.76317956368897
LEPN.1221.00082	LEPN.1221.00001	0.0244263582	1.86543489518807
LEPN.1221.00076	LEPN.1221.00001	0.0244269625	2.076376971178
LEPN.1221.00107	LEPN.1221.00001	0.0244257637	1.54647287126926
LEPN.1221.00078	LEPN.1221.00001	0.0244264415	1.62882394339193
LEPN.1221.00077	LEPN.1221.00001	0.0244282827	1.7837208141211
LEPN.1221.00675	LEPN.1221.00001	0.0244270675	0.81138837215045
LEPN.1221.00084	LEPN.1221.00001	0.0244258885	1.41603200009496
LEPN.1221.00080	LEPN.1221.00001	0.0244258885	1.7421393255848
LEPN.1221.00188	LEPN.1221.00001	0.0240950231	1.94720862483717
LEPN.1221.00294	LEPN.1221.00001	0.0240923258	1.4588255022096
LEPN.1221.00186	LEPN.1221.00001	0.0240923258	1.1697187339222
LEPN.1221.00231	LEPN.1221.00001	0.0240990967	0.37811412108954
LEPN.1221.00228	LEPN.1221.00001	0.0240983012	0.10410705155134
LEPN.1221.00226	LEPN.1221.00001	0.0240975082	1.8063856325179
LEPN.1221.00159	LEPN.1221.00001	0.0240975498	1.81413044607662
LEPN.1221.00196	LEPN.1221.00001	0.0240975914	0.82129677913992
LEPN.1221.00261	LEPN.1221.00001	0.0240984704	1.97404450248192
LEPN.1221.00189	LEPN.1221.00001	0.024097633	1.80763602884291
LEPN.1221.00162	LEPN.1221.00001	0.0240990908	1.77886242693162
LEPN.1221.00193	LEPN.1221.00001	0.0241000015	1.81739308010412
LEPN.1221.00232	LEPN.1221.00001	0.0240983461	1.74317153346921
LEPN.1221.00192	LEPN.1221.00001	0.0240983461	1.79874439019441
LEPN.1221.00230	LEPN.1221.00001	0.0240991936	1.84622559397645
LEPN.1221.00227	LEPN.1221.00001	0.0240992351	1.34288092656119
LEPN.1221.00714	LEPN.1221.00001	0.0241018106	1.82493941320634
LEPN.1221.00234	LEPN.1221.00001	0.0241018106	1.18674644104544
LEPN.1221.00194	LEPN.1221.00001	0.0240983461	1.86360077794884
LEPN.1221.00649	LEPN.1221.00001	0.0240992449	1.67024367550579
LEPN.1221.00267	LEPN.1221.00001	0.0240984293	1.66358970095516
LEPN.1221.00190	LEPN.1221.00001	0.0240984293	1.5160623838504
LEPN.1221.00767	LEPN.1221.00001	0.0221814246	1.98708616553675
LEPN.1221.00764	LEPN.1221.00001	0.0221828057	1.45392171021486
LEPN.1221.00779	LEPN.1221.00001	0.0221819646	1.35029486826348
LEPN.1221.00776	LEPN.1221.00001	0.0221819646	1.73408380849283
LEPN.1221.00717	LEPN.1221.00001	0.0223761842	1.96430145380006
LEPN.1221.00750	LEPN.1221.00001	0.0223788115	0.69448197301278
LEPN.1221.00732	LEPN.1221.00001	0.022377233	1.01649295928403
LEPN.1221.00734	LEPN.1221.00001	0.0223770273	1.77863728910329
LEPN.1221.00719	LEPN.1221.00001	0.0223754773	1.84762724727453
LEPN.1221.00745	LEPN.1221.00001	0.0223765192	1.88383828160224
LEPN.1221.00716	LEPN.1221.00001	0.02238472	1.90529275743658
LEPN.1221.00743	LEPN.1221.00001	0.0223880486	1.7084022285989
LEPN.1221.00721	LEPN.1221.00001	0.0223859003	0.68722330646999
LEPN.1221.00759	LEPN.1221.00001	0.0223787709	1.72062680353903
LEPN.1221.00746	LEPN.1221.00001	0.0223808761	1.93928517135359
LEPN.1221.00735	LEPN.1221.00001	0.0223793022	1.70316055107853
LEPN.1221.00737	LEPN.1221.00001	0.022294462	1.78984016084854
LEPN.1221.00766	LEPN.1221.00001	0.0222949755	1.77587296916778
LEPN.1221.00696	LEPN.1221.00001	0.0222949754	1.77863882856862
LEPN.1221.00756	LEPN.1221.00001	0.0222940081	1.80758419651471
LEPN.1221.00733	LEPN.1221.00001	0.0222932788	1.64585187956204
LEPN.1221.00736	LEPN.1221.00001	0.0222942519	1.32663027758617
LEPN.1221.00709	LEPN.1221.00001	0.0222896243	1.85560456037118
LEPN.1221.00692	LEPN.1221.00001	0.022290134	1.66240328614987
LEPN.1221.00751	LEPN.1221.00001	0.0222889549	0.53461152845874
LEPN.1221.00718	LEPN.1221.00001	0.0222885106	1.80905333609115
LEPN.1221.00744	LEPN.1221.00001	0.0223046409	1.72470189937371
LEPN.1221.00700	LEPN.1221.00001	0.0222931751	1.64321537011866
LEPN.1221.00784	LEPN.1221.00001	0.0222969262	1.95663498331193
LEPN.1221.00755	LEPN.1221.00001	0.0222974658	1.6931235318974
LEPN.1221.00752	LEPN.1221.00001	0.0222985483	0.44110631748876
LEPN.1221.00762	LEPN.1221.00001	0.022296809	1.59975117249343
LEPN.1221.00778	LEPN.1221.00001	0.0222964099	1.80715374493419
LEPN.1221.00771	LEPN.1221.00001	0.0222979521	1.3669010827178
LEPN.1221.00773	LEPN.1221.00001	0.0222964099	1.64881635583748
LEPN.1221.00783	LEPN.1221.00001	0.0222974983	1.80713087833641
LEPN.1221.00775	LEPN.1221.00001	0.0222974983	0.37336709258088
LEPN.1221.00763	LEPN.1221.00001	0.0222970264	1.71123891237313
LEPN.1221.00780	LEPN.1221.00001	0.022297002	1.93644809791772
LEPN.1221.00782	LEPN.1221.00001	0.0222965751	1.85838780028598
LEPN.1221.00781	LEPN.1221.00001	0.0222977	1.77833250462474
LEPN.1221.00769	LEPN.1221.00001	0.0222977	1.83174281168388
LEPN.1221.00772	LEPN.1221.00001	0.022297658	1.71874227714065
LEPN.1221.00754	LEPN.1221.00001	0.0222976996	1.73378100810374
LEPN.1221.00774	LEPN.1221.00001	0.0222971998	2.068102734366
LEPN.1221.00768	LEPN.1221.00001	0.0222982941	1.7366538237213
LEPN.1221.00765	LEPN.1221.00001	0.0222972003	1.86294631053412
LEPN.1221.00758	LEPN.1221.00001	0.0222966999	1.86462866776196
LEPN.1221.00760	LEPN.1221.00001	0.0222913635	1.99140023787048
LEPN.1221.00699	LEPN.1221.00001	0.0222913635	0.14682402099045
LEPN.1221.00722	LEPN.1221.00001	0.022294254	1.68630206830838
LEPN.1221.00724	LEPN.1221.00001	0.0222925825	1.5811234385508
LEPN.1221.00729	LEPN.1221.00001	0.0222925925	1.86327640656334
LEPN.1221.00702	LEPN.1221.00001	0.0222925925	0.00708916061434017
LEPN.1221.00720	LEPN.1221.00001	0.0222926141	1.87617340951677
LEPN.1221.00730	LEPN.1221.00001	0.0222931997	1.87657290607048
LEPN.1221.00749	LEPN.1221.00001	0.0222932413	1.49586096368849
LEPN.1221.00712	LEPN.1221.00001	0.0222927389	1.63023978678179
LEPN.1221.00738	LEPN.1221.00001	0.0222939521	1.48640692316801
LEPN.1221.00703	LEPN.1221.00001	0.0222933661	1.62100428725664
LEPN.1221.00701	LEPN.1221.00001	0.0222934077	1.49069168398334
LEPN.1221.00731	LEPN.1221.00001	0.0222929053	1.6996658217856
LEPN.1221.00704	LEPN.1221.00001	0.0222934909	1.69089368500352
LEPN.1221.00706	LEPN.1221.00001	0.0222935325	1.57464741622855
LEPN.1221.00748	LEPN.1221.00001	0.0222930401	1.75749261171774
LEPN.1221.00726	LEPN.1221.00001	0.0222930401	1.5048786687517
LEPN.1221.00747	LEPN.1221.00001	0.0222930717	1.0954150039112
LEPN.1221.00705	LEPN.1221.00001	0.022297228	1.77717040143573
LEPN.1221.00728	LEPN.1221.00001	0.0222943681	0.74611618839061
LEPN.1221.00725	LEPN.1221.00001	0.0222943681	0.32135349784826
LEPN.1221.00713	LEPN.1221.00001	0.0222943325	1.72571452972221
LEPN.1221.00777	LEPN.1221.00001	0.0222938914	1.651529056516
LEPN.1221.00739	LEPN.1221.00001	0.0222938914	1.32102870264299
LEPN.1221.00711	LEPN.1221.00001	0.0222932933	1.70932661455593
LEPN.1221.00727	LEPN.1221.00001	0.0222933349	1.64681719519376
LEPN.1221.00770	LEPN.1221.00001	0.0222939211	1.73376220326479
LEPN.1221.00723	LEPN.1221.00001	0.0222939813	1.74960788367729
LEPN.1221.00710	LEPN.1221.00001	0.0222951422	1.76283874828794
LEPN.1221.00647	LEPN.1221.00001	0.021678213	2.0333177978793
LEPN.1221.00654	LEPN.1221.00001	0.0216795017	1.77865080220348
LEPN.1221.00655	LEPN.1221.00001	0.0216800655	1.66317109009333
LEPN.1221.00653	LEPN.1221.00001	0.0216819835	1.68216247063241
LEPN.1221.00586	LEPN.1221.00001	0.0216789536	1.94122192720141
LEPN.1221.00663	LEPN.1221.00001	0.02168189	1.89853378558381
LEPN.1221.00662	LEPN.1221.00001	0.021683092	1.94412926569435
LEPN.1221.00643	LEPN.1221.00001	0.0216872968	1.89528315097192
LEPN.1221.00660	LEPN.1221.00001	0.02168189	0.79136453692506
LEPN.1221.00642	LEPN.1221.00001	0.0216819316	1.79723656895009
LEPN.1221.00640	LEPN.1221.00001	0.0216819316	1.31124354910016
LEPN.1221.00044	LEPN.1221.00001	0.0215191956	1.54380455797046
LEPN.1221.00025	LEPN.1221.00001	0.0215191953	0.30369852654916
LEPN.1221.00042	LEPN.1221.00001	0.0215176162	0.22239458851675
LEPN.1221.00029	LEPN.1221.00001	0.0215233774	1.58081117901134
LEPN.1221.00180	LEPN.1221.00001	0.0215194886	1.74235531888564
LEPN.1221.00030	LEPN.1221.00001	0.021517846	0.94025389114783
LEPN.1221.00253	LEPN.1221.00001	0.0215182585	0.0966890207077702
LEPN.1221.00144	LEPN.1221.00001	0.0215210999	1.6351522284566
LEPN.1221.00061	LEPN.1221.00001	0.0215194185	0.62729521599035
LEPN.1221.00071	LEPN.1221.00001	0.0215206107	0.79616514723407
LEPN.1221.00069	LEPN.1221.00001	0.0215177926	1.44611379216795
LEPN.1221.00073	LEPN.1221.00001	0.0215173076	1.77382443356815
LEPN.1221.00102	LEPN.1221.00001	0.0215178759	1.56617923396916
LEPN.1221.00411	LEPN.1221.00001	0.0215202045	0.60760305185244
LEPN.1221.00060	LEPN.1221.00001	0.0215180176	1.07899606060145
LEPN.1221.00019	LEPN.1221.00001	0.0215157184	1.99496523969193
LEPN.1221.00115	LEPN.1221.00001	0.0215192277	1.66246672878978
LEPN.1221.00099	LEPN.1221.00001	0.0215181117	1.89343207737053
LEPN.1221.00039	LEPN.1221.00001	0.0215170719	1.73820844672994
LEPN.1221.00021	LEPN.1221.00001	0.021519454	1.8131491272884
LEPN.1221.00017	LEPN.1221.00001	0.0215206005	1.93464107593536
LEPN.1221.00034	LEPN.1221.00001	0.0215174787	0.90813748422646
LEPN.1221.00281	LEPN.1221.00001	0.0215177366	1.86495508731692
LEPN.1221.00031	LEPN.1221.00001	0.0215183091	1.91309190737032
LEPN.1221.00037	LEPN.1221.00001	0.0215194288	1.90716384503747
LEPN.1221.00036	LEPN.1221.00001	0.0215211731	1.88839570989929
LEPN.1221.00113	LEPN.1221.00001	0.0215188025	1.78940644990337
LEPN.1221.00070	LEPN.1221.00001	0.0215181941	0.39281932832185
LEPN.1221.00133	LEPN.1221.00001	0.0215176156	1.66025285228353
LEPN.1221.00012	LEPN.1221.00001	0.0215176139	1.75682872717575
LEPN.1221.00050	LEPN.1221.00001	0.0215177499	1.98503757478134
LEPN.1221.00006	LEPN.1221.00001	0.0215176933	1.9357544349837
LEPN.1221.00035	LEPN.1221.00001	0.0215182896	1.59535308512288
LEPN.1221.00089	LEPN.1221.00001	0.0215220582	1.49465933055885
LEPN.1221.00013	LEPN.1221.00001	0.0215208672	1.98086541915001
LEPN.1221.00067	LEPN.1221.00001	0.021519278	1.70649387198999
LEPN.1221.00058	LEPN.1221.00001	0.0215186831	1.3670869080945
LEPN.1221.00064	LEPN.1221.00001	0.0215251257	1.53624093093658
LEPN.1221.00033	LEPN.1221.00001	0.0215203193	0.75686946704744
LEPN.1221.00063	LEPN.1221.00001	0.0215204101	1.33396719427435
LEPN.1221.00015	LEPN.1221.00001	0.0215192158	2.20800536185967
LEPN.1221.00114	LEPN.1221.00001	0.0215192985	1.36659944012768
LEPN.1221.00095	LEPN.1221.00001	0.0215233934	1.5597328633627
LEPN.1221.00059	LEPN.1221.00001	0.0215208147	1.93622323574955
LEPN.1221.00048	LEPN.1221.00001	0.0215235885	0.51442186987983
LEPN.1221.00008	LEPN.1221.00001	0.0215226652	1.37569284525624
LEPN.1221.00216	LEPN.1221.00001	0.0215164582	0.23329951078504
LEPN.1221.00118	LEPN.1221.00001	0.0215209549	1.67343389886631
LEPN.1221.00083	LEPN.1221.00001	0.0215189859	1.64923377635832
LEPN.1221.00068	LEPN.1221.00001	0.0215158589	1.26958751526663
LEPN.1221.00149	LEPN.1221.00001	0.0215171093	0.19304263485221
LEPN.1221.00100	LEPN.1221.00001	0.0215216455	1.66471906820036
LEPN.1221.00007	LEPN.1221.00001	0.0215224748	0.0410878512627901
LEPN.1221.00016	LEPN.1221.00001	0.0215236785	1.79999858249485
LEPN.1221.00097	LEPN.1221.00001	0.0215225527	1.84124700829288
LEPN.1221.00051	LEPN.1221.00001	0.0215225527	1.64839614653349
LEPN.1221.00053	LEPN.1221.00001	0.0215171406	1.9811476117107
LEPN.1221.00056	LEPN.1221.00001	0.0215177812	1.64015808750706
LEPN.1221.00052	LEPN.1221.00001	0.0215183801	1.39932032494651
LEPN.1221.00172	LEPN.1221.00001	0.0215190128	1.92753655618198
LEPN.1221.00094	LEPN.1221.00001	0.0215160273	0.0574123985146597
LEPN.1221.00098	LEPN.1221.00001	0.0215196707	0.84107965369255
LEPN.1221.00092	LEPN.1221.00001	0.0215196707	0.77492711098938
LEPN.1221.00090	LEPN.1221.00001	0.0215189554	1.66979302928878
LEPN.1221.00038	LEPN.1221.00001	0.02151901	1.67896510569608
LEPN.1221.00057	LEPN.1221.00001	0.0215167581	1.58215086061495
LEPN.1221.00014	LEPN.1221.00001	0.0215173546	0.66410483074786
LEPN.1221.00020	LEPN.1221.00001	0.0215173859	1.46647017432791
LEPN.1221.00010	LEPN.1221.00001	0.0215173859	1.59957169459007
LEPN.1221.00597	LEPN.1221.00001	0.0215155544	0.32829422986708
LEPN.1221.00101	LEPN.1221.00001	0.0215191084	1.14540119477158
LEPN.1221.00595	LEPN.1221.00001	0.021520639	1.3127761350545
LEPN.1221.00093	LEPN.1221.00001	0.021518039	1.26288037074569
LEPN.1221.00132	LEPN.1221.00001	0.0215169365	1.04817692278796
LEPN.1221.00091	LEPN.1221.00001	0.0215401621	1.53536636617382
LEPN.1221.00049	LEPN.1221.00001	0.0215401621	0.75069509114316
LEPN.1221.00072	LEPN.1221.00001	0.0215187469	1.33156832236701
LEPN.1221.00041	LEPN.1221.00001	0.0215193291	1.80527763977272
LEPN.1221.00181	LEPN.1221.00001	0.0215211437	1.64196966952316
LEPN.1221.00026	LEPN.1221.00001	0.0215172477	0.54778442163782
LEPN.1221.00062	LEPN.1221.00001	0.0215191244	1.46748522057544
LEPN.1221.00556	LEPN.1221.00001	0.0215167061	0.49814053416293
LEPN.1221.00153	LEPN.1221.00001	0.0215180117	1.62862026931451
LEPN.1221.00108	LEPN.1221.00001	0.0215179944	0.2620532884185
LEPN.1221.00022	LEPN.1221.00001	0.0215184958	1.45405629862686
LEPN.1221.00040	LEPN.1221.00001	0.0215167748	0.28995573520612
LEPN.1221.00074	LEPN.1221.00001	0.0215179516	1.38393286288617
LEPN.1221.00151	LEPN.1221.00001	0.0215179952	1.37537011913078
LEPN.1221.00043	LEPN.1221.00001	0.0215216128	0.2103697469769
LEPN.1221.00066	LEPN.1221.00001	0.0215186928	1.90506476654281
LEPN.1221.00117	LEPN.1221.00001	0.0215216854	1.55420314556533
LEPN.1221.00032	LEPN.1221.00001	0.0215187754	0.75352816834722
LEPN.1221.00504	LEPN.1221.00001	0.0215194396	1.73286843278927
LEPN.1221.00065	LEPN.1221.00001	0.0215190661	1.77643095024903
LEPN.1221.00024	LEPN.1221.00001	0.0215182612	1.1526472913614
LEPN.1221.00075	LEPN.1221.00001	0.0215183565	1.64116066001817
LEPN.1221.00018	LEPN.1221.00001	0.021518844	1.67238802071517
LEPN.1221.00308	LEPN.1221.00001	0.0173425176	1.13241560926775
LEPN.1221.00298	LEPN.1221.00001	0.0173342404	0.35953461913291
LEPN.1221.00368	LEPN.1221.00001	0.0173438115	0.16972036587584
LEPN.1221.00674	LEPN.1221.00001	0.0173410648	1.58024295392083
LEPN.1221.00443	LEPN.1221.00001	0.0173506435	0.000691738003459896
LEPN.1221.00277	LEPN.1221.00001	0.0173388591	1.3122136141726
LEPN.1221.00605	LEPN.1221.00001	0.0173407962	1.57525758767312
LEPN.1221.00511	LEPN.1221.00001	0.0173413632	1.0555978450293
LEPN.1221.00469	LEPN.1221.00001	0.0173397475	1.6986499649706
LEPN.1221.00374	LEPN.1221.00001	0.0173417296	1.71486687534016
LEPN.1221.00297	LEPN.1221.00001	0.0173400436	0.68378662933167
LEPN.1221.00269	LEPN.1221.00001	0.0173405882	1.2486649707036
LEPN.1221.00334	LEPN.1221.00001	0.0151483218	1.75410582945869
LEPN.1221.00630	LEPN.1221.00001	0.015450398	1.62648860965571
LEPN.1221.00106	LEPN.1221.00001	0.0157615291	1.71685638913028
LEPN.1221.00610	LEPN.1221.00001	0.0159939556	1.8534381788141
LEPN.1221.00629	LEPN.1221.00001	0.0158151065	1.70487298774246
LEPN.1221.00651	LEPN.1221.00001	0.0158736706	1.76915234902846
LEPN.1221.00416	LEPN.1221.00001	0.0160097517	1.69744027202116
LEPN.1221.00146	LEPN.1221.00001	0.0162326572	1.13070424135728
LEPN.1221.00109	LEPN.1221.00001	0.0162722655	1.30929957793481
LEPN.1221.00203	LEPN.1221.00001	0.0162752924	1.04797067786447
LEPN.1221.00111	LEPN.1221.00001	0.0162817765	1.87075443667938
LEPN.1221.00110	LEPN.1221.00001	0.0162809118	1.77659376539395
LEPN.1221.00169	LEPN.1221.00001	0.0160282468	0.80815666823655
LEPN.1221.00295	LEPN.1221.00001	0.0159637496	1.59355903985596
LEPN.1221.00055	LEPN.1221.00001	0.0159730639	1.43966483293746
LEPN.1221.00085	LEPN.1221.00001	0.0159520574	1.79097548020972
LEPN.1221.00004	LEPN.1221.00001	0.0159574783	0.19066848077331
LEPN.1221.00003	LEPN.1221.00001	0.0159574005	1.77356930512384
LEPN.1221.00494	LEPN.1221.00001	0.0159467259	1.88629411704822
LEPN.1221.00002	LEPN.1221.00001	0.0159457586	1.22598631152583
LEPN.1221.00028	LEPN.1221.00001	0.015946769	0.07855623666343
LEPN.1221.00011	LEPN.1221.00001	0.015946769	1.12644420011378
LEPN.1221.00120	LEPN.1221.00001	0.0159532924	1.60252519176685
LEPN.1221.00054	LEPN.1221.00001	0.0159432257	1.66257112423212
LEPN.1221.00103	LEPN.1221.00001	0.0159542527	1.74519485361219
LEPN.1221.00027	LEPN.1221.00001	0.0159544942	1.70851530471723
LEPN.1221.00005	LEPN.1221.00001	0.0159555654	0.41569180748201
LEPN.1221.00436	LEPN.1221.00001	0.0159940966	1.77304688168372
LEPN.1221.00009	LEPN.1221.00001	0.0159919177	1.57980971265627
LEPN.1221.00087	LEPN.1221.00001	0.0160008882	1.81068583855115
LEPN.1221.00266	LEPN.1221.00001	0.0160033024	0.12882996123362
LEPN.1221.00088	LEPN.1221.00001	0.0160013509	1.47209769993344
LEPN.1221.00129	LEPN.1221.00001	0.0160098992	0.46634282450567
LEPN.1221.00081	LEPN.1221.00001	0.0160044334	1.68474475955721
LEPN.1221.00352	LEPN.1221.00001	0.0008175619	1.68056920234559
LEPN.1221.00394	LEPN.1221.00001	0.0001464272	0.17359003823563
LEPN.1221.00681	LEPN.1221.00001	0.000147689	0.17049510869086
LEPN.1221.00383	LEPN.1221.00001	0.0001534076	0.39978169262475
LEPN.1221.00603	LEPN.1221.00001	0.0001436155	0.14781704664835
LEPN.1221.00373	LEPN.1221.00001	0.0001453188	1.21191625933136
LEPN.1221.00550	LEPN.1221.00001	4.18836e-05	1.51272487407175
LEPN.1221.00671	LEPN.1221.00001	2.00871e-05	1.9468492570771
LEPN.1221.00657	LEPN.1221.00001	2.40675e-05	1.67539409442814
LEPN.1221.00715	LEPN.1221.00001	1.93679e-05	0.0205289095966403
LEPN.1221.00388	LEPN.1221.00001	1.54807e-05	0.82908655465693
LEPN.1221.00535	LEPN.1221.00001	2.13269e-05	1.48057531116521
LEPN.1221.00448	LEPN.1221.00001	1.49151e-05	1.64867820203799
LEPN.1221.00634	LEPN.1221.00001	1.75947e-05	0.42656667352329
LEPN.1221.00467	LEPN.1221.00001	1.69464e-05	1.36904365719401
LEPN.1221.00422	LEPN.1221.00001	1.69464e-05	0.25099382680336
LEPN.1221.00440	LEPN.1221.00001	1.16886e-05	1.08606837918551
LEPN.1221.00516	LEPN.1221.00001	7.7786e-06	0.0523206801714897
LEPN.1221.00509	LEPN.1221.00001	1.03407e-05	1.34719108038607
LEPN.1221.00571	LEPN.1221.00001	1.30007e-05	0.38865527297792
LEPN.1221.00521	LEPN.1221.00001	7.908e-06	2.37442183443441
LEPN.1221.00641	LEPN.1221.00001	8.9227e-06	2.30319965568947
LEPN.1221.00606	LEPN.1221.00001	1.00609e-05	0.80791381963352
LEPN.1221.00364	LEPN.1221.00001	2.04962e-05	0.17142434016679
LEPN.1221.00456	LEPN.1221.00001	9.9588e-06	1.26081591994422
LEPN.1221.00391	LEPN.1221.00001	5.2386e-06	0.10019869553518
LEPN.1221.00412	LEPN.1221.00001	1.9674e-06	1.63854541945392
LEPN.1221.00001	LEPN.1221.00001	0	1.5162941846297
LEPN.1221.00339	LEPN.1221.00001	2.0113e-06	1.51560244662624
LEPN.1221.00518	LEPN.1221.00001	5.2091e-06	1.36524689691582
LEPN.1221.00451	LEPN.1221.00001	3.3158e-06	1.38237677203042
LEPN.1221.00449	LEPN.1221.00001	9.4605e-06	1.18159158067655
LEPN.1221.00397	LEPN.1221.00001	8.1344e-06	0.43022580544419
LEPN.1221.00517	LEPN.1221.00001	6.0615e-06	1.90622025068485
LEPN.1221.00523	LEPN.1221.00001	5.5656e-06	1.28412050357143
LEPN.1221.00564	LEPN.1221.00001	6.2064e-06	0.98742406523232
LEPN.1221.00515	LEPN.1221.00001	5.5967e-06	1.52721685744797
LEPN.1221.00307	LEPN.1221.00001	1.08002e-05	1.84458841449678
LEPN.1221.00453	LEPN.1221.00001	7.559e-06	0.71914173554672
LEPN.1221.00690	LEPN.1221.00001	3.1893e-06	1.62496122309084
LEPN.1221.00446	LEPN.1221.00001	5.1072e-06	0.98164423790717
LEPN.1221.00299	LEPN.1221.00001	7.6404e-06	0.67521453093715
LEPN.1221.00452	LEPN.1221.00001	5.8272e-06	1.59888170991199
LEPN.1221.00658	LEPN.1221.00001	3.9525e-06	0.21401960961825
LEPN.1221.00569	LEPN.1221.00001	3.9525e-06	1.31089634414533
LEPN.1221.00563	LEPN.1221.00001	5.1147e-06	1.69241609205914
LEPN.1221.00574	LEPN.1221.00001	6.3949e-06	1.30076407398775
LEPN.1221.00679	LEPN.1221.00001	5.1632e-06	0.92278554604065
LEPN.1221.00600	LEPN.1221.00001	4.5539e-06	1.88344076889033
LEPN.1221.00406	LEPN.1221.00001	6.6169e-06	1.41609548909452
LEPN.1221.00337	LEPN.1221.00001	6.6169e-06	1.68601455050554
LEPN.1221.00570	LEPN.1221.00001	5.3474e-06	1.64136616558407
LEPN.1221.00382	LEPN.1221.00001	5.3474e-06	1.34270414639407
LEPN.1221.00401	LEPN.1221.00001	1.24718e-05	0.85812764980471
LEPN.1221.00336	LEPN.1221.00001	6.1157e-06	1.87582880376261
LEPN.1221.00367	LEPN.1221.00001	6.1222e-06	1.43773794796627
LEPN.1221.00524	LEPN.1221.00001	7.3748e-06	0.93887291154564
LEPN.1221.00400	LEPN.1221.00001	9.2722e-06	1.12763891165178
LEPN.1221.00455	LEPN.1221.00001	5.5324e-06	1.02515735655077
LEPN.1221.00672	LEPN.1221.00001	1.12133e-05	1.28333002362632
LEPN.1221.00377	LEPN.1221.00001	9.9523e-06	1.64512414586332
LEPN.1221.00359	LEPN.1221.00001	7.3327e-06	2.32445085286625
LEPN.1221.00519	LEPN.1221.00001	6.1801e-06	1.42704819137279
LEPN.1221.00464	LEPN.1221.00001	6.2084e-06	1.43088607555483
LEPN.1221.00659	LEPN.1221.00001	4.7317e-06	1.00205971635026
LEPN.1221.00326	LEPN.1221.00001	3.6027e-06	1.3059244376528
LEPN.1221.00462	LEPN.1221.00001	8.0502e-06	1.95241708351348
LEPN.1221.00461	LEPN.1221.00001	8.6417e-06	0.25517437180011
LEPN.1221.00409	LEPN.1221.00001	4.3063e-06	1.3929480836069
LEPN.1221.00379	LEPN.1221.00001	5.5701e-06	1.04995136012403
LEPN.1221.00613	LEPN.1221.00001	5.5244e-06	1.23702872770758
LEPN.1221.00580	LEPN.1221.00001	4.3478e-06	0.96619740558928
LEPN.1221.00321	LEPN.1221.00001	4.3478e-06	1.7783474730482
LEPN.1221.00512	LEPN.1221.00001	6.6585e-06	1.57484260932897
LEPN.1221.00472	LEPN.1221.00001	1.04303e-05	2.0845490759601
LEPN.1221.00426	LEPN.1221.00001	6.0742e-06	1.57830341515994
LEPN.1221.00514	LEPN.1221.00001	6.1178e-06	2.29985133545094
LEPN.1221.00404	LEPN.1221.00001	4.8552e-06	1.68771852479649
LEPN.1221.00471	LEPN.1221.00001	6.7486e-06	0.26342721531136
LEPN.1221.00319	LEPN.1221.00001	5.4875e-06	2.01443471879263
LEPN.1221.00384	LEPN.1221.00001	3.0046e-06	1.91607587725445
LEPN.1221.00639	LEPN.1221.00001	7.4211e-06	1.51020009735871
LEPN.1221.00390	LEPN.1221.00001	3.0878e-06	1.53682309422634
LEPN.1221.00402	LEPN.1221.00001	6.2455e-06	0.78690547105977
LEPN.1221.00413	LEPN.1221.00001	4.4295e-06	1.54398084108091
LEPN.1221.00345	LEPN.1221.00001	1.07455e-05	0.83250755529803
LEPN.1221.00695	LEPN.1221.00001	0.0075869301	0.14794850456716
LEPN.1221.00290	LEPN.1221.00001	0.0065596995	1.47520633336691
LEPN.1221.00434	LEPN.1221.00001	0.006564289	1.75082450897155
LEPN.1221.00741	LEPN.1221.00001	0.006569148	0.66924644593301
LEPN.1221.00546	LEPN.1221.00001	0.0065684282	1.04217946079059
LEPN.1221.00637	LEPN.1221.00001	0.0071860503	2.07489129781495
LEPN.1221.00541	LEPN.1221.00001	0.0069383225	0.17044369089559
LEPN.1221.00417	LEPN.1221.00001	0.0067377189	0.91326307959041
LEPN.1221.00669	LEPN.1221.00001	0.0067444771	1.5404445286876
LEPN.1221.00161	LEPN.1221.00001	0.0067538459	0.82907087815971
LEPN.1221.00046	LEPN.1221.00001	0.0067515278	0.96775012407199
LEPN.1221.00645	LEPN.1221.00001	0.0067087214	0.28700527835841
LEPN.1221.00488	LEPN.1221.00001	0.0067112351	0.69549166328882
LEPN.1221.00638	LEPN.1221.00001	0.0071168474	0.14962673400167
LEPN.1221.00678	LEPN.1221.00001	0.006836715	0.51157021049189
LEPN.1221.00667	LEPN.1221.00001	0.006792246	0.3362186279203
LEPN.1221.00119	LEPN.1221.00001	0.0072536115	0.34914071055837
LEPN.1221.00289	LEPN.1221.00001	0.0072624498	0.14842488357066
LEPN.1221.00254	LEPN.1221.00001	0.0072660257	0.14617254416008
LEPN.1221.00217	LEPN.1221.00001	0.0072660673	0.77017799623909
LEPN.1221.00287	LEPN.1221.00001	0.0072661089	0.24670666936307
LEPN.1221.00351	LEPN.1221.00001	0.0072661505	0.18857880311276
LEPN.1221.00222	LEPN.1221.00001	0.0072684916	0.19303242992623
LEPN.1221.00324	LEPN.1221.00001	0.006874055	0.13236132174353
LEPN.1221.00207	LEPN.1221.00001	0.006874055	0.0298872614616901
LEPN.1221.00538	LEPN.1221.00001	0.0069819595	0.87161692533243
LEPN.1221.00530	LEPN.1221.00001	0.0069819595	0.81342343837746
LEPN.1221.00481	LEPN.1221.00001	0.0069819475	1.04117806009658
LEPN.1221.00473	LEPN.1221.00001	0.0069810152	0.4773793640289
LEPN.1221.00616	LEPN.1221.00001	0.0069830821	0.88428381396453
LEPN.1221.00587	LEPN.1221.00001	0.0069820128	1.38199269236855
LEPN.1221.00554	LEPN.1221.00001	0.0069824161	1.36884891225482
LEPN.1221.00583	LEPN.1221.00001	0.0069817382	1.32006032062474
LEPN.1221.00628	LEPN.1221.00001	0.0069866313	1.39323460760499
LEPN.1221.00578	LEPN.1221.00001	0.0069978991	0.61401163562647
LEPN.1221.00477	LEPN.1221.00001	0.0069941149	0.5094255444413
LEPN.1221.00276	LEPN.1221.00001	0.0070037983	0.75942471758226
LEPN.1221.00342	LEPN.1221.00001	0.0070081225	0.4606963396004
LEPN.1221.00124	LEPN.1221.00001	0.007013059	0.70490581247925
LEPN.1221.00742	LEPN.1221.00001	0.0069713917	1.81696176108121
LEPN.1221.00204	LEPN.1221.00001	0.0069736128	0.36027872144078
LEPN.1221.00536	LEPN.1221.00001	0.0069736525	0.85186531718419
LEPN.1221.00420	LEPN.1221.00001	0.0069737539	0.92298047497809
LEPN.1221.00614	LEPN.1221.00001	0.0069747951	1.28229326325867
LEPN.1221.00475	LEPN.1221.00001	0.0069738371	1.59337082445547
LEPN.1221.00549	LEPN.1221.00001	0.0069738887	1.3104984465803
LEPN.1221.00548	LEPN.1221.00001	0.0069738987	1.11399254385681
LEPN.1221.00425	LEPN.1221.00001	0.0069738987	1.39722659431927
LEPN.1221.00676	LEPN.1221.00001	0.0069749615	0.96830967982603
LEPN.1221.00631	LEPN.1221.00001	0.0069749616	1.11845009198765
LEPN.1221.00553	LEPN.1221.00001	0.006974962	1.48425082495755
LEPN.1221.00482	LEPN.1221.00001	0.0069782002	0.71193694469939
LEPN.1221.00698	LEPN.1221.00001	0.0069741114	1.34517131259225
LEPN.1221.00235	LEPN.1221.00001	0.0069741114	0.72492964770464
LEPN.1221.00539	LEPN.1221.00001	0.0069785259	0.98196447571152
LEPN.1221.00572	LEPN.1221.00001	0.0069765567	0.41816716290001
LEPN.1221.00568	LEPN.1221.00001	0.0069795712	1.60093950881701
LEPN.1221.00565	LEPN.1221.00001	0.0069775605	0.13722643708718
LEPN.1221.00478	LEPN.1221.00001	0.0069786417	1.4596799106914
LEPN.1221.00581	LEPN.1221.00001	0.0069787179	1.615041062143
LEPN.1221.00480	LEPN.1221.00001	0.0069818693	1.21841855372575
LEPN.1221.00476	LEPN.1221.00001	0.0069818693	1.03493080351115
LEPN.1221.00785	LEPN.1221.00001	0.0069817488	1.53758424660939
LEPN.1221.00761	LEPN.1221.00001	0.0069838079	1.832227534219
LEPN.1221.00615	LEPN.1221.00001	0.0069818736	0.87371474664904
LEPN.1221.00598	LEPN.1221.00001	0.0069818736	1.8467618667115
LEPN.1221.00562	LEPN.1221.00001	0.0069819568	1.17745973803766
LEPN.1221.00559	LEPN.1221.00001	0.0069819568	1.16718367104235
LEPN.1221.00687	LEPN.1221.00001	0.0069819252	1.789985979983
LEPN.1221.00499	LEPN.1221.00001	0.0069819252	1.49590288025154
LEPN.1221.00689	LEPN.1221.00001	0.0069819568	1.98756773304798
LEPN.1221.00602	LEPN.1221.00001	0.0069819568	1.30821152364477
LEPN.1221.00463	LEPN.1221.00001	0.0069819568	2.06523328748686
LEPN.1221.00396	LEPN.1221.00001	0.006982943	1.26530035782634
LEPN.1221.00501	LEPN.1221.00001	0.0074485403	0.14140061679277
LEPN.1221.00617	LEPN.1221.00001	0.0071855574	1.30209197410076
LEPN.1221.00428	LEPN.1221.00001	0.0071855608	0.12609496706882
LEPN.1221.00633	LEPN.1221.00001	0.0073724934	0.06860860898504
LEPN.1221.00665	LEPN.1221.00001	0.0070295594	1.97226229019135
LEPN.1221.00447	LEPN.1221.00001	0.0070342458	1.10818653630833
LEPN.1221.00347	LEPN.1221.00001	0.0070348393	0.23781164482899
LEPN.1221.00346	LEPN.1221.00001	0.0070372662	0.2676292139261
LEPN.1221.00529	LEPN.1221.00001	0.0070309458	0.23098075111831
LEPN.1221.00684	LEPN.1221.00001	0.0070469116	0.42468986459279
LEPN.1221.00418	LEPN.1221.00001	0.0070310643	0.69713630735686
LEPN.1221.00573	LEPN.1221.00001	0.0070278555	0.0320167669593903
LEPN.1221.00527	LEPN.1221.00001	0.0070257387	0.11295403125857
LEPN.1221.00670	LEPN.1221.00001	0.0070257803	0.0354070499379304
LEPN.1221.00528	LEPN.1221.00001	0.0070257803	0.72411550271059
LEPN.1221.00632	LEPN.1221.00001	0.0070265488	0.27912723528533
LEPN.1221.00611	LEPN.1221.00001	0.0070265603	0.0710636326588396
LEPN.1221.00644	LEPN.1221.00001	0.0070306207	0.16055966010637
LEPN.1221.00537	LEPN.1221.00001	0.0070273148	0.68804128415841
LEPN.1221.00465	LEPN.1221.00001	0.0071136509	0.35750032965681
LEPN.1221.00540	LEPN.1221.00001	0.0071250318	0.41170283885395
LEPN.1221.00435	LEPN.1221.00001	0.007125862	0.4315256833241
LEPN.1221.00668	LEPN.1221.00001	0.0071183531	0.42823561944246
LEPN.1221.00636	LEPN.1221.00001	0.0071201035	0.11124040504719
LEPN.1221.00415	LEPN.1221.00001	0.0071201035	0.1410196306532
LEPN.1221.00576	LEPN.1221.00001	0.0071184779	0.10450373113097
LEPN.1221.00474	LEPN.1221.00001	0.0071201451	0.12628726359394
LEPN.1221.00407	LEPN.1221.00001	0.0071201452	0.12225123482422
LEPN.1221.00263	LEPN.1221.00001	0.007120106	0.37210152526959
LEPN.1221.00157	LEPN.1221.00001	0.0071209372	0.33133306264483
LEPN.1221.00531	LEPN.1221.00001	0.0071185195	0.28661918754043
LEPN.1221.00532	LEPN.1221.00001	0.0071193769	0.42683452053571
LEPN.1221.00195	LEPN.1221.00001	0.0071210307	0.34665212590442
LEPN.1221.00343	LEPN.1221.00001	0.0071185195	0.1823557803409
LEPN.1221.00577	LEPN.1221.00001	0.0071185611	0.29108638882264
LEPN.1221.00635	LEPN.1221.00001	0.0071194185	0.14884930636228
LEPN.1221.00686	LEPN.1221.00001	0.0071202704	0.41073121280546
LEPN.1221.00575	LEPN.1221.00001	0.0071202699	0.32614998101427
LEPN.1221.00534	LEPN.1221.00001	0.0070085569	1.74465562148103
LEPN.1221.00533	LEPN.1221.00001	0.0070076589	1.77260307497611
LEPN.1221.00306	LEPN.1221.00001	0.0070945942	0.0832775099603698
LEPN.1221.00454	LEPN.1221.00001	0.0070941263	0.21272618738203
LEPN.1221.00582	LEPN.1221.00001	0.0071066895	0.15613167111787
LEPN.1221.00497	LEPN.1221.00001	0.0071085696	0.29934807267664
LEPN.1221.00757	LEPN.1221.00001	0.0070923641	1.28603580981388
LEPN.1221.00483	LEPN.1221.00001	0.0070913893	0.94555079821562
LEPN.1221.00552	LEPN.1221.00001	0.0070923562	0.2085138052551
LEPN.1221.00673	LEPN.1221.00001	0.0070933688	0.23766728853967
LEPN.1221.00240	LEPN.1221.00001	0.007094321	1.29389959611295
LEPN.1221.00588	LEPN.1221.00001	0.0070914399	0.0974695838453199
LEPN.1221.00544	LEPN.1221.00001	0.0070914789	0.15281573908468
LEPN.1221.00431	LEPN.1221.00001	0.0070935007	0.14195012800026
LEPN.1221.00585	LEPN.1221.00001	0.0070942863	0.3886268018965
LEPN.1221.00264	LEPN.1221.00001	0.0070934257	0.27311226527367
LEPN.1221.00590	LEPN.1221.00001	0.0070931961	0.30100618531201
LEPN.1221.00134	LEPN.1221.00001	0.0070914309	0.69499740548978
LEPN.1221.00619	LEPN.1221.00001	0.0070924232	0.70146771358847
LEPN.1221.00365	LEPN.1221.00001	0.0071068131	0.36999993241852
LEPN.1221.00589	LEPN.1221.00001	0.0071078537	0.23557927583827
LEPN.1221.00479	LEPN.1221.00001	0.0071068545	0.25478538515008
LEPN.1221.00592	LEPN.1221.00001	0.0070951199	0.28203927278112
LEPN.1221.00666	LEPN.1221.00001	0.0070942573	0.76972208585379
LEPN.1221.00357	LEPN.1221.00001	0.0070964968	0.35446025204968
LEPN.1221.00551	LEPN.1221.00001	0.0070941284	0.28659825070948
LEPN.1221.00545	LEPN.1221.00001	0.0070933241	1.11859892955382
LEPN.1221.00543	LEPN.1221.00001	0.0070953667	0.13821233224009
LEPN.1221.00430	LEPN.1221.00001	0.007093417	0.12806755743975
LEPN.1221.00618	LEPN.1221.00001	0.0070953973	0.19041205858047
LEPN.1221.00547	LEPN.1221.00001	0.007094408	0.42686840386647
LEPN.1221.00593	LEPN.1221.00001	0.0070936044	0.15215200587401
LEPN.1221.00661	LEPN.1221.00001	0.0070945802	0.276982924971
LEPN.1221.00646	LEPN.1221.00001	0.0070945802	0.0262055065814999
LEPN.1221.00484	LEPN.1221.00001	0.0070924881	0.25927120474912
LEPN.1221.00486	LEPN.1221.00001	0.0070925713	0.0772256533745397
LEPN.1221.00356	LEPN.1221.00001	0.0070935291	0.46832350676523
LEPN.1221.00584	LEPN.1221.00001	0.0070925713	0.62490003647694
LEPN.1221.00596	LEPN.1221.00001	0.0070926129	0.30409940673648
LEPN.1221.00424	LEPN.1221.00001	0.0070936173	0.29120492321375
LEPN.1221.00355	LEPN.1221.00001	0.0070926545	0.20699460669489
LEPN.1221.00594	LEPN.1221.00001	0.0070925297	0.0651691110372896
LEPN.1221.00492	LEPN.1221.00001	0.0070934902	0.22652177154937
LEPN.1221.00354	LEPN.1221.00001	0.0070945122	0.38558994327242
LEPN.1221.00542	LEPN.1221.00001	0.0070935832	0.0549067182543701
LEPN.1221.00360	LEPN.1221.00001	0.0070936248	0.0772648552262596
LEPN.1221.00490	LEPN.1221.00001	0.0070946072	0.31142000971879
LEPN.1221.00485	LEPN.1221.00001	0.0070936664	0.39146779687774
LEPN.1221.00591	LEPN.1221.00001	0.0070925713	0.16349818258644
LEPN.1221.00491	LEPN.1221.00001	0.0070926545	0.0302045185158097
LEPN.1221.00429	LEPN.1221.00001	0.0070936126	0.45551651472422
LEPN.1221.00259	LEPN.1221.00001	0.0070926545	0.60815670040324
LEPN.1221.00487	LEPN.1221.00001	0.0070926645	0.26365123639102
LEPN.1221.00427	LEPN.1221.00001	0.0070926645	0.54178466220959
LEPN.1221.00265	LEPN.1221.00001	0.0069958	1.12347485630785
LEPN.1221.00403	LEPN.1221.00001	0.0069926146	0.70838036499618
LEPN.1221.00251	LEPN.1221.00001	0.0069935125	0.90869113277726
LEPN.1221.00385	LEPN.1221.00001	0.0069927394	1.36847713798135
LEPN.1221.00421	LEPN.1221.00001	0.0069927494	1.23546455933946
LEPN.1221.00323	LEPN.1221.00001	0.0069927494	1.22633844942358
LEPN.1221.00372	LEPN.1221.00001	0.0070086955	0.19222112008753
LEPN.1221.00609	LEPN.1221.00001	0.0069936577	0.88783715532938
LEPN.1221.00288	LEPN.1221.00001	0.0070018483	1.32325154977749
LEPN.1221.00239	LEPN.1221.00001	0.0069935542	1.81999271117886
LEPN.1221.00567	LEPN.1221.00001	0.0069970577	0.34847458712942
LEPN.1221.00198	LEPN.1221.00001	0.0069992377	1.66311820562015
LEPN.1221.00579	LEPN.1221.00001	0.0070040108	1.42957526117194
LEPN.1221.00244	LEPN.1221.00001	0.0070039808	1.61298320533747
LEPN.1221.00208	LEPN.1221.00001	0.006987295	0.10471010262694
LEPN.1221.00525	LEPN.1221.00001	0.0069883379	0.87995907145852
LEPN.1221.00202	LEPN.1221.00001	0.0069874648	1.50920502401536
LEPN.1221.00457	LEPN.1221.00001	0.006988387	1.05006553542047
LEPN.1221.00313	LEPN.1221.00001	0.0069875064	0.76559909348654
LEPN.1221.00740	LEPN.1221.00001	0.0069875064	0.78367920826074
LEPN.1221.00389	LEPN.1221.00001	0.0069893339	0.15909990979844
LEPN.1221.00331	LEPN.1221.00001	0.0069893339	0.26013676561933
LEPN.1221.00445	LEPN.1221.00001	0.0069875064	0.78573156836484
LEPN.1221.00381	LEPN.1221.00001	0.0069883795	0.16427501771589
LEPN.1221.00503	LEPN.1221.00001	0.0069901335	0.19340296221006
LEPN.1221.00282	LEPN.1221.00001	0.006987548	1.00187231474987
LEPN.1221.00626	LEPN.1221.00001	0.006987548	0.26427326608841
LEPN.1221.00438	LEPN.1221.00001	0.0069893002	0.4705829614419
LEPN.1221.00327	LEPN.1221.00001	0.0069884615	0.38877058191311
LEPN.1221.00125	LEPN.1221.00001	0.0069922945	0.10026218453474
LEPN.1221.00284	LEPN.1221.00001	0.0069875662	1.28299467384466
LEPN.1221.00441	LEPN.1221.00001	0.0069884211	0.34753730525411
LEPN.1221.00291	LEPN.1221.00001	0.0069893692	0.28370439786515
LEPN.1221.00500	LEPN.1221.00001	0.0069903361	0.2291969207791
LEPN.1221.00656	LEPN.1221.00001	0.006991344	0.3084972413955
LEPN.1221.00273	LEPN.1221.00001	0.0069904309	0.19019968736029
LEPN.1221.00680	LEPN.1221.00001	0.006987548	0.40060824182047
LEPN.1221.00353	LEPN.1221.00001	0.0069901792	0.18114608739146
LEPN.1221.00272	LEPN.1221.00001	0.0069884627	0.46457123452031
LEPN.1221.00316	LEPN.1221.00001	0.006987548	0.12567548489346
LEPN.1221.00561	LEPN.1221.00001	0.0069901749	0.30813375727684
LEPN.1221.00408	LEPN.1221.00001	0.0069876312	0
LEPN.1221.00495	LEPN.1221.00001	0.0069893853	0.37198305327141
LEPN.1221.00268	LEPN.1221.00001	0.0069902643	0.46874339015164
LEPN.1221.00317	LEPN.1221.00001	0.00699354	0.96850976299188
LEPN.1221.00558	LEPN.1221.00001	0.0069935844	0.22388884144284
LEPN.1221.00395	LEPN.1221.00001	0.0069919224	0.14725052743569
LEPN.1221.00252	LEPN.1221.00001	0.006991964	0.43729812402825
LEPN.1221.00439	LEPN.1221.00001	0.0069920056	0.52341196879696
LEPN.1221.00333	LEPN.1221.00001	0.0069920056	0.12486647538847
LEPN.1221.00459	LEPN.1221.00001	0.0069927145	0.1396450681912
LEPN.1221.00209	LEPN.1221.00001	0.0069892302	0.02560250064636
LEPN.1221.00312	LEPN.1221.00001	0.0069892718	0.0190721815441197
LEPN.1221.00245	LEPN.1221.00001	0.0069901984	0.1188580438269
LEPN.1221.00652	LEPN.1221.00001	0.0069919777	0.0390446978659296
LEPN.1221.00369	LEPN.1221.00001	0.0069919777	0.0862310071371497
LEPN.1221.00304	LEPN.1221.00001	0.0069901153	0.85218935388184
LEPN.1221.00247	LEPN.1221.00001	0.0069892302	0.72012903739563
LEPN.1221.00623	LEPN.1221.00001	0.0069902421	0.20070630724414
LEPN.1221.00608	LEPN.1221.00001	0.0069902401	0.26484856196044
LEPN.1221.00468	LEPN.1221.00001	0.0069902096	0.31269260092911
LEPN.1221.00386	LEPN.1221.00001	0.0069929987	0.30437792529834
LEPN.1221.00332	LEPN.1221.00001	0.0069901634	0.3636468932683
LEPN.1221.00505	LEPN.1221.00001	0.006989355	0.69284444623706
LEPN.1221.00520	LEPN.1221.00001	0.0069893966	0.0706718354425098
LEPN.1221.00398	LEPN.1221.00001	0.006991171	1.56861486480119
LEPN.1221.00325	LEPN.1221.00001	0.0069903233	0.14092406549892
LEPN.1221.00148	LEPN.1221.00001	0.0069902911	0.000231800779300073
LEPN.1221.00507	LEPN.1221.00001	0.0069912165	0.28388653280371
LEPN.1221.00139	LEPN.1221.00001	0.006992954	0.22687734883951
LEPN.1221.00604	LEPN.1221.00001	0.0069893966	0.0178340242869597
LEPN.1221.00502	LEPN.1221.00001	0.0069893966	0.0359712090620103
LEPN.1221.00414	LEPN.1221.00001	0.0069903514	0.27304527181349
LEPN.1221.00322	LEPN.1221.00001	0.0069912349	0.0622378860028401
LEPN.1221.00205	LEPN.1221.00001	0.0069894382	0.0204332209412104
LEPN.1221.00393	LEPN.1221.00001	0.0069895214	0.13238401740829
LEPN.1221.00362	LEPN.1221.00001	0.0069904065	0.27468129558002
LEPN.1221.00335	LEPN.1221.00001	0.0069894898	0.38387857536195
LEPN.1221.00318	LEPN.1221.00001	0.0069894998	0.0488089640542602
LEPN.1221.00498	LEPN.1221.00001	0.0069895098	0.54964728579423
LEPN.1221.00405	LEPN.1221.00001	0.0069895198	0.25547826468548
LEPN.1221.00296	LEPN.1221.00001	0.0069895198	0.11697385968319
LEPN.1221.00274	LEPN.1221.00001	0.0069894745	0.1492072765352
LEPN.1221.00170	LEPN.1221.00001	0.0069894745	0.18966390704353
LEPN.1221.00248	LEPN.1221.00001	0.0069894745	0.0701803924617503
LEPN.1221.00243	LEPN.1221.00001	0.0069895161	0.57604029348187
LEPN.1221.00496	LEPN.1221.00001	0.0069904428	0.31615742878953
LEPN.1221.00310	LEPN.1221.00001	0.0069912903	0.25341381388401
LEPN.1221.00707	LEPN.1221.00001	0.0069895577	0.24140761104404
LEPN.1221.00348	LEPN.1221.00001	0.0069913554	0.11019442502601
LEPN.1221.00330	LEPN.1221.00001	0.0069904707	0.21657424815957
LEPN.1221.00271	LEPN.1221.00001	0.0069904853	0.0216348540708502
LEPN.1221.00392	LEPN.1221.00001	0.0069914112	0.0357188734644902
LEPN.1221.00237	LEPN.1221.00001	0.0069913984	0.20505063552954
LEPN.1221.00387	LEPN.1221.00001	0.0069904457	0.00356931055795018
LEPN.1221.00142	LEPN.1221.00001	0.0069912903	0.17341325806851
LEPN.1221.00458	LEPN.1221.00001	0.0069905788	0.0894126321991897
LEPN.1221.00437	LEPN.1221.00001	0.0070057539	1.78168120738946
LEPN.1221.00340	LEPN.1221.00001	0.0069896409	0.2040805704571
LEPN.1221.00300	LEPN.1221.00001	0.0069896409	0.74136707364032
LEPN.1221.00179	LEPN.1221.00001	0.006992219	1.07518786714094
LEPN.1221.00275	LEPN.1221.00001	0.0069905916	0.0199467463068799
LEPN.1221.00375	LEPN.1221.00001	0.0069941448	0.0635155280265698
LEPN.1221.00047	LEPN.1221.00001	0.0069941448	1.28253450077032
LEPN.1221.00753	LEPN.1221.00001	0.0069896229	0.42334274004607
LEPN.1221.00677	LEPN.1221.00001	0.0069950302	0.23350976025295
LEPN.1221.00622	LEPN.1221.00001	0.006992321	0.1872344375125
LEPN.1221.00442	LEPN.1221.00001	0.006990541	0.24841953807354
LEPN.1221.00513	LEPN.1221.00001	0.0069896645	0.0950394310591203
LEPN.1221.00506	LEPN.1221.00001	0.0069897477	0.0644774008962896
LEPN.1221.00338	LEPN.1221.00001	0.0069906341	0.0639487692911298
LEPN.1221.00399	LEPN.1221.00001	0.0069906315	0.16910310424363
LEPN.1221.00526	LEPN.1221.00001	0.0069906443	0.19526407627782
LEPN.1221.00128	LEPN.1221.00001	0.006990716	0.0574686824201001
LEPN.1221.00086	LEPN.1221.00001	0.0069907162	0.3221696866081
LEPN.1221.00460	LEPN.1221.00001	0.0069896645	0.75663512559239
LEPN.1221.00522	LEPN.1221.00001	0.0069896745	0.23293428875004
LEPN.1221.00341	LEPN.1221.00001	0.0069896745	0.0589634030434198
LEPN.1221.00280	LEPN.1221.00001	0.0069914623	0.0434386787329997
LEPN.1221.00620	LEPN.1221.00001	0.0069906564	0.69357196966723
LEPN.1221.00607	LEPN.1221.00001	0.0069915402	0.2344856564658
LEPN.1221.00212	LEPN.1221.00001	0.0069913555	0.0583532315988498
LEPN.1221.00560	LEPN.1221.00001	0.0069897061	0.0457912953097601
LEPN.1221.00370	LEPN.1221.00001	0.006990633	0.14627693960242
LEPN.1221.00160	LEPN.1221.00001	0.0069906328	0.1921080439692
LEPN.1221.00510	LEPN.1221.00001	0.0069897893	0.0483945450518504
LEPN.1221.00301	LEPN.1221.00001	0.0069897893	0.15349884465908
LEPN.1221.00612	LEPN.1221.00001	0.0069898309	0.0964047978150702
LEPN.1221.00361	LEPN.1221.00001	0.0069898309	0.0766293516922403
LEPN.1221.00450	LEPN.1221.00001	0.0069898725	0.23303848998252
LEPN.1221.00328	LEPN.1221.00001	0.0069898725	0.0379089609356296
LEPN.1221.00444	LEPN.1221.00001	0.0069925338	0.13614177184213
LEPN.1221.00410	LEPN.1221.00001	0.0069916482	0.0968137247062097
LEPN.1221.00625	LEPN.1221.00001	0.0069908011	0.24921601115221
LEPN.1221.00283	LEPN.1221.00001	0.0069916468	0.14060133937346
LEPN.1221.00566	LEPN.1221.00001	0.0069906805	0.0201542389691598
LEPN.1221.00302	LEPN.1221.00001	0.0069898309	0.16267092106638
LEPN.1221.00250	LEPN.1221.00001	0.006990716	0.0498850493394598
LEPN.1221.00314	LEPN.1221.00001	0.0069924922	0.18472586226269
LEPN.1221.00279	LEPN.1221.00001	0.0069907576	0.14969474450202
LEPN.1221.00309	LEPN.1221.00001	0.0069897993	0.2035180495752
LEPN.1221.00419	LEPN.1221.00001	0.0069898093	0.0922806759504997
LEPN.1221.00270	LEPN.1221.00001	0.0069898193	0.0790589004931799
LEPN.1221.00238	LEPN.1221.00001	0.0069898193	0.0275103733407596
LEPN.1221.00045	LEPN.1221.00001	0.0069898309	0.0122254747524297
LEPN.1221.00378	LEPN.1221.00001	0.0069908337	0.0441964846962604
LEPN.1221.00329	LEPN.1221.00001	0.0069900039	0.76276601628248
LEPN.1221.00508	LEPN.1221.00001	0.0069917791	1.2364467889305
LEPN.1221.00311	LEPN.1221.00001	0.0069900455	0.46811726184174
LEPN.1221.00371	LEPN.1221.00001	0.0069907855	0.22890066898249
LEPN.1221.00320	LEPN.1221.00001	0.0069908829	0.11232608468481
LEPN.1221.00305	LEPN.1221.00001	0.0069909245	0.0498240103017902
LEPN.1221.00470	LEPN.1221.00001	0.0069909345	0.0437113903667399
LEPN.1221.00303	LEPN.1221.00001	0.0069909345	0.0658566759852497
