# Supplementary material for: Intragenomic conflicts with plasmids and chromosomal mobile genetic elements drive the evolution of natural transformation within species
Source: PLoS Biol. 2024 Oct 14;22(10):e3002814. doi: 10.1371/journal.pbio.3002814 (PMC11472951; doi:10.1371/journal.pbio.3002814)
Supplement: S19 Data — (XLSX) [file pbio.3002814.s019.xlsx]

## Sheet: Data_S19
gembase	Mean.Log.LumR.OD	pident.fullarms
LEPN.1221.00001	4.1150509089203	100
LEPN.1221.00002	2.45970587108654	99.9614285714286
LEPN.1221.00003	2.49574343944174	99.9614285714286
LEPN.1221.00004	2.9306311188401	99.9614285714286
LEPN.1221.00005	2.47866985143139	99.9614285714286
LEPN.1221.00006	2.46702840778608	99.9807142857143
LEPN.1221.00007	2.41947169386731	99.9807142857143
LEPN.1221.00008	2.37680095930357	99.9807142857143
LEPN.1221.00009	2.24579422234897	99.9614285714286
LEPN.1221.00010	2.39914692970791	99.9807142857143
LEPN.1221.00011	2.20147747792907	99.9614285714286
LEPN.1221.00012	2.47040217921105	99.9807142857143
LEPN.1221.00013	2.76016891153395	99.9807142857143
LEPN.1221.00014	2.58749401682161	99.9807142857143
LEPN.1221.00015	2.07035636137626	99.9807142857143
LEPN.1221.00016	2.31020854879711	99.9807142857143
LEPN.1221.00017	2.29049135145252	99.9807142857143
LEPN.1221.00018	2.66585331081837	99.9807142857143
LEPN.1221.00019	2.46151252747219	99.9807142857143
LEPN.1221.00020	2.45751695247003	99.9807142857143
LEPN.1221.00021	2.29251335640243	99.9807142857143
LEPN.1221.00022	2.83941085026623	99.9807142857143
LEPN.1221.00023	2.72095224454663	99.9783333333333
LEPN.1221.00024	2.56940319373283	99.9807142857143
LEPN.1221.00025	2.11060854423812	99.9807142857143
LEPN.1221.00026	2.78624556761538	99.9807142857143
LEPN.1221.00027	2.77247752795692	99.9614285714286
LEPN.1221.00028	2.16856596162619	99.9614285714286
LEPN.1221.00029	2.30586110568655	99.9807142857143
LEPN.1221.00030	3.47553706279523	99.9890476190476
LEPN.1221.00031	2.3833117116439	99.9807142857143
LEPN.1221.00032	2.31868396405207	99.9807142857143
LEPN.1221.00033	2.39349347029585	99.9807142857143
LEPN.1221.00034	2.3724567934386	99.9807142857143
LEPN.1221.00035	2.30229284754209	99.9807142857143
LEPN.1221.00036	2.210546199373	99.9807142857143
LEPN.1221.00037	2.50918012159239	99.9807142857143
LEPN.1221.00038	2.58102629511947	99.9807142857143
LEPN.1221.00039	2.62572268202114	99.9807142857143
LEPN.1221.00040	2.69321134463383	99.9807142857143
LEPN.1221.00041	2.16979127600481	99.9807142857143
LEPN.1221.00042	2.2894813243697	99.9807142857143
LEPN.1221.00043	2.23396721309808	99.9807142857143
LEPN.1221.00044	2.6423143608576	99.9807142857143
LEPN.1221.00045	2.58653124953817	99.9921428571429
LEPN.1221.00046	3.56650684836259	99.9935714285714
LEPN.1221.00047	3.88129122506092	99.9921428571429
LEPN.1221.00048	2.35277966617613	99.9807142857143
LEPN.1221.00049	2.80418696327085	99.9807142857143
LEPN.1221.00050	2.28034722824523	99.9807142857143
LEPN.1221.00051	2.39911480287334	99.9807142857143
LEPN.1221.00052	2.42096106336208	99.9807142857143
LEPN.1221.00053	2.4086351520007	99.9807142857143
LEPN.1221.00054	2.3609471265112	99.9614285714286
LEPN.1221.00055	2.46916626806878	99.9802380952381
LEPN.1221.00056	2.4342488461149	99.9807142857143
LEPN.1221.00057	2.00967392195365	99.9807142857143
LEPN.1221.00058	2.14960380761834	99.9807142857143
LEPN.1221.00059	2.28514399874276	99.9807142857143
LEPN.1221.00060	2.32952601176579	99.9807142857143
LEPN.1221.00061	2.14384574440842	99.9807142857143
LEPN.1221.00062	2.05033338605151	99.9807142857143
LEPN.1221.00063	2.61032510520548	99.9807142857143
LEPN.1221.00064	2.53903187911064	99.9807142857143
LEPN.1221.00065	2.54358500440453	99.9807142857143
LEPN.1221.00066	2.82932548402411	99.9807142857143
LEPN.1221.00067	2.41246436236277	99.9807142857143
LEPN.1221.00068	2.50546555326209	99.9807142857143
LEPN.1221.00069	2.0367000453312	99.9807142857143
LEPN.1221.00070	2.16579582490639	99.9807142857143
LEPN.1221.00071	2.1604902718169	99.9807142857143
LEPN.1221.00072	2.12381602070896	99.9807142857143
LEPN.1221.00073	2.37791001138803	99.9807142857143
LEPN.1221.00074	2.5167474723183	99.9807142857143
LEPN.1221.00075	2.5463549873268	99.9807142857143
LEPN.1221.00076	2.32658433893594	99.9771428571429
LEPN.1221.00077	3.19528816243232	99.9771428571429
LEPN.1221.00078	2.31690804141782	99.9771428571429
LEPN.1221.00079	2.6296397206998	99.9771428571429
LEPN.1221.00080	2.64536535137892	99.9771428571429
LEPN.1221.00081	2.63327180719624	99.9611904761905
LEPN.1221.00082	2.39696152590763	99.9771428571429
LEPN.1221.00083	3.54980786813352	99.9807142857143
LEPN.1221.00084	2.25168783243539	99.9771428571429
LEPN.1221.00085	2.40469515998743	99.9614285714286
LEPN.1221.00086	2.2765870376825	99.9921428571429
LEPN.1221.00087	3.75970455043209	99.9611904761905
LEPN.1221.00088	2.45052499463551	99.9611904761905
LEPN.1221.00089	2.15441040959554	99.9807142857143
LEPN.1221.00090	2.07332368554401	99.9807142857143
LEPN.1221.00091	2.85910912923717	99.9807142857143
LEPN.1221.00092	2.45025315675687	99.9807142857143
LEPN.1221.00093	2.69130138805879	99.9807142857143
LEPN.1221.00094	2.45463747322129	99.9807142857143
LEPN.1221.00095	2.38490178419873	99.9807142857143
LEPN.1221.00096	2.65622685315123	99.9938095238095
LEPN.1221.00097	2.35239496000015	99.9807142857143
LEPN.1221.00098	2.39677060113406	99.9807142857143
LEPN.1221.00099	2.1626314281846	99.9807142857143
LEPN.1221.00100	2.68105237503879	99.9807142857143
LEPN.1221.00101	2.20100739433149	99.9807142857143
LEPN.1221.00102	2.96636919888051	99.9807142857143
LEPN.1221.00103	2.34195286282858	99.9614285714286
LEPN.1221.00104	2.19288210681187	99.9771428571429
LEPN.1221.00105	2.37726164877327	99.9228571428571
LEPN.1221.00106	2.03499615527339	99.9614285714286
LEPN.1221.00107	2.33863866978012	99.9771428571429
LEPN.1221.00108	2.34550732728921	99.9807142857143
LEPN.1221.00109	2.37511208215542	99.9614285714286
LEPN.1221.00110	2.26600142946816	99.9614285714286
LEPN.1221.00111	2.14732902850947	99.9614285714286
LEPN.1221.00112	2.43651280793797	99.9785714285714
LEPN.1221.00113	2.27821783217161	99.9807142857143
LEPN.1221.00114	2.27001561605336	99.9807142857143
LEPN.1221.00115	2.29605082717318	99.9807142857143
LEPN.1221.00116	2.93309947903934	99.9778571428571
LEPN.1221.00117	2.73111684817742	99.9807142857143
LEPN.1221.00118	2.35187134523133	99.9807142857143
LEPN.1221.00119	2.24961601373223	99.9607142857143
LEPN.1221.00120	2.0386739377423	99.9614285714286
LEPN.1221.00121	2.56857803765104	99.9771428571429
LEPN.1221.00122	2.48622696552837	99.9771428571429
LEPN.1221.00123	2.3313300947992	99.9771428571429
LEPN.1221.00124	3.30366253676985	99.9933333333333
LEPN.1221.00125	2.69901890882534	99.9921428571429
LEPN.1221.00126	2.3729115833355	99.977619047619
LEPN.1221.00127	2.16784228408313	99.9228571428571
LEPN.1221.00128	2.6562254067107	99.9921428571429
LEPN.1221.00129	2.9453321749981	99.9609523809524
LEPN.1221.00130	3.73693678783076	99.9890476190476
LEPN.1221.00131	4.01094385736896	99.9890476190476
LEPN.1221.00132	2.3086652764024	99.9807142857143
LEPN.1221.00133	2.30092046284368	99.9807142857143
LEPN.1221.00134	3.29375412978038	99.9938095238095
LEPN.1221.00135	2.14100640643838	99.9228571428571
LEPN.1221.00136	2.30741488007739	99.977380952381
LEPN.1221.00137	2.33618848198868	99.9771428571429
LEPN.1221.00138	2.29765782881618	99.9771428571429
LEPN.1221.00139	2.37187937545109	99.9921428571429
LEPN.1221.00140	2.31630651872589	99.9228571428571
LEPN.1221.00141	2.26882531494385	99.9771428571429
LEPN.1221.00142	2.77216998235911	99.9921428571429
LEPN.1221.00143	2.29011149571396	99.9228571428571
LEPN.1221.00144	2.92830446787486	99.9807142857143
LEPN.1221.00145	2.25145013097146	99.977619047619
LEPN.1221.00146	2.44480723341451	99.9609523809524
LEPN.1221.00147	2.45146120796514	99.9228571428571
LEPN.1221.00148	2.5989885250699	99.9921428571429
LEPN.1221.00149	2.12796474338355	99.9807142857143
LEPN.1221.00150	2.66112919870544	99.9890476190476
LEPN.1221.00151	2.76475604065682	99.9807142857143
LEPN.1221.00152	2.38096710042747	99.9228571428571
LEPN.1221.00153	2.15074945512024	99.9807142857143
LEPN.1221.00154	3.42056893590752	99.9890476190476
LEPN.1221.00155	3.09855794963627	99.9602380952381
LEPN.1221.00156	2.33641361981701	99.9228571428571
LEPN.1221.00157	2.26742366164577	99.9933333333333
LEPN.1221.00158	2.23121262731806	99.977619047619
LEPN.1221.00159	2.20975815148372	99.977380952381
LEPN.1221.00160	2.4066486803214	99.9921428571429
LEPN.1221.00161	3.42782760245031	99.9935714285714
LEPN.1221.00162	2.39442410538127	99.977380952381
LEPN.1221.00163	2.17576573756671	99.9890476190476
LEPN.1221.00164	2.41189035784177	99.9228571428571
LEPN.1221.00165	2.32521074807176	99.977619047619
LEPN.1221.00166	2.33917793975252	99.9211904761905
LEPN.1221.00167	2.33641208035168	99.9890476190476
LEPN.1221.00168	2.30746671240559	99.977619047619
LEPN.1221.00169	2.46919902935826	99.9602380952381
LEPN.1221.00170	2.78842063133413	99.9921428571429
LEPN.1221.00171	2.25944634854912	99.9683333333333
LEPN.1221.00172	2.45264762277043	99.9807142857143
LEPN.1221.00173	3.58043938046156	99.9890476190476
LEPN.1221.00174	2.30599757282915	99.9228571428571
LEPN.1221.00175	2.39034900954659	99.9261904761905
LEPN.1221.00176	2.47183553880164	99.9228571428571
LEPN.1221.00177	2.15841592560837	99.9783333333333
LEPN.1221.00178	2.4219273770229	99.9228571428571
LEPN.1221.00179	3.67394459143154	99.9921428571429
LEPN.1221.00180	2.51529973642687	99.9807142857143
LEPN.1221.00181	2.30789716398611	99.9807142857143
LEPN.1221.00182	2.7481498262025	99.9778571428571
LEPN.1221.00183	2.46623455308282	99.9228571428571
LEPN.1221.00184	2.30792003058389	99.9228571428571
LEPN.1221.00185	3.74168381633942	99.9228571428571
LEPN.1221.00186	2.40381199654717	99.977380952381
LEPN.1221.00187	2.17860281100258	99.9228571428571
LEPN.1221.00188	2.25666310863432	99.977380952381
LEPN.1221.00189	2.33671840429556	99.977380952381
LEPN.1221.00190	2.28330809723642	99.977380952381
LEPN.1221.00191	2.39630863177965	99.977619047619
LEPN.1221.00192	2.38126990081656	99.977380952381
LEPN.1221.00193	2.0469481745543	99.977380952381
LEPN.1221.00194	2.378397085199	99.977380952381
LEPN.1221.00195	2.25210459838618	99.9933333333333
LEPN.1221.00196	2.25042224115834	99.977380952381
LEPN.1221.00197	2.12365067104982	99.9228571428571
LEPN.1221.00198	4.26187492991075	99.9890476190476
LEPN.1221.00199	2.42874884061192	99.9228571428571
LEPN.1221.00200	2.5339274703695	99.9228571428571
LEPN.1221.00201	2.25177450235696	99.9228571428571
LEPN.1221.00202	4.10796174830596	99.9921428571429
LEPN.1221.00203	2.23887749940353	99.9616666666667
LEPN.1221.00204	2.23847800284982	99.9933333333333
LEPN.1221.00205	2.61918994523181	99.9921428571429
LEPN.1221.00206	2.48481112213851	99.9228571428571
LEPN.1221.00207	2.62864398575229	99.9938095238095
LEPN.1221.00208	2.49404662166366	99.9921428571429
LEPN.1221.00209	2.62435922493696	99.9921428571429
LEPN.1221.00210	2.4153850871347	99.9228571428571
LEPN.1221.00211	2.42415722391678	99.9228571428571
LEPN.1221.00212	2.54040349269175	99.9921428571429
LEPN.1221.00213	2.35755829720256	99.9228571428571
LEPN.1221.00214	2.6101722401686	99.9228571428571
LEPN.1221.00215	3.0196359050091	99.9228571428571
LEPN.1221.00216	2.33788050748457	99.9807142857143
LEPN.1221.00217	3.36893472052969	99.9940476190476
LEPN.1221.00218	3.79369741107204	99.9771428571429
LEPN.1221.00219	2.38933637919809	99.9228571428571
LEPN.1221.00220	2.4635218524043	99.9228571428571
LEPN.1221.00221	2.79402220627731	99.9228571428571
LEPN.1221.00222	2.40572429436437	99.9940476190476
LEPN.1221.00223	2.46823371372654	99.9228571428571
LEPN.1221.00224	2.38128870565551	99.977619047619
LEPN.1221.00225	2.36544302524301	99.9771428571429
LEPN.1221.00226	2.35221216063236	99.977380952381
LEPN.1221.00227	2.081733111041	99.977380952381
LEPN.1221.00228	2.33640010671682	99.977380952381
LEPN.1221.00229	2.45187981882697	99.9778571428571
LEPN.1221.00230	2.43288843828789	99.977380952381
LEPN.1221.00231	2.17382898171889	99.977380952381
LEPN.1221.00232	2.21651712333649	99.977380952381
LEPN.1221.00233	2.17092164322595	99.9228571428571
LEPN.1221.00234	2.21976775794838	99.977380952381
LEPN.1221.00235	3.32368637199524	99.9930952380952
LEPN.1221.00236	2.31781433997021	99.9228571428571
LEPN.1221.00237	2.80380735982014	99.9921428571429
LEPN.1221.00238	2.57124635094984	99.9921428571429
LEPN.1221.00239	4.41874943546946	99.9921428571429
LEPN.1221.00240	3.89265632040355	99.9890476190476
LEPN.1221.00241	2.53423972990896	99.9228571428571
LEPN.1221.00242	2.37269559003466	99.9228571428571
LEPN.1221.00243	3.17479701777247	99.9921428571429
LEPN.1221.00244	4.21173992962807	99.9890476190476
LEPN.1221.00245	2.4798986804637	99.9921428571429
LEPN.1221.00246	3.48775569292995	99.9890476190476
LEPN.1221.00247	3.31888576168623	99.9921428571429
LEPN.1221.00248	2.66893711675235	99.9921428571429
LEPN.1221.00249	2.34122647535215	99.9228571428571
LEPN.1221.00250	2.54887167495114	99.9921428571429
LEPN.1221.00251	3.50744785706786	99.9921428571429
LEPN.1221.00252	3.03605484831885	99.9921428571429
LEPN.1221.00253	2.12008566922837	99.9807142857143
LEPN.1221.00254	2.45258418013052	99.9940476190476
LEPN.1221.00255	2.22161883154977	99.9228571428571
LEPN.1221.00256	2.37684246219036	99.9228571428571
LEPN.1221.00257	2.3019017816319	99.9228571428571
LEPN.1221.00258	2.18040983298494	99.9228571428571
LEPN.1221.00259	3.20691342469384	99.9938095238095
LEPN.1221.00260	2.25009582160338	99.9228571428571
LEPN.1221.00261	2.20195900154998	99.977380952381
LEPN.1221.00262	2.20788706388283	99.9228571428571
LEPN.1221.00263	2.22665519902101	99.9933333333333
LEPN.1221.00264	2.32564445901693	99.9890476190476
LEPN.1221.00265	3.72223158059845	99.9921428571429
LEPN.1221.00266	2.45479805663677	99.9611904761905
LEPN.1221.00267	2.35822218174455	99.977380952381
LEPN.1221.00268	2.13001333413896	99.9921428571429
LEPN.1221.00269	2.1792964739366	99.9890476190476
LEPN.1221.00270	2.51969782379742	99.9921428571429
LEPN.1221.00271	2.62039157836145	99.9921428571429
LEPN.1221.00272	2.13418548977029	99.9921428571429
LEPN.1221.00273	2.40855703693031	99.9921428571429
LEPN.1221.00274	2.7479640008258	99.9921428571429
LEPN.1221.00275	2.57880997798372	99.9921428571429
LEPN.1221.00276	3.35818144187286	99.9933333333333
LEPN.1221.00277	2.78108371464595	99.9890476190476
LEPN.1221.00278	1.90704554706063	99.9228571428571
LEPN.1221.00279	2.74845146879262	99.9921428571429
LEPN.1221.00280	2.5553180455576	99.9921428571429
LEPN.1221.00281	2.17882767317075	99.9807142857143
LEPN.1221.00282	3.60062903904047	99.9921428571429
LEPN.1221.00283	2.73935806366406	99.9921428571429
LEPN.1221.00284	3.88175139813526	99.9921428571429
LEPN.1221.00285	2.44161701005399	99.9228571428571
LEPN.1221.00286	2.46581713256198	99.9228571428571
LEPN.1221.00287	2.84546339365367	99.9940476190476
LEPN.1221.00288	3.92200827406809	99.9921428571429
LEPN.1221.00289	2.45033184071994	99.9616666666667
LEPN.1221.00290	4.07396305765751	99.9938095238095
LEPN.1221.00291	2.31505232642545	99.9921428571429
LEPN.1221.00292	2.27380390062742	99.9226190476191
LEPN.1221.00293	2.46665476238681	99.9228571428571
LEPN.1221.00294	2.1339032972096	99.977380952381
LEPN.1221.00295	2.47489282141324	99.9602380952381
LEPN.1221.00296	2.71573058397379	99.9921428571429
LEPN.1221.00297	2.18751435273832	99.9890476190476
LEPN.1221.00298	4.05763851040564	99.9883333333333
LEPN.1221.00299	3.27397125522775	100
LEPN.1221.00300	3.34012379793092	99.9921428571429
LEPN.1221.00301	2.44525787963152	99.9921428571429
LEPN.1221.00302	2.43608580322422	99.9921428571429
LEPN.1221.00303	2.53290004830535	99.9921428571429
LEPN.1221.00304	3.45094607817244	99.9921428571429
LEPN.1221.00305	2.64858073459239	99.9921428571429
LEPN.1221.00306	2.51547921433023	99.9938095238095
LEPN.1221.00307	4.44334513878738	100
LEPN.1221.00308	2.96964971414872	99.9883333333333
LEPN.1221.00309	2.8022747738658	99.9921428571429
LEPN.1221.00310	2.85217053817461	99.9921428571429
LEPN.1221.00311	3.06687398613234	99.9921428571429
LEPN.1221.00312	2.57968454274648	99.9921428571429
LEPN.1221.00313	3.36435581777714	99.9921428571429
LEPN.1221.00314	2.78348258655329	99.9921428571429
LEPN.1221.00315	2.30977326914758	99.9228571428571
LEPN.1221.00316	2.47308123939714	99.9921428571429
LEPN.1221.00317	3.56726648728248	99.9921428571429
LEPN.1221.00318	2.64756568834486	99.9921428571429
LEPN.1221.00319	4.61319144308323	100
LEPN.1221.00320	2.48643063960579	99.9921428571429
LEPN.1221.00321	4.3771041973388	100
LEPN.1221.00322	2.66099461029344	99.9921428571429
LEPN.1221.00323	3.82509517371418	99.9921428571429
LEPN.1221.00324	2.73111804603413	99.9938095238095
LEPN.1221.00325	2.73968078978952	99.9921428571429
LEPN.1221.00326	3.9046811619434	100
LEPN.1221.00327	2.20998614237749	99.9921428571429
LEPN.1221.00328	2.56084776335497	99.9921428571429
LEPN.1221.00329	3.36152274057308	99.9921428571429
LEPN.1221.00330	2.38218247613103	99.9921428571429
LEPN.1221.00331	2.33861995867127	99.9921428571429
LEPN.1221.00332	2.9624036175589	99.9921428571429
LEPN.1221.00333	2.47389024890213	99.9921428571429
LEPN.1221.00334	2.44266288820513	99.9616666666667
LEPN.1221.00335	2.98263529965255	99.9921428571429
LEPN.1221.00336	4.47458552805321	100
LEPN.1221.00337	4.28477127479614	100
LEPN.1221.00338	2.53480795499947	99.9921428571429
LEPN.1221.00339	4.11435917091684	100
LEPN.1221.00340	2.8028372947477	99.9921428571429
LEPN.1221.00341	2.53979332124718	99.9921428571429
LEPN.1221.00342	3.059453063891	99.9933333333333
LEPN.1221.00343	2.4164009439497	99.9933333333333
LEPN.1221.00344	2.40018403358014	99.9228571428571
LEPN.1221.00345	3.43126427958863	100
LEPN.1221.00346	2.8663859382167	99.9938095238095
LEPN.1221.00347	2.36094507946161	99.9938095238095
LEPN.1221.00348	2.48856229926459	99.9921428571429
LEPN.1221.00349	2.39819451979002	99.9228571428571
LEPN.1221.00350	2.2616127301062	99.9228571428571
LEPN.1221.00351	2.41017792117784	99.9940476190476
LEPN.1221.00352	2.34589855989184	100
LEPN.1221.00353	2.41761063689914	99.9921428571429
LEPN.1221.00354	2.98434666756302	99.9938095238095
LEPN.1221.00355	2.80575133098549	99.9938095238095
LEPN.1221.00356	3.06708023105583	99.9938095238095
LEPN.1221.00357	2.24429647224092	99.9938095238095
LEPN.1221.00358	2.33845714352635	99.9228571428571
LEPN.1221.00359	4.92320757715685	100
LEPN.1221.00360	2.52149186906434	99.9938095238095
LEPN.1221.00361	2.67538607598284	99.9921428571429
LEPN.1221.00362	2.32407542871058	99.9921428571429
LEPN.1221.00363	3.92438242814699	99.9228571428571
LEPN.1221.00364	2.34148160379646	99.9602380952381
LEPN.1221.00365	2.22875679187208	99.9938095238095
LEPN.1221.00366	2.88906459739447	99.977380952381
LEPN.1221.00367	4.03649467225687	100
LEPN.1221.00368	2.98860670880652	99.9890476190476
LEPN.1221.00369	2.51252571715345	99.9921428571429
LEPN.1221.00370	2.45247978468818	99.9921428571429
LEPN.1221.00371	2.36985605530811	99.9921428571429
LEPN.1221.00372	2.40653560420307	99.9921428571429
LEPN.1221.00373	4.53074271640231	100
LEPN.1221.00374	2.34200402723658	99.9890476190476
LEPN.1221.00375	2.53524119626403	99.9921428571429
LEPN.1221.00376	2.30436507036915	99.9778571428571
LEPN.1221.00377	4.24388087015392	100
LEPN.1221.00378	2.64295320898686	99.9921428571429
LEPN.1221.00379	3.64870808441463	100
LEPN.1221.00380	2.43030614936309	99.9228571428571
LEPN.1221.00381	2.43448170657471	99.9921428571429
LEPN.1221.00382	3.94146087068467	100
LEPN.1221.00383	3.94455580022944	100
LEPN.1221.00384	4.51483260154505	100
LEPN.1221.00385	3.96723386227195	99.9921428571429
LEPN.1221.00386	2.90313464958894	99.9921428571429
LEPN.1221.00387	2.60232603484855	99.9921428571429
LEPN.1221.00388	2.1682016518432	100
LEPN.1221.00389	2.43965681449216	99.9921428571429
LEPN.1221.00390	4.13557981851694	100
LEPN.1221.00391	3.28596435426337	100
LEPN.1221.00392	2.63447559775509	99.9921428571429
LEPN.1221.00393	2.46637270688231	99.9921428571429
LEPN.1221.00394	4.54161758244359	100
LEPN.1221.00395	2.74600725172629	99.9921428571429
LEPN.1221.00396	3.86405708211694	99.9933333333333
LEPN.1221.00397	3.02898252973479	100
LEPN.1221.00398	4.16737158909179	99.9921428571429
LEPN.1221.00399	2.76785982853423	99.9921428571429
LEPN.1221.00400	3.72639563594238	100
LEPN.1221.00401	1.74062907448589	100
LEPN.1221.00402	1.81185125323083	100
LEPN.1221.00403	3.30713708928678	99.9921428571429
LEPN.1221.00404	4.28647524908709	100
LEPN.1221.00405	2.85423498897608	99.9921428571429
LEPN.1221.00406	4.01485221338512	100
LEPN.1221.00407	2.47650548946638	99.9933333333333
LEPN.1221.00408	2.5987567242906	99.9921428571429
LEPN.1221.00409	3.9917048078975	100
LEPN.1221.00410	2.50194299958439	99.9921428571429
LEPN.1221.00411	2.29941675406073	99.9807142857143
LEPN.1221.00412	4.21766189888474	100
LEPN.1221.00413	4.14273756537151	100
LEPN.1221.00414	2.87180199610409	99.9921428571429
LEPN.1221.00415	2.4577370936374	99.9933333333333
LEPN.1221.00416	3.13976255451857	99.9602380952381
LEPN.1221.00417	3.51201980388101	99.9935714285714
LEPN.1221.00418	3.29589303164746	99.9938095238095
LEPN.1221.00419	2.5064760483401	99.9921428571429
LEPN.1221.00420	3.52173719926869	99.9933333333333
LEPN.1221.00421	3.83422128363006	99.9921428571429
LEPN.1221.00422	4.56802030699718	100
LEPN.1221.00423	2.33246825948635	99.9228571428571
LEPN.1221.00424	2.88996164750435	99.9938095238095
LEPN.1221.00425	3.99598331860987	99.9933333333333
LEPN.1221.00426	4.17706013945054	100
LEPN.1221.00427	3.14054138650019	99.9938095238095
LEPN.1221.00428	2.47266175722178	99.9938095238095
LEPN.1221.00429	3.05427323901482	99.9938095238095
LEPN.1221.00430	2.47068916685085	99.9938095238095
LEPN.1221.00431	2.45680659629034	99.9938095238095
LEPN.1221.00432	2.23474993459908	99.9228571428571
LEPN.1221.00433	2.50644411892937	99.9228571428571
LEPN.1221.00434	4.34958123326215	99.9938095238095
LEPN.1221.00435	2.1672310409665	99.9933333333333
LEPN.1221.00436	2.15515472799038	99.9614285714286
LEPN.1221.00437	4.38043793168006	99.9921428571429
LEPN.1221.00438	2.1281737628487	99.9921428571429
LEPN.1221.00439	3.12216869308756	99.9921428571429
LEPN.1221.00440	3.992020522221	100
LEPN.1221.00441	2.25121941903649	99.9921428571429
LEPN.1221.00442	2.84717626236414	99.9921428571429
LEPN.1221.00443	3.15235700732846	99.9890476190476
LEPN.1221.00444	2.46261495244847	99.9921428571429
LEPN.1221.00445	3.38448829265544	99.9921428571429
LEPN.1221.00446	3.58040096219777	100
LEPN.1221.00447	3.70694326059893	99.9938095238095
LEPN.1221.00448	4.38001398591674	100
LEPN.1221.00449	3.78034830496715	100
LEPN.1221.00450	2.36571823430808	99.9921428571429
LEPN.1221.00451	3.98113349632102	100
LEPN.1221.00452	4.19763843420259	100
LEPN.1221.00453	3.31789845983732	100
LEPN.1221.00454	2.38603053690857	99.9938095238095
LEPN.1221.00455	3.62391408084137	100
LEPN.1221.00456	3.405175025424	100
LEPN.1221.00457	3.64882225971107	99.9921428571429
LEPN.1221.00458	2.50934409209141	99.9921428571429
LEPN.1221.00459	2.4591116560994	99.9921428571429
LEPN.1221.00460	3.35539184988299	99.9921428571429
LEPN.1221.00461	2.34358235249049	100
LEPN.1221.00462	4.55117380780408	100
LEPN.1221.00463	4.66399001177746	99.9933333333333
LEPN.1221.00464	4.02964279984543	100
LEPN.1221.00465	2.24125639463379	99.9940476190476
LEPN.1221.00466	2.37900466093618	99.9780952380952
LEPN.1221.00467	3.75279664954706	100
LEPN.1221.00468	2.28606412336149	99.9921428571429
LEPN.1221.00469	2.66575608615755	99.9890476190476
LEPN.1221.00470	2.55504533392386	99.9921428571429
LEPN.1221.00471	2.33532950897924	99.9997619047619
LEPN.1221.00472	4.6833058002507	100
LEPN.1221.00473	3.0761360883195	99.9607142857143
LEPN.1221.00474	2.47246946069666	99.9933333333333
LEPN.1221.00475	4.19212754874607	99.9933333333333
LEPN.1221.00476	3.63368752780175	99.9933333333333
LEPN.1221.00477	3.1081822687319	99.9933333333333
LEPN.1221.00478	4.058436634982	99.9933333333333
LEPN.1221.00479	2.34397133914052	99.9938095238095
LEPN.1221.00480	3.81717527801635	99.9933333333333
LEPN.1221.00481	3.63993478438718	99.9607142857143
LEPN.1221.00482	3.31069366898999	99.9933333333333
LEPN.1221.00483	3.54430752250622	99.9890476190476
LEPN.1221.00484	2.33948551954148	99.9938095238095
LEPN.1221.00485	2.99022452116834	99.9938095238095
LEPN.1221.00486	2.52153107091606	99.9938095238095
LEPN.1221.00487	2.33510548789958	99.9938095238095
LEPN.1221.00488	3.29424838757942	99.992380952381
LEPN.1221.00489	2.32232983905118	99.9228571428571
LEPN.1221.00490	2.91017673400939	99.9938095238095
LEPN.1221.00491	2.56855220577479	99.9938095238095
LEPN.1221.00492	2.82527849583997	99.9938095238095
LEPN.1221.00493	2.58153650113999	99.9228571428571
LEPN.1221.00494	2.26491107469657	99.9614285714286
LEPN.1221.00495	2.22677367101919	99.9921428571429
LEPN.1221.00496	2.28259929550107	99.9921428571429
LEPN.1221.00497	2.29940865161396	99.9938095238095
LEPN.1221.00498	3.14840401008483	99.9921428571429
LEPN.1221.00499	4.09465960454214	99.9933333333333
LEPN.1221.00500	2.3695598035115	99.9921428571429
LEPN.1221.00501	2.45735610749783	99.9607142857143
LEPN.1221.00502	2.63472793335261	99.9921428571429
LEPN.1221.00503	2.40535376208054	99.9921428571429
LEPN.1221.00504	2.24092591379447	99.9807142857143
LEPN.1221.00505	3.29160117052766	99.9921428571429
LEPN.1221.00506	2.53427932339431	99.9921428571429
LEPN.1221.00507	2.31487019148689	99.9921428571429
LEPN.1221.00508	3.8352035132211	99.9921428571429
LEPN.1221.00509	3.85478657416979	100
LEPN.1221.00510	2.64715126934245	99.9921428571429
LEPN.1221.00511	2.7161730824259	99.9890476190476
LEPN.1221.00512	4.17359933361957	100
LEPN.1221.00513	2.69379615534972	99.9921428571429
LEPN.1221.00514	4.89860805974154	100
LEPN.1221.00515	4.12597358173857	100
LEPN.1221.00516	4.13734635502607	100
LEPN.1221.00517	4.50497697497545	100
LEPN.1221.00518	3.96400362120642	100
LEPN.1221.00519	4.02580491566339	100
LEPN.1221.00520	2.52808488884809	99.9921428571429
LEPN.1221.00521	3.34230000253088	100
LEPN.1221.00522	2.36582243554056	99.9921428571429
LEPN.1221.00523	3.88287722786203	100
LEPN.1221.00524	3.53762963583624	100
LEPN.1221.00525	3.47871579574912	99.9921428571429
LEPN.1221.00526	2.79402080056842	99.9921428571429
LEPN.1221.00527	2.48580269303203	99.9890476190476
LEPN.1221.00528	3.32287222700119	99.9890476190476
LEPN.1221.00529	2.82973747540891	99.9938095238095
LEPN.1221.00530	3.41218016266806	99.9607142857143
LEPN.1221.00531	2.31213753675017	99.9933333333333
LEPN.1221.00532	2.17192220375489	99.9933333333333
LEPN.1221.00533	4.37135979926671	99.9921428571429
LEPN.1221.00534	4.34341234577163	99.9921428571429
LEPN.1221.00535	3.15560656367004	100
LEPN.1221.00536	3.45062204147479	99.9933333333333
LEPN.1221.00537	3.28679800844901	99.9890476190476
LEPN.1221.00538	3.47037364962303	99.9607142857143
LEPN.1221.00539	3.58072120000212	99.9933333333333
LEPN.1221.00540	2.18705388543665	99.9933333333333
LEPN.1221.00541	2.42831303339501	99.9938095238095
LEPN.1221.00542	2.65366344254497	99.9938095238095
LEPN.1221.00543	2.46054439205051	99.9938095238095
LEPN.1221.00544	2.44594098520592	99.9938095238095
LEPN.1221.00545	3.71735565384442	99.9938095238095
LEPN.1221.00546	3.64093618508119	99.9902380952381
LEPN.1221.00547	2.17188832042413	99.9938095238095
LEPN.1221.00548	3.71274926814741	99.9933333333333
LEPN.1221.00549	3.9092551708709	99.9933333333333
LEPN.1221.00550	3.83019105451561	100
LEPN.1221.00551	2.31215847358112	99.9938095238095
LEPN.1221.00552	2.3902429190355	99.9890476190476
LEPN.1221.00553	4.08300754924815	99.9933333333333
LEPN.1221.00554	3.96760563654542	99.9933333333333
LEPN.1221.00555	2.18901865373725	99.9228571428571
LEPN.1221.00556	2.36432136739911	99.9807142857143
LEPN.1221.00557	2.49412396780804	99.9354761904762
LEPN.1221.00558	2.82264556573344	99.9921428571429
LEPN.1221.00559	3.76594039533295	99.9933333333333
LEPN.1221.00560	2.64454801960036	99.9921428571429
LEPN.1221.00561	2.29062296701376	99.9921428571429
LEPN.1221.00562	3.77621646232826	99.9933333333333
LEPN.1221.00563	4.29117281634974	100
LEPN.1221.00564	3.58618078952292	100
LEPN.1221.00565	2.46153028720342	99.9933333333333
LEPN.1221.00566	2.57860248532144	99.9921428571429
LEPN.1221.00567	2.25028213716118	99.9890476190476
LEPN.1221.00568	4.19969623310761	99.9933333333333
LEPN.1221.00569	3.90965306843593	100
LEPN.1221.00570	4.24012288987467	100
LEPN.1221.00571	3.5857477898707	100
LEPN.1221.00572	3.01692388719061	99.9933333333333
LEPN.1221.00573	2.63077349124999	99.9938095238095
LEPN.1221.00574	3.89952079827835	100
LEPN.1221.00575	2.27260674327633	99.9933333333333
LEPN.1221.00576	2.49425299315963	99.9933333333333
LEPN.1221.00577	2.30767033546796	99.9933333333333
LEPN.1221.00578	3.21276835991707	99.9607142857143
LEPN.1221.00579	4.02833198546254	99.9890476190476
LEPN.1221.00580	3.56495412987988	100
LEPN.1221.00581	4.2137977864336	99.9933333333333
LEPN.1221.00582	2.44262505317273	99.9938095238095
LEPN.1221.00583	3.91881704491534	99.9933333333333
LEPN.1221.00584	3.22365676076754	99.9938095238095
LEPN.1221.00585	2.2101299223941	99.9890476190476
LEPN.1221.00586	3.23345089805917	99.9785714285714
LEPN.1221.00587	3.98074941665915	99.9607142857143
LEPN.1221.00588	2.50128714044528	99.9938095238095
LEPN.1221.00589	2.36317744845233	99.9938095238095
LEPN.1221.00590	2.29775053897859	99.9938095238095
LEPN.1221.00591	2.76225490687704	99.9938095238095
LEPN.1221.00592	2.88079599707172	99.9938095238095
LEPN.1221.00593	2.44660471841659	99.9938095238095
LEPN.1221.00594	2.53358761325331	99.9938095238095
LEPN.1221.00595	2.44483294444058	99.9602380952381
LEPN.1221.00596	2.29465731755412	99.9938095238095
LEPN.1221.00597	2.43966838612828	99.9807142857143
LEPN.1221.00598	4.4455185910021	99.9933333333333
LEPN.1221.00599	2.40035514038875	99.9228571428571
LEPN.1221.00600	4.48219749318093	100
LEPN.1221.00601	2.33945559209694	99.9228571428571
LEPN.1221.00602	3.90696824793537	99.9933333333333
LEPN.1221.00603	4.35132262587043	100
LEPN.1221.00604	2.58092270000364	99.9921428571429
LEPN.1221.00605	2.54290387019169	99.9890476190476
LEPN.1221.00606	2.8165345452589	100
LEPN.1221.00607	2.8332423807564	99.9921428571429
LEPN.1221.00608	2.33390816233016	99.9921428571429
LEPN.1221.00609	3.48659387961998	99.9921428571429
LEPN.1221.00610	2.45672835345098	99.9740476190476
LEPN.1221.00611	2.52769309163176	99.9890476190476
LEPN.1221.00612	2.69516152210567	99.9921428571429
LEPN.1221.00613	3.83578545199818	100
LEPN.1221.00614	3.88104998754927	99.9933333333333
LEPN.1221.00615	3.47247147093964	99.9933333333333
LEPN.1221.00616	3.48304053825513	99.9607142857143
LEPN.1221.00617	3.90084869839136	99.9938095238095
LEPN.1221.00618	2.40834466571013	99.9938095238095
LEPN.1221.00619	3.30022443787907	99.9938095238095
LEPN.1221.00620	3.29232869395783	99.9921428571429
LEPN.1221.00621	2.26889162308652	99.9228571428571
LEPN.1221.00622	2.7859911618031	99.9921428571429
LEPN.1221.00623	2.39805041704646	99.9921428571429
LEPN.1221.00624	2.29724383298829	99.9228571428571
LEPN.1221.00625	2.34954071313839	99.9921428571429
LEPN.1221.00626	2.33448345820219	99.9921428571429
LEPN.1221.00627	2.24002599694908	99.9226190476191
LEPN.1221.00628	3.99199133189559	99.9933333333333
LEPN.1221.00629	2.15219869850727	99.9602380952381
LEPN.1221.00630	2.10017306958102	99.9602380952381
LEPN.1221.00631	3.71720681627825	99.9933333333333
LEPN.1221.00632	2.31962948900527	99.9890476190476
LEPN.1221.00633	2.53014811530556	99.9883333333333
LEPN.1221.00634	4.40707798178639	100
LEPN.1221.00635	2.44990741792832	99.9933333333333
LEPN.1221.00636	2.48751631924341	99.9933333333333
LEPN.1221.00637	4.67364802210555	99.9935714285714
LEPN.1221.00638	2.44912999028893	99.965
LEPN.1221.00639	4.10895682164931	100
LEPN.1221.00640	3.80185434024807	99.9783333333333
LEPN.1221.00641	3.39603375097293	100
LEPN.1221.00642	2.58463756951367	99.9783333333333
LEPN.1221.00643	3.40329784648072	99.9783333333333
LEPN.1221.00644	2.75931638439697	99.9890476190476
LEPN.1221.00645	2.88576200264901	99.9890476190476
LEPN.1221.00646	2.5725512177091	99.9938095238095
LEPN.1221.00647	3.43246994050543	99.9785714285714
LEPN.1221.00648	2.3454063744954	99.9228571428571
LEPN.1221.00649	2.10380586061322	99.977380952381
LEPN.1221.00650	2.20729998210031	99.9228571428571
LEPN.1221.00651	3.81093517461133	99.9802380952381
LEPN.1221.00652	2.55971202642467	99.9921428571429
LEPN.1221.00653	3.35592525949981	99.9783333333333
LEPN.1221.00654	2.15664968018477	99.9783333333333
LEPN.1221.00655	3.34585166676997	99.9785714285714
LEPN.1221.00656	2.2902594828951	99.9921428571429
LEPN.1221.00657	3.62798096634686	100
LEPN.1221.00658	2.38473711467235	100
LEPN.1221.00659	3.60081644064086	100
LEPN.1221.00660	3.60168265578444	99.9783333333333
LEPN.1221.00661	2.3217737993196	99.9938095238095
LEPN.1221.00662	2.3298802784822	99.9783333333333
LEPN.1221.00663	2.60550353737899	99.9783333333333
LEPN.1221.00664	2.21328710476492	99.977619047619
LEPN.1221.00665	4.57101901448195	99.9938095238095
LEPN.1221.00666	3.36847881014439	99.9938095238095
LEPN.1221.00667	2.9349753522109	99.9671428571429
LEPN.1221.00668	2.17052110484814	99.9933333333333
LEPN.1221.00669	4.1392012529782	99.9935714285714
LEPN.1221.00670	2.63416377422853	99.9888095238095
LEPN.1221.00671	4.79097358309017	100
LEPN.1221.00672	3.88208674791692	100
LEPN.1221.00673	2.36108943575093	99.9890476190476
LEPN.1221.00674	2.44161934735028	99.9890476190476
LEPN.1221.00675	2.34657374431288	99.9771428571429
LEPN.1221.00676	3.56706640411663	99.9933333333333
LEPN.1221.00677	2.36524696403765	99.9921428571429
LEPN.1221.00678	2.08718651379871	99.9933333333333
LEPN.1221.00679	3.52154227033125	100
LEPN.1221.00680	2.19814848247013	99.9921428571429
LEPN.1221.00681	3.97046454543251	100
LEPN.1221.00682	2.37106834704266	99.9354761904762
LEPN.1221.00683	2.58953852315169	99.9354761904762
LEPN.1221.00684	2.17406685969781	99.9938095238095
LEPN.1221.00685	2.46543013773745	99.9771428571429
LEPN.1221.00686	2.18802551148514	99.9933333333333
LEPN.1221.00687	4.3887427042736	99.9933333333333
LEPN.1221.00688	2.36926403669711	99.9354761904762
LEPN.1221.00689	4.58632445733858	99.9933333333333
LEPN.1221.00690	4.22371794738144	100
LEPN.1221.00691	2.36654216089637	99.9228571428571
LEPN.1221.00692	3.31647792416128	99.9766666666667
LEPN.1221.00693	2.61604797488816	99.9354761904762
LEPN.1221.00694	2.31429974427848	99.977619047619
LEPN.1221.00695	2.74670522885776	99.9607142857143
LEPN.1221.00696	2.36029419483634	99.9616666666667
LEPN.1221.00697	2.19340006171468	99.9228571428571
LEPN.1221.00698	3.94392803688285	99.9930952380952
LEPN.1221.00699	2.76332929339514	99.9766666666667
LEPN.1221.00700	2.65934239917719	99.9766666666667
LEPN.1221.00701	2.23104356670734	99.9766666666667
LEPN.1221.00702	2.32463002326106	99.9766666666667
LEPN.1221.00703	2.32631929510685	99.9766666666667
LEPN.1221.00704	2.31356159859416	99.9766666666667
LEPN.1221.00705	2.39098942387287	99.9766666666667
LEPN.1221.00706	2.30567231594741	99.9766666666667
LEPN.1221.00707	2.35734911324656	99.9921428571429
LEPN.1221.00708	2.25209494322665	99.9228571428571
LEPN.1221.00709	3.7122101280589	99.9766666666667
LEPN.1221.00710	2.25591317280785	99.9766666666667
LEPN.1221.00711	2.30459439427288	99.9766666666667
LEPN.1221.00712	2.23306749244625	99.9766666666667
LEPN.1221.00713	2.33921372768975	99.9766666666667
LEPN.1221.00714	2.18773303349511	99.977380952381
LEPN.1221.00715	2.96482358390439	100
LEPN.1221.00716	2.2592276431452	99.9788095238095
LEPN.1221.00717	3.64907487010657	99.9790476190476
LEPN.1221.00718	2.79094422689934	99.9766666666667
LEPN.1221.00719	2.56206811261319	99.9790476190476
LEPN.1221.00720	2.26852281054455	99.9766666666667
LEPN.1221.00721	2.78520146705085	99.9790476190476
LEPN.1221.00722	2.23375997472939	99.9766666666667
LEPN.1221.00723	2.27432106471736	99.9766666666667
LEPN.1221.00724	2.37980607090283	99.9766666666667
LEPN.1221.00725	2.29532080223221	99.9766666666667
LEPN.1221.00726	2.27103830797683	99.9766666666667
LEPN.1221.00727	2.34620916309063	99.9766666666667
LEPN.1221.00728	2.43996248340014	99.9766666666667
LEPN.1221.00729	2.35552592240976	99.9766666666667
LEPN.1221.00730	2.31943508563958	99.9766666666667
LEPN.1221.00731	2.26711685065308	99.9766666666667
LEPN.1221.00732	2.84375421193181	99.9790476190476
LEPN.1221.00733	3.9800999393527	99.9766666666667
LEPN.1221.00734	2.43194340096223	99.9790476190476
LEPN.1221.00735	2.50748925244777	99.9790476190476
LEPN.1221.00736	2.17311118556908	99.9938095238095
LEPN.1221.00737	3.67717652280181	99.9766666666667
LEPN.1221.00738	2.45950711328581	99.9766666666667
LEPN.1221.00739	2.19594462847716	99.9766666666667
LEPN.1221.00740	3.38243593255134	99.9921428571429
LEPN.1221.00741	3.26800317022361	99.9902380952381
LEPN.1221.00742	4.41571848537181	99.9933333333333
LEPN.1221.00743	3.46738299253717	99.9790476190476
LEPN.1221.00744	2.41413874695591	99.9766666666667
LEPN.1221.00745	2.49047682192069	99.9790476190476
LEPN.1221.00746	2.11884617031399	99.9790476190476
LEPN.1221.00747	2.24370967160675	99.9766666666667
LEPN.1221.00748	2.3668847551237	99.9766666666667
LEPN.1221.00749	2.15576430847989	99.9766666666667
LEPN.1221.00750	2.42085552494049	99.9790476190476
LEPN.1221.00751	2.63566841627623	99.9766666666667
LEPN.1221.00752	2.31733367616856	99.9766666666667
LEPN.1221.00753	3.02209946433667	99.9921428571429
LEPN.1221.00754	2.34671155785097	99.9766666666667
LEPN.1221.00755	2.36911982434367	99.9766666666667
LEPN.1221.00756	3.21944526045189	99.9766666666667
LEPN.1221.00757	3.88479253410448	99.9890476190476
LEPN.1221.00758	2.06137911542286	99.9766666666667
LEPN.1221.00759	2.16368998654154	99.9790476190476
LEPN.1221.00760	2.65211100560177	99.9766666666667
LEPN.1221.00761	4.4309842585096	99.9933333333333
LEPN.1221.00762	2.34357731996412	99.9766666666667
LEPN.1221.00763	2.13441959493245	99.9766666666667
LEPN.1221.00764	3.42248667952787	99.977380952381
LEPN.1221.00765	2.31366966529314	99.9766666666667
LEPN.1221.00766	2.57216833563466	99.9616666666667
LEPN.1221.00767	3.35514915039349	99.977380952381
LEPN.1221.00768	2.38150536846108	99.9766666666667
LEPN.1221.00769	3.22733333496506	99.9766666666667
LEPN.1221.00770	2.28931329404582	99.9766666666667
LEPN.1221.00771	2.25483541217682	99.9766666666667
LEPN.1221.00772	2.40457312310728	99.9766666666667
LEPN.1221.00773	2.21376105265868	99.9766666666667
LEPN.1221.00774	2.29082136534702	99.9766666666667
LEPN.1221.00775	2.16619888374759	99.9766666666667
LEPN.1221.00776	3.53509124495929	99.977380952381
LEPN.1221.00777	2.31428310293494	99.9766666666667
LEPN.1221.00778	2.25481358681863	99.9766666666667
LEPN.1221.00779	3.47861273579674	99.977380952381
LEPN.1221.00780	2.14142530111603	99.9766666666667
LEPN.1221.00781	2.33699437104257	99.9766666666667
LEPN.1221.00782	2.40545985056487	99.9766666666667
LEPN.1221.00783	2.26743041537394	99.9766666666667
LEPN.1221.00784	2.29968297037175	99.9766666666667
LEPN.1221.00785	4.13634097089999	99.9933333333333
LEPN.1221.00786	2.34646139985604	99.9211904761905
ACBA.0922.00001	5.97867819535984	99.9875662454138
ACBA.0922.00002	2.14567911805418	99.9910313901345
ACBA.0922.00003	2.71529362760875	99.9916428862617
ACBA.0922.00004	5.06711141422263	99.9885854056258
ACBA.0922.00005	2.65016964870917	99.9902160619649
ACBA.0922.00006	6.52410105462753	99.9885854056258
ACBA.0922.00007	3.13422114879085	99.9900122299225
ACBA.0922.00008	2.77030062106544	99.9894007337953
ACBA.0922.00009	2.45461992587496	99.9924582144313
ACBA.0922.00010	2.62812440235698	99.9883815735834
ACBA.0922.00011	7.02007056241321	99.986139421117
ACBA.0922.00012	2.23811481053609	99.9887892376682
ACBA.0922.00013	2.04761505785821	99.9926620464737
ACBA.0922.00014	6.57339470650816	99.9885854056258
ACBA.0922.00015	6.54923602754734	99.988177741541
ACBA.0922.00016	4.06895266165455	99.9902160619649
ACBA.0922.00017	2.68844867884787	99.9769669792091
ACBA.0922.00017	2.68844867884787	99.9724826742764
ACBA.0922.00018	1.97298972889037	99.9885854056258
ACBA.0922.00019	3.10224027904218	99.9900122299225
ACBA.0922.00020	5.83411756217278	99.9900122299225
ACBA.0922.00021	4.75815397790845	99.9883815735834
ACBA.0922.00022	3.44329584591346	99.9883815735834
ACBA.0922.00023	6.13499892290509	99.9902160619649
ACBA.0922.00024	2.25464416553948	99.9792091316755
ACBA.0922.00024	2.25464416553948	99.9749286587852
ACBA.0922.00025	2.60295493766943	99.9875662454138
ACBA.0922.00026	4.05640725287438	99.9904198940073
ACBA.0922.00027	4.3892799507676	99.9887892376682
ACBA.0922.00028	5.02181941170007	99.9900122299225
ACBA.0922.00029	4.72755447272754	99.9906237260497
ACBA.0922.00030	2.2651649822362	99.9865470852018
ACBA.0922.00031	6.61431372886514	99.9879739094986
ACBA.0922.00032	3.01237519421498	99.9910313901345
ACBA.0922.00033	5.71639138769802	99.9885854056258
ACBA.0922.00034	3.45625190233427	99.9873624133714
ACBA.0922.00035	6.08648412078025	99.9906237260497
ACBA.0922.00036	6.66582497704064	99.9885854056258
ACBA.0922.00037	2.99999156567357	99.9896045658378
ACBA.0922.00038	5.9646140524447	99.9794129637179
ACBA.0922.00038	5.9646140524447	99.973298002446
ACBA.0922.00039	2.14477127298977	99.9761516510395
ACBA.0922.00039	2.14477127298977	99.9728903383612
ACBA.0922.00040	3.67691563520344	99.9887892376682
ACBA.0922.00041	2.58526913541838	99.9908275580921
ACBA.0922.00042	3.92748979094894	99.9900122299225
ACBA.0922.00043	2.31459805949999	99.9912352221769
ACBA.0922.00044	8.12593867639069	99.9902160619649
ACBA.0922.00045	3.75021285691022	99.9900122299225
ACBA.0922.00046	2.33768160232902	99.9896045658378
ACBA.0922.00047	2.14319047361817	99.9900122299225
ACBA.0922.00048	5.5020307540183	99.986139421117
ACBA.0922.00049	2.48095864694029	99.9875662454138
ACBA.0922.00050	5.99447707974886	99.9887892376682
ACBA.0922.00051	2.36285967346267	99.9873624133714
ACBA.0922.00052	3.00084450207948	99.9896045658378
ACBA.0922.00053	3.93581703863622	99.9900122299225
ACBA.0922.00054	2.4429631750415	99.9792091316755
ACBA.0922.00054	2.4429631750415	99.9749286587852
ACBA.0922.00055	5.11922802506416	99.9900122299225
ACBA.0922.00056	2.10663940970156	99.9955156950673
ACBA.0922.00057	7.86394810016274	99.9896045658378
ACBA.0922.00058	4.9277951938136	99.9908275580921
ACBA.0922.00059	2.23021571509934	99.9785976355483
ACBA.0922.00059	2.23021571509934	99.9745209947004
ACBA.0922.00060	3.53813690507439	99.983081940481
ACBA.0922.00060	3.53813690507439	99.9769669792091
ACBA.0922.00061	3.9577289376937	99.9900122299225
ACBA.0922.00062	3.80502534760874	99.9908275580921
ACBA.0922.00063	3.4853674211352	99.9910313901345
ACBA.0922.00064	2.95181760035422	99.9896045658378
ACBA.0922.00065	6.59162824015351	99.9906237260497
ACBA.0922.00066	4.46328939575869	99.9875662454138
ACBA.0922.00067	2.28056666499083	99.9914390542193
ACBA.0922.00068	2.30893912757287	99.9761516510395
ACBA.0922.00068	2.30893912757287	99.9728903383612
ACBA.0922.00069	4.96228267207774	99.9879739094986
ACBA.0922.00070	6.83230942192792	99.9906237260497
ACBA.0922.00071	2.03210359975064	99.989196901753
ACBA.0922.00072	2.57795048290416	99.9794129637179
ACBA.0922.00072	2.57795048290416	99.9735018344884
ACBA.0922.00073	2.18274095853852	99.9910313901345
ACBA.0922.00074	3.74397662683162	99.9869547492866
ACBA.0922.00075	2.95420467732855	99.9889930697106
ACBA.0922.00076	4.33066008579584	99.9896045658378
ACBA.0922.00077	2.06086479489293	99.9879739094986
ACBA.0922.00078	5.20923821515803	99.9910313901345
ACBA.0922.00079	2.63188126048053	99.9875662454138
ACBA.0922.00080	6.82117951343533	99.988177741541
ACBA.0922.00081	3.12824030254826	99.9912352221769
ACBA.0922.00082	2.10383287330095	99.9887892376682
ACBA.0922.00083	2.279377378028	99.9924582144313
ACBA.0922.00083	2.279377378028	99.9932735426009
ACBA.0922.00084	5.70832994654126	99.9869547492866
ACBA.0922.00085	2.16871084684286	99.9889930697106
ACBA.0922.00086	5.93126122297041	99.9898083978802
ACBA.0922.00087	5.43130414027003	99.989196901753
ACBA.0922.00088	6.85504360351021	99.989196901753
ACBA.0922.00089	2.65590615138456	99.9828781084386
ACBA.0922.00089	2.65590615138456	99.9767631471667
ACBA.0922.00090	2.83820043966113	99.9798206278027
ACBA.0922.00090	2.83820043966113	99.9737056665308
ACBA.0922.00091	2.70481461819072	99.9900122299225
ACBA.0922.00092	2.78523284643909	99.9900122299225
ACBA.0922.00093	2.0729196652474	99.987158581329
ACBA.0922.00094	4.50534966014752	99.9926620464737
ACBA.0922.00095	2.25292572556047	99.9873624133714
ACBA.0922.00096	5.6685322198247	99.9900122299225
ACBA.0922.00097	2.4059727409866	99.9889930697106
ACBA.0922.00098	4.36138044555947	99.9900122299225
ACBA.0922.00099	5.11053631229781	99.9900122299225
ACBA.0922.00100	5.27346602247164	99.9798206278027
ACBA.0922.00100	5.27346602247164	99.9735018344884
ACBA.0922.00101	5.21671840062719	99.986139421117
ACBA.0922.00102	2.44655738209936	99.9908275580921
ACBA.0922.00103	7.39185179797974	99.9889930697106
ACBA.0922.00104	3.60220572352778	99.9775784753363
ACBA.0922.00104	3.60220572352778	99.9741133306156
ACBA.0922.00105	2.06271929312566	99.9761516510395
ACBA.0922.00105	2.06271929312566	99.9728903383612
ACBA.0922.00106	2.45863307604193	99.9908275580921
ACBA.0922.00107	2.53781805964163	99.9887892376682
ACBA.0922.00108	5.58876079848697	99.9873624133714
ACBA.0922.00109	3.00679696588034	99.9898083978802
ACBA.0922.00110	3.15118875445466	99.9894007337953
ACBA.0922.00111	2.57018648527695	99.9912352221769
ACBA.0922.00112	2.47358845728793	99.9912352221769
ACBA.0922.00113	5.00359904920347	99.9879739094986
ACBA.0922.00114	1.83055205443968	99.9894007337953
ACBA.0922.00115	3.63734808746758	99.9920505503465
ACBA.0922.00116	2.15909831259271	99.9932735426009
ACBA.0922.00117	6.89276543770726	99.9889930697106
ACBA.0922.00118	3.32647676234143	99.9863432531594
ACBA.0922.00119	3.37793827917842	99.9896045658378
ACBA.0922.00120	6.03163043799395	99.9902160619649
ACBA.0922.00121	2.65788340807269	99.9904198940073
ACBA.0922.00122	6.44726785806138	99.9906237260497
ACBA.0922.00123	3.35748351529871	99.9779861394211
ACBA.0922.00123	3.35748351529871	99.9726865063188
ACBA.0922.00124	2.03777847338859	99.9906237260497
ACBA.0922.00125	2.25299074415457	99.9908275580921
ACBA.0922.00126	2.35776192088062	99.9906237260497
ACBA.0922.00127	5.59369227520807	99.9875662454138
ACBA.0922.00128	2.76378098480848	99.9906237260497
ACBA.0922.00129	4.29593726167376	99.9889930697106
ACBA.0922.00130	2.06497156224972	99.9906237260497
ACBA.0922.00131	3.34202310953729	99.9898083978802
ACBA.0922.00132	5.57783314671867	99.9900122299225
ACBA.0922.00133	2.11460654983239	99.9873624133714
ACBA.0922.00134	2.08387015736074	99.9883815735834
ACBA.0922.00135	2.61596090261206	99.9761516510395
ACBA.0922.00135	2.61596090261206	99.9728903383612
ACBA.0922.00136	2.1223343608645	99.9922543823889
ACBA.0922.00137	3.39232705769447	99.986139421117
ACBA.0922.00138	2.72686462537101	99.9887892376682
ACBA.0922.00139	5.11037699646673	99.989196901753
ACBA.0922.00140	2.36223136727548	99.9869547492866
ACBA.0922.00141	2.80938275984188	99.9914390542193
ACBA.0922.00142	4.16830267124704	99.9902160619649
ACBA.0922.00143	4.71050068997249	99.9961271911945
ACBA.0922.00144	4.19488792075749	99.9936812066857
ACBA.0922.00145	6.63566483634683	99.9902160619649
ACBA.0922.00146	5.75499931275509	99.9904198940073
ACBA.0922.00147	4.69835203552871	99.9902160619649
ACBA.0922.00148	5.7835929863457	99.9889930697106
ACBA.0922.00149	4.94434658947229	99.9875662454138
ACBA.0922.00150	2.24504463641288	99.9869547492866
ACBA.0922.00151	5.36148598496938	99.9826742763963
ACBA.0922.00151	5.36148598496938	99.9765593151243
ACBA.0922.00152	3.5632358467643	99.989196901753
ACBA.0922.00153	2.03740849209786	99.9885854056258
ACBA.0922.00154	3.0206603233633	99.9904198940073
ACBA.0922.00155	2.50466375504044	99.9906237260497
ACBA.0922.00156	2.18493045748389	99.9783938035059
ACBA.0922.00156	2.18493045748389	99.9728903383612
ACBA.0922.00157	2.15670498330493	99.9859355890746
ACBA.0922.00158	2.01818283704463	99.986139421117
ACBA.0922.00159	2.72808115082644	99.983081940481
ACBA.0922.00159	2.72808115082644	99.9769669792091
ACBA.0922.00160	6.3100825582178	99.9879739094986
ACBA.0922.00161	2.72734600578153	99.983081940481
ACBA.0922.00161	2.72734600578153	99.9769669792091
ACBA.0922.00162	5.91148360298772	99.9965348552793
ACBA.0922.00163	5.23609485405839	99.9785976355483
ACBA.0922.00163	5.23609485405839	99.973298002446
ACBA.0922.00164	3.19390549821956	99.9922543823889
ACBA.0922.00165	2.72266861413916	99.987158581329
ACBA.0922.00166	2.52767294856683	99.9908275580921
ACBA.0922.00167	6.61075381588046	99.9889930697106
ACBA.0922.00168	3.7606073301933	99.9900122299225
ACBA.0922.00169	1.99473255573153	99.9761516510395
ACBA.0922.00169	1.99473255573153	99.9728903383612
ACBA.0922.00170	3.44862683991173	99.9883815735834
ACBA.0922.00171	2.13089397478196	99.9887892376682
ACBA.0922.00172	5.3596210622784	99.9906237260497
ACBA.0922.00173	5.46667666940571	99.9792091316755
ACBA.0922.00173	5.46667666940571	99.9730941704036
ACBA.0922.00174	6.33253388828377	99.9906237260497
ACBA.0922.00175	4.19602961975151	99.9898083978802
ACBA.0922.00176	5.70859119111897	99.9875662454138
ACBA.0922.00177	5.74677263253642	99.9781899714635
ACBA.0922.00177	5.74677263253642	99.9726865063188
ACBA.0922.00178	4.09339119713793	99.9912352221769
ACBA.0922.00179	7.31242224075259	99.9889930697106
ACBA.0922.00180	3.73036540005914	99.9887892376682
ACBA.0922.00181	4.87750109402949	99.9902160619649
ACBA.0922.00182	2.02201411151059	99.9908275580921
ACBA.0922.00183	4.00584868469455	99.9928658785161
ACBA.0922.00184	6.17790963700458	99.9889930697106
ACBA.0922.00185	1.90650641289714	99.9906237260497
ACBA.0922.00186	2.13054158816478	99.9869547492866
ACBA.0922.00187	2.42027791048499	99.9906237260497
ACBA.0922.00188	2.26372131968877	99.9920505503465
ACBA.0922.00189	6.24751990366003	99.9896045658378
ACBA.0922.00190	1.83253473813424	99.9908275580921
ACBA.0922.00191	5.24529217216211	99.9904198940073
ACBA.0922.00192	1.92370340256754	99.9788014675907
ACBA.0922.00192	1.92370340256754	99.9749286587852
ACBA.0922.00193	2.40308423515205	99.9887892376682
ACBA.0922.00194	3.75872119862937	99.9875662454138
ACBA.0922.00195	3.99495472626374	99.9894007337953
ACBA.0922.00196	5.0655954334429	99.9912352221769
ACBA.0922.00197	2.13974391611945	99.9910313901345
ACBA.0922.00198	5.57909211191295	99.9887892376682
ACBA.0922.00199	5.57944428977377	99.9887892376682
ACBA.0922.00200	2.15271030685415	99.9900122299225
ACBA.0922.00201	5.29743452421366	99.9798206278027
ACBA.0922.00201	5.29743452421366	99.9737056665308
ACBA.0922.00202	7.30991472236835	99.9877700774562
ACBA.0922.00203	5.9379267029932	99.9900122299225
ACBA.0922.00204	1.78345976512541	99.9790052996331
ACBA.0922.00204	1.78345976512541	99.9735018344884
ACBA.0922.00205	3.51981263869619	99.9898083978802
ACBA.0922.00206	2.90095087992984	99.9936812066857
ACBA.0922.00207	2.71626129179673	99.9910313901345
ACBA.0922.00208	3.13137637518147	99.9898083978802
ACBA.0922.00209	4.7654589149249	99.9810436200571
ACBA.0922.00209	4.7654589149249	99.9747248267428
ACBA.0922.00210	4.0300538947066	99.9894007337953
ACBA.0922.00212	4.90410500481619	99.9926620464737
ACBA.0922.00213	2.22948973343546	99.9887892376682
ACBA.0922.00214	3.03929880658702	99.9883815735834
ACBA.0922.00215	1.87265804171435	99.9908275580921
ACBA.0922.00216	2.80447214752893	99.9885854056258
ACBA.0922.00217	5.22587682114689	99.9883815735834
ACBA.0922.00218	5.29625753083711	99.9873624133714
ACBA.0922.00219	2.42142340805689	99.989196901753
ACBA.0922.00220	6.72747349102672	99.9926620464737
ACBA.0922.00221	2.45642942943301	99.9961271911945
ACBA.0922.00222	5.26231018360922	99.9896045658378
ACBA.0922.00223	6.68054965400493	99.989196901753
ACBA.0922.00224	2.55337197449298	99.983081940481
ACBA.0922.00224	2.55337197449298	99.9769669792091
ACBA.0922.00225	4.36482009911632	99.9875662454138
ACBA.0922.00226	2.59911173329983	99.9877700774562
ACBA.0922.00227	7.18815125869818	99.9887892376682
ACBA.0922.00228	2.42717358014634	99.9900122299225
ACBA.0922.00229	2.23735576873203	99.9930697105585
ACBA.0922.00230	3.34731146007744	99.9908275580921
ACBA.0922.00231	3.88381147307955	99.9902160619649
ACBA.0922.00232	3.1492907726582	99.9898083978802
ACBA.0922.00233	3.94398887145795	99.9900122299225
ACBA.0922.00234	3.2000497263862	99.9908275580921
ACBA.0922.00235	4.82817424874584	99.9902160619649
ACBA.0922.00236	4.67364357116071	99.9885854056258
ACBA.0922.00237	2.47329574237745	99.9898083978802
ACBA.0922.00238	6.0652596311323	99.9904198940073
ACBA.0922.00239	2.6414741105041	99.9873624133714
ACBA.0922.00240	1.85810100118429	99.9908275580921
ACBA.0922.00241	1.89707211376416	99.9926620464737
ACBA.0922.00242	2.24292314286146	99.989196901753
ACBA.0922.00243	2.2490751606834	99.983081940481
ACBA.0922.00243	2.2490751606834	99.9769669792091
ACBA.0922.00244	5.8909706810815	99.9896045658378
ACBA.0922.00245	2.77820214741632	99.9904198940073
ACBA.0922.00246	2.01409100671738	99.9865470852018
ACBA.0922.00247	6.55194854564546	99.9904198940073
ACBA.0922.00248	5.16183133495374	99.9900122299225
ACBA.0922.00249	2.37319842398608	99.9777823073787
ACBA.0922.00249	2.37319842398608	99.9737056665308
ACBA.0922.00250	4.12642112886317	99.9910313901345
ACBA.0922.00251	3.30773591317767	99.9920505503465
ACBA.0922.00252	3.56869612006816	99.9869547492866
ACBA.0922.00253	2.14484885002215	99.9902160619649
ACBA.0922.00254	2.10953461663114	99.9908275580921
ACBA.0922.00255	4.71793694204966	99.9896045658378
ACBA.0922.00256	1.95514980699876	99.9761516510395
ACBA.0922.00256	1.95514980699876	99.9728903383612
ACBA.0922.00257	1.97230361600287	99.9991846718304
ACBA.0922.00258	2.14737793421783	99.988177741541
ACBA.0922.00259	5.50047356191652	99.9936812066857
ACBA.0922.00260	3.14381669390696	99.9885854056258
ACBA.0922.00261	5.65657413228521	99.9792091316755
ACBA.0922.00261	5.65657413228521	99.9749286587852
ACBA.0922.00262	1.97570856112504	99.983081940481
ACBA.0922.00262	1.97570856112504	99.9769669792091
ACBA.0922.00263	3.74511115854194	99.9926620464737
ACBA.0922.00264	3.43524145835787	99.9885854056258
ACBA.0922.00265	4.2181603260057	99.9902160619649
ACBA.0922.00266	5.11154815360125	99.9788014675907
ACBA.0922.00266	5.11154815360125	99.9741133306156
ACBA.0922.00267	5.89248789280547	99.9926620464737
ACBA.0922.00268	3.30951434395281	99.9887892376682
ACBA.0922.00269	2.07031004124069	99.9898083978802
ACBA.0922.00270	3.05018131361174	99.9906237260497
ACBA.0922.00271	2.22862381158333	99.9942927028129
ACBA.0922.00272	3.22079271427042	99.988177741541
ACBA.0922.00273	1.72924691601652	99.9926620464737
ACBA.0922.00274	3.48671728191283	99.9800244598451
ACBA.0922.00274	3.48671728191283	99.974317162658
ACBA.0922.00275	2.04700250335755	99.9894007337953
ACBA.0922.00276	4.04592762149462	99.9902160619649
ACBA.0922.00277	6.55717444868715	99.988177741541
ACBA.0922.00278	3.71079165788283	99.9902160619649
ACBA.0922.00279	3.4994064019857	99.9910313901345
ACBA.0922.00280	4.23243822804084	99.9800244598451
ACBA.0922.00280	4.23243822804084	99.974317162658
ACBA.0922.00281	5.57461765260006	99.9900122299225
ACBA.0922.00282	3.69837098739441	99.989196901753
ACBA.0922.00283	6.03844055098414	99.9904198940073
ACBA.0922.00284	2.58307852471872	99.9973501834488
ACBA.0922.00285	4.15062312675368	99.9828781084386
ACBA.0922.00285	4.15062312675368	99.9767631471667
ACBA.0922.00286	5.99585860389145	99.9928658785161
ACBA.0922.00287	3.3179427451292	99.9906237260497
ACBA.0922.00288	3.99503915082411	99.9889930697106
ACBA.0922.00289	5.15658446891759	99.9875662454138
ACBA.0922.00290	1.76456317057002	99.9926620464737
ACBA.0922.00291	5.83957799270756	99.9873624133714
ACBA.0922.00292	5.11040114169168	99.987158581329
ACBA.0922.00293	5.31329106319513	99.9879739094986
ACBA.0922.00294	2.57926809131362	99.9859355890746
ACBA.0922.00295	3.18276780356991	99.9940888707705
ACBA.0922.00296	5.43081205915658	99.9900122299225
ACBA.0922.00297	2.26838991111024	99.9938850387281
ACBA.0922.00298	2.33634959846599	99.988177741541
ACBA.0922.00299	2.18208292789725	99.9865470852018
ACBA.0922.00300	3.08719662445066	99.9920505503465
ACBA.0922.00301	1.9012634808305	99.9783938035059
ACBA.0922.00301	1.9012634808305	99.9739094985732
ACBA.0922.00302	2.19760788136684	99.9869547492866
ACBA.0922.00303	2.15942704243075	99.9869547492866
ACBA.0922.00304	2.25478650962907	99.9898083978802
ACBA.0922.00305	6.19468531565155	99.988177741541
ACBA.0922.00306	2.21128711288571	99.9879739094986
ACBA.0922.00307	2.28984028911243	99.9788014675907
ACBA.0922.00307	2.28984028911243	99.9735018344884
ACBA.0922.00308	6.90621120608333	99.9904198940073
ACBA.0922.00309	2.54380807079069	99.9920505503465
ACBA.0922.00310	6.43318255754782	99.9885854056258
ACBA.0922.00311	6.13580552358628	99.9889930697106
ACBA.0922.00312	3.86951143702293	99.9898083978802
ACBA.0922.00313	2.08676900323848	99.9898083978802
ACBA.0922.00314	1.87448454043526	99.9940888707705
ACBA.0922.00315	4.17376846299815	99.9879739094986
ACBA.0922.00316	2.11084090955321	99.9887892376682
ACBA.0922.00317	3.82348827528126	99.9902160619649
ACBA.0922.00318	3.65416020608416	99.9875662454138
ACBA.0922.00319	6.17438416031337	99.9875662454138
ACBA.0922.00320	3.98350221986143	99.9902160619649
ACBA.0922.00321	3.8910525087157	99.9902160619649
ACBA.0922.00322	6.79862918453172	99.9906237260497
ACBA.0922.00323	2.41765983348734	99.9887892376682
ACBA.0922.00324	2.35358788212785	99.9940888707705
ACBA.0922.00325	5.49448521226146	99.987158581329
ACBA.0922.00326	4.17987866295576	99.987158581329
ACBA.0922.00327	3.59657266350153	99.9894007337953
ACBA.0922.00328	3.63250709428376	99.9912352221769
ACBA.0922.00329	5.64777988154282	99.9800244598451
ACBA.0922.00329	5.64777988154282	99.9737056665308
ACBA.0922.00330	2.88446203643973	99.9900122299225
ACBA.0922.00331	2.04193658688482	99.988177741541
ACBA.0922.00332	2.25886449750574	99.9779861394211
ACBA.0922.00332	2.25886449750574	99.9735018344884
ACBA.0922.00333	3.49307300541011	99.9802282918875
ACBA.0922.00333	3.49307300541011	99.9739094985732
ACBA.0922.00334	3.61071824382023	99.9920505503465
ACBA.0922.00335	2.07317799131977	99.9792091316755
ACBA.0922.00335	2.07317799131977	99.9739094985732
ACBA.0922.00336	2.37021340224061	99.9940888707705
ACBA.0922.00337	2.14306511652876	99.9869547492866
ACBA.0922.00338	3.16391987314078	99.9920505503465
ACBA.0922.00339	2.27158965334174	99.9885854056258
ACBA.0922.00340	5.4343750903977	99.9885854056258
ACBA.0922.00341	2.46616440985003	99.9942927028129
ACBA.0922.00342	2.37847665210406	99.9879739094986
ACBA.0922.00343	2.0781762386077	99.9792091316755
ACBA.0922.00343	2.0781762386077	99.9730941704036
ACBA.0922.00344	2.22219471343706	99.989196901753
ACBA.0922.00345	2.20537888784827	99.9930697105585
ACBA.0922.00346	5.71009852233012	99.9902160619649
ACBA.0922.00347	5.37940664225416	99.9885854056258
ACBA.0922.00348	1.98459283956259	99.9902160619649
ACBA.0922.00349	3.41229297932925	99.9879739094986
ACBA.0922.00350	6.02421584268763	99.9889930697106
ACBA.0922.00351	6.80207875679292	99.9902160619649
ACBA.0922.00352	5.00377980188523	99.9894007337953
ACBA.0922.00353	6.83591023017542	99.9875662454138
ACBA.0922.00354	2.63753771078611	99.9788014675907
ACBA.0922.00354	2.63753771078611	99.9726865063188
ACBA.0922.00355	3.27569349771826	99.986139421117
ACBA.0922.00356	1.84626481469202	99.9926620464737
ACBA.0922.00357	2.09478675686334	99.9898083978802
ACBA.0922.00358	2.04639368886577	99.9887892376682
ACBA.0922.00359	5.24096527482361	99.9808397880147
ACBA.0922.00359	5.24096527482361	99.974317162658
ACBA.0922.00360	2.03526254416718	99.9879739094986
ACBA.0922.00361	3.69937853275881	99.9873624133714
ACBA.0922.00362	3.73279428170737	99.9920505503465
ACBA.0922.00363	5.74037031728955	99.9938850387281
ACBA.0922.00364	2.54949459494605	99.983081940481
ACBA.0922.00364	2.54949459494605	99.9769669792091
ACBA.0922.00365	5.96714376431455	99.9926620464737
ACBA.0922.00366	4.06845078296847	99.9908275580921
ACBA.0922.00367	3.99464837919117	99.9902160619649
ACBA.0922.00368	1.52677825167036	99.9902160619649
ACBA.0922.00369	5.90942434057349	99.9910313901345
ACBA.0922.00370	2.17087115506343	99.9869547492866
ACBA.0922.00371	2.5252127229329	99.989196901753
ACBA.0922.00372	1.9798151088037	99.9926620464737
ACBA.0922.00373	2.16199620811679	99.989196901753
ACBA.0922.00374	2.64889170798175	99.9896045658378
ACBA.0922.00375	6.48790401207923	99.9873624133714
ACBA.0922.00376	2.09546228571809	99.9894007337953
ACBA.0922.00377	2.96367769132789	99.9991846718304
ACBA.0922.00378	3.71744904132616	99.9908275580921
ACBA.0922.00379	5.18674301872441	99.9894007337953
ACBA.0922.00380	4.91534784846906	99.985120260905
ACBA.0922.00381	4.48454077207955	99.9875662454138
ACBA.0922.00382	2.4399778699357	99.988177741541
ACBA.0922.00383	6.14509318287251	99.9902160619649
ACBA.0922.00384	6.01514323559614	99.9906237260497
ACBA.0922.00385	2.5933336503438	99.9920505503465
ACBA.0922.00386	1.84094844457355	99.9940888707705
ACBA.0922.00387	3.73797310896074	99.9920505503465
ACBA.0922.00388	1.75466861336301	99.9926620464737
ACBA.0922.00389	2.60230464949587	99.9883815735834
ACBA.0922.00390	7.21373968827463	99.9873624133714
ACBA.0922.00391	2.10025210130614	99.9896045658378
ACBA.0922.00392	1.78402593718904	99.9900122299225
ACBA.0922.00393	2.18206202988176	99.9896045658378
ACBA.0922.00394	4.43882256236027	99.9894007337953
ACBA.0922.00395	4.65361825803015	99.9828781084386
ACBA.0922.00395	4.65361825803015	99.9767631471667
ACBA.0922.00396	6.58630911501172	99.9877700774562
ACBA.0922.00397	3.15902709737536	99.988177741541
ACBA.0922.00398	2.81395440050039	99.9918467183041
ACBA.0922.00399	5.54159728827915	99.9906237260497
ACBA.0922.00400	3.07889776164482	99.9885854056258
ACBA.0922.00401	6.56335430572863	99.9877700774562
ACBA.0922.00402	2.07989263428498	99.9961271911945
ACBA.0922.00403	3.33072538022201	99.986139421117
ACBA.0922.00404	6.63843574057162	99.9877700774562
ACBA.0922.00405	2.25968434117937	99.9918467183041
ACBA.0922.00406	2.34123746782769	99.9940888707705
ACBA.0922.00407	5.12292389495985	99.986139421117
ACBA.0922.00408	6.38049866271454	99.9904198940073
ACBA.0922.00409	2.53590152233843	99.9873624133714
ACBA.0922.00410	2.33561236973056	99.9853240929474
ACBA.0922.00411	3.11385228844721	99.9914390542193
ACBA.0922.00412	2.20491959470732	99.9910313901345
ACBA.0922.00413	2.67610441191287	99.9794129637179
ACBA.0922.00413	2.67610441191287	99.9735018344884
ACBA.0922.00414	2.06026682587838	99.988177741541
ACBA.0922.00415	2.15355615460902	99.9887892376682
ACBA.0922.00416	4.21115492633121	99.9920505503465
ACBA.0922.00417	6.29221662661782	99.987158581329
ACBA.0922.00418	2.16816204862477	99.9869547492866
ACBA.0922.00419	5.10697405414337	99.986139421117
ACBA.0922.00420	6.0069626945986	99.9894007337953
ACBA.0922.00421	6.7567256822847	99.9875662454138
ACBA.0922.00422	3.47243253612276	99.9900122299225
ACBA.0922.00423	8.17158443220985	99.9896045658378
ACBA.0922.00424	2.41312162083988	99.9906237260497
ACBA.0922.00425	2.1288117022342	99.9938850387281
ACBA.0922.00426	3.46422503957447	99.9828781084386
ACBA.0922.00426	3.46422503957447	99.9767631471667
ACBA.0922.00427	5.76528436403069	99.9889930697106
ACBA.0922.00428	2.27962265756519	99.9926620464737
ACBA.0922.00429	2.23453632671298	99.9900122299225
ACBA.0922.00430	5.68863283311424	99.9906237260497
ACBA.0922.00431	5.64912923513944	99.9779861394211
ACBA.0922.00431	5.64912923513944	99.9726865063188
ACBA.0922.00432	4.71585615908747	99.9914390542193
ACBA.0922.00433	5.54312271018766	99.9906237260497
ACBA.0922.00434	5.35977847592664	99.9904198940073
ACBA.0922.00435	4.7953837284402	99.989196901753
ACBA.0922.00436	1.80236955925157	99.9920505503465
ACBA.0922.00437	2.00024513122102	99.9902160619649
ACBA.0922.00438	7.21654166277087	99.9885854056258
ACBA.0922.00439	2.75972970482744	99.9883815735834
ACBA.0922.00440	2.44367675908536	99.9926620464737
ACBA.0922.00441	1.9885276747729	99.9885854056258
ACBA.0922.00442	7.01993118902022	99.9875662454138
ACBA.0922.00443	1.81180391579396	99.9926620464737
ACBA.0922.00444	5.53585462311089	99.9906237260497
ACBA.0922.00445	5.87050044432253	99.9896045658378
ACBA.0922.00446	2.91477825576144	99.9920505503465
ACBA.0922.00447	2.17431643746674	99.9920505503465
ACBA.0922.00448	3.60279251886487	99.9869547492866
ACBA.0922.00449	2.35884996733683	99.9889930697106
ACBA.0922.00450	2.13956410393131	99.9875662454138
ACBA.0922.00451	5.1777570115802	99.9910313901345
ACBA.0922.00452	2.54328743152377	99.9898083978802
ACBA.0922.00453	3.07369167220391	99.9920505503465
ACBA.0922.00454	2.73375578762489	99.9926620464737
ACBA.0922.00455	2.27555028537641	99.9887892376682
ACBA.0922.00456	3.33700986758426	99.9920505503465
ACBA.0922.00457	6.06014306507214	99.9875662454138
ACBA.0922.00458	2.55980471990218	99.9863432531594
ACBA.0922.00459	2.08239075214729	99.9900122299225
ACBA.0922.00460	1.95113328662631	99.9873624133714
ACBA.0922.00461	4.27258844159773	99.987158581329
ACBA.0922.00462	5.06350874928002	99.9896045658378
ACBA.0922.00463	2.69308709696764	99.9889930697106
ACBA.0922.00464	3.3142767376093	99.9875662454138
ACBA.0922.00465	2.16623948703654	99.9920505503465
ACBA.0922.00466	5.92549770197241	99.988177741541
ACBA.0922.00467	1.97721585536866	99.9926620464737
ACBA.0922.00468	5.17075023741456	99.9926620464737
ACBA.0922.00469	2.22451249512838	99.9879739094986
ACBA.0922.00470	3.33330426163712	99.9920505503465
ACBA.0922.00471	1.74841106937477	99.9926620464737
ACBA.0922.00472	2.67161871714776	NA
ACBA.0922.00473	2.43111177420155	99.9887892376682
ACBA.0922.00474	5.2528774974144	99.9898083978802
ACBA.0922.00475	6.78126886119962	99.9875662454138
ACBA.0922.00476	2.06028590234723	99.9875662454138
ACBA.0922.00477	7.2529169362769	99.9910313901345
ACBA.0922.00478	6.71013122589974	99.9887892376682
ACBA.0922.00479	5.12478488061188	99.9875662454138
ACBA.0922.00480	2.12761487357929	99.9926620464737
ACBA.0922.00481	4.21574258376558	99.9783938035059
ACBA.0922.00481	4.21574258376558	99.9735018344884
ACBA.0922.00482	2.10221114629576	99.9920505503465
ACBA.0922.00483	3.91113123192208	99.9896045658378
ACBA.0922.00484	2.08312202919302	99.9904198940073
ACBA.0922.00485	2.25136998742731	99.9889930697106
ACBA.0922.00486	7.19255724009074	99.9894007337953
ACBA.0922.00487	7.71069929210248	99.9887892376682
ACBA.0922.00488	6.54339901251125	99.9887892376682
ACBA.0922.00489	3.68231094788695	99.9902160619649
ACBA.0922.00490	2.01901707178366	99.9889930697106
ACBA.0922.00491	2.88110188358899	99.9916428862617
ACBA.0922.00492	6.0372003502334	99.9900122299225
ACBA.0922.00493	4.16502619921756	99.9902160619649
ACBA.0922.00494	1.99491485328946	99.9873624133714
ACBA.0922.00495	1.95849338949274	99.9894007337953
ACBA.0922.00496	2.82582468493016	99.9902160619649
ACBA.0922.00497	1.90694856355659	99.9885854056258
