# Supplementary material for: Intragenomic conflicts with plasmids and chromosomal mobile genetic elements drive the evolution of natural transformation within species
Source: PLoS Biol. 2024 Oct 14;22(10):e3002814. doi: 10.1371/journal.pbio.3002814 (PMC11472951; doi:10.1371/journal.pbio.3002814)
Supplement: S20 Data — (XLSX) [file pbio.3002814.s020.xlsx]

## Sheet: Data_S20
gembase	source	comM_pseudo	comM_interruption
ACBA.0922.00150	animal	pseudogene with large nucleotidic insertions	CBASS
ACBA.0922.00446	clinical	pseudogene with large nucleotidic insertions	abaR
ACBA.0922.00413	animal	no	NA
ACBA.0922.00072	animal	no	NA
ACBA.0922.00223	animal	no	NA
ACBA.0922.00088	environment	no	NA
ACBA.0922.00033	animal	no	NA
ACBA.0922.00200	animal	pseudogene with large nucleotidic insertions	abaR
ACBA.0922.00171	animal	pseudogene with large nucleotidic insertions	NA
ACBA.0922.00311	environment	no	NA
ACBA.0922.00189	animal	no	NA
ACBA.0922.00342	animal	no	NA
ACBA.0922.00091	environment	no	NA
ACBA.0922.00040	animal	no	NA
ACBA.0922.00269	animal	no	NA
ACBA.0922.00081	environment	pseudogene with large nucleotidic insertions	CBASS
ACBA.0922.00463	animal	no	NA
ACBA.0922.00366	animal	no	NA
ACBA.0922.00402	animal	no	NA
ACBA.0922.00460	animal	no	NA
ACBA.0922.00373	animal	no	NA
ACBA.0922.00339	environment	no	NA
ACBA.0922.00310	environment	no	NA
ACBA.0922.00019	environment	no	NA
ACBA.0922.00162	animal	pseudogene with large nucleotidic insertions	CBASS
ACBA.0922.00424	environment	no	NA
ACBA.0922.00324	animal	no	NA
ACBA.0922.00419	animal	no	NA
ACBA.0922.00272	animal	no	NA
ACBA.0922.00466	animal	no	NA
ACBA.0922.00441	animal	pseudogene with large nucleotidic insertions	CBASS
ACBA.0922.00435	animal	no	NA
ACBA.0922.00393	animal	no	NA
ACBA.0922.00286	animal	no	NA
ACBA.0922.00118	environment	no	NA
ACBA.0922.00182	animal	no	NA
ACBA.0922.00358	animal	no	NA
ACBA.0922.00190	animal	no	NA
ACBA.0922.00369	animal	no	NA
ACBA.0922.00246	animal	no	NA
ACBA.0922.00037	animal	no	NA
ACBA.0922.00194	animal	no	NA
ACBA.0922.00360	animal	no	NA
ACBA.0922.00165	animal	no	NA
ACBA.0922.00078	animal	no	NA
ACBA.0922.00146	animal	no	NA
ACBA.0922.00129	animal	no	NA
ACBA.0922.00222	animal	no	NA
ACBA.0922.00325	animal	no	NA
ACBA.0922.00400	animal	pseudogene with large nucleotidic insertions	abaR
ACBA.0922.00439	animal	pseudogene with large nucleotidic insertions	NA
ACBA.0922.00285	animal	no	NA
ACBA.0922.00096	animal	no	NA
ACBA.0922.00076	animal	no	NA
ACBA.0922.00213	animal	no	NA
ACBA.0922.00306	animal	pseudogene	NA
ACBA.0922.00434	animal	no	NA
ACBA.0922.00113	animal	no	NA
ACBA.0922.00497	animal	pseudogene with large nucleotidic insertions	CBASS
ACBA.0922.00380	animal	no	NA
ACBA.0922.00437	animal	no	NA
ACBA.0922.00008	animal	no	NA
ACBA.0922.00315	animal	no	NA
ACBA.0922.00020	animal	no	NA
ACBA.0922.00316	animal	no	NA
ACBA.0922.00376	animal	pseudogene with large nucleotidic insertions	CBASS
ACBA.0922.00416	animal	no	NA
ACBA.0922.00207	animal	no	NA
ACBA.0922.00151	animal	no	NA
ACBA.0922.00185	animal	pseudogene with large nucleotidic insertions	abaR
ACBA.0922.00370	animal	no	NA
ACBA.0922.00457	animal	no	NA
ACBA.0922.00412	animal	no	NA
ACBA.0922.00319	animal	no	NA
ACBA.0922.00186	animal	no	NA
ACBA.0922.00071	animal	no	NA
ACBA.0922.00143	animal	no	NA
ACBA.0922.00109	animal	no	NA
ACBA.0922.00024	animal	no	NA
ACBA.0922.00029	animal	no	NA
ACBA.0922.00124	animal	no	NA
ACBA.0922.00158	animal	no	NA
ACBA.0922.00357	animal	no	NA
ACBA.0922.00404	environment	no	NA
ACBA.0922.00059	animal	no	NA
ACBA.0922.00296	animal	no	NA
ACBA.0922.00346	animal	no	NA
ACBA.0922.00279	animal	no	NA
ACBA.0922.00259	animal	no	NA
ACBA.0922.00464	animal	no	NA
ACBA.0922.00462	animal	no	NA
ACBA.0922.00331	animal	no	NA
ACBA.0922.00180	animal	no	NA
ACBA.0922.00054	animal	no	NA
ACBA.0922.00237	animal	no	NA
ACBA.0922.00243	animal	no	NA
ACBA.0922.00145	animal	no	NA
ACBA.0922.00305	animal	no	NA
ACBA.0922.00417	animal	no	NA
ACBA.0922.00152	animal	no	NA
ACBA.0922.00322	animal	no	NA
ACBA.0922.00031	animal	no	NA
ACBA.0922.00205	animal	no	NA
ACBA.0922.00347	animal	no	NA
ACBA.0922.00073	animal	no	NA
ACBA.0922.00341	animal	no	NA
ACBA.0922.00312	animal	no	NA
ACBA.0922.00332	animal	no	NA
ACBA.0922.00026	animal	no	NA
ACBA.0922.00085	animal	no	NA
ACBA.0922.00094	animal	no	NA
ACBA.0922.00112	animal	no	NA
ACBA.0922.00333	animal	no	NA
ACBA.0922.00378	animal	no	NA
ACBA.0922.00144	animal	pseudogene with large nucleotidic insertions	NA
ACBA.0922.00192	animal	no	NA
ACBA.0922.00330	animal	no	NA
ACBA.0922.00268	animal	pseudogene with large nucleotidic insertions	CBASS
ACBA.0922.00248	animal	no	NA
ACBA.0922.00170	animal	pseudogene with large nucleotidic insertions	NA
ACBA.0922.00028	animal	no	NA
ACBA.0922.00074	animal	no	NA
ACBA.0922.00232	animal	no	NA
ACBA.0922.00486	animal	no	NA
ACBA.0922.00052	animal	no	NA
ACBA.0922.00069	animal	no	NA
ACBA.0922.00154	animal	no	NA
ACBA.0922.00218	animal	no	NA
ACBA.0922.00328	animal	pseudogene with large nucleotidic insertions	RM
ACBA.0922.00130	animal	pseudogene with large nucleotidic insertions	Zorya
ACBA.0922.00230	animal	no	NA
ACBA.0922.00220	animal	no	NA
ACBA.0922.00382	animal	no	NA
ACBA.0922.00355	animal	no	NA
ACBA.0922.00058	animal	no	NA
ACBA.0922.00224	animal	no	NA
ACBA.0922.00485	animal	no	NA
ACBA.0922.00401	animal	no	NA
ACBA.0922.00239	animal	no	NA
ACBA.0922.00018	animal	no	NA
ACBA.0922.00027	animal	no	NA
ACBA.0922.00221	animal	no	NA
ACBA.0922.00056	animal	no	NA
ACBA.0922.00216	animal	pseudogene with large nucleotidic insertions	CBASS
ACBA.0922.00395	animal	no	NA
ACBA.0922.00293	animal	no	NA
ACBA.0922.00234	animal	pseudogene with large nucleotidic insertions	CBASS
ACBA.0922.00149	animal	no	NA
ACBA.0922.00240	animal	pseudogene with large nucleotidic insertions	NA
ACBA.0922.00301	animal	no	NA
ACBA.0922.00266	animal	no	NA
ACBA.0922.00075	animal	no	NA
ACBA.0922.00267	animal	no	NA
ACBA.0922.00397	animal	pseudogene with large nucleotidic insertions	NA
ACBA.0922.00292	animal	no	NA
ACBA.0922.00455	animal	no	NA
ACBA.0922.00009	animal	no	NA
ACBA.0922.00137	animal	no	NA
ACBA.0922.00083	animal	no	NA
ACBA.0922.00350	animal	no	NA
ACBA.0922.00177	animal	no	NA
ACBA.0922.00106	animal	no	NA
ACBA.0922.00139	environment	no	NA
ACBA.0922.00176	environment	no	NA
ACBA.0922.00093	environment	no	NA
ACBA.0922.00198	environment	no	NA
ACBA.0922.00487	environment	no	NA
ACBA.0922.00340	environment	no	NA
ACBA.0922.00214	environment	pseudogene with large nucleotidic insertions	NA
ACBA.0922.00175	environment	no	NA
ACBA.0922.00166	animal	no	NA
ACBA.0922.00389	environment	no	NA
ACBA.0922.00384	animal	no	NA
ACBA.0922.00153	animal	pseudogene with large nucleotidic insertions	IS,CBASS
ACBA.0922.00181	environment	no	NA
ACBA.0922.00474	animal	no	NA
ACBA.0922.00364	animal	no	NA
ACBA.0922.00247	animal	no	NA
ACBA.0922.00379	animal	no	NA
ACBA.0922.00157	animal	no	NA
ACBA.0922.00099	animal	no	NA
ACBA.0922.00107	animal	no	NA
ACBA.0922.00155	animal	no	NA
ACBA.0922.00257	environment	no	NA
ACBA.0922.00197	animal	no	NA
ACBA.0922.00079	animal	no	NA
ACBA.0922.00438	animal	no	NA
ACBA.0922.00261	animal	no	NA
ACBA.0922.00493	animal	no	NA
ACBA.0922.00140	animal	no	NA
ACBA.0922.00235	animal	no	NA
ACBA.0922.00217	animal	no	NA
ACBA.0922.00256	animal	no	NA
ACBA.0922.00298	environment	no	NA
ACBA.0922.00199	animal	no	NA
ACBA.0922.00281	environment	pseudogene with large nucleotidic insertions	NA
ACBA.0922.00119	environment	no	NA
ACBA.0922.00302	animal	no	NA
ACBA.0922.00303	environment	no	NA
ACBA.0922.00337	environment	no	NA
ACBA.0922.00210	environment	no	NA
ACBA.0922.00308	environment	no	NA
ACBA.0922.00282	environment	no	NA
ACBA.0922.00135	environment	no	NA
ACBA.0922.00061	environment	no	NA
ACBA.0922.00110	environment	no	NA
ACBA.0922.00105	environment	no	NA
ACBA.0922.00168	environment	no	NA
ACBA.0922.00226	environment	no	NA
ACBA.0922.00098	environment	no	NA
ACBA.0922.00169	environment	no	NA
ACBA.0922.00418	environment	no	NA
ACBA.0922.00039	environment	no	NA
ACBA.0922.00053	environment	no	NA
ACBA.0922.00042	environment	no	NA
ACBA.0922.00068	environment	no	NA
ACBA.0922.00348	animal	no	NA
ACBA.0922.00219	animal	no	NA
ACBA.0922.00080	animal	no	NA
ACBA.0922.00036	animal	no	NA
ACBA.0922.00060	animal	no	NA
ACBA.0922.00065	animal	no	NA
ACBA.0922.00323	animal	no	NA
ACBA.0922.00374	animal	no	NA
ACBA.0922.00184	animal	no	NA
ACBA.0922.00086	animal	no	NA
ACBA.0922.00408	animal	no	NA
ACBA.0922.00045	animal	no	NA
ACBA.0922.00264	animal	no	NA
ACBA.0922.00327	animal	no	NA
ACBA.0922.00048	environment	no	NA
ACBA.0922.00284	animal	no	NA
ACBA.0922.00398	animal	no	NA
ACBA.0922.00351	animal	no	NA
ACBA.0922.00203	animal	no	NA
ACBA.0922.00082	animal	no	NA
ACBA.0922.00349	animal	no	NA
ACBA.0922.00280	animal	no	NA
ACBA.0922.00414	environment	no	NA
ACBA.0922.00459	animal	pseudogene with large nucleotidic insertions	Gao_TerY
ACBA.0922.00201	animal	no	NA
ACBA.0922.00161	animal	no	NA
ACBA.0922.00274	animal	no	NA
ACBA.0922.00394	animal	no	NA
ACBA.0922.00062	animal	no	NA
ACBA.0922.00288	animal	no	NA
ACBA.0922.00134	animal	no	NA
ACBA.0922.00242	animal	pseudogene with large nucleotidic insertions	CBASS
ACBA.0922.00138	animal	no	NA
ACBA.0922.00172	animal	no	NA
ACBA.0922.00250	animal	no	NA
ACBA.0922.00313	animal	pseudogene with large nucleotidic insertions	CBASS
ACBA.0922.00377	animal	no	NA
ACBA.0922.00390	animal	no	NA
ACBA.0922.00432	animal	no	NA
ACBA.0922.00035	animal	no	NA
ACBA.0922.00070	animal	no	NA
ACBA.0922.00022	animal	no	NA
ACBA.0922.00087	animal	no	NA
ACBA.0922.00411	animal	no	NA
ACBA.0922.00271	animal	no	NA
ACBA.0922.00383	animal	no	NA
ACBA.0922.00245	animal	no	NA
ACBA.0922.00122	animal	no	NA
ACBA.0922.00483	animal	no	NA
ACBA.0922.00363	animal	no	NA
ACBA.0922.00193	animal	pseudogene with large nucleotidic insertions	NA
ACBA.0922.00174	animal	no	NA
ACBA.0922.00195	animal	no	NA
ACBA.0922.00141	animal	pseudogene with large nucleotidic insertions	Zorya
ACBA.0922.00125	animal	no	NA
ACBA.0922.00458	animal	no	NA
ACBA.0922.00092	animal	no	NA
ACBA.0922.00097	animal	no	NA
ACBA.0922.00415	animal	no	NA
ACBA.0922.00147	animal	no	NA
ACBA.0922.00447	clinical	pseudogene with large nucleotidic insertions	abaR
ACBA.0922.00077	animal	no	NA
ACBA.0922.00491	animal	no	NA
ACBA.0922.00046	animal	no	NA
ACBA.0922.00448	animal	no	NA
ACBA.0922.00477	animal	no	NA
ACBA.0922.00160	animal	no	NA
ACBA.0922.00473	animal	no	NA
ACBA.0922.00427	animal	no	NA
ACBA.0922.00254	animal	pseudogene with large nucleotidic insertions	Zorya
ACBA.0922.00359	animal	no	NA
ACBA.0922.00283	animal	no	NA
ACBA.0922.00409	animal	no	NA
ACBA.0922.00270	animal	no	NA
ACBA.0922.00287	animal	no	NA
ACBA.0922.00128	animal	no	NA
ACBA.0922.00275	animal	no	NA
ACBA.0922.00183	animal	no	NA
ACBA.0922.00354	animal	pseudogene with large nucleotidic insertions	IS,CBASS
ACBA.0922.00252	animal	no	NA
ACBA.0922.00469	animal	no	NA
ACBA.0922.00089	animal	no	NA
ACBA.0922.00103	animal	no	NA
ACBA.0922.00481	animal	no	NA
ACBA.0922.00136	animal	no	NA
ACBA.0922.00484	animal	no	NA
ACBA.0922.00452	animal	no	NA
ACBA.0922.00326	animal	no	NA
ACBA.0922.00126	animal	no	NA
ACBA.0922.00100	animal	no	NA
ACBA.0922.00496	animal	no	NA
ACBA.0922.00451	animal	no	NA
ACBA.0922.00352	animal	no	NA
ACBA.0922.00102	animal	no	NA
ACBA.0922.00206	animal	no	NA
ACBA.0922.00291	animal	no	NA
ACBA.0922.00233	animal	no	NA
ACBA.0922.00041	animal	no	NA
ACBA.0922.00156	animal	no	NA
ACBA.0922.00277	animal	no	NA
ACBA.0922.00164	animal	no	NA
ACBA.0922.00429	animal	pseudogene with large nucleotidic insertions	Gao_TerY
ACBA.0922.00187	animal	no	NA
ACBA.0922.00490	animal	no	NA
ACBA.0922.00445	animal	no	NA
ACBA.0922.00016	environment	no	NA
ACBA.0922.00461	environment	no	NA
ACBA.0922.00495	environment	no	NA
ACBA.0922.00482	clinical	pseudogene with large nucleotidic insertions	abaR
ACBA.0922.00001	clinical	pseudogene with large nucleotidic insertions	abaR
ACBA.0922.00454	clinical	pseudogene with large nucleotidic insertions	NA
ACBA.0922.00442	clinical	no	NA
ACBA.0922.00465	clinical	pseudogene with large nucleotidic insertions	abaR
ACBA.0922.00443	clinical	pseudogene with large nucleotidic insertions	NA
ACBA.0922.00334	clinical	pseudogene with large nucleotidic insertions	abaR
ACBA.0922.00362	clinical	pseudogene with large nucleotidic insertions	abaR
ACBA.0922.00470	clinical	pseudogene with large nucleotidic insertions	abaR
ACBA.0922.00436	clinical	pseudogene with large nucleotidic insertions	abaR
ACBA.0922.00471	clinical	pseudogene with large nucleotidic insertions	abaR
ACBA.0922.00407	clinical	no	NA
ACBA.0922.00212	clinical	pseudogene with large nucleotidic insertions	abaR
ACBA.0922.00255	clinical	no	NA
ACBA.0922.00345	clinical	pseudogene	NA
ACBA.0922.00420	clinical	pseudogene with large nucleotidic insertions	abaR
ACBA.0922.00391	clinical	no	NA
ACBA.0922.00492	clinical	no	NA
ACBA.0922.00173	clinical	no	NA
ACBA.0922.00002	clinical	pseudogene with large nucleotidic insertions	abaR
ACBA.0922.00406	clinical	pseudogene with large nucleotidic insertions	abaR
ACBA.0922.00251	clinical	pseudogene with large nucleotidic insertions	abaR
ACBA.0922.00387	clinical	pseudogene with large nucleotidic insertions	abaR
ACBA.0922.00295	clinical	pseudogene with large nucleotidic insertions	abaR
ACBA.0922.00386	clinical	pseudogene with large nucleotidic insertions	abaR
ACBA.0922.00314	clinical	pseudogene with large nucleotidic insertions	CBASS
ACBA.0922.00229	clinical	pseudogene	NA
ACBA.0922.00368	clinical	pseudogene with large nucleotidic insertions	abaR
ACBA.0922.00023	clinical	pseudogene with large nucleotidic insertions	abaR
ACBA.0922.00249	clinical	no	NA
ACBA.0922.00004	clinical	no	NA
ACBA.0922.00114	clinical	no	NA
ACBA.0922.00392	clinical	no	NA
ACBA.0922.00064	clinical	pseudogene with large nucleotidic insertions	CBASS
ACBA.0922.00202	clinical	no	NA
ACBA.0922.00014	clinical	no	NA
ACBA.0922.00066	clinical	pseudogene with large nucleotidic insertions	abaR
ACBA.0922.00021	clinical	no	NA
ACBA.0922.00012	clinical	pseudogene	NA
ACBA.0922.00051	clinical	pseudogene with large nucleotidic insertions	abaR
ACBA.0922.00034	clinical	pseudogene with large nucleotidic insertions	abaR
ACBA.0922.00005	clinical	pseudogene with large nucleotidic insertions	abaR
ACBA.0922.00006	clinical	no	NA
ACBA.0922.00167	clinical	no	NA
ACBA.0922.00120	clinical	no	NA
ACBA.0922.00050	clinical	no	NA
ACBA.0922.00017	clinical	pseudogene with large nucleotidic insertions	abaR
ACBA.0922.00013	clinical	pseudogene with large nucleotidic insertions	abaR
ACBA.0922.00025	clinical	pseudogene with large nucleotidic insertions	abaR
ACBA.0922.00304	clinical	pseudogene with large nucleotidic insertions	NA
ACBA.0922.00318	clinical	pseudogene with large nucleotidic insertions	abaR
ACBA.0922.00361	clinical	pseudogene with large nucleotidic insertions	abaR
ACBA.0922.00381	clinical	pseudogene with large nucleotidic insertions	abaR
ACBA.0922.00289	clinical	pseudogene with large nucleotidic insertions	abaR
ACBA.0922.00117	clinical	no	NA
ACBA.0922.00244	clinical	no	NA
ACBA.0922.00227	clinical	no	NA
ACBA.0922.00453	clinical	pseudogene with large nucleotidic insertions	abaR
ACBA.0922.00338	clinical	pseudogene with large nucleotidic insertions	abaR
ACBA.0922.00422	clinical	pseudogene	NA
ACBA.0922.00468	clinical	no	NA
ACBA.0922.00410	clinical	pseudogene with large nucleotidic insertions	abaR
ACBA.0922.00478	clinical	no	NA
ACBA.0922.00488	clinical	no	NA
ACBA.0922.00253	clinical	no	NA
ACBA.0922.00450	clinical	pseudogene with large nucleotidic insertions	abaR
ACBA.0922.00475	clinical	pseudogene with large nucleotidic insertions	abaR
ACBA.0922.00479	clinical	pseudogene with large nucleotidic insertions	abaR
ACBA.0922.00476	clinical	pseudogene with large nucleotidic insertions	abaR
ACBA.0922.00421	clinical	pseudogene with large nucleotidic insertions	abaR
ACBA.0922.00472	clinical	no	NA
ACBA.0922.00489	clinical	pseudogene with large nucleotidic insertions	NA
ACBA.0922.00317	clinical	no	NA
ACBA.0922.00423	clinical	no	NA
ACBA.0922.00278	clinical	no	NA
ACBA.0922.00372	clinical	pseudogene with large nucleotidic insertions	abaR
ACBA.0922.00133	clinical	pseudogene with large nucleotidic insertions	abaR
ACBA.0922.00063	clinical	pseudogene with large nucleotidic insertions	abaR
ACBA.0922.00044	clinical	no	NA
ACBA.0922.00263	clinical	pseudogene with large nucleotidic insertions	abaR
ACBA.0922.00090	clinical	pseudogene with large nucleotidic insertions	abaR
ACBA.0922.00132	clinical	no	NA
ACBA.0922.00101	clinical	no	NA
ACBA.0922.00057	clinical	no	NA
ACBA.0922.00236	clinical	pseudogene with large nucleotidic insertions	NA
ACBA.0922.00178	clinical	pseudogene with large nucleotidic insertions	CBASS
ACBA.0922.00371	clinical	no	NA
ACBA.0922.00115	clinical	pseudogene with large nucleotidic insertions	abaR
ACBA.0922.00047	clinical	pseudogene with large nucleotidic insertions	IS,CBASS
ACBA.0922.00403	clinical	no	NA
ACBA.0922.00003	clinical	no	NA
ACBA.0922.00049	clinical	pseudogene with large nucleotidic insertions	IS,CBASS
ACBA.0922.00011	clinical	no	NA
ACBA.0922.00116	clinical	pseudogene with large nucleotidic insertions	NA
ACBA.0922.00273	clinical	pseudogene with large nucleotidic insertions	abaR
ACBA.0922.00163	clinical	no	NA
ACBA.0922.00405	clinical	pseudogene	NA
ACBA.0922.00108	clinical	no	NA
ACBA.0922.00179	clinical	no	NA
ACBA.0922.00204	environment	no	NA
ACBA.0922.00095	environment	pseudogene with large nucleotidic insertions	CBASS
ACBA.0922.00127	environment	no	NA
ACBA.0922.00104	clinical	no	NA
ACBA.0922.00294	environment	no	NA
ACBA.0922.00032	clinical	no	NA
ACBA.0922.00015	clinical	no	NA
ACBA.0922.00067	clinical	no	NA
ACBA.0922.00456	clinical	pseudogene	NA
ACBA.0922.00388	clinical	pseudogene with large nucleotidic insertions	abaR
ACBA.0922.00440	clinical	pseudogene with large nucleotidic insertions	abaR
ACBA.0922.00480	clinical	pseudogene with large nucleotidic insertions	abaR
ACBA.0922.00241	clinical	pseudogene with large nucleotidic insertions	abaR
ACBA.0922.00225	clinical	pseudogene	NA
ACBA.0922.00428	clinical	pseudogene with large nucleotidic insertions	abaR
ACBA.0922.00290	clinical	pseudogene with large nucleotidic insertions	abaR
ACBA.0922.00467	clinical	pseudogene with large nucleotidic insertions	abaR
ACBA.0922.00365	clinical	pseudogene with large nucleotidic insertions	abaR
ACBA.0922.00356	clinical	pseudogene with large nucleotidic insertions	abaR
ACBA.0922.00038	clinical	no	NA
ACBA.0922.00228	clinical	pseudogene	NA
ACBA.0922.00353	clinical	pseudogene with large nucleotidic insertions	abaR
ACBA.0922.00449	clinical	no	NA
ACBA.0922.00425	environment	no	NA
ACBA.0922.00121	environment	no	NA
ACBA.0922.00007	environment	no	NA
ACBA.0922.00335	environment	no	NA
ACBA.0922.00010	environment	no	NA
ACBA.0922.00030	environment	no	NA
ACBA.0922.00375	environment	no	NA
ACBA.0922.00494	animal	no	NA
ACBA.0922.00307	environment	no	NA
ACBA.0922.00329	environment	no	NA
ACBA.0922.00299	environment	no	NA
ACBA.0922.00215	environment	pseudogene with large nucleotidic insertions	CBASS
ACBA.0922.00262	environment	no	NA
ACBA.0922.00433	environment	no	NA
ACBA.0922.00444	environment	no	NA
ACBA.0922.00430	environment	no	NA
ACBA.0922.00399	environment	no	NA
ACBA.0922.00209	environment	no	NA
ACBA.0922.00344	environment	no	NA
ACBA.0922.00123	environment	no	NA
ACBA.0922.00431	environment	no	NA
ACBA.0922.00055	environment	no	NA
ACBA.0922.00191	environment	no	NA
ACBA.0922.00367	environment	no	NA
ACBA.0922.00320	environment	no	NA
ACBA.0922.00188	environment	no	NA
ACBA.0922.00309	environment	no	NA
ACBA.0922.00300	environment	no	NA
ACBA.0922.00385	environment	no	NA
ACBA.0922.00084	environment	no	NA
ACBA.0922.00043	environment	no	NA
ACBA.0922.00396	environment	no	NA
ACBA.0922.00111	environment	no	NA
ACBA.0922.00321	environment	no	NA
ACBA.0922.00231	environment	no	NA
ACBA.0922.00265	environment	no	NA
ACBA.0922.00276	environment	no	NA
ACBA.0922.00142	environment	no	NA
ACBA.0922.00343	environment	no	NA
ACBA.0922.00258	environment	no	NA
ACBA.0922.00148	environment	no	NA
ACBA.0922.00260	environment	no	NA
ACBA.0922.00426	environment	no	NA
ACBA.0922.00297	environment	no	NA
ACBA.0922.00208	environment	no	NA
ACBA.0922.00238	environment	no	NA
ACBA.0922.00131	environment	no	NA
ACBA.0922.00159	environment	no	NA
ACBA.0922.00196	environment	no	NA
ACBA.0922.00336	clinical	pseudogene with large nucleotidic insertions	abaR
