# Supplementary material for: Intragenomic conflicts with plasmids and chromosomal mobile genetic elements drive the evolution of natural transformation within species
Source: PLoS Biol. 2024 Oct 14;22(10):e3002814. doi: 10.1371/journal.pbio.3002814 (PMC11472951; doi:10.1371/journal.pbio.3002814)
Supplement: S21 Data — S21A Data. Data set used to generate QQplot in Legionella pneumophila. S21B Data. Data set used to generate QQplot in Acinetobacter baumannii. (XLSX) [file pbio.3002814.s021.xlsx]

## Sheet: Data_S21_a
variant	filter.pvalue	lrt.pvalue
ATGGCTCTACCCCAACAAAGGGGGCATTTTA	0.0272	0.814
TGGATTTTTAGATGAGGGATTATTGGTCTAA	1.12e-05	0.711
CTAAGCTGCCTGTGCGGCAGTGAACATAATC	0.043	0.379
CGCCCCGTGCGGGCGCGTGGATTGAAACTAA	0.318	0.384
AGATTTCTAAGCTGCCTGTACGGCAGTGAAC	1.53e-17	8.6e-30
ACAGGTTTCAGTGGTTGGATTTTTAGATGAG	0.167	0.639
TAATTAACGTGAATTCGATATAACTGCTCAA	0.0103	0.205
CAAATATACCCAAGAAACTTCAAAATGCTAA	3.83e-06	0.936
CAATTTTTCTAAGCTGCCTGTACGGCAGTGA	6.1e-17	3.04e-28
CATTATTTCTAAGCTGCCTGTGCGGCAGTGA	0.7	0.875
CGCCCCGTGCGGGCGCGTGGATTGAAACAAC	0.161	0.532
ATTTCTAAGCTGCCTGTGCGGCAGTGAACAG	0.353	0.986
GTGTCGCGCCCCGCGCGGGCGCGTGGATTGA	0.126	0.849
CCCCGTGCGGGCGCGTGGATTGAAACAGCAA	0.00608	0.602
ATGTGGGACTAGGGTCAGATCTTGCCTTTTG	0.523	0.848
GCTTTTTCTAAGCTGCCTGTGCGGCAGTGAA	0.564	0.661
TATTTCTAAGCTGCCTGTACGGCAGTGAACA	6.42e-19	3.9e-34
TACTCGCCAAAAAGGTATGATCTTGCCCTGA	3.38e-08	0.131
CGCGTTCACTGCCGTACAGGCAGCTTAGAAA	3.82e-13	4.89e-25
AAACTTTTCTAAGCTGCCTGTGCGGCAGTGA	0.043	0.271
ACTTTCTAAGCTGCCTGTGCGGCAGTGAACT	0.994	0.98
TAGTTCACTGCCGCACAGGCAGCTTAGAAAA	0.000491	0.172
GTTTCTAAGCTGCCTGTACGGCAGTGAACTA	0.0254	0.000126
TAGTTCACTGCCGTACAGGCAGCTTAGAAAA	4.84e-18	6.29e-33
TTCTAAGCTGCCTGTACGGCAGTGAACCAAA	0.000297	9.94e-07
GATTTCTAAGCTGCCTGTACGGCAGTGAACA	4.17e-16	3.82e-27
CTGGCGAGATCGTTTGCCTTATAACGATTGA	0.191	0.165
CTTTTCTAAGCTGCCTGTACGGCAGTGAACC	3.62e-07	1.53e-09
TGGATTTTTAGATGAGGGATTATTGGAACAA	2.13e-06	0.491
CATTTTTCTAAGCTGCCTGTGCGGCAGTGAA	0.982	0.23
CTCATCTAAAAATCCAACCACTGAAACCCTA	0.265	0.949
TTCGTTCACTGCCGCACAGGCAGCTTAGAAA	0.154	0.654
ACCTGGTTCACTGCCGTACAGGCAGCTTAGA	3.82e-16	3.62e-28
CATTTCTAAGCTGCCTGTGCGGCAGTGAACG	0.00148	0.44
TCACTGCCGTACAGGCAGCTTAGAAATTTAA	0.0024	2.75e-05
AAAGAGATTGGGGTTTTTCGTAAGTCCTGAA	2.67e-08	0.723
CTCATCTAAAAATCCAACCACTGAAACGCCA	0.919	0.849
TAAATTTCTAAGCTGCCTGTACGGCAGTGAA	1.42e-07	9.07e-15
GGAGGCAGGACCTCAGGGATTACCCGGGCCA	0.265	0.87
ACATTTCTAAGCTGCCTGTACGGCAGTGAAC	7.88e-16	1.47e-30
CCAAGGTCGAGGCAAAAAATGTTTTTAACAA	8.88e-09	4.64e-05
AAGTGTAGTAGTTCAAACTTGATCTGACAGT	0.128	0.321
TAAATCCAATAATCCCTCATCTAAAAATCCA	1.18e-06	0.294
ATTTCTAAGCTGCCTGTGCGGCAGTGAACGA	0.272	0.902
CGCAGTTTCAGTGGTTGGATTTTTAGATGAG	0.246	0.127
AAACTAGACAGAAGCATTCTCAGAAACTTGT	0.281	0.758
GTTGGATTTTTAGATGAGGGATTATTGGAAA	0.000668	0.871
GAAGTTTCTAAGCTGCCTGTACGGCAGTGAA	0.00322	2.92e-06
TGTTTTTCTAAGCTGCCTGTGCGGCAGTGAA	0.853	0.364
ACGATATGATCTACAACCAGGTTCTTAAAAC	0.246	0.911
CCAATCTCTTTGTTAAAAAATGTTTTTAATC	2.65e-11	0.849
CTTTTTAACAAAGAGATTGGGGTTTTTCGTA	1.59e-06	0.431
AAATTTTCTAAGCTGCCTGTACGGCAGTGAA	1.33e-08	2.5e-16
ACAAGCTTTCTAAGCTGCCTGTACGGCAGTG	3.82e-13	3.08e-22
CAGTTCACTGCCGTACAGGCAGCTTAGAAAC	0.000415	0.000477
AGTTCACTGCCGCACAGGCAGCTTAGAAACA	0.453	0.884
ACGGTCCCAAAAATCGTACCGTACAGAGCAC	3.57e-12	0.00159
AATATTTCTAAGCTGCCTGTGCGGCAGTGAA	0.514	0.421
GCCGTTCACTGCCGTACAGGCAGCTTAGAAA	4.81e-05	9.17e-07
CTAAGCTGCCTGTACGGCAGTGAACATTTTC	0.00432	0.00738
TGAATTTCTAAGCTGCCTGTGCGGCAGTGAA	0.000538	0.0301
TTGGATTTTTAGATGAGGGATTATTGGTAAA	1.49e-18	0.289
ACCGTTCAGGCTGAGGAGATGCATAAGCATC	3.66e-07	0.028
TCACTGCCGTACAGGCAGCTTAGAAATATCA	1.8e-09	2.59e-15
GACCAATAATCCCTCATCTAAAAATCCAACC	0.00672	0.661
TCACTGCCGTACAGGCAGCTTAGAAAAAGGA	2.22e-09	9.44e-12
CCTCATCTAAAAATCCAACCACTGAAACGAA	6.7e-05	0.807
AGCTGTCGTTGCTGAATATAAACTGATCCCC	0.303	0.312
CAATCCACGCGCCCGCACGGGGCGCGACGTA	0.00891	0.485
ACGGTCCCAAAAATCGTACCGTACAGAGAAC	5.7e-15	0.599
AAGTGCCCCCTTTGTTGGGGTAGAGCCCAAT	0.197	0.96
ATCAGCCAATAATCCCTCATCTAAAAATCCA	0.000227	0.76
ATGTAAGTTTCAGTGGTTGGATTTTTAGATG	6.88e-06	0.751
AGTTCACTGCCGTACAGGCAGCTTAGAAAGA	0.00461	7.38e-06
CCCTCATCTAAAAATCCAACCACTGAAACAA	0.019	0.83
TCGTTCACTGCCGTACAGGCAGCTTAGAAAA	1.42e-07	9.05e-10
AGAGGCAGGACCTCAGGGATTACCCGGGCCG	0.0536	0.3
AAATGCCCCCGTATTTGGGAAAGACCCTGAA	0.204	0.657
TGAATAACGTGAATTCGATATAACTGCTCAA	0.0613	0.87
CCGTCGCGCCCCGCGCGGGCGCGTGGATTGA	0.0247	0.901
CCGGCTCTACCCCAACAAAGGGGGCACTTTA	0.286	0.661
AGGGCTCTACCCCAATTAAGGGGGCATTTTA	0.00387	0.815
AATGGCTCTTTCCCAATTACGGGGGCACTCA	1.84e-10	0.0798
AGAATTTCTAAGCTGCCTGTGCGGCAGTGAA	0.0142	0.859
TATCATTTCTAAGCTGCCTGTACGGCAGTGA	0.000491	2.46e-07
AATATTCTCTGTACGGTACGATTTTTGGGAC	4.73e-06	0.0919
CAATCCACGCGCCCGCACGGGGCGCGACCAA	0.542	0.871
TCAACCCAATAATCCCTCATCTAAAAATCCA	0.000195	0.415
ATGTGTTTCAATCCACGCGCCCGCACGGGGC	0.025	0.979
TTAGTTCACTGCCGTACAGGCAGCTTAGAAA	1.56e-15	1.77e-28
ATTGTTTCTAAGCTGCCTGTACGGCAGTGAA	7.6e-13	4.18e-24
CGGTCCCAAAAATCGTACCGTACAGAGCAGA	2.08e-07	0.32
TCGGGTTCACTGCCGCACAGGCAGCTTAGAA	0.00134	0.184
AACTGTCAGATCAAGTTTGAACTACTACAAC	3.49e-07	0.0819
GGCCAAGGCAAAAAATGTTTTTAATGAGGGA	0.00238	0.268
AAGGAGTTTAGATAAACTAAATGACCGAATT	1.44e-09	0.334
ACGGTCCCAAAAATCGTACCGTACAGAGATG	0.0525	0.824
ACGTTCACTGCCGCACAGGCAGCTTAGAAAG	0.00177	0.104
CTTAGATAAACTAAATGACCGAATTAAAAAC	6.22e-14	0.986
AGGAGTTTCAGTGGTTGGATTTTTAGATGAG	6.54e-13	0.642
AAGGTGTCAATGCCGATTGAAAAATGATCCT	0.416	0.739
AAAAGTTTCAGTGGTTGGATTTTTAGATGAG	4.83e-06	0.91
AGTTCACTGCCGTACAGGCAGCTTAGAAAAG	5.95e-14	3.04e-27
CTTTTCTAAGCTGCCTGTGCGGCAGTGAACA	0.188	0.37
TCACTGCCGCACAGGCAGCTTAGAAAAATAA	0.564	0.661
AACTTTCTAAGCTGCCTGTACGGCAGTGAAC	3.83e-06	3.81e-09
CAGTTCACTGCCGCACAGGCAGCTTAGAAAG	0.685	0.495
TACAATAATCCCTCATCTAAAAATCCAACCA	0.268	0.742
ACTTTCTAAGCTGCCTGTACGGCAGTGAACT	0.000744	4.11e-07
TACAGTTCACTGCCGTACAGGCAGCTTAGAA	3.82e-16	8.72e-27
TTCACTGCCGTACAGGCAGCTTAGAAAAAAA	9.28e-18	3.13e-31
CCTCATCTAAAAATCCAACCACTGAAACATA	0.147	0.576
TGGATTTTTAGATGAGGGATTATTGGCATAA	1.52e-05	0.745
CACTGCCGTACAGGCAGCTTAGAAATTTGAA	0.128	0.0472
CGTTTCTAAGCTGCCTGTGCGGCAGTGAACA	0.00177	0.0516
AAAGTTCACTGCCGCACAGGCAGCTTAGAAA	0.142	0.545
CTTGCATTGGGGAAATGAGAAACATCCACGC	3.3e-05	0.928
GGTCCCAAAAATCGTACCGTACAGAGCAGAA	3.71e-15	0.959
AGGGGTCTTTCCCAAATACGGGGGCATTTTA	0.00322	0.0711
GATTGGTTCACTGCCGTACAGGCAGCTTAGA	0.000744	0.000603
AAAATGTTCACTGCCGTACAGGCAGCTTAGA	0.000129	1.19e-05
TGTTCACTGCCGCACAGGCAGCTTAGAAAAA	0.154	0.654
TGGATTTTTAGATGAGGGATTATTGGTTCAA	3.8e-13	0.563
TGGATTTTTAGATGAGGGATTATTGGAGCAA	0.000593	0.428
CAGGCTCTACCCCAAATAAGGGGGCATTTTA	0.186	0.679
ATTTAACGTGAATTCGATATAACTGCTCAAA	0.48	0.569
ACTGTCTCTTGATCACATCTTCATCAACTCG	0.0447	0.268
TTCACTGCCGTACAGGCAGCTTAGAAAGGAA	2.06e-13	3.75e-24
ACTGTCAGATCAAGTTTGAACTACTACATCT	7.64e-05	0.16
CACTGCCGCACAGGCAGCTTAGAAAATAGAA	0.00177	0.0516
TCCAGTTCACTGCCGTACAGGCAGCTTAGAA	0.0141	0.00496
ATTAACCAATAATCCCTCATCTAAAAATCCA	3.23e-12	0.768
AATCCACGCGCCCGCACGGGGCGCGACACTA	0.318	0.477
GCATTTCTAAGCTGCCTGTGCGGCAGTGAAC	0.000415	0.083
GACTTTTCTAAGCTGCCTGTACGGCAGTGAA	0.00177	4.42e-05
AGAAGTTTCAGTGGTTGGATTTTTAGATGAG	0.000613	0.145
AATCCACGCGCCCGCGCGGGGCGCGACCACC	0.0254	0.794
ACATTTTCTAAGCTGCCTGTACGGCAGTGAA	9.86e-15	7.48e-27
CTATGTTCACTGCCGTACAGGCAGCTTAGAA	0.0254	0.000614
ATGTGTTTCAGTGGTTGGATTTTTAGATGAG	0.5	0.762
GTTGGATTTTTAGATGAGGGATTATTGGTAA	6.66e-16	0.0797
AATTTTTCTAAGCTGCCTGTACGGCAGTGAA	8.76e-18	2.49e-30
TACATTTCTAAGCTGCCTGTGCGGCAGTGAA	0.438	0.734
ATTAGGCAACGTCCCTGAAGTTTTTTTAGAC	0.0295	0.653
AAGTCCAATAATCCCTCATCTAAAAATCCAA	0.658	0.984
GATTTTCTAAGCTGCCTGTGCGGCAGTGAAC	0.994	0.894
GCTCAATAATCCCTCATCTAAAAATCCAACC	0.357	0.781
GCGCCCCGTGCGGGCGCGTGGATTGAAACCA	0.0966	0.852
CTATATTTCTAAGCTGCCTGTGCGGCAGTGA	0.0272	0.13
CTGGTTCACTGCCGTACAGGCAGCTTAGAAA	1.06e-16	4.91e-30
ATAGATTTCTAAGCTGCCTGTGCGGCAGTGA	0.101	0.678
AGAGATTGGGGTTTTTCGTAAGTCCTGATAC	0.601	0.248
GTCAGCCAATAATCCCTCATCTAAAAATCCA	9.87e-06	0.885
AAATTCAAGGCAAAGTATGATTTTGCCCTGC	0.885	0.582
CTTTCTAAGCTGCCTGTACGGCAGTGAACCA	4.92e-17	3.54e-28
ACGTTTGGGCTGAGGAGATGCGTAAGCATCG	0.0087	0.293
CAAAGTTTCAATCCACGCGCCCGCACGGGGC	0.000755	0.0943
CGGCCAATAATCCCTCATCTAAAAATCCAAC	0.901	0.609
GATCGTTCACTGCCGTACAGGCAGCTTAGAA	0.00322	2.26e-07
AACGATATGATCTACAACCAGGTTCTTAAAA	0.117	0.806
ATATTTCTAAGCTGCCTGTGCGGCAGTGAAC	0.206	0.775
CAATGGCTCTTCCCCATTTCCGGGGGCACTA	0.881	0.769
CAATCCACGCGCCCGCACGGGGCGCGACAAC	0.0882	0.994
ACTTCCAGATAAAAACACCATCATGCCTGCA	0.496	0.14
AACCTCTGTACGGTACGATTTTTGGGACCGT	8.03e-05	0.687
CCATTGTTCACTGCCGTACAGGCAGCTTAGA	0.000415	9.26e-05
CACTGCCGTACAGGCAGCTTAGAAAAATGAC	0.000744	0.00039
ACTGCCGCACAGGCAGCTTAGAAATAAAAAG	0.0613	0.494
ATTTCTAAGCTGCCTGTACGGCAGTGAACGC	3.18e-14	6.1e-27
TAAACAGGACTTACGAAAAACCCCAAGGTCA	1.47e-11	0.815
AAATCTCTGTACGGTACGATTTTTGGGACCG	1.41e-15	0.0873
ATTATTTCTAAGCTGCCTGTGCGGCAGTGAA	0.445	0.95
ACGGTCCCAAAAATCGTACCGTACAGAGCAA	4.54e-08	0.704
TGTATTTCTAAGCTGCCTGTACGGCAGTGAA	2.01e-07	5.64e-10
GTTCACTGCCGTACAGGCAGCTTAGAAATTA	2.32e-16	8.38e-31
CATACCAATAATCCCTCATCTAAAAATCCAA	1.94e-12	0.844
ATTTCTAAGCTGCCTGTACGGCAGTGAACCG	2.58e-17	5e-29
ATAAAGTCGCGCCCCGTGCGGGCGCGTGGAT	0.914	0.271
TGGGTTCACTGCCGTACAGGCAGCTTAGAAA	2.22e-13	1.14e-24
TCAATTTCTAAGCTGCCTGTACGGCAGTGAA	6.1e-17	1.38e-27
CGCCCCGCGCGGGCGCGTGGATTGAAACATA	0.0613	0.696
AGGAGATTGGGGTTTTTCGTAAGTCCTGATA	0.128	0.288
AAAGTTTCTAAGCTGCCTGTACGGCAGTGAA	0.000415	9.26e-05
CATGTTTCAGTGGTTGGATTTTTAGATGAGG	0.0888	0.904
AATCCACGCGCCCGCGCGGGGCGCGACTGGC	0.0141	0.618
AAAATGCCCCCTTATTTGGGGTAGAGCCAAT	0.000161	0.00155
CTCATCTAAAAATCCAACCACTGAAACTAAG	9.3e-12	0.456
AGCTGTCTCTTGATCACATCTTCATCAATTC	0.0141	0.647
TACGTTCACTGCCGCACAGGCAGCTTAGAAA	0.353	0.932
ACCCTTTACCACCACGCAAATTCAATTTGCG	0.82	0.32
CACTGCCGCACAGGCAGCTTAGAAAAATAAA	0.00177	0.104
TACACCAATAATCCCTCATCTAAAAATCCAA	0.000259	0.33
GCCCCGTGCGGGCGCGTGGATTGAAACAAGC	0.00127	0.214
GCTTGTTCACTGCCGTACAGGCAGCTTAGAA	0.000744	0.000427
TGTGTTCACTGCCGTACAGGCAGCTTAGAAA	5.95e-14	1.28e-25
GTGGTTCACTGCCGTACAGGCAGCTTAGAAA	7.27e-11	2.08e-15
GGCACCAATAATCCCTCATCTAAAAATCCAA	3.62e-07	0.669
ACGTTCACTGCCGCACAGGCAGCTTAGAAAC	0.0791	0.109
ACGGTCCCAAAAATCGTACCGTACAGAGCCT	1.6e-10	0.35
CACGTTTCAGTGGTTGGATTTTTAGATGAGG	0.0411	0.414
ACTGCCGTACAGGCAGCTTAGAAAAAGATAT	0.000744	0.000593
ATAGCCAATAATCCCTCATCTAAAAATCCAA	0.00359	0.00212
TCATCTAAAAATCCAACCACTGAAACTTCAA	0.00322	0.0527
AAAAGGATCAATTTTCAATCGGCATTGACAG	0.77	0.802
GTCTTATTCGCACCTTCGGTGCTCAACGTAA	0.901	0.221
AAATTTTCTCTGTACGGTACGATTTTTGGGA	5.97e-05	0.552
AGTGTCGTAACTCCATGAAACTGTCACATCA	1.65e-06	0.973
TATGTCGTAACTCCATGAAACTGTCACATCA	0.0218	0.967
ACCCAATAATCCCTCATCTAAAAATCCAACC	0.0167	0.942
AAACGTTTCAGTGGTTGGATTTTTAGATGAG	0.000236	0.589
AAGGATCATTTTTCAATCGGCATTGACACCT	0.453	0.342
GGTCCCAAAAATCGTACCGTACAGAGAAATA	3.46e-06	0.511
GGTTTTAATTCGGTCATTTAGTTTATCTAAA	3.3e-05	0.928
CAGTTCACTGCCGTACAGGCAGCTTAGAAAA	2.32e-16	7.5e-29
AAAGTGCCCCCTTAATTGGTGTAGAGCCCAA	0.91	0.97
AGTTCACTGCCGCACAGGCAGCTTAGAAAGG	0.201	0.492
ATTCGTTCACTGCCGCACAGGCAGCTTAGAA	0.701	0.589
TCAAATTTCTAAGCTGCCTGTACGGCAGTGA	0.000808	0.000386
AGGTGCCCAGCAAAAGCATCGATGCCCTAAA	0.138	0.333
TCCCAATCTCTATGTTAAAAAATGTTTTTAA	0.0029	0.52
AAAATGCCCCCTTTGTTGGGGTAGAGCCATA	0.0169	0.304
CTCATCTAAAAATCCAACCACTGAAACTAAA	0.794	0.198
CTAAGTTCACTGCCGTACAGGCAGCTTAGAA	1.56e-15	1.34e-27
GGCATTTCTAAGCTGCCTGTACGGCAGTGAA	2.83e-14	1.32e-25
GCACCAATAATCCCTCATCTAAAAATCCAAC	9.87e-06	0.874
TATTTTTCTAAGCTGCCTGTACGGCAGTGAA	3.2e-17	6.13e-30
ATCCCGTTCACTGCCGTACAGGCAGCTTAGA	5.15e-08	6.36e-09
AAGGTTTCAATCCACGCGCCCGCGCGGGGCG	0.0367	0.376
ACGGTCCCAAAAATCGTACCGTACAGAGTAA	0.000503	0.181
AAAAGTTCACTGCCGTACAGGCAGCTTAGAA	2.22e-09	3.27e-12
GTTGTTTGAGCAGTTATATCGAATTCACGTA	0.658	0.499
TAAGTGACTGAATTAAAAACATTTTTTAACA	0.658	0.932
AGCCAGGGCAAGATCATACCTTTTTGGCGAG	0.0723	0.229
TTATTTTCTAAGCTGCCTGTGCGGCAGTGAA	0.128	0.634
GTGTTCACTGCCGCACAGGCAGCTTAGAAAA	0.206	0.775
ATTTGTTCACTGCCGCACAGGCAGCTTAGAA	0.564	0.661
CACTGCCGTACAGGCAGCTTAGAAATTTACA	0.000843	6.41e-07
CTCGGCTCTTCCCCATTTCCGGGGGCACTAA	9.49e-07	0.00173
CTCAATTTCTAAGCTGCCTGTACGGCAGTGA	6.42e-14	2.64e-24
CTCATTAAAAACATTTTTTGCCTTGACCTTA	0.0713	0.00174
ACTCCAATAATCCCTCATCTAAAAATCCAAC	0.0299	0.419
ACCGTTCACTGCCGCACAGGCAGCTTAGAAA	0.969	0.574
TATAGGTTCACTGCCGTACAGGCAGCTTAGA	0.000415	0.000102
CTCATCTAAAAATCCAACCACTGAAACGTTA	0.82	0.14
TACATTTCTAAGCTGCCTGTACGGCAGTGAA	0.000415	1.1e-06
ATTTAGTTTATCTAAACTCCCTCATTAAAAG	1.41e-14	0.24
CACTGCCGTACAGGCAGCTTAGAAAAAATAG	0.128	0.012
TGTTCACTGCCGTACAGGCAGCTTAGAAAAA	3.38e-17	3.15e-31
GGGCTCTTTCCCAATTACGGGGGCACTCACC	3.09e-11	0.735
CTTTCTAAGCTGCCTGTGCGGCAGTGAACCA	0.0169	0.11
ATCTACCAATAATCCCTCATCTAAAAATCCA	3.45e-05	0.297
GCCGGCTCTTCCCCATTTCCGGGGGCACTAA	1.19e-07	0.981
TGTTTTTCTAAGCTGCCTGTACGGCAGTGAA	1.81e-06	4.53e-10
ATGGCTCTTTCCCAATTACGGGGGCACTCAC	3.26e-10	0.115
AGGGCTCTTCCCCATTTCCGGGGGCACTAAT	0.0461	0.075
CCCTCATCTAAAAATCCAACCACTGAAACAC	0.0224	0.797
ATTAGTTTCAGTGGTTGGATTTTTAGATGAG	0.155	0.564
CGGTTTCAATCCACGCGCCCGCGCGGGGCGC	0.000974	0.199
CAATCCACGCGCCCGCGCGGGGCGCGACACA	0.919	0.771
CATAAGTTTCAGTGGTTGGATTTTTAGATGA	0.000451	0.209
AGCATTTCTAAGCTGCCTGTACGGCAGTGAA	1.68e-17	4.11e-32
TTCACTGCCGTACAGGCAGCTTAGAAAAGAA	1.33e-10	1.64e-14
ACGGCTCTACCCCAACAAAGGGGGCACTTTA	0.746	0.816
AATTGGGCTCTACCCCAACAAAGGGGGCACT	0.453	0.848
TCATCTAAAAATCCAACCACTGAAACATTAA	9.85e-06	0.527
ATAGATTTGAGGATTTCGTTGGAAACGGGAT	0.369	0.359
ATTCCTCTGTACGGTACGATTTTTGGGACCG	2.13e-05	0.104
CCTCGACCTTGGGGTTTTTCGTAAGTCCTGA	3.55e-19	3.65e-05
CTCTTTTCTAAGCTGCCTGTACGGCAGTGAA	0.0024	1.43e-05
AAGGAGGCATTTATGCCGTCTCGAAGCCTTG	4.55e-07	0.291
CCTCATCTAAAAATCCAACCACTGAAACTCC	1.8e-13	0.957
CATATTTTCTAAGCTGCCTGTACGGCAGTGA	0.000165	9.34e-05
GATTGGGGTTTTTCGTAAGTCCTGTCAAATA	1.47e-11	0.815
CCCGTGCGGGCGCGTGGATTGAAACATTTAA	0.0421	0.924
TCAATTTCTAAGCTGCCTGTGCGGCAGTGAA	0.0613	0.541
AAGGTTCACTGCCGCACAGGCAGCTTAGAAA	0.00138	0.267
TCGTTCACTGCCGCACAGGCAGCTTAGAAAA	0.272	0.902
TCATCTAAAAATCCAACCACTGAAACTTTCA	0.416	0.682
GTATTTTCTAAGCTGCCTGTACGGCAGTGAA	4.75e-06	1.57e-06
GTTATTTCTAAGCTGCCTGTACGGCAGTGAA	0.00177	8.87e-07
AAAATGCCCCCGTATTTGGGAAAGACCCGCT	0.685	0.298
GGTTGGATTTTTAGATGAGGGATTATTGGTA	5.3e-07	0.258
TCCGTTCACTGCCGTACAGGCAGCTTAGAAA	0.0024	0.00857
ATGAAAAACCCCAATCTCTTTGTTAAAAAAT	0.000882	0.0878
AAATACAGGACTTACGAAAAACCCCAATCTC	6.98e-05	0.957
ATTGTCGCACTTGGAGTTAAAATTCGCCCCC	0.0247	0.527
TAAATGTTTCAGTGGTTGGATTTTTAGATGA	0.101	0.635
CGTTCACTGCCGCACAGGCAGCTTAGAAAAG	0.353	0.819
TCTCCCAATAATCCCTCATCTAAAAATCCAA	2.06e-05	0.312
GAATTCCAATAATCCCTCATCTAAAAATCCA	0.128	0.844
CACGTTCACTGCCGTACAGGCAGCTTAGAAA	1.48e-06	3.45e-07
AAACTCCCTCATTAAAAACATTTTCTGCCTC	0.0113	0.98
AAAGTGCCCCCTTTGTTGGGGTAGAGCCCAA	0.197	0.96
AGGGCGAATTTTAACTCCAAGTGCGACAATC	0.00118	0.918
CAATCCACGCGCCCGCGCGGGGCGCGACTGG	0.0429	0.814
GCAATAATCCCTCATCTAAAAATCCAACCAC	0.516	0.576
CGGTTCACTGCCGCACAGGCAGCTTAGAAAA	0.0791	0.109
GAAGTTCACTGCCGTACAGGCAGCTTAGAAA	0.000129	1.74e-05
TGTATTTCTAAGCTGCCTGTGCGGCAGTGAA	0.618	0.861
CGAATTTCTAAGCTGCCTGTACGGCAGTGAA	0.0743	0.000756
CTGTAGTAGTTCAAACTTGATCTGACAGTTA	0.616	0.408
CACTGCCGTACAGGCAGCTTAGAAAAGAAGA	2.66e-06	2.91e-07
AAAATGCCCCCTTATTTGGGGTAGAGCCATT	0.186	0.779
ATATTTCTAAGCTGCCTGTACGGCAGTGAAC	9.28e-18	5.99e-32
CACTGCCGTACAGGCAGCTTAGAAAAAAATA	0.000297	0.00129
TAAACCAATAATCCCTCATCTAAAAATCCAA	2.46e-05	0.983
CAATCCACGCGCCCGCACGGGGCGCGACGCA	0.0272	0.89
ACTGTTCACTGCCGTACAGGCAGCTTAGAAA	6.7e-14	5.08e-27
AAAGTGTTTCAGTGGTTGGATTTTTAGATGA	0.24	0.887
GCGCCCCGTGCGGGCGCGTGGATTGAAACTA	0.0966	0.852
GAGGTTCACTGCCGTACAGGCAGCTTAGAAA	5.15e-08	1.96e-12
CATATGGTGGAGGCGGCGGGAATCGAACCCG	0.428	0.0728
ATGGTGGAGGCGGCGGGAATCGAACCCGCGA	0.114	0.395
AGTCCAATAATCCCTCATCTAAAAATCCAAC	0.893	0.798
CACTGCCGTACAGGCAGCTTAGAAATTTAAC	0.0141	0.00253
CCCGCGCGGGCGCGTGGATTGAAACCTGTTA	0.0141	0.618
GGAGGCGGCGGGAATCGAACCCGCTACTATA	0.105	0.52
ACACCCCAATAATCCCTCATCTAAAAATCCA	2.72e-05	0.93
AAGTGTTCACTGCCGCACAGGCAGCTTAGAA	0.043	0.271
ACATTAAGTCTGATTATTTTGATAATCAGAC	0.689	0.606
CGAGTTGATGAAGATGTGATCAAGAGACAGC	0.94	0.00677
AAAAAGCAAGATCTGACCCTGTACGTGTGTA	9.63e-05	0.441
AGCAAGTTTCAGTGGTTGGATTTTTAGATGA	0.000873	0.784
ACTTTTTCTAAGCTGCCTGTGCGGCAGTGAA	0.0218	0.371
TTCACTGCCGTACAGGCAGCTTAGAAAACAA	1.16e-16	9.16e-29
ATTAGTGCCCCCGGAAATGGGGAAGAGCCCG	0.116	0.53
AATCCACGCGCCCGCGCGGGGCGCGACTTAA	0.0367	0.205
CATTACCAATAATCCCTCATCTAAAAATCCA	0.682	0.485
CAAAGGTTTCAATCCACGCGCCCGCACGGGG	0.00213	0.246
CATAGAGATTGGGGTTTTTCGTAAGTCCTGC	1.85e-12	0.0968
CAAAAATGTTTCAATCCACGCGCCCGCACGG	0.0421	0.924
ACTTTCTAAGCTGCCTGTACGGCAGTGAACC	1.56e-05	1.18e-05
AAAGTCGCGCCCCGTGCGGGCGCGTGGATTG	0.791	0.313
ACTCCCTCATTAAAAACATTTTTTGCCTCAA	0.00101	0.514
TTAGGTTCACTGCCGTACAGGCAGCTTAGAA	0.0129	0.000182
CGGTCCCAAAAATCGTACCGTACAGAGAAAC	0.000306	0.404
CGTACGTACAGGGTCAGATCTTGCTTTTTGC	0.936	0.709
CGAATTGATGAAGATGTGATCAAGAGACAGC	0.00779	0.25
AAAGGATCAATTTTCAATCGGCATTGACACT	0.881	0.896
CTAGTTCACTGCCGTACAGGCAGCTTAGAAA	8.76e-18	4.84e-31
TAGCATTTCTAAGCTGCCTGTACGGCAGTGA	0.000415	0.000317
ACAATAATCCCTCATCTAAAAATCCAACCAC	0.301	0.475
AAAATGCCCCCGTATTTGGGAAAGACCCCAG	0.0275	0.0354
AATCCACGCGCCCGCGCGGGGCGCGACAGTA	0.00396	0.401
TTAGTTCACTGCCGCACAGGCAGCTTAGAAA	0.668	0.676
CACTGCCGCACAGGCAGCTTAGAAAAATAAG	0.043	0.237
CAAATTTCTAAGCTGCCTGTACGGCAGTGAA	0.000159	2.56e-05
ATTTTCTAAGCTGCCTGTACGGCAGTGAACC	5.5e-10	7.79e-17
AATTTCTAAGCTGCCTGTGCGGCAGTGAACG	0.000491	0.172
TAGACCAATAATCCCTCATCTAAAAATCCAA	5.03e-05	0.634
TGGATTTTTAGATGAGGGATTATTGGCTGAA	0.000413	0.638
GGTTAGTTCACTGCCGCACAGGCAGCTTAGA	0.043	0.27
GCGTTCACTGCCGTACAGGCAGCTTAGAAAA	2.2e-16	5.53e-28
CAATTTTTCTAAGCTGCCTGTGCGGCAGTGA	0.00809	0.874
CAATCCACGCGCCCGCACGGGGCGCGACATA	0.172	0.455
AAGTCTGATTATTTTGATAATCAGACTTATG	1.66e-07	0.211
GCAAGCATTTTGAATGATCACGGGTATATCA	0.00322	0.312
CCTCATCTAAAAATCCAACCACTGAAACTTA	2.98e-07	0.649
GACGTTTGGGCTGAGGAGATGCGTAAGCATC	0.013	0.25
AATACCTCTGTACGGTACGATTTTTGGGACC	2.87e-07	0.465
GCTTTCTAAGCTGCCTGTACGGCAGTGAACC	8.06e-15	5.77e-26
GAAAATTTCTAAGCTGCCTGTACGGCAGTGA	0.000744	7.39e-06
GAATAACGTGAATTCGATATAACTGCTCAAA	0.0247	0.682
AAAATGCCCCCTTATTTGGGGTAGAGCCTAA	0.0169	0.206
TCTAAGCTGCCTGTGCGGCAGTGAACAAAAA	0.0218	0.593
AAACTTTCTAAGCTGCCTGTGCGGCAGTGAA	0.0917	0.443
CACTGCCGTACAGGCAGCTTAGAAAATTAAG	0.000974	4.11e-06
AACGGCTCTTCCCCATTTCCGGGGGCACTAA	0.601	0.983
TTACCCAATAATCCCTCATCTAAAAATCCAA	2e-07	0.369
TAAAGTGCCCCCTTTGTTGGGGTAGAGCCAA	3.14e-07	0.211
CAAAAAAAAAAAAAAAAAAAAAAAAAAAAAA	0.369	0.366
CACTGCCGCACAGGCAGCTTAGAAATAAAAA	0.0613	0.494
AACAGTTCACTGCCGTACAGGCAGCTTAGAA	2.22e-13	1.89e-21
GTTGGATTTTTAGATGAGGGATTATTGGGCA	0.579	0.284
AAACTCGTTCACTGCCGTACAGGCAGCTTAG	0.000165	9.74e-05
CGTTCACTGCCGTACAGGCAGCTTAGAAAAG	0.000149	1.49e-06
ATAAAAAAAAAAAAAAAAAAAAAAAAAAAAA	0.314	0.514
AATCCACGCGCCCGCACGGGGCGCGACTTTA	0.914	0.271
CTAGGCTCTTCCCCATTTCCGGGGGCACTAA	1.25e-14	0.692
ACACGTTCACTGCCGCACAGGCAGCTTAGAA	0.00177	0.107
CACTGCCGTACAGGCAGCTTAGAAATTGATG	0.000297	0.00142
GTTGTTCACTGCCGTACAGGCAGCTTAGAAA	8.26e-07	1.97e-06
TCATCTAAAAATCCAACCACTGAAACTAAGA	4.47e-11	0.137
CGAATTTCTAAGCTGCCTGTGCGGCAGTGAA	0.00177	0.107
ATTAAAAAAATTTTTAATTCGGTCATTTAGG	0.802	0.346
AAAAACATTTTTTAACATAGAGATTGGGGGG	0.00172	0.766
CAGTTCACTGCCGTACAGGCAGCTTAGAAAG	9.86e-15	7.73e-27
GGTCCCAAAAATCGTACCGTACAGAGGAAAA	9.76e-10	0.399
TGGATTTTTAGATGAGGGATTATTGGTATAA	0.386	0.338
GGACCAATAATCCCTCATCTAAAAATCCAAC	6.11e-05	0.419
TGCTTTTCTAAGCTGCCTGTACGGCAGTGAA	2.06e-13	5.82e-25
ATGCGTTCACTGCCGTACAGGCAGCTTAGAA	1.18e-06	4.93e-05
CTCATCTAAAAATCCAACCACTGAAACTTTC	0.0303	0.963
TCACTGCCGCACAGGCAGCTTAGAAATCTAA	0.00809	0.874
AAAGCCAATAATCCCTCATCTAAAAATCCAA	0.000349	0.548
TTAATTTCTAAGCTGCCTGTGCGGCAGTGAA	0.853	0.364
AATAAAAAAAAAAAAAAAAAAAAAAAAAAAA	0.547	0.904
AGACTGCCCCCTTAAATGGGAAAGAGCCGAC	0.000281	0.0084
ATTTCTAAGCTGCCTGTGCGGCAGTGAACGG	0.00148	0.33
TCATCTAAAAATCCAACCACTGAAACGTTAA	0.542	0.0452
ACGTTTCAATCCACGCGCCCGCACGGGGCGC	0.204	0.454
CAATCCACGCGCCCGCACGGGGCGCGACTAC	0.025	0.979
CCCGTTCACTGCCGCACAGGCAGCTTAGAAA	0.154	0.654
CTCAGTTTCAGTGGTTGGATTTTTAGATGAG	3.19e-06	0.627
TTATTTTCTAAGCTGCCTGTACGGCAGTGAA	8.5e-06	6.08e-08
TATCCCAATAATCCCTCATCTAAAAATCCAA	0.672	0.902
AGTGTCCAATAATCCCTCATCTAAAAATCCA	1.52e-05	0.745
TTAATTTCTAAGCTGCCTGTACGGCAGTGAA	0.0142	0.000125
CGCCCCGTGCGGGCGCGTGGATTGAAACAAG	0.0966	0.852
AAGGAGGCATTTATGCCGTCTCGAAGCCTTA	1.36e-16	0.887
ACCAATTTCTAAGCTGCCTGTACGGCAGTGA	0.000129	3.75e-09
CAAGTCGCGCCCCGTGCGGGCGCGTGGATTG	0.125	0.695
ATTTTTTGCCTTGACCTTGGGGTTTTTCGTA	0.0304	0.00312
AACGTTTCAGTGGTTGGATTTTTAGATGAGG	0.00091	0.865
AATATATACCCGTGATCATTCAAAATGCTTG	9.87e-06	0.651
CTATTTTCTAAGCTGCCTGTACGGCAGTGAA	1.42e-07	3.95e-10
AAGGTTTCAGTGGTTGGATTTTTAGATGAGG	0.0211	0.463
TAACGTGAATTCGATATAACTGCTCAAACAA	0.26	0.129
TCTAAGCTGCCTGTGCGGCAGTGAACAGCCA	0.043	0.379
GTAATTTCTAAGCTGCCTGTACGGCAGTGAA	1.49e-15	3.87e-28
ATGGCTCTTCCCCATTTCCGGGGGCACTAAT	0.0746	0.593
ATAGCGTTTCAGTGGTTGGATTTTTAGATGA	1.06e-12	0.63
ACGGTCCCAAAAATCGTACCGTACAGAGTAT	0.968	0.824
GGTTCACTGCCGCACAGGCAGCTTAGAAAAA	0.272	0.902
AAAAGTGTCGTAACTCCATGAAACTGTCACA	1.01e-06	0.771
GCATCCAATAATCCCTCATCTAAAAATCCAA	0.00419	0.886
CTAAGCTGCCTGTACGGCAGTGAACTAGCTA	0.00134	0.00153
TAAGTTCACTGCCGCACAGGCAGCTTAGAAA	0.154	0.654
CCGGTTCACTGCCGCACAGGCAGCTTAGAAA	0.101	0.804
CTTTCTAAGCTGCCTGTACGGCAGTGAACAA	2.67e-06	1.53e-08
AACAATGTTTTTAATTCGGTCATTTAGTTTA	4.2e-14	0.322
TGAGTGCCCCCGTAATTGGGAAAGAGCCAAA	0.0678	0.464
CCTGTTCACTGCCGTACAGGCAGCTTAGAAA	6.42e-14	2.67e-25
ATATCTCTGTACGGTACGATTTTTGGGACCG	0.000105	0.383
TATTCCAATAATCCCTCATCTAAAAATCCAA	3.93e-13	0.709
CTTTATTTCTAAGCTGCCTGTGCGGCAGTGA	0.376	0.306
ATCTAAAAATCCAACCACTGAAACTAAAATA	9.16e-05	0.645
GGTCCCAAAAATCGTACCGTACAGAGTTATA	4.21e-07	0.0976
CGGTCCCAAAAATCGTACCGTACAGAGCAAA	2.08e-07	0.292
AGGCCAATAATCCCTCATCTAAAAATCCAAC	0.00075	0.348
CCATCAGGGCAAGATCATACCTTTTTGGCGA	2.13e-06	0.391
GCAAGCATTTTGAATGATCACGGGTATATTA	0.000135	0.453
TAAAGTGCCCCCTTAATTGGTGTAGAGCCGA	0.00533	0.279
TCTTTTTCTAAGCTGCCTGTGCGGCAGTGAA	0.514	0.432
ATTTTCTAAGCTGCCTGTGCGGCAGTGAACA	0.83	0.841
TCACTGCCGTACAGGCAGCTTAGAAAAAAAA	9.87e-06	8.72e-08
AGACAGGACTTACGAAAAACTCCAAGGTCAA	1.56e-25	0.372
CTGTGTCGTAACTCCATGAAACTGTCACATC	0.0247	0.0754
CAGTTTCAGTGGTTGGATTTTTAGATGAGGG	0.0152	0.81
GTTTTCTAAGCTGCCTGTGCGGCAGTGAACA	0.00262	0.385
ACTGTCTCTTGATCACATCTTCATCAATTCG	0.00779	0.25
AACTGTCAGATCAAGTTTGAACTACTACACT	0.0743	0.271
GGAGTTCACTGCCGTACAGGCAGCTTAGAAA	0.000129	7.71e-06
AATCCACGCGCCCGCGCGGGGCGCGACCCGG	0.000974	0.199
GCGTTTCTAAGCTGCCTGTACGGCAGTGAAC	0.000974	5.87e-06
ATGCTGAAGACAAGGCATTAAGCCAAACCAC	0.265	0.187
GCTTTCTAAGCTGCCTGTACGGCAGTGAACA	0.000974	1.49e-07
ACTACCAATAATCCCTCATCTAAAAATCCAA	5.27e-12	0.222
ATTGATTGTTCACTGCCGTACAGGCAGCTTA	0.000974	3.96e-06
CGAAAAACCCCAATCTCTTTGTTAAAAAAAG	0.00947	0.615
TAATCTCTTTGTTAAAAAAGTTTTTAATTCA	8.09e-12	0.604
TATGGTTCACTGCCGTACAGGCAGCTTAGAA	7.17e-05	8.69e-07
CCCTCATCTAAAAATCCAACCACTGAAACGA	0.648	0.579
TGGTTCACTGCCGCACAGGCAGCTTAGAAAA	0.272	0.902
AATTCAGGGCAAAGTATGATTTTGCCCTGCT	0.386	0.323
TCATCTAAAAATCCAACCACTGAAACATAAA	0.919	0.544
ACACAATAATCCCTCATCTAAAAATCCAACC	0.113	0.961
CAGTTCACTGCCGCACAGGCAGCTTAGAAAA	0.564	0.622
TATTCGTTCACTGCCGCACAGGCAGCTTAGA	0.0791	0.109
ATATGTTTCAATCCACGCGCCCGCACGGGGC	0.00359	0.198
AATTTTTTTCTAAGCTGCCTGTACGGCAGTG	4.75e-12	2.41e-22
GTTCACTGCCGCACAGGCAGCTTAGAAAAAC	0.272	0.902
AATCAGCAAAATCAGGACAAGCAGAACAAAG	0.416	0.693
GTGTCCAATAATCCCTCATCTAAAAATCCAA	5.22e-05	0.886
GATCCAATAATCCCTCATCTAAAAATCCAAC	0.00911	0.148
CAGATTTCTAAGCTGCCTGTACGGCAGTGAA	1.06e-16	4.54e-27
CATTTTCTAAGCTGCCTGTACGGCAGTGAAC	1.93e-14	6.55e-27
GTGAGTTCACTGCCGTACAGGCAGCTTAGAA	2.66e-06	2.65e-07
CAAGTTCACTGCCGTACAGGCAGCTTAGAAA	7.87e-08	1.33e-13
ACTGCCGTACAGGCAGCTTAGAAAAATAAAG	0.000744	3.22e-06
ACCCCAATAATCCCTCATCTAAAAATCCAAC	2.52e-05	0.867
GAAATTTCTAAGCTGCCTGTACGGCAGTGAA	3.99e-05	2.02e-07
CTAAATGGCGCGCTCGGAGGGACTCGAACCC	3.3e-05	0.928
ATTTTGTTCACTGCCGTACAGGCAGCTTAGA	0.00134	8.12e-06
GTTGGATTTTTAGATGAGGGATTATTGGCCA	0.00023	0.191
TCTAAGCTGCCTGTGCGGCAGTGAACAGCAA	0.043	0.271
ATTTTCTAAGCTGCCTGTGCGGCAGTGAACG	0.206	0.775
AATGTTCACTGCCGTACAGGCAGCTTAGAAA	4.84e-18	6.29e-33
GTTCACTGCCGCACAGGCAGCTTAGAAACCA	0.201	0.492
ACATTTTTCTAAGCTGCCTGTACGGCAGTGA	0.000165	9.75e-05
GATTGTTCACTGCCGTACAGGCAGCTTAGAA	4.26e-08	4.1e-10
GTTCACTGCCGTACAGGCAGCTTAGAAAAAA	4.84e-18	3.41e-32
TAAGGTTCACTGCCGTACAGGCAGCTTAGAA	1.06e-16	3.33e-29
GTCTTTCTAAGCTGCCTGTACGGCAGTGAAC	0.000231	0.00029
TCCACGCGCCCGCACGGGGCGCGACACTAAA	0.00359	0.245
TCAAACCAATAATCCCTCATCTAAAAATCCA	3.23e-12	0.149
ATATTTTCTAAGCTGCCTGTGCGGCAGTGAA	0.701	0.494
AAAGTGCCCCCTTTGTTGGGGTAGAGCCGGT	0.486	0.9
GTAGTTCACTGCCGCACAGGCAGCTTAGAAA	0.101	0.677
TGTTCACTGCCGTACAGGCAGCTTAGAAACA	0.00779	8.77e-05
ATTGTCGTAACTCCATGAAACTGTCACATCA	1.67e-06	0.375
ACTGTCAGATCAAGTTTGAACTACTACAACT	5.86e-07	0.0788
CGTTCACTGCCGTACAGGCAGCTTAGAAACA	7.88e-16	3.34e-28
AAATCCCTCATTAAAAACATTTTTTGCCTTG	1.37e-05	0.816
ACGTTCACTGCCGTACAGGCAGCTTAGAAAA	1.56e-15	5.78e-29
AAGTTCACTGCCGCACAGGCAGCTTAGAAAA	0.7	0.925
AGGATGTTTCAGTGGTTGGATTTTTAGATGA	4.55e-07	0.216
ACGGTCCCAAAAATCGTACCGTACAGAGATC	8.42e-16	0.0441
CTAACCAATAATCCCTCATCTAAAAATCCAA	2.69e-12	0.802
CCGTTCACTGCCGTACAGGCAGCTTAGAAAA	2.22e-05	3.98e-06
TGTGGTTCACTGCCGTACAGGCAGCTTAGAA	1.22e-09	5.81e-12
TGGTTTTCTAAGCTGCCTGTACGGCAGTGAA	0.000744	0.00039
AACAACTAGACAGAAGCATTCTCAGAAACTT	0.52	0.96
GTATTTTCTAAGCTGCCTGTGCGGCAGTGAA	0.000415	0.0625
GAGTTTCTAAGCTGCCTGTGCGGCAGTGAAC	0.0791	0.109
AGGCTTTCTAAGCTGCCTGTGCGGCAGTGAA	0.101	0.678
GGGTCGCGCCCCGCGCGGGCGCGTGGATTGA	0.0142	0.978
GGTTCACTGCCGTACAGGCAGCTTAGAAACA	0.00149	0.0014
AGTGGTTCACTGCCGTACAGGCAGCTTAGAA	0.0141	0.00116
AAAGGCTCTTCCCCATTTCCGGGGGCACTAA	0.0723	0.565
CTCATCTAAAAATCCAACCACTGAAACAACA	0.0962	0.324
AAATCTAGACAGAAGCATTCTCAGAAACTTC	0.231	0.338
TATAATTTCTAAGCTGCCTGTACGGCAGTGA	0.00177	2.65e-05
AGGTTCACTGCCGTACAGGCAGCTTAGAAAA	9.28e-18	3.88e-32
ATTTTCTCTGTACGGTACGATTTTTGGGACC	0.0015	0.00234
CCCTGCCTCCCCTCGGTCTCCTTTAGGGCCG	0.0743	0.192
AACAGGTTTCAATCCACGCGCCCGCGCGGGG	0.0141	0.618
TCACTGCCGTACAGGCAGCTTAGAAAATACA	0.0141	0.000325
AAGTTTCTAAGCTGCCTGTACGGCAGTGAAC	2.01e-07	3.94e-12
TCTAAGCTGCCTGTACGGCAGTGAACATTCA	1.24e-05	9.13e-08
AAGAGTTCACTGCCGTACAGGCAGCTTAGAA	3.82e-16	7.08e-27
AGATCCAATAATCCCTCATCTAAAAATCCAA	0.00419	0.639
GTTCACTGCCGCACAGGCAGCTTAGAAACAA	0.00149	0.254
AAGTTCACTGCCGCACAGGCAGCTTAGAAAC	0.142	0.197
GCCTTTCTAAGCTGCCTGTACGGCAGTGAAC	7.6e-13	1.06e-23
GTTCACTGCCGTACAGGCAGCTTAGAAAAAC	9.21e-10	6.43e-18
ATTAGTGCCCCCGGAAATGGGGAAGAGCCGG	5.39e-12	0.215
AAGTTCACTGCCGCACAGGCAGCTTAGAAAG	0.668	0.54
CAGGCTCTTTCCCAATTACGGGGGCACTCAC	4.1e-07	0.955
TCACTGCCGCACAGGCAGCTTAGAAAATTAA	0.376	0.306
CTTTCTAAGCTGCCTGTGCGGCAGTGAACAA	0.0917	0.449
CGCCCCGTGCGGGCGCGTGGATTGAAACTTA	0.172	0.561
ATTGGTTCACTGCCGTACAGGCAGCTTAGAA	3.99e-05	3.37e-07
AAAATGCCCCCGTATTTGGGAAAGACCCAAC	0.116	0.568
CAGGTTTCAGTGGTTGGATTTTTAGATGAGG	0.263	0.487
GGGCTCTACCCCAACAAAGGGGGCACTTTAA	3.93e-05	0.561
CCCCGTGCGGGCGCGTGGATTGAAACCTGTA	0.0421	0.924
TTCGAATTGCCTCAAATTACCTGTTGCCGAA	0.345	0.795
TAATGTTCACTGCCGTACAGGCAGCTTAGAA	5.52e-15	1.69e-26
CCCCCTCATTAAAAACATTTTTTGCCTTGAC	7.96e-05	0.015
TCAATCCACGCGCCCGCACGGGGCGCGACGA	0.125	0.827
CTTTATTTCTAAGCTGCCTGTACGGCAGTGA	5.07e-05	1.74e-05
TTGACCAATAATCCCTCATCTAAAAATCCAA	1.84e-09	0.263
AACACGTTCACTGCCGCACAGGCAGCTTAGA	0.00177	0.107
AAAGATTTCTAAGCTGCCTGTACGGCAGTGA	2.66e-06	8.51e-08
TCATACCAATAATCCCTCATCTAAAAATCCA	1.11e-12	0.382
ATCCACGCGCCCGCACGGGGCGCGACTATAC	0.914	0.271
TAAGACCAATAATCCCTCATCTAAAAATCCA	2.06e-05	0.253
ACACCAATAATCCCTCATCTAAAAATCCAAC	0.00426	0.187
GGGTGTTCACTGCCGTACAGGCAGCTTAGAA	1.18e-06	7.16e-09
GAGTTCACTGCCGTACAGGCAGCTTAGAAAC	0.000129	6.8e-07
CGCCCCGCGCGGGCGCGTGGATTGAAACATC	0.00134	0.388
TAATATTTCTAAGCTGCCTGTGCGGCAGTGA	0.376	0.306
AGTGGTGGAGGCGGCGGGAATCGAACCCGCG	0.842	0.593
ACTCGCCAAAAAGGTATGATCTTGCCCTGCA	0.246	0.926
ACGGTCCCAAAAATCGTACCGTACAGAGCCC	0.000193	0.0959
CGCCCCGTGCGGGCGCGTGGATTGAAACCAC	0.0421	0.977
CGTTCACTGCCGCACAGGCAGCTTAGAAACC	0.043	0.215
AGATCGAGGCAAAAAATGTTTTTAATGAGGG	2.77e-09	0.874
AATCGTTCACTGCCGCACAGGCAGCTTAGAA	0.7	0.926
AGTCAAGGCAAAAAATGTTTTTAATGAGGGA	3.54e-05	0.0165
ACTAGTTTCAGTGGTTGGATTTTTAGATGAG	0.00128	0.125
ACGGTCCCAAAAATCGTACCGTACAGAGCAT	4.12e-07	0.808
AAAACTGTTCACTGCCGTACAGGCAGCTTAG	0.00134	2.92e-06
GACGCCAATAATCCCTCATCTAAAAATCCAA	0.000248	0.522
ATTTTCTAAGCTGCCTGTACGGCAGTGAACA	1.16e-16	4.34e-30
AAAAGCCAATAATCCCTCATCTAAAAATCCA	2.57e-11	0.609
ATTGTCGCGCCCCGTGCGGGCGCGTGGATTG	0.025	0.755
CTAAGGTCAAGGCAAAAAATGTTTTTAATGA	0.0176	0.291
TGGATTTTTAGATGAGGGATTATTGGTTTAA	0.00033	0.548
CGTTCACTGCCGCACAGGCAGCTTAGAAAGC	0.000744	0.085
ACGACCAATAATCCCTCATCTAAAAATCCAA	3.45e-05	0.171
CAGGTTTCAATCCACGCGCCCGCGCGGGGCG	0.0142	0.978
AATGATTTCTAAGCTGCCTGTACGGCAGTGA	7.23e-16	9.2e-25
AGGTTTCAATCCACGCGCCCGCACGGGGCGC	0.217	0.466
GACGGTCCCAAAAATCGTACCGTACAGAGTC	5.7e-15	0.599
TCAGTTCACTGCCGCACAGGCAGCTTAGAAA	0.000744	0.113
CTTTTTCTAAGCTGCCTGTACGGCAGTGAAC	1.17e-11	2.31e-17
CTTCCAATAATCCCTCATCTAAAAATCCAAC	0.618	0.109
AAAGAGATTGGGGTTTTTCGTAAGTCCTGAT	2.14e-07	0.925
AACTGAATTAAAAACTTTTTTAACAAAGAGA	1.35e-09	0.343
AATGGTTCACTGCCGTACAGGCAGCTTAGAA	0.128	0.0302
GAAGAGTTCACTGCCGTACAGGCAGCTTAGA	7.23e-16	5.53e-26
ATACAATAATCCCTCATCTAAAAATCCAACC	0.332	0.83
ACAGGTTTCAATCCACGCGCCCGCGCGGGGC	0.0429	0.814
TAACTGTTCACTGCCGTACAGGCAGCTTAGA	0.00149	7.55e-07
AATTGGTGGAGGCGGCGGGAATCGAACCCAC	0.0439	0.554
GGTCATTTAGTTTATCTAAACTCCCTTATTA	0.00369	0.197
CAATCCACGCGCCCGCACGGGGCGCGACGCC	0.926	0.184
AAATGTTCACTGCCGTACAGGCAGCTTAGAA	0.000281	8.95e-05
GCGGGTCTTTCCCAAATACGGGGGCATTTTA	0.685	0.298
TCACTGCCGTACAGGCAGCTTAGAAATATAA	1.28e-14	2.48e-24
ACATGTTCACTGCCGCACAGGCAGCTTAGAA	0.105	0.766
TGCACCAATAATCCCTCATCTAAAAATCCAA	0.000161	0.961
TATCTTTTCTAAGCTGCCTGTACGGCAGTGA	0.00809	0.000284
ACGGTTCACTGCCGCACAGGCAGCTTAGAAA	0.0367	0.387
CACCATTTCTAAGCTGCCTGTGCGGCAGTGA	0.00809	0.874
ATACGTTCACTGCCGTACAGGCAGCTTAGAA	0.0218	0.00131
CAATCCACGCGCCCGCGCGGGGCGCGACGGG	0.00779	0.439
ATGGGTTCACTGCCGTACAGGCAGCTTAGAA	1.4e-12	7.57e-23
CAAAAAGTCATGTAGACGCAATGTAGACAGA	0.00315	0.502
GAACAATAATCCCTCATCTAAAAATCCAACC	0.113	0.981
GATTTTCTAAGCTGCCTGTACGGCAGTGAAC	1.49e-15	8.58e-27
CAATCCACGCGCCCGCACGGGGCGCGACTCG	0.00213	0.246
CATCTGTTCACTGCCGTACAGGCAGCTTAGA	0.000744	0.00114
CAAATTTTCTAAGCTGCCTGTACGGCAGTGA	1.18e-06	9e-14
CTAAGCTGCCTGTACGGCAGTGAACGTTAAA	0.00177	2.27e-05
CTAACACTAAACCAAAGACAGGGCAAATATA	0.0429	0.256
TAAAATGCCCCCTTATTTGGGGTAGAGCCGA	0.186	0.781
AAGTTCACTGCCGTACAGGCAGCTTAGAAAT	5.07e-10	4.01e-18
AATTCCAATAATCCCTCATCTAAAAATCCAA	7.2e-05	0.68
GTAAATTTCTAAGCTGCCTGTACGGCAGTGA	0.000843	6.41e-07
CATGTTTTCTAAGCTGCCTGTACGGCAGTGA	3.45e-14	3.56e-26
CTAAGCTGCCTGTACGGCAGTGAACTTGTTC	0.0141	7.76e-05
TCATCTAAAAATCCAACCACTGAAACAACAA	0.0254	0.661
CTATATTTCTAAGCTGCCTGTACGGCAGTGA	0.000744	5.66e-07
ATGGTACTTTAGCCGAGTCAATGCCATCGCA	0.491	0.633
TTGGATTTTTAGATGAGGGATTATTGGAAAA	8.58e-07	0.592
GCGCCCCGTGCGGGCGCGTGGATTGAAACGC	0.025	0.798
GTTCACTGCCGCACAGGCAGCTTAGAAAAGA	7.17e-05	0.0136
AATTTGTTTCAATCCACGCGCCCGCACGGGG	0.256	0.484
GGATTTCTAAGCTGCCTGTGCGGCAGTGAAC	0.188	0.63
CACTTTTCTAAGCTGCCTGTACGGCAGTGAA	1.84e-14	4.41e-27
AATCATTTCTAAGCTGCCTGTACGGCAGTGA	0.000129	1.65e-05
GTTGGATTTTTAGATGAGGGATTATTGGCTA	0.117	0.0324
CAACCCAATAATCCCTCATCTAAAAATCCAA	0.000141	0.312
ATTTTTTTCTAAGCTGCCTGTACGGCAGTGA	7.88e-16	3.59e-28
TGGATTTTTAGATGAGGGATTATTGGAGAAA	0.000322	0.284
CGGTCCCAAAAATCGTACCGTACAGAGATTC	1.82e-12	0.719
ATTTCTAAGCTGCCTGTACGGCAGTGAACAG	1.49e-15	9.27e-29
AAAGCTGTTCACTGCCGTACAGGCAGCTTAG	0.00755	1.28e-05
ATGTAGTAGTTCAAACTTGATCTGACAGTTG	0.694	0.746
AATATACCCGTGATCATTCAAAATGCTTGCA	0.000135	0.453
GTTGGATTTTTAGATGAGGGATTATTGGATA	3.07e-16	0.257
CGCCCCGCGCGGGCGCGTGGATTGAAACAAC	0.000744	0.458
ATTTCTAAGCTGCCTGTACGGCAGTGAACAC	1.11e-13	2.08e-22
ACTTTCTAAGCTGCCTGTACGGCAGTGAACA	2.81e-05	1.58e-06
CACTGCCGTACAGGCAGCTTAGAAAATAAAC	2.81e-05	8e-06
AAGTTCACTGCCGTACAGGCAGCTTAGAAAC	4.17e-16	1.91e-28
CACCGTTCACTGCCGCACAGGCAGCTTAGAA	0.043	0.237
TGTTCCAATAATCCCTCATCTAAAAATCCAA	0.234	0.761
AAGTGTTTCAGTGGTTGGATTTTTAGATGAG	0.319	0.502
AATGGCTCTTCCCCATTTCCGGGGGCACTAA	0.389	0.546
AGAAGTTCACTGCCGTACAGGCAGCTTAGAA	0.000415	9.41e-05
CATAGTTTCAGTGGTTGGATTTTTAGATGAG	0.919	0.279
GGTTGGATTTTTAGATGAGGGATTATTGGAC	0.189	0.858
AAACTCCCTCATTAAAAACATTTTTTGTCTC	0.658	0.932
TATACCAATAATCCCTCATCTAAAAATCCAA	0.315	0.168
AGTGCCAATAATCCCTCATCTAAAAATCCAA	0.901	0.829
CCTCATCTAAAAATCCAACCACTGAAACGCC	0.48	0.701
TTAGTGCCCCCGGAAATGGGGAAGAGCCGAA	0.00053	0.316
TATGATTTCTAAGCTGCCTGTACGGCAGTGA	0.000744	0.00402
ATTATGTTTCAGTGGTTGGATTTTTAGATGA	0.305	0.634
AACGTCGCGCCCCGTGCGGGCGCGTGGATTG	0.475	0.651
GTTGGATTTTTAGATGAGGGATTATTGTTCA	0.113	0.981
AGTCAAGGCAAAAAATGTTTTTAATGAGGGG	1.79e-05	0.00887
AAAACCCCAATCTCTTTGTTAAAAAAGGTTT	0.00233	0.0356
AAATGTCGCGCCCCGTGCGGGCGCGTGGATT	0.125	0.754
TGGATTTCTAAGCTGCCTGTGCGGCAGTGAA	0.697	0.721
ATATTTTTCTAAGCTGCCTGTACGGCAGTGA	4.82e-06	2.69e-08
AAAGTGCCCCCTTTGTTGGGGTAGAGCCAAT	1.04e-06	0.307
ACAGTTTCAGTGGTTGGATTTTTAGATGAGG	0.106	0.969
CTAAGCTGCCTGTACGGCAGTGAACATAAAG	1.68e-05	1.38e-06
CTCGCCAAAAAGGTATGATCTTGCCCTGGGC	0.000118	0.388
CTCATCTAAAAATCCAACCACTGAAACTCTA	0.00139	0.701
ATTCCAATAATCCCTCATCTAAAAATCCAAC	6.79e-05	0.908
ACTCGCCAAAAAGGTATGATCTTGCCCTGGC	0.685	0.513
CGCCCCGCGCGGGCGCGTGGATTGAAACTTC	0.00134	0.402
GTCACTTAGTTTATCTAAACTCCCTCATTAA	0.0442	0.43
CCCTCATCTAAAAATCCAACCACTGAAACCC	6.58e-06	0.414
TTCTAAGCTGCCTGTACGGCAGTGAACTAAA	0.000843	8.47e-05
ATTCAAGGCAAAGTATGATTTTGCCCTGGGG	0.000198	0.326
AGGCCCAATAATCCCTCATCTAAAAATCCAA	5.35e-05	0.247
CAGTGTTTCAGTGGTTGGATTTTTAGATGAG	3.19e-06	0.756
ATACCAATAATCCCTCATCTAAAAATCCAAC	0.000247	0.961
GTGGGTTCACTGCCGTACAGGCAGCTTAGAA	2.66e-06	2.91e-07
ACGGTCCCAAAAATCGTACCGTACAGAGGTA	4.52e-24	0.309
CAACTTTCTAAGCTGCCTGTACGGCAGTGAA	9.14e-05	5.8e-05
CGCGCCCCGTGCGGGCGCGTGGATTGAAACG	0.0966	0.852
AGCAATAATCCCTCATCTAAAAATCCAACCA	0.416	0.738
CCTCATCTAAAAATCCAACCACTGAAACATC	1.98e-06	0.686
AAAGTGCCCCCTTTGTTGGGGTAGAGCCTAT	0.224	0.106
TATGCCAATAATCCCTCATCTAAAAATCCAA	5.22e-05	0.886
AATAACGTGAATTCGATATAACTGCTCAAAC	0.264	0.316
ATGTTCACTGCCGCACAGGCAGCTTAGAAAT	0.83	0.841
AGCCAATAATCCCTCATCTAAAAATCCAACC	0.0125	0.783
AGTTTCTAAGCTGCCTGTGCGGCAGTGAACG	0.701	0.513
AACGTTCACTGCCGTACAGGCAGCTTAGAAA	9.28e-18	5.9e-32
TGAAGTTCACTGCCGTACAGGCAGCTTAGAA	0.00134	0.00442
CAAAGAGATTGGGGTTTTTCGTAAGTCCTGA	7.6e-13	0.831
TCTAAGCTGCCTGTACGGCAGTGAACAAGAA	0.000415	0.000313
AAAAAGTACCCAATATCTGCCCAAAAAATTG	0.416	0.0862
CCTCATCTAAAAATCCAACCACTGAAACAAG	0.161	0.298
CTTAGTTTCAATCCACGCGCCCGCACGGGGC	0.699	0.103
TTCACTGCCGCACAGGCAGCTTAGAAATAAA	0.83	0.841
CATCTCTTTGTTAAAAAATGTTTTTAATTCA	2.65e-11	0.849
ACGGTCCCAAAAATCGTACCGTACAGAGATA	0.00161	0.444
TTCTAAGCTGCCTGTACGGCAGTGAACAAAA	5.22e-05	7.05e-08
CAATCCACGCGCCCGCACGGGGCGCGACCGG	0.00608	0.396
GGACGTTCACTGCCGTACAGGCAGCTTAGAA	0.000415	0.000336
AATCCACGCGCCCGCGCGGGGCGCGACGGTC	0.00322	0.143
GTAGTTCACTGCCGTACAGGCAGCTTAGAAA	7.23e-16	4.24e-29
TCAAATTTCTAAGCTGCCTGTGCGGCAGTGA	0.00177	0.104
AACTGTCAGATCAAGTTTGAACTACTACATC	7.35e-05	0.179
CTACCAATAATCCCTCATCTAAAAATCCAAC	2.59e-14	0.85
ATCTGTTCACTGCCGTACAGGCAGCTTAGAA	3.99e-05	0.000121
AACAGGTTTCAATCCACGCGCCCGCACGGGG	0.586	0.177
CTTTCTAAGCTGCCTGTGCGGCAGTGAACTA	0.994	0.98
GTAACCCAATAATCCCTCATCTAAAAATCCA	1.49e-14	0.558
AGATTTCTAAGCTGCCTGTGCGGCAGTGAAC	0.154	0.654
ATCATTTCTAAGCTGCCTGTACGGCAGTGAA	5.35e-06	6.94e-09
GTTCACTGCCGTACAGGCAGCTTAGAAATGA	1.04e-06	1.81e-10
ATAATATACCCGTGATCATTCAAAATGCTTG	1.48e-06	0.279
AGTGTTTCAGTGGTTGGATTTTTAGATGAGG	0.000425	0.375
GTTCACTGCCGCACAGGCAGCTTAGAAATGA	0.0613	0.645
ACGGTCCCAAAAATCGTACCGTACAGAGCAG	1.43e-07	0.919
ATCCACGCGCCCGCACGGGGCGCGACTTGTG	0.025	0.979
AAAAAAATGTTTTTAATTCGGTCATTTAGTG	0.00322	0.143
CTTCCTCATTAAAAACATTTTTTGCCTTGAC	0.183	0.251
CGGTCCCAAAAATCGTACCGTACAGAGAAAA	0.00118	0.00375
TAAAATGCCCCCTTATTTGGGGTAGAGCCTA	0.0394	0.559
TCTACCAATAATCCCTCATCTAAAAATCCAA	8.92e-05	0.269
AGCTTTCTAAGCTGCCTGTGCGGCAGTGAAC	0.456	0.983
AAGTCGCGCCCCGTGCGGGCGCGTGGATTGA	0.135	0.586
CTTTTGTTTCAGTGGTTGGATTTTTAGATGA	6.88e-06	0.745
AATCCACGCGCCCGCGCGGGGCGCGACAAAC	0.0024	0.414
CTATTTCTAAGCTGCCTGTGCGGCAGTGAAC	0.564	0.661
GGTCCCAAAAATCGTACCGTACAGAGAAAAA	0.00833	0.532
GCTGAATCTTCTACACATCTTGTCTATATCA	0.0447	0.268
AGTTTTCTAAGCTGCCTGTACGGCAGTGAAC	1.49e-15	7.9e-25
ATTCGGTCATTTAGTTTATCTAAACTCCTTC	1.9e-17	0.22
GTTTAGATAAACTAAATGACCGAATTAAAAC	9.42e-10	0.00293
CGCCAATAATCCCTCATCTAAAAATCCAACC	2.73e-12	0.58
CTAAAAGTTCACTGCCGTACAGGCAGCTTAG	0.00322	2.06e-07
CGGGTCTTTCCCAATTACGGGGGCACTCACC	0.0114	0.214
GGTTCACTGCCGCACAGGCAGCTTAGAAAAC	0.101	0.804
CCGTTCACTGCCGCACAGGCAGCTTAGAAAA	0.231	0.298
CAATGTTTCAGTGGTTGGATTTTTAGATGAG	0.00105	0.31
AGGTCGCGCCCCGTGCGGGCGCGTGGATTGA	0.0966	0.852
ATTGCCAATAATCCCTCATCTAAAAATCCAA	6.54e-07	0.169
AATCCCAATAATCCCTCATCTAAAAATCCAA	2.23e-09	0.374
AGTTCCAATAATCCCTCATCTAAAAATCCAA	5.35e-05	0.82
AACACCAATAATCCCTCATCTAAAAATCCAA	0.00707	0.207
AGTTCACTGCCGTACAGGCAGCTTAGAAAAA	4.84e-18	3.41e-32
ATAGTCGCGCCCCGTGCGGGCGCGTGGATTG	0.256	0.484
AATACAGGACTTACGAAAAACCCCAATCTCT	8.26e-08	0.58
TAAAGTTCACTGCCGTACAGGCAGCTTAGAA	0.0254	0.00455
AGCTCTCTGTACGGTACGATTTTTGGGACCG	3.3e-05	0.928
ATCTTTTCTAAGCTGCCTGTACGGCAGTGAA	0.00461	6.52e-05
GTTGGATTTTTAGATGAGGGATTATTGGGAA	9.68e-05	0.792
AATTTCTAAGCTGCCTGTGCGGCAGTGAACT	0.206	0.775
ACTTGTTCACTGCCGTACAGGCAGCTTAGAA	0.000165	9.99e-05
ATCAGTTTCAGTGGTTGGATTTTTAGATGAG	5.35e-05	0.102
ACCTCTGTACGGTACGATTTTTGGGACCGTC	1.86e-23	0.207
TAACATGTAGTAGTTCAAACTTGATCTGACA	0.685	0.97
AATTTCTAAGCTGCCTGTACGGCAGTGAACC	1.77e-17	2.75e-30
ACGGGGGGGGGGGGGGGGGGGGGGGGGGGGG	0.0673	0.31
CTAAGCTGCCTGTACGGCAGTGAACTAGTTA	0.0141	0.00387
TCTTTGTTAAAAAATGTTTTTAATTCAGTCA	0.000299	0.09
CATCGTTCACTGCCGTACAGGCAGCTTAGAA	0.0254	0.00836
ATTTTTTCTAAGCTGCCTGTACGGCAGTGAA	8.76e-18	2.58e-32
GAATTTTTCTAAGCTGCCTGTACGGCAGTGA	1.69e-06	8.69e-09
CAAAGGTTTCAGTGGTTGGATTTTTAGATGA	0.00267	0.459
CAATCCACGCGCCCGCGCGGGGCGCGACGGA	0.0254	0.794
GTTGTTCACTGCCGCACAGGCAGCTTAGAAA	0.0367	0.387
AGGGGATCAGTTTATATTCAGCAACGACAGC	0.197	0.269
CGCCCCGTGCGGGCGCGTGGATTGAAACTTC	0.457	0.844
CAACCAATAATCCCTCATCTAAAAATCCAAC	7.73e-09	0.557
GTTGGATTTTTAGATGAGGGATTATTGTATA	0.453	0.707
AGTTTTTCTAAGCTGCCTGTGCGGCAGTGAA	0.000974	0.0396
CCCCCCAATAGACAAATAGTGGTCAACCTGA	2.13e-05	0.142
AGGCAAAGATTCGATTTGTTGTCTCACCAAA	5.91e-08	0.00231
ACTGCTTAGGACATCGGCCATGTTTTCAGCG	5.97e-05	0.323
AATAAGACAACCGTTCCCTTGGGTTAATAGA	0.478	0.0711
AAAGAATAAGAGCCTTGATTCTAACAGGGTG	5.97e-05	0.587
TCATAATGTCTACAAGAAGAAAATATACAAA	0.428	0.547
ATACATAATCATGAATGTCGACAGAACCTAG	0.0421	0.251
GTGTTCCGCATCGATAAATGCTGCTGTACCA	0.105	0.589
ATAGTACCAGGAACCATCTTGCATCATATGG	0.116	0.954
GACTCAATCACTATGGCTAGCTCTCACACCC	2.77e-05	0.0495
GGTGTGAGAGCTAGCCATAGTGATTGAGTCA	0.116	0.954
AAACCCCCTCATTAAAAACATTTTTTGCCTT	0.000262	0.0233
ACGTAAGACAATGGCGCATGTGATAAAAAAC	0.647	0.219
CAAGAAGAACTTATATACTGCTCTTGCCAGA	0.117	0.0238
CTGGCAATATTTTTTGGTTTGGCCTGGTTAA	3.3e-05	0.928
GCCAAACAAATAACGACTGCTTAATGGAGCA	3.3e-05	0.928
ACTGGTTAAATTATTTTCAGAAATTCCAAGA	5.97e-05	0.552
AGCGACCGATACGCCATTTATGTCTCCCAGG	5.97e-05	0.552
AGCGACGATAGGTTTTTTGGGGGCTTTGAGC	5.97e-05	0.552
CGGCATCCATCACCGTAGCACGCACCACCAA	0.0762	0.00901
AATAATAATCCTTATAATAATCCTTATAATA	9.11e-05	0.413
AGTGAGATAGACGTTTAATTTGGCAATATTA	5.97e-05	0.552
GTTTCATTATAACCCACGATCTTTGGAATGA	1.77e-05	0.0993
GCGGACATCAATGCAAAAAACCATTTGGGCA	5.97e-05	0.552
ATTGGTAATTAGCGTTTTTATAAACCGCAGC	9.11e-05	0.403
AGTAGAAGTTTCCTCAGCTTTTGTTGCTTCA	2.49e-07	0.0303
AAAAAAAGTATCTCAGTTTCATATCGATAAA	5.97e-05	0.552
CATCAATTTAGACTCACTAAAAAAGCAAAAC	3.89e-05	0.645
GACCACCAGAAAAGGAATGTTATTTTGTTTA	5.97e-05	0.552
GAAAATAAGTATTAATCGAGTTTTCTGGAAA	5.97e-05	0.524
TAAAAGGTGAGATTCATAATCCCCCCAAAGA	3.96e-08	0.000806
CCGCCTTATGCTTGATAGGGAAAGAAGAAAA	1.77e-05	0.0559
CGGATTGATTAAAACAAAATCATAATTTCCA	5.97e-05	0.552
ACTTTCCGACAGCGACAGCGCAAGCTTTGCA	0.0762	0.00901
GCCCCATACATGCAATTGCTCCACCGCAGCC	5.97e-05	0.552
CGCAATCCCGGTGATGGCTCATAGTTTAGAG	5.97e-05	0.552
TCTCTTGAGTTTTTATTTTTGAATGGCTCAA	5.97e-05	0.552
ACAACAAGCTAAGTTAATGGGCGTCTGTAAA	0.000161	0.0805
CTTAAAAATTAACAAGGTGAATATTTTTTCA	0.00399	0.259
AGGTGTTTCCGGCGGAAAGTTTGAAATTCAG	3.3e-05	0.928
CTATAAACAATGGCATCAGAATTTTCTAACC	0.265	0.406
CTCATTAAGTCTGAGTAAACCCGTATCAACA	2.29e-08	0.00146
ATTTTTTACCTAAAAAGATGGTGAATAGCTG	0.116	0.476
CACTAATAAAGGAAAAAGCATATCCGCGGGA	2.13e-05	0.622
ATTCGTAATCAGAAGGTCCGCAGTTCGATTC	2.97e-06	0.0884
AAAAACAACTTAAAGGCGGGTCAAGAAAAAG	4.55e-05	0.573
CCAAGCTCTGGATAAACTCCCTAAAGTATCG	3.67e-06	0.0191
AAACTATTACAAACAAAAGATTGGCTTGCCA	0.485	3.76e-05
TCCTTTCCAAGGTACTCTTTTGGCACTGACA	0.485	3.76e-05
ATTGCCTGATTTGACCTCAGTAAATCAGGCC	2.77e-05	0.368
CGAGTGTTTCCCTTGGGAAAGATATTCACAA	9.11e-05	0.248
CCAAATTGCATGGTTTCGTGTTTTCAATAAA	0.000306	0.239
AAGATGTGATCAAGAGACAGCCCAACAAAGG	0.0447	0.268
ATTCGGCAGCATCAAAATCCATGAGTACGAA	0.000306	0.239
TTCTAATCAATGGACTGACAATGAAGGTAAA	0.000306	0.239
ATATTGCTACTATTGTGCGTCCTTGCTGGAA	0.0447	0.268
GGTGTACTTATCTAAATTAAGTGGGAGAGAC	0.105	0.583
ATGATGTGACAAATTCATGGAGTTACGACAT	0.0447	0.268
CCTGTTATGACTCTATGAAAATGTCACATTC	0.0275	0.0308
AAAATTGAAAGAATCTCTATGAATCACACAG	0.0447	0.268
AATTAAAGTAAACCAGGAACAAAGTGTGGTG	0.0447	0.268
ATTGTTCTTTTTATTAGGATTATTTACTTCG	0.0447	0.268
AATTTGCAATTGCTGGTAAAAAATAGAAGTG	0.0447	0.268
AAATTGGGATGCCATTGATAAGCAGTGGCGA	0.025	0.104
AGCTACAATGGGAACCACAACAAGGGTGGTG	0.000306	0.239
GTTACCTTTGGAGATGACTCTTTAAAAAAAC	0.0447	0.268
GGTTCGAATTCCTGTGGTGAGCATGTCATTA	0.000306	0.239
CCCAAAATTGACTTAAATGAATAGAATTAAG	0.025	0.104
GTCCTGGCATTGAGTCAAGGCGTCAAGCACA	0.025	0.104
CCATTTTTTCCAGAGTCATCCTGAAGAAAAA	0.0447	0.268
GAAATGCTTTAGTGTTAGCGGCCATGTTAAC	0.00213	0.249
GATATTACCAGCGGTAGTATTTACAATGGAA	0.025	0.104
AAAAAAGTTATACCCCCATATTTCAGGGGCA	0.0447	0.268
GCTGATGATCTATCTCTGCGTAAGGCAAAGA	0.0447	0.268
ACTACAATGATTTACTAAAAACACTAAGAGC	0.0172	0.0549
ACCCTATTGCCTCAATGAAAGGTGTTGCCGA	0.0447	0.268
ATCTTCACCACCATAGCGTTTGAGCATAGGA	0.00066	0.472
AGCGCAATTGGCAGATAAGGCCTTAGTGCCT	0.0447	0.268
ATATTGGTAATTAACTATATAGACTCTAATG	0.0447	0.268
CTCCCAACCAGTATAAAAAAGCACAAACACA	0.00229	0.133
AGACGATATAAAAAAAACACTGATTGTAGTC	0.0447	0.268
GCCGAACGTCTTTATGAAGTCTACCAGAAAC	0.0149	0.0957
ATCCAATAAAAACTCAACCTGAAAATTGGAA	0.0447	0.268
CGCTTGCTAATTGTTTCGCCTCATCAATAAC	0.0447	0.268
GTTTTTAAGCAAGCTGATGGCTTGCATCAAA	0.0447	0.268
AATTGTATCAAGCAATGTGTGCAAAATTATG	0.105	0.376
GACAAGGCTGTTAACTTGCATTCTTATTTCC	0.0447	0.268
AATTAATGTCAACATTTTTACCATATTTGCA	0.0447	0.268
GCTGGCCTTTTATGGACTTGGAACCATATTA	0.542	0.539
CAATTTATTCATGGGGGTAGATTATGATGGA	0.0183	0.00479
ATTAATATTTGAACAATGTTGCGGAATAGCC	0.0183	0.00479
ATAGCCAAAACTTGTATACCAATTAAAAGCA	0.0183	0.00479
CTCAATATGAATAATTTTTAATCTTATTGAA	0.0447	0.268
AGGCATGGAGCTAACTAAATCAAATAATTTG	0.0183	0.00479
CGCTGACAGTGCCTCAGTAATTTTTGATGCC	0.0447	0.268
GCGTACTTCATTACGCGCATAACCGATACCA	0.0447	0.268
TAACTGCAGATTGTTAGGTTTTATCAGAAAA	0.000559	0.44
AGGATGGTATTAGGTTAATTTTATTGTACAA	0.161	0.452
AGGTGCCAATAAAGGTCCGGTGAACCAGGGA	0.0447	0.268
ATGCCTGCAATAACGCCAAAGTTTTTGATTA	0.105	0.376
AGCTGGTAAAAGAGCGGGCTCTTGCAAAGTA	0.0447	0.268
CTCAAGCGCATAGATGATACGGCGTAATTGC	0.00066	0.472
ATTTCAATTAGTATCAATCAATAACACGAAG	0.00066	0.472
ACTGGTTTCATTCCTTTTAAAATTGTAATGA	0.0447	0.268
AGTTGGAAGCAAAAAATGTTTTTAATAAGGG	0.000559	0.44
GTGGAGTAATGATCAGGATTTTGTTAAAAAA	0.000559	0.44
AATTCGCCAATTAACAAGTAAACCCTTTGCT	0.0447	0.268
CAAGAGCATTAAATTAAACGGTTGATGAGTG	0.0723	0.715
GTCATATGTTTTAATTTCTGGAAATTTTGTA	0.00633	0.0121
GCCATTATTAGCCAAGGCATTTAAATTGGGA	0.105	0.625
GCCTTCTTCAAATTCTTTTTCGCCATGAGAA	0.0447	0.268
AATCACTTTACTATTACCAAAAACCATTCTG	0.0447	0.268
AAAATTAAAACAAGCCGGAGTTAAAGAATTG	0.0723	0.715
CGCTTGAGTAAAATAGGCATAACTTTTCTGA	0.0447	0.268
AGTGGAGATGTACTACTGTGTTTTGGAAGCC	0.0447	0.268
CCCAAAATGAGTGCCGTATTCAATCCAGAAG	0.0447	0.268
CGGCCATCAGGTTAATGAAATAGAATTAGGC	0.0447	0.268
AGCAGCACCAGTACCAGCAAGAGAAATGGCA	0.0447	0.268
AAATTAAACGGCGATAGGCGCTTTAATTGCG	0.0149	0.0193
ATTTCCTAAAACCACTTGTTTTGGATTGGAA	0.025	0.104
AAGGCACCACTTTAAAAGTGATTAAAGCATA	0.0447	0.268
AAGCTTATCCTTTGGTCAATATTTGACTTTG	0.0447	0.268
ACGTTGATGCAATTGAGTCACCGAGAATTGC	0.0447	0.268
GTGTGTGATTCATAGACATCGTTTCAATTAA	0.0447	0.268
GCGTATGGGGTTACCTGGCACCGCTGTTCAA	0.0447	0.268
CTCAATAGGTAGACAAAATAAAATTTTCTAA	0.000232	0.0157
AAGCGCTTAAGCGCTTCCTCAGCCCGAACGG	0.00089	0.932
ACTCTTAAATAATCTGAAGACATTTATTCTG	0.0447	0.268
ATTTGACCGAGCTGAACGTATATTCCTTGAA	0.0447	0.268
GTTAGGTTTTTCTTTGTTTTATATCGATAAA	0.00106	0.707
AGGATACTCACAAAGACCAGAGGTCCAGCAT	0.0723	0.716
CGGAGGGCTTGGTGGTGTGAGTAATTGGATC	0.0447	0.268
GTCATAAAACCAGTTCCTGTTCCCACTTCCA	0.478	0.954
TACCATAATGGCGTCACCAATAAAGGAATCA	0.0447	0.268
AAAAAACTAAAAGTCACAAAGGACTTTGTTC	0.00151	0.3
AGGAATAATTTTGCCTTCAGTTATCGTTGAG	0.0447	0.268
AGTGATAAAAAAATAAAGCCAAGTTTGGATA	0.0447	0.268
ATATCAAGCGGTAGCCCTGAGTTGGAAAAAT	0.0723	0.716
GCATCTTATTCCTGGTCGCTATCCTCAAAAC	0.0447	0.268
GTGCTTGCCACCACGATAAGCAATTAATCGA	4.23e-08	6.07e-06
CATGGCTGGCTCTTATTTTTTTGATTTGGTC	3.3e-05	0.928
CATCGCTTATGAGTCAATGGGACTTAAAACA	0.265	0.69
ACCAGATTTGTACTCTTGAATTCGGCATAGC	0.265	0.69
ATGCAGTGAAACAAAGTACGGGGATAGCTAA	0.105	0.391
TATAAAGAATGGATATCTTTGTTTATTTTAA	0.416	0.783
ACGTGTCTTTCAAACCTGCCGTAGAATTAGC	0.416	0.783
GCACTTTATTCAAATATCAAAAAAATTAAAA	0.416	0.783
AAATGACTGAATTAAAAACTTTTTTTAACAA	4.8e-07	0.0144
CGACAATCCCAAGCTACAACAGGAAATAACC	0.265	0.764
CCCTAACTGTTTCATTGCTTCTTCCAGTTCA	0.416	0.783
TTATCTTTCTTTATGGGAACGTGTAGCTCAA	0.416	0.783
ATTGTCAAGAATATTTGATGCGTATCGTTTC	0.0723	0.00256
AATTCCCTCTTCATGCGCTAAAAATCCATGC	0.265	0.764
GGATAAGCTACTCCTTGAATTTGCAAGGGCA	4.01e-05	0.918
GCCATTTTAATTAATTGGTCAATTTTAAAAA	0.117	0.312
ATAATGCTACTTTTCATAAATCAGAAAAAAC	0.416	0.783
AATCGATAGTCAGTTTGTCCCTATGCTAGGG	0.416	0.783
CAGGAAGAATTAACGTCAGCAAAACAATACC	0.416	0.783
CCTTGCAGCTTGTGCTTTAGCCGAAGCAGCA	0.416	0.783
GAACACTACTTATCTGGCGAAAGGAATGGAA	0.416	0.783
AGAGTTAATTTTAGACAAAACGTATTTTGTG	0.0604	0.228
GTTGCCCTATCATTGCTTTAACAGGATCGAA	0.416	0.783
ATCTTTGGAGCGGTATTCTGTTCGCCTGCCA	0.416	0.783
CTCTATCAATGGATTTCTTGCCAATTTATTC	0.416	0.783
GCCTTAAGATTGCAATCGAAATACGGCTTAA	0.416	0.783
GTTATATTTCAAAGTTAATTGCCTTTCCTTA	6.95e-05	0.305
ATACAAAACAGGCTTTTGCACCCGAAGCCAA	0.416	0.783
AAGCTCCACCTAAACCAACGAAAAACCCTGA	0.416	0.783
TAACGCCAGCATTTCTTTCCAGAGAGCCTTA	0.142	0.0126
AATAACTTGAAATACCAGCGATGAAACATCT	0.0604	0.228
AAACCAAGAAAACATAGAAGAAAAATTAGAT	9.29e-06	0.57
AAAGAAAATTATCGATGAAGTTTCGAGCGAC	8.03e-05	0.728
CAGGGCGGAAGATAGAGAAAAATTTCGCCAA	1.46e-05	0.799
CTACCCGAAAAAGGTCGTGAGTTATTACAAC	0.265	0.764
CGCTGGATGCTTTCTGGCAATTAATAACTCA	0.416	0.783
CGGCATTCCTTCCCCAATATTTTGTCCTCCA	0.416	0.783
CTTTTTTCAACGAATTACCCAGCCTTTGAAC	0.416	0.783
ACGATTTTTTAAAGCAAATTGAAAAACCAGT	0.323	0.000233
AGTCATCTATTTATTAGTTTTAGGTATAATG	0.416	0.783
CCGATTTATAGAGAAATGTTCAATTCCTTCG	0.00387	0.193
CTGGAAACACCAGCCAAATAGTGTTTTTTAA	0.000105	0.0873
CGACATACAAAAAATTAAATGAATTAAATTC	0.919	0.797
GATTTGTTGTACGACTTTAGGAGAATAATAA	1.77e-05	0.0993
ACGTTGTGTCGAGAAATTAGGTTGGCATGAA	0.117	0.011
CTACTCGTTTCCAATGCCGTTGTAATCAGGA	0.116	0.0207
GCAATTAGCTTCAAGCCATGCTGTTCTTACC	0.416	0.783
AGTTGCTCCGGCCTTATGGTTAGGTGGAGGG	3.3e-05	0.928
AACAATTTAGGTTGGACTTTTCTATCTCCAG	0.416	0.783
GAGCTCCCTGATTAGCTCATCAAAATGATAA	0.82	0.409
GACTTCAGAATGTGATATTGATTTGTATACC	0.105	0.853
AAAAAAATACAAGCAACATCCTCTGCATTCG	0.000105	0.664
AGCACAAGAACAAGTGTCGATACTCTGATTC	5.85e-06	0.0542
GCCTCTTAAAGCTTGTGCATCGGTATTCGCA	0.423	0.272
TCAATTTCTTTGCCATTTTTATCGACCAAAA	0.000105	0.171
CTTGGCTTTGGGACATCATCAAGCCAGGTTA	3.3e-05	0.547
AAAAAAAATCTGCCTTTTAGTTTTATTTTTT	0.117	0.0058
GATTGGCTCTTTTCTCAGGTGAATGAATAAA	2.9e-06	0.17
CATTTTTCTAAGCTGCCTGTACGGCAGTGAA	4.6e-07	5.02e-10
TACATCCCCATATTTATGTTCATAGACACGA	0.000308	0.532
GTACTAAGTACATCTTGGCTTTCATTTCCAC	0.398	9.32e-05
AACCTAGGCTCTTTCCCATTTAAGGGGGCAG	0.000415	0.0364
AAAATGTCAATGCCGATTGAAAATTGATCCT	0.00891	0.06
CCAAACTGTTGGCCAGAGCCTGTAAAGCAGA	0.0877	0.0292
ACTGTTGGCCAGAGCCTGTAAAGCAGACTGA	0.0877	0.0292
TCTTTTAAAATAACGTTCCAGAATTTATAAA	2.13e-05	0.298
GGTTTATCTGGAAGATCGCCAAATTTCGTAC	6.95e-05	0.592
GCTTTTCGCTACTTCATCCAAATCAAGAGAC	2.13e-05	0.298
ACTTGAAATGGAATTATCCCATCAATCTACG	0.0421	0.0189
TATCAATTGTTGTTTTAAATTCTTCCTTAAA	0.456	0.084
CAAAGACAGGGCAAATAAATTGATTGAATAA	0.557	0.19
AGACATCGCTAATATGACAAAAAAGACATTG	0.244	0.0303
AGTTCACTGCCGTACAGGCAGCTTAGAAAAT	4.39e-16	4.85e-30
AATCCACGCGCCCGCACGGGGCGCGACAAAT	0.00891	0.488
CAATCCACGCGCCCGCACGGGGCGCGACTGG	0.00359	0.292
AGCGTTTCAATCCACGCGCCCGCACGGGGCG	0.025	0.798
AAGCGTCGCGCCCCGTGCGGGCGCGTGGATT	0.0421	0.882
CCCCGTGCGGGCGCGTGGATTGAAACTAATA	0.00359	0.245
AACCCAGAAAATAATTGGTGCCGATATTATA	0.00432	0.146
CCCTCAAATCAATACCAAGCTCTTTAATTTC	0.00359	0.247
GTCGGATGCGTGTAATCGCGTTGCCATCTGA	0.00359	0.247
AAAAAGGCAGGTGAATTATGAGCCGCCTGTT	0.00359	0.247
AGGTCATCATGACGAAGCTGCATCGCTTAGA	0.00608	0.251
AATACGACGCGCTGACTCCTCTGCTGAAAGG	0.00127	0.521
CTGCAAACAGGAAATACAACTCTCTAAAATA	0.00608	0.457
TATTGTAGTTACTCGCGATTGAATAGCCTCA	0.00608	0.443
CTTTGAAGACACACACATGACTCAACCGGAA	2.97e-05	0.332
ACCAAGGTTTGGGTACCATTTTACTCAATAA	0.00608	0.371
ACCTTGGAAAATTCAATTCGTCCTTGCGTGA	0.00608	0.371
AGTTGCATAGCCTTGGTTCCAGTGTTTTGAA	0.00262	0.174
CTCAGTCCTTATCCCGGAAGAAAAAAACAAG	1.1e-05	0.902
CCGTCACAGTTGAGACACGTTTTGGTCACAG	0.000415	0.0476
TAGAACTGGAACTTACTTCAGAGCAAATGGA	5.97e-05	0.454
CGTGGAAAATCAACGGGTAGAAATTGGCTTA	0.919	0.103
GTGGTCACATAAACGATAAAACGTGAATCCA	0.0141	0.00245
AATTAAGACCTTGGCATGACAATACCTTAAG	0.386	0.0691
CTGGAACAGTTTATTCTCTTCAATAGCCCAA	2.52e-05	0.358
ACAACGCGATCACCTTGAACACCCAGGATGC	0.113	0.0089
AAAATTATCTCTGTACGGTACGATTTTTGGG	0.259	0.168
GAGGCCCTAAATTACCTGATTGGATATAATC	0.853	0.574
CATTTGAGTGAAACTGCCATCACCACAACCG	0.00132	0.165
AAACGTGAATTCGATATAACTGTCTAAAAAA	0.658	0.743
GCCTGTATAAAAAGGATGGCACATTGAACAA	0.401	5.93e-05
CATCAGTGCTCCTTTTCCGGAGAGATTTCGC	0.401	5.93e-05
CAATAAAGCTATTACCACGGGTTATGACAAG	3.89e-05	0.586
AAAGTACTTGGGGTTCTAGTCTCTCCGAGCG	2.07e-07	0.129
ACTATCCATAATCACCCCAGAGGATAAAGAG	7.74e-06	0.998
GCTTTAACAAGCTCATTTGCTTATCCAAAAC	3.96e-08	0.00148
GGCACATTAACCACTTATCATTTTAGTTAAA	0.00229	0.0657
ACCAATCCATTCTTGCGCTACAACTGAAAGT	0.17	0.00982
CTTATTCTTATATCGAGCTGAGGTTAATTTA	0.00891	0.0125
AAATTAACCTCAGCTCGATATAAGAATAAGG	0.0275	0.113
ACATGAATTATCGCACAATTTTACTGCCTTA	6.85e-08	0.00537
CCAAAATTTACAAGAGCAACAATACTGGGAA	5.97e-05	0.535
ACACGCCTATTACATCGATTATAGAAATAGG	0.000105	0.214
ACGCTCCATGAAATACTCACCCATGGTACAG	3.3e-05	0.994
TAAAAACGACCACAAAAGACTGAATCAGGGA	0.00229	0.214
GCCTTTGGGTGAATGCAGTATTGATAAATTA	6.1e-06	0.461
ACGGTCCCAAAAATCGTACCGTACAGAGCTG	3.89e-05	0.493
AAGCCGATCTACTATGTTTTCTTTATGAGGC	0.000755	0.556
CCGTAAAAAGTGGAAACAAAAAGTCAGAGGC	0.000451	0.429
TCCCCAGAGTGACACGATAGCTAATAATGAA	0.00191	0.691
CAAAACTTCCATGAATAGCAATGAGATGACA	0.000269	0.356
ACTTATAATCGTTTTTTGTCCGGCACAAAGA	5.35e-05	0.822
ACCTGGCATAGAGCCGATATCCAGGGCTTTA	0.000755	0.556
CGAAACCAGTTGCGAAGTGACCTCGCCCAAC	0.000755	0.556
TCAGCACTGTCGCAACCTGATAAAACACAAA	0.000451	0.447
AGTTGATCCCAATATTAATATTGCCGACCTG	0.000755	0.556
GGATTTAAATTGCTCTTTTGGTGGAAGATGA	0.000755	0.556
AAAAGAGCAATTTAAATCCGCAGCGAACTAC	0.000755	0.556
GTCTATGATGACAGAGGTTGTTGAACCCACA	0.000755	0.556
ATCGACAATGCCACCCTATCTTCAATTTCCA	0.000451	0.425
ATCCCTGACTTAAAGGAAGAAACCTTCGGCC	0.000688	0.71
ACCAACATAAGCGAAGCATTGATTCTGATGC	0.000451	0.388
ATTTCACCAGGCCATTCTTCATTATCCTCAA	0.000269	0.366
ATTTTATTTGAAGGTTTTTATCGTCATCTAA	0.000161	0.299
CGTCAATGATGAGCATGAACACTACCCCTGC	0.000269	0.366
AATGCCTGATCTAACTCTCTGTCATTTTTAA	0.000755	0.556
AGGTCAAGAACCTGAGCTTTGGCTTCCTGTC	7.14e-05	0.41
GGATTTTTAGATGAGGGATTATTGGTGAAAA	8.92e-05	0.314
ACTATGTTTCAGTGGTTGGATTTTTAGATGA	3.45e-05	0.376
ATGTCCCATCACTTAAAAATAATGGGACAAA	0.416	0.604
AGGTAGAACGGGCGCTGTGACGCCGGTTGCA	0.00128	0.304
TTCACCTGACTCTTAAACCAAATTAAAGAAA	0.186	0.609
ATAAGTTATTAAAAACAAAGTATTTTTTAAA	9.29e-06	0.198
CTTAAGGGCATAACACGATTGTGGAATAACC	5.97e-05	0.0741
GCAACCCCGTGACCCGGAAAGCCCGGAATAC	0.000105	0.0718
AGGGTCTTTCCCAAATACCTGAATCTTCTAC	0.0421	0.108
CAAACGGGCTAAGAAGGAAAACGTCGATGTG	0.00106	0.869
ATCCACGCGCCCGCACGGGGCGCGACCTTAG	0.116	0.533
AATCCACGCGCCCGCACGGGGCGCGACCTTA	0.161	0.372
AAAGTCAATCTTAAGTAAGGTATACATTTCT	1.17e-13	0.0207
CTTTTTCTGTAATTGTTGATAAAGAGAGTTA	3.3e-05	0.928
AGGGCTTTGTTCTTTGCCATTTCAGCGGTTA	0.919	0.797
GAAACCCCGTCTCTACTAAAAATACAAAAAA	0.116	0.694
ACAAGAAGAAAGCGAACGTGTTATCCCAAGT	0.542	0.642
GAAATTCACCAGTGTGGTTTTCCCTGCGTTA	0.542	0.642
ATCTAAAAATCCAACCACTGAAACTCTATTA	2.06e-05	0.177
ACAAGCGCTTAATTTTATTAGATACGCAAGT	0.000795	0.275
GCTCAATAATCTTTTCGAGCAAATTTATAAA	0.0421	0.947
GATTCCTCAAGGATCTAGAACTAGAAATACC	0.116	0.613
ATCGTCATTCTCTAATAATTTACTGTCTAAA	0.000306	0.905
AGGTCGAATCCCTCTTAAGTAGGTAATTTGC	0.00149	0.0687
CTATGGTCAGAGTAAAACAGCGCCAGATGAG	0.000157	0.185
ATTAAATCAATTTATCCCTTATTTTTACTCA	0.000121	0.904
AGTCTTTTGGTAGTATTCCTGACTTTGGAAT	0.701	0.231
ATGGATGATTTTTTACGAATACTGTCTCTCG	0.000873	0.966
AAAAGGACTTGAGGGCGACGAAAGATATACG	3.3e-05	0.928
CAGTTTGCTTCACCCCGTTGAAGATAAGCAA	0.0447	0.518
TTCAAGATGGACCAAATACGGTCGTTTCAAA	0.186	0.836
AGCTAAAAAATTGCATGTCACTCAATCAGCC	0.0255	0.324
CCTTAACTCAACTAAAGCATTTTCCATTGAG	0.0233	0.197
CAGATAAGCGACTTTTCATTAAAATCTCAAA	0.0678	0.899
GTCGATGATCATTAGCTCAGCAAAAGATTTA	0.0172	0.13
AGTTAAGCATTTTGAAGACTTAAGCCTACGG	0.221	0.565
TAAGTCCCCGTGCCAAAATAGCCAGCAGACA	0.00364	0.265
AGTTTCAGGGCAACCATTAAATCTCCTTGTA	0.0183	7.94e-07
AATAATCATCTTAAACGCATTACACTGATTG	0.395	0.0132
ACAGGTCCACCTAGAGGGTCAGATCTTGTCT	0.0917	0.949
TTAGCTTATGGCAAATATTTATCCCTCAAAA	1.12e-06	0.0106
CTTAATCCATTTTTGCAAAGCGCTACGCAAG	0.000121	0.994
GGGAAATTGTCTTGTAAAATCACCACCACAA	8.03e-05	0.969
CAAAGACGGTTCCAAAATAAATTTCAAAATA	0.542	0.118
TCAGGGTCAGATCCTGATGAATCCCGTCAAA	4.55e-05	0.465
ACTGAAATCATGGATGCGGCTATGGAAGGTG	0.919	0.562
CCCATTTCCCTCTCCCCAACCCTCTCCCGCG	1.07e-06	0.161
CGGGTTGGCTGCCCTTGGCGCGACCTGCCAG	0.00612	0.437
ATCAAAGCACATCCAGACAACGGTTTTTACG	2.13e-05	0.707
AGAAGTCGCCATGCGTGCTGCATTCGTAGCG	6.95e-05	0.75
AGCTGCTTGCGCGGGCTTACTGTAACCACCA	1.47e-05	0.0513
CGGCATTAAACATAAGCCCTGTGCCTTTTAG	9.29e-06	0.0149
ACTGAAGAAAAACACTATCACGATAAATAGC	6.82e-07	0.00101
CGGTCCCAAAAATCGTACCGTACAGAGCTAA	0.00151	0.117
AAAAGACTGGTCTTGCAAACAGATCTTTCAA	0.0255	0.68
AGTCGATCAATACAAAAATCAGATGGATCAA	0.82	0.597
ATTGTTTTTCAAGTTCTACACTCTCAGAAGA	0.303	0.0305
AGCGCTTAAAAGAGCCTTGGAAATGGCAAGA	0.165	0.00999
AGTACCTTCTTTAGTAACAGAGTCGATTTGC	0.165	0.00999
CGGAGATAAAACTTACCATATGCTTATTTCC	0.165	0.00999
CCACCACATTGGTGAAGAATACAACGGAGGC	0.298	0.213
TAAGGCGTGGGCTCCACAACCTCTGTCATCA	0.0184	0.334
ATTCAGAAAATCTTGCTGACGATATGGAGCA	0.893	0.186
TGTAATTTTACTTCCTTTTGGCGTAATTAAA	0.542	0.834
TCTTGGGAAACTCGACATCCTGCAAGAATCA	0.82	0.636
CAGAAAAACCCGTCACAGCAGAACCCCCAAA	0.00053	0.383
ACGTGAAAAAGGAGAAAATAACGTATGGGCA	4.55e-05	0.316
ACAGAAAAAACTCAATATTAGTATGCAAAGC	0.000105	0.281
ACCAAGTACTTTTTTATTTAATGGTTCATAG	0.000451	0.431
GGTTAAATCTACTTTTCCCTTGGTTCCTGTA	0.00053	0.361
CTATAATTTTCAAAATTTCGGCTCTTCCCCA	0.0169	0.956
TAGTGCCCCCGGAAATGGGGAAGAGCCGAAA	0.000413	0.236
TACAAGCAAAACAAAAGTATTAGAAAATAAA	0.0447	0.669
ATGCCTTAACATATCCAGCCAAGCCACTTCG	0.00132	0.0685
CACTTGGGATTATAGGTTAGCTCATGTTGCC	0.000795	0.275
GATTATCAAATAAACAATTAAAATGACCACC	0.000182	0.138
AATAATTTCATTGATAATGGCTTGTGCGTAA	0.000105	0.219
TCGCCACCCTTGACCAGCCATAGAAGCACCA	0.000105	0.219
ACTAGAGCGCCGAATGATTTAAATTTACGCA	0.025	0.152
CCCTCTGTACGGTACGATTTTTGGGACCGTC	0.00139	0.231
CATCTAAAAATCCAACCACTGAAACCAATAG	0.0421	0.0445
AGGTCGATCATCATTATGCAAGAATTTATGG	0.00236	0.855
GAGAATAAATCGCTGCAAAAACAATTAAAAC	0.000733	0.679
ATAACCAAACTCACGCCAGGCTTTAGTTCGG	0.000451	0.38
ACTTGATCCATGTCTTTATTGCTTGCCAATG	1.63e-05	0.262
TGATACCAATTTGAATTGATTCCTTGTAAAA	3.3e-05	0.928
ATTGTTATTGTTTGATACTCCTTTTTTATGC	0.128	0.0419
ACAGGCAAAAGACGTTCCATTCCTTTCGCCA	0.128	0.289
ACCCTATTCAAAACCAAAGTTACTGGATGGA	0.083	0.5
GACAAGACCATAATATCGACCATCAAATGAC	0.0591	0.419
AATTACGAATAATTACCAAAAGACGGTTCCA	0.0254	0.0608
CACCGTTTTGCCAAAGCTAATTCAAACAGGG	0.116	0.778
CGAGCATCCTTGCCCTTCAGTTTGTGCTTCA	0.00359	0.0516
GGCATTGGACGCTTTGGGAATTCGCTGGGGA	2.44e-05	0.0227
ACTACTGTCTGTAGGCGGTGATGAAGACTGA	0.00672	0.264
ATTGCAAAGTGATTGCGAACAAAGGAACGAG	0.116	0.328
GGCATTCCAACAAGGGATAAGACACTTTGGA	0.0172	0.892
CTCAGGATATCGAGACAAATAATCTGTCAAG	1.23e-05	0.185
ACCAAGGCCTATCAGTTCTACTTGATTATTC	0.00722	0.179
TAAAAGAATTGAAAGTTATGATTTAAAAAAA	0.00524	0.181
ACATCATCCACATGCCAATACAACGACCTGC	0.00533	0.139
ATTGAGAAAATCAAAGCCTGGCTTCCTGAAC	0.000415	0.0604
CTGTATCTTTCATTCGCAGGAATGACCAGGC	0.542	0.236
TTCTCTGAACAATCTGACTTCTTTTTGCAAA	2.44e-05	0.201
AGCGTATTCAGCTGTTATCCAATTTGCAGTG	0.00633	0.17
CCCCCTCTAATTAATGCCTCATTTTCCCCAC	1.77e-05	0.489
AACTATTCGTGGTAATGGTTTAAGTCAAGGT	0.0461	2.82e-05
GCAATCAAGAGCAATTCTGACTCTAAACTCC	0.000232	0.286
ACGAAAAGCATAATCTCCAAAGTTCATATCC	0.00472	0.0228
CGCACCAACTTCTGCGTTGTTTAATCAACAC	5.62e-06	0.0138
AAAATAGATTGTTCACGGATGGATAGGGTTC	5.62e-06	0.0138
AAATGAAATCCACCTGAATCTTCACCAACAA	3.19e-06	0.0106
CAGCAGGTGAGAATACATTTGTTTGGCATAC	5.62e-06	0.0138
CAGTACCTGCAACCAATTTAATTGTTCCTCA	0.0421	0.0119
GCCATGACGGCATTATGTAAAGTAAGAACAA	9.2e-05	0.488
GGGCTTAAGAGATGCATAAGCATCGTCTCGA	0.000206	0.334
GTGTTTCATGCTATTTGCTATCAGATTAGAA	0.000119	0.363
AGCACCATTACGCCCTTTTATCCCAACTGCG	0.025	0.00113
ACAATCGGGAGTTAAACGATCGGTGATTAAC	0.025	0.00113
AGATTAATTTTTCTTACTGGATGATTTTGGC	0.0421	0.0119
AAGTTGCCCCGTTGTGCCACGAACCACACCT	8.03e-05	0.847
ACCTGTATTTGATTTGGTCGCAAGACACCTG	6.95e-05	0.966
GACAGAACTTGCCTTGATTAGCCAGGCCTTA	0.485	0.0189
ATGCATTAAACTAGTCTACGATCAAAAACCC	0.542	0.627
ATCAATCCTGGTTTTACTGTTTATAATGGCA	0.000138	0.548
GTATAAAATAATACCAATTTGATTGAGAAAC	0.919	0.263
ATATGGGAATTCCATGCATTTATTTATTGAA	0.0673	0.571
AATTTTTTGGCTCTACCCCAATTAAGGGGGC	0.0421	0.184
AAAATTGATGTTCAAAAATTTGTAATTCACC	0.658	0.739
CAATTTAGGGAATTTACCTTTACCTATCTTC	0.186	0.726
GTTATCAAACCTTCTTCACACATAGGTACAA	0.853	0.99
CGGCGTTTTCGTAATACATCATATAGCGCAG	0.853	0.99
AATCCCTCAGTTATTCGCCTATAGCCAACTG	0.919	0.81
ACCTAATTGTTTTTTAATTTTTTCAAGAATA	0.0723	0.914
CGAGTCCATTGCCACTACATTAATGCAGGCC	0.0421	0.0294
TACACATCTTCATCCCATTAAAAAGCACCAA	1.77e-05	0.685
CTATGTCACAAAATCATGTTATTGAATTAGC	0.48	0.479
TAAAGCCTCACACAAGCCAAGAATCAAAGGA	0.542	0.234
TGGTGATTATTCGTAATTGTTCGTTATATAA	0.186	0.525
AACGATAAAACTCAAAGGATTGAATAACCAG	0.00424	0.815
ACCAGTGAAAGAGATTTCGCAATTAACAGGG	0.294	0.000849
GAAACCAAGGAGTCTGAATACTTACACCGAA	3.89e-05	0.737
ACAAGCGAAAGAGTGGGAATTTATTACCGGT	5.29e-05	0.927
ATCAATACAGTCATTGATGATTTCAGCAATA	0.672	0.889
TTGATTGATACCGACAAAACCAGTGGCAAAA	0.658	0.531
AGGCTTGATTCAAATGAAGGTGCTCAAGGTC	0.48	0.0186
AATGCCGGACAATAAAAAGTCCGACCCCATT	0.658	0.596
AGCCTGCATGAGATTGTGTGCTTTCATGGGC	0.0429	0.000746
CGAATTTTTAAAACGTCTGGATATTGTACGC	0.128	0.0121
AGGATCTGCAACACCAATTATAGAAGCAGAG	0.298	0.85
AATATAATCAATTGCTTATTTTGGCATTGAG	0.423	0.797
TCGAGTTCGCAAGGATTTAATAGACGAACGA	0.369	0.786
AATTTTCATTTATTCATTGTTACTTAACCCT	0.478	0.55
CTTAAAAGGATGCTTGTTCTTTTTGCAAAGC	0.478	0.964
CGGCTCATTTGCGGGTAAGATGCTGACTATC	0.369	0.961
ATGATAATTATTTAATTCCAGCAGAGGCCGC	0.478	0.964
GCCTGTTCGGCACCAGCACTGTATTCGCTCA	0.298	0.85
ATCATAGTTGATGGTTTATCAAAGATGACAG	0.138	0.078
TGACTTTAATTTTTAAAACACGTAATAATCA	0.191	0.375
TCGAATTGCCTCATAAAAAATGTTACCCAAA	0.0233	0.108
ATTTTACGGTTAAACCTGCTTTTTACAACAA	0.201	0.523
CCCAGTAGTAGCGGTTGTACTCGATCTCAGG	0.298	0.85
ACAGCAGATCACGGATGTGATTTTTCATTGG	2.97e-05	0.039
TAAACTGATTATAGATCTCTTGTCCTTCTGA	0.298	0.85
ATCCACTTGCAGAACACTAAAAACTAAACAG	0.0272	0.0884
ATTTGAGTTAGCTTAACCAGTGAAGCATCGC	1.77e-05	0.489
CTTCTTCATTAAAACCTAAGGTATCTTTAAC	0.000176	0.291
AACCGGAGTTGTGCCCAAATATCCTAAAAGC	0.0531	0.424
AGACAATCATCGCCTATGGTTACAGCATCGC	0.000742	0.478
GCTGACATTGTCTTCAATAATTGAATACGGA	0.000742	0.478
CAATACAAATCAATTCGATCTCTTTTAAAAA	0.298	0.85
CTTATTCCGGATGAGTTATATCAAATGATGA	0.298	0.85
CACTCCAATCACCGGAACGATTTTCCTCTTC	0.298	0.85
AGGAACGCCTGCAACAGATTGAAAAGTACAT	0.0604	0.378
GCTGTCTTAATCTTATTTATTTTGAAAACAA	0.00066	0.399
TCTGGATAATACCTGTCAAACAGCAGTTGAA	0.298	0.85
CTTCATTTCTTTTTGAAGTTTCACCAAAAGA	0.00106	0.331
CCTTCATTTCTTTTTGAAGTTTCACCAAAAG	0.0159	0.152
CAGATACAAACTGTGCAAAATAATAACTAAA	0.52	0.402
AAAAAATTTTAAAATCAATGGCTTATTCTAT	0.52	0.402
TACATACTGGACGCTCCCAACTTGTAAAATA	0.204	0.416
CATTAAATAATCAATTTGTATTGAATATAAC	0.298	0.85
AGTAACTAATAAATTACTCTACAGCTTCTAA	0.000516	0.855
ATTTTTCTTCCTGTACTTTATCTTCTTCTAA	0.204	0.416
ATTGGGTTGCAAAAACTGGAAGCTGTCGGTA	0.478	0.0876
ACCATTTTAGGTTGCGACACAGCGGATATAA	0.0028	0.855
AAACAGCGGAAACTAATTGATAGCCTTATAG	5.09e-05	0.0648
CGGAAGAAATACTCATTATGGTGATAATATC	0.919	0.052
ATACTACTTTAAACGAATTACGAAGTGAGCG	0.281	0.665
TCCCTAATCCAATAAATAAAAGAATAACCAA	0.601	0.246
CATGATTTAATGACCTGGCTTGAAAAAAAGG	0.298	0.85
AAGTGCCAGATGAATTGCAGCTGTTCCTGAG	0.52	0.0162
ATGAGAAGCCAGAGCGGCGAATTTGTTAGGA	0.298	0.85
TCCTCAATTTAACAAATCAGAGCAGCTTAAA	0.204	0.416
ATGCATTAATTGCTGAAGCAAGTTGCTCATA	0.478	0.51
CATAAGAGCCCAAATACATAGTATTGGTGCG	0.423	0.142
AAGAGCTAATTTTATAAAAGATGATTTGGTA	0.919	0.0518
AGCTACATTTACTAATTCATCGAATGCCGGA	0.298	0.85
ACATACTGTTAGTTTTACCGGCTTTTCTGGA	0.298	0.85
TAATGTCGATAACCAACGAGTACTGTATCCA	0.345	0.11
GGCTAAGAGGATGTCCGGCATGGTGACCTTA	0.478	0.0876
CTTGCATAACCCGCCTCTTTCATTCTATTGC	0.000516	0.548
CCATATTCCAAAATTATTAAAGAAATTAGAA	0.919	0.052
CGCTAAAAACTCTGCAAAATAAGAAGCAACC	0.298	0.85
GCCTAATCTGAGCAAACAAGCATACCAAGGA	0.298	0.85
ATTAGGTGAATTAGTTTCGACTTAATCTGAC	0.893	0.711
ACGATTAAAGGTACGTGAGTCAAAGCAAGAA	0.298	0.85
AGTCAGCGATAAAGTGTTGCGCTCAGGAGGA	0.286	0.215
TAATAATTTTATAGAATGAGCCCTATTTTGA	0.298	0.85
ATTTCCGGCAAATAGGACATTACAAAACGAA	0.52	0.321
TGATTAACCCAATGAGGGAAAGCATGGGCAA	0.345	0.11
AGTAACACGTATTTGCTTTTCTTCTATTCCA	0.244	0.141
TATATTTAATAAAAATATATAAAATATGGAA	0.000261	0.285
AGGGATAATATTCCTTTTGAGGCCGAACAGA	0.423	0.142
AAAATAAATGATTAAATTTATATCTCTAAAA	0.244	0.175
AAGAACAGAACATAAACTCTCATAACGAGAT	0.298	0.85
AGCAAATCGCAAAGTAGATACCAGTACTCCA	0.298	0.85
CGAATGAAGCGATTCATATTGATTCGTGAAA	0.00648	0.797
ATCGCAAATCGTGTCGGATATATTCAGGCTC	0.298	0.85
AAATTTATCCATTACCCAGCCCTTGCTGCGA	0.478	0.964
GCCGATGCGTGAGAAAAACATTTTTTTAGGC	0.298	0.85
CCGATGCGTGAGAAAAACATTTTTTTAGGCG	0.000469	0.835
GTATAAGGCTGTATTCCATACTTATAATGAA	0.428	0.487
ATTTTTTGAAATGTTTACCCTGGTACAATTA	0.298	0.85
TTATCAAACGAACAGCAAAGAATGGGTTGAA	0.204	0.554
GCTCAGCGATATCAGCTCTTTCGCATGAGAC	0.478	0.651
ATATAGGGGTCATTTTTGTATTTCATTTGAG	5.29e-05	0.193
ACCACTTGATTAAACGTATTAATTAATTGAT	0.345	0.414
GAAATTAAAAGGAGTTCTGGACAAGAGCAAA	0.138	0.078
AGTTTCTCCTCTGGTAAACAAACAGGAACCG	0.298	0.85
AAAGCCCCATTTTTAATTTTAAATGATTAAC	0.204	0.416
CTAAACAGCCTTTTTCTTTTTGATTCTACAA	0.244	0.141
AGATCTCCAATTATACAAAAAGTTTTTAACT	0.428	0.487
ACAGGACTTACGAAAAAACCCAATCTCTATG	7.55e-06	0.014
AGAGTTGCGATTGATATACTGCTCATGCTGG	0.244	0.141
ATGTGAGTTACAACAGCTTATAAATTTGGTG	0.428	0.49
CCGCTAACAGGCCATTGCATTAGAATTAATA	0.77	0.844
ACGTTCACCATTGTTAGGAATAAAGAGCGGC	0.298	0.85
ATCATAGGTCAGTTCGCTGTAAACTTCATCA	0.000469	0.835
ACGTTGTTCAGATACAGTATAAGGGCGGTTA	0.0531	0.424
TGTATTCAATACAACAAATCAAAATGTTCAA	0.386	0.615
ACATTTTTTTTGCATTTAATACTTTCTTAAT	0.478	0.964
CGCATCACCTGAATTGAAAAAAGAGATCCAG	0.369	0.961
ATGAATTCAGTCGTCAAGAGTTTCCACCTTG	0.000176	0.291
CCCAAAATGAGTGCCGTATTCAATCCAGAAA	0.000176	0.291
AGCTCCTCAATGGCTGTTTGAGAGCGATTTG	0.298	0.85
GAAACTGGCCAAAAAGGATGCTTATTTATCC	0.000176	0.291
CAGTCAATGAGTATTACAGAAACATTTACAC	0.0311	0.562
GCTGGATTGAAATGCCTCTTTCAGAGGATCA	0.204	0.459
TATGGCATCCAAGTCAGGGTGGCATAGCACA	0.298	0.85
TGCCTGGGTACCTATCCAACGTTGCATGGAA	0.298	0.85
ATCAAAGGTGAATATTAAGAGATTAGGGGGG	0.601	0.248
AGAGCGCTTCCAGGTTTCAGAAGCATTGCTC	0.428	0.487
TGTTTCATCAATCAATAACAAGGTCAATAAA	0.601	0.248
CGCCATTCTGTGGCTTGGATTAAATAGAAGA	0.298	0.85
TCAGACTAAACCAGAGGCCCAGACTAAACCA	0.428	0.932
AGGCAGTAAACTCTTTAATTCACTTTCAGGG	0.0791	0.629
GATTGCATCATTTGATATAATTAATCATGAA	0.386	0.097
CGATATGGCTAATGAGCGTGGGTTAAAGGCC	0.298	0.85
AATGTTTTTGTTACAATGATTGAGTACTTAT	0.281	0.665
TGCCAATCCCAAGGCTTGGCCTCCTGAAGCA	0.000232	0.636
CGTTAATTGAACAGCGTTTGTCGCTAAAGCA	0.298	0.85
CTCTGCGTAAAGTCCTAAGCTACAGTGTTGC	0.0791	0.99
AATATTATTCAAGGAATCAACGATCTTTCCC	0.298	0.85
AAAAAAAAGCAATTGTCGTTCAAGATGAACC	0.0394	0.255
ACTCTTTGAAAAATATCCAAACGACATCGCC	0.298	0.85
CCCATAAATCTTGTCTCTTGCTTCTTTTGTA	0.161	0.101
ACTCCAATAAACGGACAGGCGCAGAGGGATC	0.204	0.416
ACTTCCTAATAACTGACGTAAGCTTTTTAAT	0.298	0.85
AAGCAGTAAAGAGCGCAATGAAAATTCTTGA	0.000469	0.835
GTTAAAATTATTAATGGCCGCCGGGATACAA	0.315	0.25
CCATAATTGTTCAAGTTTTAAACAAAAAGAG	0.000469	0.835
TGATTTACCCAGATGGTATTAGCACCTATAA	0.0394	0.551
ATTGATATGATCATCCCCGCGAATAACATGG	0.601	0.248
GGCTAATGGGCCAGATCCGGTAATATGATCA	0.244	0.175
ATATATCGAGATACAAAAGTTGATCTTCCAG	0.281	0.665
CTCGTTATTAGAGGCTCTTTACATGTTGAGC	0.428	0.41
CAAAAATTTGCCAACAATGGGGCTGTTAGTC	0.478	0.666
ACAACAAATCGAATCGTTGCCCGGTCAGTGG	0.478	0.666
CTTTTCGTTTTGTTTCTTTAACTCTTCAATA	0.298	0.85
GCCTTTTACATACCATTGCCGATCGACTAAA	0.0461	0.845
ACACATTCGTTTGTGATGCCACTGGAAGCCC	0.000469	0.835
ACCGAGTCGATGGACGCAAATGATTCAGGGA	0.298	0.85
ATCAAATTCATCAGAAGAAACAGCGGCAACA	0.542	0.599
ACCAACAATATCCTGGAAAGAATTGATGCCA	0.298	0.85
TGATCCTTTCATGACACCAGATGTTATCCCA	0.478	0.245
AATTTCATTATCAGGCCACCCAAACGAGTAA	0.204	0.514
AGCATGGGCGGCAGGAGATATGCAAGCGAGG	0.298	0.85
ACCATTAATGACGACCACTTTGGAAAAATAT	0.298	0.85
GGACACAGATACCGCAACATGGTCCAAAGGA	1.63e-05	0.0172
GGAAGCTAAACTCAAACCTCCAGCTCCACCA	0.00106	0.278
ATCTGTATCCACACTCTTTAGAGAAAAAAAT	1.92e-05	0.0176
ACTCTTTAGAGAAAAAAATGAGGTATTAACA	0.000119	0.0505
GACTTTGTTTATGAGTTAATGGAGCGCAGAA	0.0247	0.125
TATCTCTTGATGATGGCGTTTTTTATCAAGA	0.601	0.248
TCTAACCAATAATCCCTCATCTAAAAATCCA	5.84e-10	0.0891
ACTTAAGTTTCAGTGGTTGGATTTTTAGATG	1.23e-10	0.111
CAGTCAAAGTGCTGTACAACAAAACTCGGAG	0.601	0.248
GATAAAAAGTTTCAGTGGTTGGATTTTTAGA	3.1e-12	0.309
ATTAATGTTTCAGTGGTTGGATTTTTAGATG	3.09e-06	0.538
GGATTTTTAGATGAGGGATTATTGGGATTCA	3.47e-06	0.737
CTCATCTAAAAATCCAACCACTGAAACCTCA	1.51e-05	0.95
AACTGCAAGAACGATTTCTGGTACAGAGGAA	0.601	0.248
TAGTTCTTCAACTGATTCAGCAATTCTTGGA	0.204	0.416
CTCTCGATGCAACTCATAAATTCGTTTGGCA	0.0791	0.794
CCCTGCCTCCAGGCGTGATGAGATACGTAAG	8.68e-06	0.0021
CCGATTGACATAAAGCCGTTGAGCTTGTCCG	0.428	0.49
AACTCTATTCCAAAAGAATTCAGGAGTCCTC	0.478	0.0983
CGGAAGTGGGTAAAATTCCACAACAAATTTC	0.204	0.394
GATTAATTCAATTCAGCAACTTGCTAATGCA	0.281	0.665
ACCCTAAGTGCGCATTATTTTGATAAATTTG	0.083	0.0103
GCTAGAGCGCCGATCGATTAATTTTTAACCA	0.298	0.85
ATTATTTTTGCTGCCCAAGCATTCTTCTTAG	0.298	0.85
ACTTATTACCGAGTTGACAGGCGCTTTTGCC	3.3e-05	0.928
ACTGCATCAAGAATTATTAATAGCCTCCCAA	0.204	0.514
CACCAGAGAAGCTATCCAATTTTTAACAGAC	0.601	0.248
CCCGACAAAAGTTACTTCATCACATAAATCC	0.298	0.85
ATAATTGTTCCTTCTATGCGGTTCTCTTGAA	0.204	0.135
ATCCAATAAATGCCCGTTCACCTCTGCATTA	0.369	0.961
CAAAGACTGAATCAGGGAGGCATTGTAGAAA	0.369	0.958
ACGAATTGAGGCACAAATCAAGGTGGTTCAG	0.00589	0.821
GTCGGGCGAAGCGCCCGACCTACGCTTGCTA	0.00779	0.00498
CTTTTTTGCAGTCATGCCTTGTGATTTATGC	0.00177	0.00272
AACTGCTTTGTGATGTTTGCATTCAAGTCAC	0.601	0.718
CTTTGAAGATTTCGTTGGAAACGGGAATATC	0.161	0.565
CTTGCAGTTTCTACAAAAAGAGTGTTTCAAA	0.919	0.762
TCTTTGTGATGTTTGCATTCAAGTCACAGAA	0.161	0.854
TCATCTAAAAATCCAACCACTGAAACTGTAA	0.161	0.232
GGTGTCAATATTGCCATTTCACGATGGACAC	0.000239	0.366
TGGTGTCAATATTGCCATTTCACGATGGACA	0.00106	0.0658
CAGTCGATTTGGGGTTGATTTTCCCATAGCG	0.00106	0.0658
ATGTTCGCGAATTTTGTCCAGATAATAGAGA	0.000678	0.23
AAGGAACAATCATTCATATTCCAGTTTTTTC	9.2e-05	0.814
CGGGCTCATAATCCGTTGGTCCTAGGTTCAA	0.0461	0.681
ATTGTCGATTGGATTTAAAGAACATCAAAGA	0.00144	0.4
AGGAACACTTTGGACTGTTCAGTACATTGCC	0.919	0.684
GAGGGGGTAGTTATTCCAAAAGCTCTGGCAA	0.00419	0.614
CGTTATCAAAACGTAACCTTTTTGATTAACC	0.281	0.0135
CCATTGTGGAAGACAGTGTGGCGATTCCTCA	0.386	0.331
CATCTCACACCAGTTAGAATGGCGATCATTA	0.428	0.824
AAACTATCGCAAGGACAAAAAACCAAACACC	0.246	0.671
ACACAAAGAAGTTACTGAGAATTCTTCTGTC	0.281	0.756
AGGAATGTTCAACTCTGTGAGTTGAATGCAA	0.428	0.954
AAAAACCCTTTAAAATCAACGATATTAAGCC	0.0138	0.639
GCTCACTAGCTAATATTTTTAACAGTATCAC	0.0358	0.994
AAAAAGTCAGCTCTATGCTGAATGTATTATG	0.305	0.714
AATACTTGCTTGAATAGTTCTTAAGCGTTAG	0.0942	0.373
CCGGCTGGCACCATGTAGCTCAAAGAATGCC	0.0146	0.571
CTAATTAGATCGCATGGATCCCGCTGACAAG	0.174	0.944
CCCAAGTTCACGGCTAATAATTGATCTCGCC	0.345	0.0686
ACCCTTTGGACCAAGCTCAATCAGGTTGTAG	0.658	0.289
CCGCGTAATATTGCAAACGAAAAACCCAAAC	0.853	0.932
ATCAATGGTTGGATCATCGAATAACTCAAAA	0.647	0.515
CATTCAGCGCATAGCCCATATTTTAATGCCG	0.547	0.801
AGCCACTTTGGGGTTGTTGGCATGAATGGTA	0.647	0.515
GTCTTCAAGGGTAATCAAACGTTCATGAAGA	0.647	0.515
AGGAATCACCAGTTGTACCCTTGAGCCATCG	0.893	0.794
ATTTGATGATGGGAAATTCACTTATTTTGAG	0.647	0.515
CCAAGCCGCATTTTTCTCAGCCATGGGCTTA	0.647	0.515
TCATGCTTTCATCATTAACAATCATTGCAAA	0.376	0.65
GCAAGTGTACAAATCATTTACGTTGTTTACC	0.00487	0.389
TGATCCAATAATCCCTCATCTAAAAATCCAA	0.893	0.843
AGTTAATTCCCCTAACTAAACGTCAAGATGA	0.919	0.564
ATTATCCCAGCCTTCCCTTAAAGCAGAATGC	0.919	0.525
TCTTGAACGAGCAGGACTTATTGTCATTCAA	0.919	0.574
GGCAGATGCAGCTACTCAATTAACGCGAGTA	0.647	0.849
GCGAATTTATGGTTCAGCACTTTTAATGTCA	0.00567	0.103
CAATCAATCTAACCAATTCGGTTACGCCCAG	0.00766	0.073
ATCAGGAGGTGGTTCTGGTGGTGGCGGTGGA	0.919	0.574
CCTACTCTTATTTCATCCAGAGGGTTCCAGC	0.82	0.783
GCTTGATGAGCATGGTAATCCATTAAAAGTA	0.82	0.736
GAAAAGCTTCTGGAAATTGAACTAGCTTTAA	0.00168	0.515
ATGACTGTTAAAGCTAGTTCAATTTCCAGAA	0.00669	0.846
TAGTATTTTGGCAGAACATGGGTTGAAGATA	0.601	0.912
AATAACTAAGCAGGGCTTACGCCCCCCCCCC	0.808	0.114
CCTCTAGGTTCTGTGAACCAATTTTCTAACG	0.0573	0.00289
CGATAGTACTCATTTCAAAACCCAGGTTTAG	2.67e-13	0.00115
AAATGTCAATGCCGATTGAAAAATGATCCTT	0.00387	0.976
AAAAGGATCATTTTTCAATCGGCATTGACAT	0.00669	0.394
CTGGCTAATGTATTTCATAAATGGCGTAAAA	0.000451	0.525
CGCTCTTTGAATATTTGACTTTAAAGCAGTA	0.000688	0.328
ACCTGCTTATTTGATGTGTTTGTCAGATGAG	0.000161	0.228
TAGCTTTGAACCAGGGCGGTTGAGAAGCCAA	0.00639	0.715
TCTGATTTAATATAGTAATCCATGTGTTCAA	0.00639	0.715
AGAACCACAGGCTGGGTCACAAATTTTAATC	0.000688	0.328
TTATGCCATCTATGAAGAAGAAGGTTATGAA	0.00236	0.576
CGAAGAGATTTATCTGAAAAAACTCCAACAA	0.000451	0.525
ACGGTAACGATGCATATAAATTAACGCATTA	0.0311	0.683
CATGGATAAAAATTACTATGAAGCACAGCAA	0.000451	0.525
GCTAAAAAAGGTGGAGGGTGCATTCATTCGA	0.000264	0.0457
AGACAGTTATATCGAATTCACGTTAATTAGA	0.000269	0.471
GGCTTTAAGCAGTGTTGCAAGAGCTGTATAA	0.0341	0.433
ACTCTGTTGCTGGGCGCACATCATCACACGG	0.018	0.92
GGGAAATTTTTGACGCGCCAAACACAGGTAC	0.0541	0.361
AACATAGCCATAGCGTATGCTAAGGCAACGA	0.978	0.529
ATTTTTCGCATACTTAATGGTCTCACGATGA	0.923	0.0131
GAAGACAAAGCCATTGGTACCGACAATACCA	0.0381	0.892
ATCAGGTAATTCCTTATTGATGGGGTCCAAA	0.0381	0.892
AGTATTCTCATGATTGCTATAGCGAAAAATA	0.0381	0.892
ATCAGGTTGAAGCGCTTGCTCGTTGCTATTA	0.117	0.525
AATCAGTGATCAAGTCCTCCGGAATACGCAA	0.478	0.00428
AGTTTCTGAGAATGCTTCTGTCTAGAGTTTA	0.52	0.449
ATTAATATCTCTGTTTTCCCACTATTGAGTG	0.265	0.548
GACAGTTAAATTAAAATTACTGTATCCACTA	0.000206	0.183
CTGTATTTCCTTTAGTTGGAAAACTATCTGA	0.000343	0.171
CAGATAGTTTTCCAACTAAAGGAAATACAGC	0.000451	0.379
AGAAATGGCTGCCGCAATTCGTAAAGTGGCC	2.52e-05	0.612
GATAGATTTTTATGTTTCTTTTTTGAAGACA	0.000206	0.183
ATATAGAAGATATGATTGCTGATTATCAGCG	0.658	0.731
GATATAGAAGATATGATTGCTGATTATCAGC	0.453	0.929
CCATTGAATGTGAAGGAGGATTGGAAAGCGC	0.285	0.0332
ATCGCTAAACTGTCGAGGGTTTGATAACTGC	0.393	0.0679
GGCAGCAGTTCCCATTGCTTCAGCTAAACCA	0.658	0.451
GAGATCAGTAAACAGCGTATTTTCTGTATTA	0.386	0.802
CGAGATAGTTAGCAATCGCTTTTGCAAAAAG	0.231	0.0506
CCTTTTTCCATAACCAATACGACGCATACAC	0.658	0.932
AAATATTTGGATAAAGAGAATGTTGATAGTT	1.44e-06	0.716
ATTGTCTTTGCGAGTAATACTGATTGCATGA	1.7e-08	0.0096
ATCTGGACCATGTTTGTTAATTTTTTCGGCA	0.865	0.738
AGGATATATCAAATATTGATAAACTGATGGA	0.685	0.429
GCAACATACTCCCGAAGAGGCAATCCAGGAC	0.0254	0.00534
CTGGATTGCCTCTTCGGGAGTATGTTGCTCA	0.332	0.119
GGTGATTATTCGTAATTGTTCGTTATATAAC	0.244	0.343
CTTTAGTAAAAAGAGGATGTGAACTATTAGC	0.456	0.0151
AGTTGCGCAATTTGCCGGAGGCGTCCCAGCC	0.244	0.418
AATAGCCAGTGCCATGGTGCCTAAAGAAGAA	0.158	0.916
ACCCAATATGGTATTTCAGGGTTACAAATAG	0.658	0.293
AGTACCTATTGTAAAACTGGCAGGTGACCCA	0.453	0.23
AATATGAATATCAAGATGGGTATCCTCATCA	1.04e-05	0.063
GCACATTAAGTGGTTTGTTTACTAATAGGGC	0.013	0.362
CATGTATAAAGCTAAAAAGGCAGGAAAGAAC	0.919	0.0403
TAATGTCCCTTTTAAGTTTAAAGCTGAAGCA	0.658	0.932
ACATGCGTTTGCCGAACCAGAATGGTATAGT	0.0531	0.417
AAATGAATTAATTTATTGCTATACAAAACCT	0.542	0.496
CTGCCCAAAATATGAACTGCCTCAGTGTGGC	5.29e-05	0.687
GCATCGACAGAACTGTTGAGGAAAACGAAAA	0.244	0.418
TCACCCAACCCTTTGAACCTGATCTCATTAA	2.97e-05	0.444
ATTAATGAGATCAGGTTCAAAGGGTTGGGTG	6.1e-05	0.626
CACTCATCAGATAAGAGTGCATATGAACTAC	0.423	0.195
CCCTCTTAACCAGCGGATCATTAATGGGCCG	0.0429	0.0915
GAGTTATTTTAAATGCAATCAACCCCTCCCA	0.416	0.257
GATTACTGCCAAAATTACCGCAAAGTTTGCC	0.000428	0.565
CGGATCATCACCTCTGGCCACACTACCCAAC	0.000974	0.0021
ATCTTTTCTTGCTTTGAGGTAGTCATTCAAT	0.0367	0.215
TAGGTGATTTTCCAGATTATATCTCAGGTGA	0.000974	0.0021
ATGTATTTCTAAGCTGCCTGTGCGGCAGTGA	0.17	0.767
CAGCAGGGTACTGAGCTGATAAAACATCCCC	0.416	0.104
CCTTGTTCTTTTAAACTTTGAGCTTTAGCAA	0.101	0.254
TGCCTGATTATCAAAATTTCCTATCCAAACA	0.91	0.87
AGTGGGGACGCTACAAACCCAGTGGTGATAA	0.0218	0.0242
AAAGCCTTTGCATAGTTCATTTTTATAAGCC	0.0024	0.0027
CTCAAAGCCTTTGCATAGTTCATTTTTATAA	0.0024	0.0027
GAGAAGAACTCGAGTTACCATTTTTTGCTCA	0.0024	0.0027
AGTAATACCTCGCTCACGTTCAATATCCATA	0.919	0.0761
GCTCTACTTTTTTTTATCTGTTTGAAACACA	0.91	0.144
CAAGAATATATTTTTCAGATCACTCATTAAA	0.919	0.816
AGCTACAGATGATATTGTATTTACGAGTAAG	3.19e-06	0.0128
AATTAATTAATTGTTTCACAGCACCGGCTGA	1.31e-08	0.0013
AGAGGTTCAGGCTAAACCAGAGGTTCAGGCT	0.416	0.725
ACAAGCCAAGCGACGCGTACACTTGGGCTTA	0.919	0.0761
CTGGAGCATGGTGTTATTTACGATCCCCTGA	5.51e-06	0.224
ATTAATAAAATTGGACATGCTTTACATGAAC	0.000466	0.249
AAGCATTTACCTGTGCATGCGGTTCAATTTC	0.246	0.326
AGTGATGTGGTTCAATTGATTTAGACACTCC	0.453	0.669
GTGATGTGGTTCAATTGATTTAGACACTCCA	0.197	0.718
AAAATCAGACATAACCTTACCAAATTTAAAT	0.77	0.128
ATCTAATCAAAATCAGACATAACCTTACCAA	0.265	0.299
CAGGGTAGCGAGTAGCCTGGTTGAAAAAGAA	0.128	0.102
CACCTTATTAAAAACATTTTTTGCTTCCAAC	0.658	0.599
AGGTTGCGACAGTGCTGAAACCACAGCTCAA	0.165	0.0344
ACCCTCTCTTGAGCTGTCACATGTTAGAGAA	0.165	0.0344
CAAAGAAGAATTAAGAGCAGAAATTGCAAGC	0.0367	0.00295
CAACTAACAGAGTTGAACCTTTCTTTTGATA	0.601	0.261
CTGGAAGTGGACATTTGGAGCGCTTTGAGGC	0.161	0.558
CATTAAGCAGCGTTTTGTTTATGTGCTGATA	0.376	0.0215
ATATAAAAAGTAGACAGCAGCATTCTCAGAA	0.043	0.166
AATCCCATTACTGGGTATATACCCAAAGGAT	0.0421	0.0316
CAGTGTGCTGTATTCAGGAGACCCATCTCAC	0.0447	0.298
AATGGGGTTTTCTAGATATACAATCATGTCA	0.478	0.749
AGGATTTCGTTGGAAACGGGAATGTCTTCAT	0.298	0.457
AACTCCTTTTGCAAAGCTTGAGCTAAATCAT	0.000159	0.0406
ACTCAGTTGCCATTTCCTTGATTTCTTTGCT	3.89e-05	0.29
GATGTAATTGTAAATGATAGGCTCTATATCA	0.0673	0.109
CTGAAATTGCTTCCAGGCTTCATTTTTATAA	0.00123	0.231
ATAGCGATTCAGAATACGTCATTACAGGTGC	0.00622	0.415
TACCAACTACATTGAAAAACACCGCGCCCAA	0.00073	0.14
AAACTGATCAAAAACCATCAGGTTGGTGCTG	0.345	0.599
ACTTTTGATAAAATATCACCCAATTGGTACA	0.000105	0.442
AAATAAAATAAAATTTAAGTTAAATGAACAA	0.000105	0.442
GAAACCATTGTCGCAATTGGACTCTGCTAAC	0.17	0.121
GAAAAAGTCATGTAGACGCAATGTAGACATA	0.658	0.962
AAGTCATGTAGACGCAATGTAGACATAAAAT	0.919	0.933
AATCCGAGCCGCGACCGTAAGGGAGCGGATA	0.453	0.556
GGACGGTCAGCTGTACGGCACCTTTTGCAAA	0.0367	0.00171
ACCTATTAAAATTTGTTGCCCTGCTTTTCGT	0.0702	0.33
CGTGGGCGTTTTTTGCATCATCATCGCAGGC	0.0164	0.966
ATCCAGAGATAACATGGAGTCCAAGAGGATA	0.881	0.243
CTATGCCTTGAAATTTGAATACCCTCAAACC	0.672	0.9
GAGATACAGCTACGGTTAAAGAAATAAATGC	0.248	0.171
GGTCATCGCAGGATGCGGTAATCGTTTGGCA	0.246	0.578
ATCCCCGCTGTATGGGCTGATTTTTATTCCC	0.165	0.0453
GAGTTATATGGTGGAGGCGGCGGGAATCGAA	0.0447	0.0223
CCTGTATCAAGGCATGATTGCCTTTGCCAAA	0.0723	0.269
GTATCAAGGCATGATTGCCTTTGCCAAAGAA	0.0723	0.269
ACCATTGTCCATTAGGCTCGGCAAGAGAGGA	0.000121	0.359
GTTTTTGGTGGATACTGGCGCTACTTTGGTA	0.000141	0.00976
AGATGCTCTGTTTCGTCCAAGACAGAGGCCA	0.456	0.396
CAAAATGACAACAGATAAGTTAGAGCCATTG	6.95e-05	0.9
GAAATCATAAGACTAAAATTTTAGTCAGATC	0.000291	0.718
ACCCATTCAAAAGGGTGAAATATTCAGAGGT	0.557	0.731
ATACTCATCATAGCAACTCTCATCTCTATTA	0.00608	0.105
TGTCTTCGGCGCATCTTTGCTTGTGCATTAA	0.000383	0.461
GCCCATGAGATAGACCACTCTTTGCATGAGA	0.923	0.751
AGAAATCCCTCTCATGCAAAGAGTGGTCTAT	0.281	0.104
AAATTCAAGACAGTTGCCGCGCTTAATATGA	0.186	0.717
AGACGATGAAACAAGTTCTAAAGTTATAATA	0.0032	0.138
AACCAAAGTAATGTCTTTATTATCTCCTAAG	0.345	0.155
GGCTTTAATTATCAATAATAGCCGGAATAAC	0.873	0.397
AGAAGGCTGATTGTATATACAATCAGCCTTC	5.45e-09	0.775
AAGAGTGGAGCAAGCGGAGGAAAGACTAAAA	7.86e-07	0.47
GAAGATTTTGCCAAGCCTGAATTGAACTTAA	0.00023	0.478
AAGATTTTGCCAAGCCTGAATTGAACTTAAG	0.000592	0.474
ATTTTTTCTAGATTCGAACTCGGCATTCTCA	0.544	0.287
GTAGTGAAACGCGAATAACTGCTTTCATCCA	0.165	0.0216
ATTATGGTGGAGGCGGCGGGAATCGAACCCA	0.000322	0.589
GTTCTTTTCATTTTTTGCTCCTTTCATAAAA	0.332	0.183
CAGTGCTTTTTCCCAAAAAGGTGAGGCAAAA	0.881	0.712
CCTTTGTGCCGGACAATTTTTTAAAAGGCAA	0.0723	0.401
CTGGATGCATTCCCCAAATAAAAGCTGACAG	0.453	0.142
AGACAACTCACTATTCCCCTTAATCGAGAGG	0.919	0.635
ATAGGCACGGTGTTTCCGATACAGATATTTA	1.83e-08	0.8
AAGCAAGGTTCTTTCATAAAAGACAAAAAAA	4.66e-11	0.0454
CACTCCCTTATGGTCGTGGCTCGGTTTTGAC	0.647	0.61
CAGCGTTGATAAATTCCAAGGGCAAGAGGCG	0.265	0.777
GCATTTTATAACACGAGCCTCCCTGATTACC	0.685	0.681
ACTTTTGCCAATGGCTACGGCTTGGGTGATG	0.255	0.165
AGACAGTTATATCGAATTCACGTTAATTAAC	0.347	0.235
GCTGGCCAGTGTTGCCATCCTTATAGGTGAC	1.12e-06	0.00752
ATAGGAGTGTAGTTCTTGTTCCTTTCCTAAT	6.64e-05	0.27
CTTAAAAAAGGCACAAATAACTGAATTTCGA	0.0604	0.73
ATTTGTAACAGTTTTAAATATAACTAACGCA	0.0272	0.402
CATGATGTCGTTTTTTCTGAAATTCTTTTGC	0.117	0.982
ATGATGTCGTTTTTTCTGAAATTCTTTTGCC	0.319	0.86
AGGCAAAAGAATTTCAGAAAAAACGACATCA	0.356	0.586
GCGTGATTATTTATGGAATGAAGTAGAGCGA	0.231	0.676
CCTTGATTTAGCCAAAGGGGATATAGACAAA	0.28	0.0126
AAAGTAGTTGCAGACTGGAAACAAGATCTTG	0.0791	0.73
AAGCGGCAATAAAGTAACCAATGCCCGTGCG	0.0272	0.402
CATTCAGCGCATAGCCCATATTTTAATGCCA	0.54	0.955
GCGGGCAATTACAACACGGGATATCTTTGCC	0.043	0.408
CAATGCCAAAGCGCAATCGGGTTATAAAGGC	0.043	0.408
ATAGATATTTCTGTCTATAGGATCTAAAGTG	2.44e-05	0.924
ACACTTTAGATCCTATAGACAGAAATATCTA	8.65e-05	0.631
AGCCTGGCTTTGCCAAGGATCTGGATGAGCA	0.456	0.341
ATATTTTTTGTCGATGTGTGGTCACATAAAC	0.259	0.892
ACAATCATTGTGGCTCTGATTGGATTTAAAA	0.000182	0.223
ACCTATGGGGCGCACGGCTCGAGGAGTTCGC	0.000182	0.223
AGCAGCAGCAGGATTTCCTCCTTTTCCAAGA	0.000182	0.223
AAAAATGATGGATTGGCTTTATATTTTTATA	0.118	0.673
AAAAAACATAATTTTATTCGCAGGCTCACTG	0.0791	0.8
TCTGTAGCACACTTGACTGAAGAAACTAAAA	0.347	0.525
ACTGCCGTACAGGCAGCTTAGAAATATATAT	0.00177	2.22e-05
CAAGCCTTATAAAAAATCTGATGAAAAAGGC	0.0376	0.832
ACTTACAGGATTTTCCAAATATTATGGTAAG	0.00168	0.129
ATGCACCAGGGGTTCATGAGAAGCCAGAGCG	0.00192	0.157
AATCTCTTTGGCTATTTTTTGATGTAATTGC	0.77	0.0026
CGCTACTATTTGTTTCTCTATGTGCGTTGGC	0.000795	0.275
CAAAGTAATATCTCGAACCTCTGTTGCCTTC	0.647	0.875
ACAATTGGCAGATAAGGCCTTAGTGCCTGGA	8.68e-06	0.0067
AATGCCCCCGTATTTGGGAAAGACCCTGAAA	0.105	0.998
CGTGTTTTGCATCATCATTGCAGGCTACCTC	0.48	0.756
AGTATCAACCTGCAAACAAAGCCGTTGTGAG	0.885	0.119
CCAAAATGAGTATTGATGATAAAAAGCGGGA	0.453	0.278
AGCTTGGGTGATGCCCATCACGCAGAGGCAG	0.542	0.998
GTTTTTGATTAATGCCTCAGCTAATGCGGAA	0.369	0.832
AAGGAAAAAACTGCATCACTTTTGGATCCTG	0.0977	0.403
AGTCAGTCTGATAGTGTTTATTATCCCTTAC	0.142	0.653
GCTATTCATTAAAAATAATGTCGATAAACAC	0.149	0.947
GCGAATTTGCTGACGGCTAGGACTTCCTGAC	0.149	0.947
CCCCAAGTCACGCCTTAACTTTTCACGGGCG	0.149	0.947
GCTTTTGAAAACCACGCTTAGGATGAGGCCA	0.319	0.928
ACCCGTATTCCAGGCATCAAGTAAATCCAGT	0.149	0.947
CTTAGTATTCGCAGCTCAGGATTGGCTTGCC	0.376	0.669
CTTTTGTTGTTAGGTACATTGTTTCACGCCA	0.568	0.957
GTGGCGTGAAACAATGTACCTAACAACAAAA	0.568	0.957
CTTTTCATTTGAGTGGCGTGAAACAATGTAC	0.149	0.947
CCCACCACTTTCACCACCTTTGATGCACTGC	0.248	0.819
GGGTTCATCCTGAATAGTCATGACAAATTCA	0.149	0.947
ACCCATTAAATGCTCGATTTCAAAGGTCATA	0.0968	0.92
CTAGGGCATTGATTTTCATTGATGCCATAAC	0.119	0.706
AACCGTTGCTCCAGGGGGATAGTGAGTTTTG	0.000469	0.324
CCAGTTTTGGAACCTTTATCCATTCCAGACA	0.0912	0.311
CCAAGAAATTTTGGTCCTTTTGAAAAGGCAC	0.0743	0.0377
CACTCTTTATTTGCATCGTTATCAAACCCAC	0.369	0.816
ATTGAGTTAATTTGCGTTTGCAAAGTACCAA	0.685	0.766
GAAAAGCCCTGCTGTACCGATAATTTTTAAA	0.893	0.227
AGAACTCTTTGATTTTGTATCCGCCTGCTCC	0.161	0.37
CAGAATACTCCTTAATTCCAACCCCTCGCGC	0.0591	0.564
AACTGCCGCACTTAACAGTATTTTTTTCATG	0.17	0.78
GCCAAAACCATAATGGCCTGAGTTCATGGAC	0.52	0.65
GTTATCAAAGAGCCAATGAAATTCCCCATCA	0.903	0.804
ACATCCAATAACGGCTTGCTGGGTGCCAGTA	0.853	0.813
CACGACCAATCGGGGCAAAGCTGTGTGTGGC	0.345	0.34
CTTAAATCTTTTGCAAACTCCTTTTGCAAAG	0.000159	0.0406
AATGCTGTCACTCAAAAAATACCCGACCCAC	0.369	0.816
GTATTGCTGCAGGCAAATCAGGAAGCAAGAA	0.369	0.816
CCTTGAAAATACTGGGTTATCTGAGGTTGAG	0.00541	0.28
CAGGGTAAACCTGTGTATGCTGTAAATCAGG	0.0367	0.128
CTCAAGGGTTTCGCCAACCATCTTGGTTGAC	0.369	0.816
AGCTTTTCTTACCAAAGGGAGGATTCGCCAG	0.246	0.786
AATACACATCTTCATCCCATTAAAAAGCACC	8.68e-06	0.729
CCAATCGGTTTCGCTTGTGCTATATCCAGGC	0.699	0.16
AGCTAAAAGGCATTTTAAAATCAAATGCATC	0.601	0.858
AGATAACAGATTTGCTTTTTCTTATTGCAGC	0.197	0.0721
CAAGTCATAACATTCATTATAAATTTTCTGA	0.682	0.351
ATTGTCCAATACCCTTTCAAACAGCATTGTG	0.658	0.609
AGTATGAATCACCATTTCATGGCCTAATTCC	0.919	0.733
AACCAGCATGACAAACATTTCTTTAAGCATG	0.253	0.823
CAGGTGCTGCCATGGCAGGTGCAGCAGGCAC	0.000477	0.0892
ACTGCACTTGCCCAAAGTGGTGGTGGATTAT	0.031	0.598
AGCATCCGATTATGGATGGAAAACCTCATCG	0.142	0.455
CTAGCCAAAATTAATGGAGACTTAGGACGGC	0.0105	0.599
CGGTTATCAAATTCAAAGTAGTGTTGATAAA	0.672	0.542
ACCTGCGATGATGATGCAAAAAACGCCCACG	0.281	0.151
AGGAAATTTTTGACGCGCCAAACACAGGTAA	0.0968	0.0264
AAATAAATTTTTACTCACTCAAAGACTTCAA	0.542	0.937
CGCTGAATTGCGTCGTAAGTTCAATGACACA	0.82	0.762
CATGCAAAGAGTGGTCTACCTCATGGGCATC	0.658	0.801
TAATTAAAATAAATCATTTTAATTATTTGTA	0.00191	0.768
ATAAAAGAAAATGCACTTGGTAAGTTAAAAC	0.0743	0.227
GTTCACCTAAAATTCGATACCTGTCATTTGA	0.101	0.431
CATAATTGTATAGTGGAAACCACCGAAGGCA	0.901	0.99
CATACAAAAAGAGATAGACTTCTTTAAAACG	0.393	0.651
GCCTGAAGAAGTTGCTCCTGCGAGTGCCGAA	0.923	0.992
AATCCGTTCATGCTGAGGAAGTGCGTGTACC	0.438	0.866
TCCAGGCAGCCGGCGTGAAGCGTGTGAATAA	0.0254	0.133
GAATGGTTTAAATGTTCCGTGTCAGACGTTA	0.000688	0.721
AGGGATTAGATAGAGGCTATATCGAAAGTGG	0.303	0.564
AATTACTTTACCCTCTGGTAGTAAGGCCTTA	0.901	0.00538
ATGACATTGCAGAATAATTTCTTCCGAGGGG	0.237	0.0542
AAGTAATTCATCCCAATTATCTGGAGGATGT	0.0275	0.307
ACAGTCTACTCCAACTGCGGTCAATTGGAAA	0.589	0.059
GAGATGGCTGGCTTTCGTGCCTTCATCAAAA	0.542	0.938
ACCCAATACTCTTTCAACAAACTGCAAATAT	0.429	0.409
CCGGAACCTATACAGCAGGGGAAGGCATTGA	0.118	0.601
GCAATACATTGCCCAAACCTATGAGCAATAC	0.881	0.567
CGGAGAAATGATTCCAGCAACGCTCGAAACC	0.893	0.881
CTCCAGATTTTGATTTAAGGCCATGCTTAAA	0.83	0.575
ACTAAAATAGTAGGCGCGTTGATTGGTAATC	0.345	0.4
CACCCAATAGTATTTTTTTCATGCTTGAGTC	0.919	0.992
ACTTGGGTACTCGATTGAACTTTGCCATGTC	0.419	0.595
TAGCTCACCTAATTGTTTCATCGCTAATACA	0.197	0.0996
CCTCTTCGATGATGTCATCCAGCAACTTAAC	0.00711	0.793
TCCTAACGTTTCTTTCACCACCACAATTCCA	0.265	0.187
ATTCGTGGGGTATTTTTTGAGTGACAGCATC	0.94	0.731
CCATATGGTAAACCTCATTGTCTCGATGTGC	0.94	0.731
ATTTATAGAAACTATTAAAATTGATGCAAAT	0.0613	0.154
ATTGGCATAAAAGTATTAGGGAAAATGATTC	0.0218	0.0279
GTCGCTTTTTTTGCTGACCGATTCGATGGAA	0.314	0.589
AACAATCTAAAAGCATATTTAGGCGTTGATT	0.416	0.761
AGCTTTGAAGACCTTGACTATTGAACAGGCA	0.0367	0.0272
GACTGTTTTCAATTTTCCTCATTCGAAAAAC	0.0613	0.154
CCCCAGTTACGGTTGTTTTGAGTTAAGCGCA	0.000547	0.0648
CGCCGAACTTGATCACGCGAAAAGCTCTGGC	0.672	0.0477
CTTTTTAGAAATCGTATCCAAGGCACTGTCA	0.332	0.0152
GACCTTTTCAACAAACTGTAAATATTCTTGA	0.00432	0.00432
CCAGTTGCCTTGCAACCAACATTTTATAACG	0.00115	0.337
ACCCGCCACAGAAAGCCACCATAAAGCCACA	0.00779	0.012
GAGTCTCAGCCATGAGCCTTCGCACTATTCC	0.101	0.328
CAATTTACTGACATACTCCGCATCGTGGATG	0.914	0.483
CCCTGCTGTATAGGTTCCGGCAGGTCCTCGC	0.0394	0.266
ATTGAGTACTTTTTGTTTCATGTTTTTTCTG	0.0271	0.117
TATGCTTCAACAAAAAATTACATTTAATGAA	0.105	0.129
CTAAAATAACGTGAATTCGATATAACTGCTC	0.0292	0.304
CACAGTTTATGATCCTGCCTGTGGAACAGGC	0.542	0.447
CGCACTTAATCACAACACATTAAAACAGCAA	0.416	0.881
TAATTAACGTGAATTCGATATAACTGTCTAA	0.00332	0.0911
AATTAACGTGAATTCGATATAACTGTCTAAA	0.00421	0.098
ATTAACGTGAATTCGATATAACTGTCTAAAA	0.00753	0.188
TCAACCTTTTCAGTAGGAATAAAACCAACAA	0.0254	0.723
GGCAGGTGCAGTATGTACACAACCCGTACCA	2.77e-05	0.459
AGCTCGACAAAGTACAGCGTGGTGAGCAACC	2.44e-05	0.985
AAATTATAAAAGATTAACTCTCTGCTTTCAC	0.0121	0.233
AGTGCCACAATAAAGCACACTTTTTCTCATG	2.13e-05	0.656
CTCTGATATTTTTCAAATTATTGATGCCGGC	0.416	0.645
GCTAACGGCGTGATTACCATCACGTATACCC	0.131	0.0292
GATTAATTTCACCTCCCAGGTATCGGGACCA	0.416	0.171
TCACAGGCTTAATCACTATTTAAAAAAGGGA	0.0743	0.531
CAGCCGATTCAATAGAGATTACTGAAGATGA	0.746	0.697
GATTACTGAAGATGAGGCTCAGGATTTTAAC	0.881	0.643
CGGTGTTTCAGTGGTTGGATTTTTAGATGAG	0.416	0.84
AGCGTATTGAAAAACTAAATTTAAAAATTAA	0.923	0.0375
AACCCATTCCACATGACCATATTGATTGGTG	0.00177	0.39
ACAGGTCTTGTGATATGCCATCTTGTTCCCT	0.000138	0.145
GGATTAAAATAAGATTGTAAATATAATAAAC	0.128	0.4
AGGGCTTAATGTCACTTTACCTTATAAAAAA	0.478	0.962
AAAGCGCATCACTTGACCCAAATCCAGCTCG	0.893	0.408
CTATTAACTGTTCTTTGTGATTTGTTTTAAC	0.647	0.219
CAATCCATACAAGATCAAGAGCGGCAATTTA	0.303	0.942
CTTTCTTAATTTTAAAGCCCAATGTGCCCAA	0.685	0.133
GAAGTAAAAATCATTTTAACCACGAAGCTCA	2.52e-05	0.421
GATCAGCACCAGTATCACCAAAATAGAGGAC	2.13e-05	0.988
CACCAATCCCCCGGATTCGCCTGAAACCCGC	0.697	0.423
CATGCAAGAAAATCCTTCTTACCCAGAAGGA	0.478	0.962
AAAATCCAAAACATGCTGCCATGAAAGACAA	0.91	0.676
GAACTGGCAATTTAAATCTTGATAAAATAAA	0.173	0.000319
GCCTATAACAAAATGACTAGAACCCAAGCCC	0.265	0.765
CAAAGATTTTCAACTTAACGACTTACAAAAA	0.000451	0.468
ATATGAAAAAAATTATTGGCAGTAGGATTAC	0.0141	0.13
CATGTAAACGTTCAACTCGCCGTGCCGCCAA	0.456	0.196
GCTTTATACGATCATTGGGTTTGGGAAATGA	0.000206	0.239
ACTTCCTTCAGGAAACCATTTTGCCTGATTG	0.265	0.765
AGCAAAAAATAATCCTCTCCCAGCGCAATTG	0.386	0.321
AGAAGTAATGCTGCTTGAACCAGCTATCGAG	0.0578	0.325
AAAAAATGCCCAAAATTTTTGAAAAAGTACC	0.453	0.998
ACCCTATAAGCTTTATAAGGCTCAATCATAT	0.0152	0.179
AAATGAATTAGATCACGAACTACCATGCATG	1.24e-05	0.765
ATTTGGGCGAATCTTGCCCATGGTGAGCAAG	0.601	0.493
GGGAGCAATTGTATTGCCATGACCTTTAGAA	0.265	0.131
GACAAGCCCTTGCTTTACTCTTACATTAACC	4.55e-05	0.125
GCCCTGTTTTAATTAATAGCCATGGAAAACA	0.0183	0.897
ACTGATGATTAAAATCGGATTGGATATGCCA	0.165	0.724
AACTAAATCAGGACTTACGAAAAATGCCAAG	0.478	0.962
TTCTTCAACTGATTCAGCAATTCTTGGACAA	0.456	0.436
CTGTGCGCCTTGTTTGTTATGGCTATCTTTC	0.000306	0.377
ACTAGCCTGGCGCATAAATAATCGTTTAATC	0.428	0.559
GGGATTGGCCCTGGTTTGTCTAAAAGAGGTA	0.142	0.78
GATGAGATTGTTTGACGATCTAATACATCAA	2.13e-05	0.988
TGCTTCTTTAATCCGAGATCCCGAGAATAAA	9.29e-06	0.0896
CCTCCAGCCTTGCCTAATCAAAGCTCGCTGC	0.265	0.765
CCGAACCATTATCCACTGTGCCAAACCTATA	0.165	0.724
ATGAATGGCAGGAAAATTATCCTTTATCAAC	0.165	0.724
GTTCCGGAAATTATGATTTTGTTTTAATCAA	0.165	0.724
TGAATTGATCATAGACCAATTCCGTAGCAAA	0.478	0.962
ATCATAGTCACACTTCTGTAATAACTTCTGG	0.142	0.00105
AGTTGTTGATAATTGGGGATTTTATGGATTG	0.265	0.765
CACGTTTTCCAATTAGGTGATAAATACGCCA	0.128	0.142
GCCGCCTACCAATGCACCAGCTCCTGCGCCA	0.91	0.94
ATACCAATGTTTGGCCAAATTATAATCAGGC	0.101	0.179
CCATATTAAAGTCCCCTTAATCAGTATTGAG	0.265	0.765
GCCAACGCACATAGAGAAACAAATAGTAGCA	0.165	0.724
CGTCCATGAAGAAATCACTGTGGTTAGTGAC	0.201	0.744
CGTTTTTGAAGAGCTAAAACCTAACGCTGAG	0.416	0.762
GATAAATTATTAAAAAAAATGAAGATTAATA	0.165	0.724
CTATCTTGCAGGCCCTATTACAAACCCGCAA	0.128	0.4
GGGTTTATCCATTTTATTAATTGCAACAATA	0.244	0.53
ACAAGGATATTTTTACTGCAAACCTGTTGCT	0.165	0.724
ATGAATAAATCTCAACATGAACTTGTTCTGG	0.000206	0.239
AGGACCTAAAGGCGACAGAGGAGAGGCAGGA	0.165	0.724
CTCTCCTCTGTCGCCTTTAGGTCCTGGCAAA	0.265	0.765
ACTATTGGTTATTTCAATTAGTCTATGCCAC	0.91	0.134
TCGTTTTTGCAGTTGTTCATGCTCTGCCAGA	0.265	0.765
ATTAATTTTGCTTGCAATTTTTATTATCTGG	0.881	0.458
CCGAGAAACACATCAGATTCCCTATCGAAGC	0.128	0.4
GCATTTTCCAGGAAATCCTATTATGCCTGGA	0.323	9.05e-05
AGCCAATGAATGATTATTGTATCTGGTGGTA	0.885	0.501
AGCATACTGAACCAATAATTTATTGAGCTCG	0.000134	0.234
CCAGTTGACTTAATTGATTTTTGATATGCAG	0.618	0.427
GTTGAATAGTTGACATTATAAAAACTCCAAA	0.165	0.724
CTTTCCTCGTCGAGGAGGAACTGCTGCTGGA	2.52e-05	0.669
ACCTTCGTGGAGAGGCCATTCCTGATCCTGC	0.265	0.765
CCTATTCCAGCTTCTCTGTCCAGTCGATCCA	1.36e-05	0.915
AGTTTCTTAATATTAAGTTAAGTATTTTACA	0.158	0.424
CTCAGGGAAATCAGCCTGCTCACTAAAACGC	1.04e-05	0.898
ATGGCTGTTGTAGGCTCACTGCTTGATGACA	0.105	0.375
ATGTATGGAATTGTGGTGGCGGAGTCATGAA	0.298	0.63
AGCAGCCTGGAATCCGGTCAAAAGGATAGTG	0.165	0.394
CATTCATGAATCATTCCTTATATTTAGTAGC	0.165	0.724
CTCTTTGTTTGTAAATAAAGTTCATGCCTTA	3.3e-05	0.928
AGGCTGGCTTTGACAGACTCCAATTCATCTC	0.453	0.998
CACAAATATCCGTTTGGGAGAAAGTAAAATG	0.589	0.833
TTTTGAATAAGTTTAGGCTTTTTTATAAAAA	0.901	0.577
CTTTGATGCATGGTTTGCAGGATTTCTAATA	0.345	0.802
GTATTAGAAATCCTGCAAACCATGCATCAAA	0.204	0.382
ACCAAGAGAGAATCCGCTCTATTTAGTAGTA	0.416	0.707
AATTATTTTGGCTGTGTTATGAAGATTTCTG	0.416	0.707
CCAATCTTGACAGTTATAACAAAGCCATTGC	0.246	0.927
ACTTCCGATGATATTAAAAGCAGCAGACAAT	2.13e-05	0.988
GAGGTTCACTGCCGCACAGGCAGCTTAGAAA	0.668	0.564
AATGAGTAATGATTATTTTGCAAATATCTCA	0.105	0.375
TCTGTAATTCTTCTTCTAGTTATTATATGCA	0.105	0.375
CCAGTGATAATAAAATATCACCTGAACGCAG	0.000678	0.821
CACCCAGGCTGAAATTACGATGAATTTAACC	1.36e-05	0.915
TGGTGGAAGATAGTGGATTCAAAAAAGCAAA	0.0578	0.371
GTTATCTCTATTGTCCAGCTGGTATTGAACA	2.13e-05	0.988
ATCGGTTAATTCATCCTTCATTGCATCCGTG	0.105	0.324
CCGAACGATGATGCCTTTAGATAACAAAGGC	0.105	0.375
TCAGGAAATCAGGCTTGCAGACATTGAAGCA	0.165	0.747
ATCTGCCCTGTTGCATCGGGTTGAATGACTG	0.919	0.454
CTCAACCGAGCAGGATTTTATCATACAGATA	0.601	0.857
AATTCGGTGTTTTATTTAAGCCTTTATCGCT	1.13e-05	0.43
TACCTGTATCAATATCTTTTTTCAGATCAGA	0.923	0.294
GAAATGTCTTCGCGCATAGCCAGGAATGCCA	0.213	0.856
AGTAACGCTGTCAGGTATATTGGCAAAAGCC	0.453	0.998
AGCCATAATTAAAAACTTGAGGATTGAGTAT	5.91e-08	0.0121
AAGCGCTTGCCAAATCCATTGATCCTGAACC	0.91	0.146
AGCCTTAAATATAATTTCTTTGCAAAAAGTG	3.3e-05	0.928
ACTCTAACTCTTAATCTATAATTTTCAAAAT	0.672	0.243
ACCTAAATTGAGAATAAAAAGGTTAATTGCC	0.647	0.908
TTGCCATTAGATCAGACTATTTATAAAAAAA	0.0917	0.0484
CCACAATGATCTTGTCAAGATCAATATTGAA	0.91	0.166
CTGTTAATATTTTTAGTATTATCCAAGAAAA	0.165	0.724
GCCACTTAATATCCAATCCATCCTGATATTA	2.13e-05	0.988
ACAAGCGTTTGATATTGTTGCCAAAGGACAA	0.885	0.966
GTAAGGATGGTTGGCAAATAATGCGGACTGA	1.04e-05	0.116
CTTTGCTTCAATTAATAAAGTATCATCAAGC	0.303	0.942
CATTAAAACAACCATTAGACTTTTTAAGAGA	0.0141	0.645
TGGCATTGCTCTGGGCATCATTGAGCGACCA	0.91	0.813
GCTTTTACAAAAAAAAATACATCATCTTAAC	0.165	0.907
AACACGCGATATCTTTGCCTTGGAAGGAAGC	0.893	0.595
CACATCCATTTCATAAGTATCTTCAAGGGTG	0.17	0.471
GTAGGTTCCGGCGGGGCCTTGATCTCCTTTA	0.718	0.659
ATGTTTGTTCTTGGCTGCTTCAATCACGGAA	0.0129	0.0018
CATCAAATAAGCAGGTGAAACATCCAATGCC	0.083	0.424
CGTTTGTTTTAATCCCCCAGCAAGCTCGCCA	0.165	0.316
AAAATCGCCTTGGTCAGTACCGCATCGGTAA	0.00989	0.0486
GGCAAAAGTGTGTGTGGCAATAAATTCACAA	0.0795	0.183
ATCGGTTAAATCAGCCTGCGTTATCGTTTGG	0.881	0.512
GCGATTAAACCATGCTGTCCTGTTTCATCGA	0.685	0.766
AAAAATGAAAAAACAGAATAAAATATAGTAA	0.601	0.301
AATATGATGTGTAACGTTCCCATTCTGAGAA	9.3e-12	0.184
ACTGCCGTACAGGCAGCTTAGAAAAGATAAA	0.0429	0.00321
CCATCAAGAGATAGATGAAATCATCGAGGAG	0.682	0.229
CTCATTAGTCGTATTAAAATAAACCCCATCA	0.332	0.0614
GTCACTGCTGGGAAATTGCAGTGACGCAGAA	0.407	0.145
ATAGGGCAGTCTATGCTGAGCAGGTAATGTC	0.248	0.197
GACAATAAATCGCTGCAACTTAGCAAAACAA	0.169	0.108
TACCAATTAATAAAGCATACCGCTATCTCTA	0.5	0.176
GCTAGATTGGAATCATGCACTGGTAGACCAC	0.000503	0.743
GCAGGGCAACTCCCTCGGGAGTTTAAGTCAA	0.000343	0.32
GGTTCGTTCCTCTACCAATTGATTTAAAAAC	0.116	0.367
CTAGCAACAAAACCGCAGAACAGCACATGGC	0.893	0.323
AACATTTTGCATGACCAGATTTTGATACATG	0.0447	0.268
GGCACAGTATGGAGCCATTGCCATTGTTCTA	0.246	0.766
ACCTTCTTGTTCTTGAACCTTGGCATGGGCA	0.672	0.182
ATGTTATCGATCACCAGAGATCGCATAGCTA	9.39e-05	0.33
CAGAGATCGCATAGCTAAATACCACGAAAAG	0.287	0.198
ACCAGCATACCATGCGGCTAGTTCATGAGAT	0.0639	0.239
ATGGATTTGCTGTAAACCAGCATACCATGCG	0.0639	0.239
ATTAAATATCCCTGGTGGTGTCATTGATAAC	0.682	0.229
AAATCACGCAGATGTTCAGCTTCACTTTTAT	0.00144	0.17
GTTCTTGAACGAGCTTCAAACAACGTGAGTA	9.57e-08	0.0773
AGACTTCAACTCACTGGCAATTCCAATATAA	0.248	0.304
AAAACCACGAATTAAAATTTCCAACTCATAG	0.0303	0.0384
ATTTAATCAAATTTTATATGCAGATCAAGGA	9.57e-08	0.0773
TAGCTCATTAGCCACATCACTTAATTTTTGA	0.475	0.00036
CACGGTTCTGGCAAGTCCACCCTGAAGGTAA	0.105	0.00988
CTACTTAAATATTGGCCGAGGTGTCCTTCAG	0.000873	0.115
GAACTTTGGCTTCCTGTCTTTTTTGAAAGGA	0.272	0.353
ACTGGTATTATAAGATATTGCTAAAGCCTTA	0.165	0.749
CAAAATATTTCATAAAATAAACTATTTGTTA	6.54e-06	0.00015
CAACTGGCGGTTCCAGATATTGACACAGAAA	0.00989	0.074
ATTTCAGTCATGATTAAAAACATCCCCGACC	0.265	0.936
CCAATGGCGGGAAGAAGTGGTTAGAATGTGG	0.281	0.0206
AATTTGATTGACATAAATAATGGACACCCCC	0.0804	1.17e-08
CTTGGTGGCTGCAATAGTTTTTAATTTAATA	0.0342	0.718
AGCCAAACTATTAAAACGCGGCGGTTACGGA	0.335	7.59e-07
TACATGGGAGAAATTATATAAATTCAAATAA	0.0123	0.575
TATTTATGATATATTTATGATATATTTATGA	0.000129	0.555
CGATGGAGCATTGCCCTGTCCTGACTCCCCA	0.00666	0.134
ACAATTGGTTGCCGCAGAAATCGTTTTAGGC	0.647	0.219
ACAGGCAGCTTAGAAATGATAGAAACCTTGA	0.0024	2.56e-05
CGATTTCACTTGACCACCTGAGTAAAACTCA	4.82e-06	0.459
ACATAACATTGTGGTGACTAAAAACGCCTTG	8.26e-07	0.0977
GGATAACCTGGCCACCTTGATTGCATTTCCC	0.00461	0.687
CAAAAAACACTTTGTTCTGATGAAAGCTTTA	2.61e-09	0.264
AAAGCTTTCATCAGAACAAAGTGTTTTTTGT	2.13e-06	0.303
CATATCCACCACAGGACCGTCGTCTTCAAAG	4.55e-07	0.216
AGTTTACGATGGTGTTCCTGATAATACTCCA	7.16e-10	0.691
AGCGTGTTTTGGATTTTTGGCAACCTGAGTC	0.000165	0.666
AAGAATACGATGCCATGAACTTTTTTTCATC	0.00134	0.706
GGCTACTTGTGGTGCAGTAGGTTTTGTAGAA	8.22e-07	0.194
CTGGGAAATCACAATCGCAGGTTGTATCACC	0.00441	0.56
CCCTTCAGTGGTCAGGAAGTTTCGCCATAGC	0.0149	0.393
CGTCAGGAACAAAGCATCCTGATTGGTAAAA	0.00766	0.973
GGTGCCCAGCAAAAGCATCGATGACCTAACA	0.0292	0.974
AGGTGCCCAGCAAAAGCATCGATGACCTAAC	0.0662	0.914
CGAGTTATTCGATGATCCCACCATTGATGCA	0.00441	0.56
ACGCTCGCTGAAATTACTGCGCGAATACCGA	0.0152	0.978
AGGTACCCGTACTGTAAAAGTATCCGCAGGA	0.00441	0.56
AGGCAAATGATTTGGTATCTGGATCCTGAAA	0.031	0.967
CCCGCCGGAACCTACAAGGCAGGTGAAGGCA	0.109	0.679
TCATCTAAAAATCCAACCACTGAAACTCTAA	0.579	0.509
GATGGCATCACCCCTTGTCCAACGCCAACCA	0.0245	0.973
ACCCTGACGCTGCAGATTATTATGAAGCAAG	0.0483	0.586
AAGCATTTTGAATGATCACGGGTATATATTG	1.52e-05	0.874
CAGCTAATTTACAAGATTCTATCCTGTTGGC	0.0245	0.973
AGCTTGCTCCAGAGCCTGTTCCATAATTTCA	9.49e-06	0.276
TAGAATTGGCGTAGTTTTTCATGGTCTTTGA	0.00461	0.68
ATCCCTGTTTTTCATCATGGCTTCGATATCA	0.000744	0.859
GGGACTACCTTCGGGCAAGAGGATATCTGAA	0.00441	0.56
GAAATATACCCAAGAAACTTCAAAATGCTAA	3.83e-06	0.374
ATTTCTTTTGCATTATGATCGCAATTTTTGC	4.55e-07	0.216
CTTGAACGCTCAATCAAACAGTATCACCAAA	0.847	0.559
GTGTTCGCTTCGCTCACTTCAGATGGCACAA	0.00622	0.67
CAATTTGATGGTGAACATTTTTCATTCACTG	4.55e-07	0.216
AAATGGGTACTTGAGCATGCTTATCCTAATT	0.475	0.462
AGGAAATCAATGTTGATCATTTAACAGATAA	0.71	0.463
AAGCGCACATCCCCATAAAAATAAAGAACTC	0.000297	0.71
AGCAAAATAATCCCCCTCAATCTCATTGGAT	0.0832	0.836
AGCAATTCACCAATAGTGATTTTTGACTGGA	0.000165	0.291
AAGAAATTTTTTTAAGAAAACAAGCCAATCC	5.45e-09	0.0293
GTCTTCCCATCTCAAGCCGATCAACTCTGAA	0.005	0.133
CATGGCATCCGAGATAAGTACACAAACCTTA	0.957	0.899
TTCATTGTTTGAAGCGTATTACCAAGAACAA	6.68e-10	0.0205
AATGGCTGGCTCTTATTTTTTTGATTTGGTG	8.22e-07	0.194
ATGTTTCAAAGGCAATCAGATGCAACAAGTG	0.000163	0.773
CTCTGCTGGGATTTATTAAGGCATGTTACAA	0.902	0.888
TCGTTGGTGAAATGAGCAAACAGCAAGGTAA	0.123	0.645
ATAGTCCGATAATTTTTTACACAAATTAAAA	6.68e-10	0.0205
CAAGTTCGAGTCTTGTCCGGGGAGCCACTTC	3.83e-06	0.969
CACTTACAGAAATTAATGCAGCATCGATACA	0.475	0.203
AAAAGCGGAATTAAGTGACTGGTTTTTTTTA	0.475	0.154
AAAGCGGAATTAAGTGACTGGTTTTTTTTAC	0.847	0.559
CAGACATATTCATGGAGACTAGCTTCATTTA	6.68e-10	0.0205
ACTGTTGTCCACAACATGGAATGACATCCTG	0.000152	0.00747
CTGATGTGGTTCAATTGATTTAGACACTCCA	0.00123	0.253
ATGACGTGGTCAAGCAAATTTGCACACCCCA	0.00148	0.0756
ATTTTTGGCTCTACCCCAATTAAGGGGGCAC	0.000854	0.0963
GGCTTAACTGGGGTGTGCAAATTTGCTTGAC	0.12	0.0676
CATCATCTTAGGTAGCCATAGCATGCAAGGC	0.0111	0.582
CACTTTAGACAAGTTTAAACTGGGGTTGATG	0.00149	0.179
CGACCTCTTGATTACGAATTAGTGAATTATA	0.0247	0.438
ATTCTTGGCCTTTTAAGATCTCAATTAGTTG	5.9e-09	0.00272
ACCTTCTTTTCCTTCCCGTTTTTCCTTTCCT	4.44e-05	0.923
ACTGATAGCCACGATGTGTATGTACCAAATA	0.0111	0.582
TCTTTAAAAAAAGAAACCGGTGCCATTCCCA	0.00522	0.7
CCAAATTGCAGGCTATGTTACTCTAAAATGG	0.0864	0.477
AAACAACTTGAACCTTTAGCAGAAAACCAAC	0.0864	0.477
ATTGATTTTCCTTATCCTAATAACGCCAATA	0.00441	0.262
GAATAAACCTATATTCAAATATAGGATATTA	2.49e-10	0.034
AAATGAACAAAATTACTTATCTATAAACATC	8.44e-06	0.522
AAACACGAGCCTCACGCCATGGAACAGTCAA	0.00138	0.261
CCTGACTTGAGCTAATATCGCTCTGTCCTCC	0.00343	0.476
ACGGGTTTGGGGAGCAATGGAACAGCCAACC	7.33e-06	0.104
TCCTCAAAAGAAATGTTAGCGAAAGAAGAAA	8.56e-05	0.0105
GCTTTGATAACTTAATATTTAAAATATAAAA	0.000432	0.0358
CACTCCAAAGCTTACAAAGCAAACCATTTTC	0.00166	0.262
AGAAATCCCTCTCATGCAAAGAGTGGTCTAC	0.000491	0.0384
CAGACCTTAACTAAATATTTGCTGTGAAACC	0.59	0.741
AGGATCTGCAACACCAATTATAGAAGCAGAT	0.926	0.604
[truncated: 1,004,815+ more rows]

## Sheet: Data_S21_b
variant	filter.pvalue	lrt.pvalue
GGCTGCAACTTTTGCTCTAAGCAAAAAAAAA	0.45	0.858
ACTCGATGACTTTCCCAGAATTAAAGCCTTA	0.0148	0.228
AACAACATGTTGAATACCTAATGCTTGCATC	0.784	0.771
AGTTTTTGGTTACTTTTTTAAAAAAGTAATA	0.0927	0.349
TAAACGTTCTTCATCGCATAGATGATTTAGA	0.457	0.56
AACTATGCAGATGCAAGCAACGACTTTGGGC	0.164	0.325
ACCTTGTTCTTCATCGCATAGATGATTTAGA	0.695	0.462
GGCGTTCATGGCGGCATACGCCATTTAGAAA	0.1	0.57
GCGAATCGGGAGCTGAGGGATGAGTGAAAAA	0.695	0.512
CCTTTCTAAATGGCGTATGCCGCCATGAACA	0.0927	0.303
GAGTTATTGTTAAATGGGGGTTTATAAAGGC	0.695	0.992
TGGTTCATGGCGGCATACGCCATTTAGAAAA	0.0334	0.187
CTAGTTCATGGCGGCATACGCCATTTAGAAA	0.644	0.0644
CCTACTCACCGCTTTACTCGTAGTACTTACC	0.207	0.32
GCTTTTTCTAAATGGCGTATGCCGCCATGAA	0.29	0.975
CAGTATTTCTAAATCATCTATGCGATGAAGA	0.114	0.122
AACAGGTGGTGAAGTGCCTGTTGCAAGTGCT	0.323	0.565
AATTTTTCTAAATCATCTATGCGATGAACAA	0.457	0.9
TTAGTTTCTAAATCATCTATGCGATGAACAA	0.468	0.423
AAAAAAAGCCTGCTTTATACAGGCTTTTTTT	0.048	0.308
CTTCATCGCATAGATGATTTAGAAATTCACA	0.896	0.955
GTTTCTAAATCATCTATGCGATGAAGAACCA	0.204	0.561
GTCTGAATATTTAAAAAATTATTATTCCAAA	0.984	0.419
TCAATTTCTAAATCATCTATGCGATGAACAA	0.695	0.926
AGAAGTTAAAGCGGAAAGTAAGGAGGGGTAA	0.795	0.949
GCAAGCTGACTTTACTTTAGGGACAGACACA	0.571	0.908
TAAATGTTCTTCATCGCATAGATGATTTAGA	0.388	0.529
GCTGGGTATTTTAGAAAACTTTGATATGTCA	0.457	0.722
AAAAAAAAGCTGCTTAGGCAGCTTTTTTTAT	0.695	0.377
ATTATACATTGATTATGATTGACATCAAAAA	0.29	0.447
CACCATACGCAATTTAGCTGAAATGAACCTA	0.468	0.418
CGGCAGCGTCAGATGTGTATAAGAGACAGTC	0.468	0.211
GAACTCGTATGCCGTCTTCTGCTTGAAAAAA	0.323	0.379
CCATTTCTAAATCATCTATGCGATGAAGAAC	0.779	0.399
AAAATCTGTCTCTTATACACATCTCCGAGCC	0.401	0.407
AATTTCTAAATCATCTATGCGATGAACAACA	0.803	0.955
AACACCAGTTTGTACTTCATCAAAAATCAGT	0.457	0.349
TGTGTTCGTCATCGCCCAGATGATTTAGAAA	0.684	0.992
GATTTTCTAAATCATCTGGGCGATGACGAAC	0.164	0.149
CTGGTTTTCTAAATCATCTATGCGATGAAGA	0.504	0.362
ATGAATATGGCATTAGAATTTTCTACTGTTA	0.517	0.768
ACTTGTTGTTCATCGCATAGATGATTTAGAA	0.924	0.904
TAATTTTCTAAATGGCGTATGCCGCCATGAA	0.238	0.831
TATTTACTTAATGGTGGGTTATGGTTCAGAA	0.0133	0.0584
AGTTTTTCTAAATCATCTATGCGATGAACAA	0.784	0.887
CAACAAGCTTTTTATAATAAATCGCTGTGCC	0.736	0.908
GCGTTCTTCATCGCATAGATGATTTAGAAAC	0.0462	0.0903
GCTGGTTCATGGCGGCATACGCCATTTAGAA	0.323	0.508
TATTATTTATCCTTACTTTTTAATGATCTAA	0.453	0.294
AATTTCTAAATCATCTATGCGATGAACAACG	0.891	0.86
CATTTCTAAATCATCTATGCGATGAAGAACC	0.328	0.535
CGATGGCTCAAACCATCCCATCATGGTGGCG	0.0927	0.21
GCGTTGTTCATCGCATAGATGATTTAGAAAC	0.323	0.184
GCTAGTCTTGCCAACACGCAAGTCGCTGGTA	0.164	0.39
CCTGTTGGCTTTTGGCCCACCGCCAGCTGCA	0.847	0.593
AAGCAAAAAGTGTGCCAAAATAGAAAAATAA	0.23	0.299
CTTCTTTTCTAAATCATCTATGCGATGAAGA	0.694	0.88
AGTAGATGTAAATAAAGCGACTCTATTATTC	0.048	0.042
GGTTTTCTAAATCATCTATGCGATGAAGAAC	0.838	0.728
GAAATTTCTAAATCATCTATGCGATGAAGAA	0.576	0.755
CTTCATCGCATAGATGATTTAGAAATGTTTA	0.214	0.279
AAATTAACATAATACACCTTATACGAAATAC	0.238	0.0274
TTGATTTCTAAATCATCTATGCGATGAACAA	0.0387	0.0188
CAGCCTTTCAAACCTTTATGCAACAAAGCCG	0.347	0.574
ACTGTTCTTCATCGCATAGATGATTTAGAAA	0.406	0.566
TGCTATTTCTAAATCATCTATGCGATGAACA	0.0927	0.236
AGATTCGCATAAGAGATTTTATGTTAAATAA	0.259	0.314
AAGTGCTGCTGCACCATCATTAATACCTGAA	0.0927	0.135
AAGATCATAATTTGAACTTTTATATCCACTC	0.457	0.767
TCCAGTCTGTCAACCCTCTTTCGTTCTACCA	0.853	0.641
ATTAAGGAATACTCGCACGAGTAGGGAGACG	0.0483	0.142
ATAGCCTTTATAAACCCCCATTTAACAATAA	0.356	0.996
CCCAACCTATCTTGCGCCGTTGAAACAATTA	0.847	0.734
AATAACAGACGGTTTGAATAATAGAGTCGCT	0.118	0.332
GCGAAGCTTTGGTACAAATAACTTTCCAGAC	0.457	0.599
AGAGTTTCTAAATCATCTATGCGATGAAGAA	0.401	0.25
CTCTTTAAACTCACTCATGGCTGGCTCCTTC	0.468	0.115
ATTTCTAAATCATCTGGGCGATGACGAACTG	0.118	0.286
TATGTTTCTAAATCATCTATGCGATGAACAA	0.695	0.73
CGTTTCAGTTTTAGGATCCCAATTCGTTTTA	0.388	0.168
GCACTTAACCAGTTTTATTGGAACAGACTCA	0.847	0.6
ATACTTTTCTAAATCATCTATGCGATGAAGA	0.401	0.399
AGGGCACTGTTGCAAAGTTAGCGATGAGGCA	0.694	0.407
CTCAATTTCTAAATGGCGTATGCCGCCATGA	0.323	0.562
TACATTTCTAAATCATCTATGCGATGAACAA	0.697	0.847
ATCATCTGTCTTTTTGAAGAACTCTTTAAAT	0.23	0.0697
GAAAATTTCTAAATCATCTATGCGATGAAGA	0.896	0.975
ATGGTTCGTCATCGCCCAGATGATTTAGAAA	0.847	0.728
AAGTTACTCATCGCCCAGATGATTTAGAAAA	0.323	0.493
GGGCGAGTTAGCAGGGCATTTATTGTCGACC	0.589	0.189
TACTTTTCTAAATCATCTATGCGATGAACAA	0.323	0.379
AGTGTAGATCTCGGTGGTCGCCGTATCATTA	0.386	0.344
AGTTTCTAAATCATCTATGCGATGAAGAACA	0.834	0.97
GAATTTCTAAATGGCGTATGCCGCCATGAAC	0.0324	0.718
CGCTTTGTTTTATGAACATAGCCGTCGAGCA	0.673	0.733
TCTAAATCATCTATGCGATGAAGAACTAACA	0.581	0.468
TTCGTTCGTCATCGCCCAGATGATTTAGAAA	0.164	0.511
GCGTTTTCTAAATGGCGTATGCCGCCATGAA	0.457	0.664
GTTAATTTCCCCATCAAGTAAATAACCATTA	0.896	0.995
TGGCAAATTTAAATCAAAACGATGGTCATAA	0.872	0.582
CGTCAAAACCGACTGGCAATGTGGCCAGCAA	0.0833	0.0616
CCCCTGAATCGGAAGTTTAGAACCTTGGGCC	0.847	0.645
TGAACGGCCACGATCATCATCTTCATCGTCA	0.673	0.667
CTCTAAAATTAACATAATACACCTTATACGA	0.214	0.326
AAAAAAGCCTCGTTATGAGGCTTTTTCTATA	0.789	0.688
ACTAAAAAAAGTAGGGGCAAAGTCCTGTGGA	0.000988	0.0248
ATTTCTAAATCATCTATGCGATGAAGAACCA	0.89	0.986
CTAGTCATCCTTGATGTCGATATGAAAGAGA	0.0201	0.423
AGTCATCAAATTAGATAGCTTCCGTTTAAAC	0.00654	0.0601
CAGCGACTCTGACTCTGACAGCGACTCTGAC	0.0652	0.0426
GCTTTTCTAAATGGCGTATGCCGCCATGAAC	0.0289	0.734
AATTTCTAAATCATCTATGCGATGAAGAACA	0.909	0.62
GGGCTCGGAGATGTGTATAAGAGACAGATCA	0.457	0.3
GAATTCAAAAAAGTAAAATCAACTATTTATA	0.957	0.441
TCTAAATCATCTATGCGATGAAGAACTTAGA	0.401	0.358
CTTTGCTGTGCCTTTTTTTCTCCCAAAAAAG	0.468	0.346
AGCTGTTCATGACACCTCCGCTAATGCTTGC	0.581	0.552
CTTGGGACTGTTCTAAATTTTGTGTAAGTAC	0.00819	0.128
CTAATTTTCTAAATGGCGTATGCCGCCATGA	0.517	0.664
ATTTTTTTTTTTTTAATGATACGGCGACCAC	0.684	0.666
CAAGTTTTCTAAATCATCTATGCGATGAAGA	0.23	0.501
AAACCGGATCAAATGATCCGGTTTTTTTTAT	0.547	0.995
AAAAAAGCACCCTAGGGTGCTTTTTTCTATC	0.114	0.349
CTATAACCACGGTGCTGCGGCCAATGTCGTA	0.872	0.884
CTTTACAGATAGGTTTGTGCAACAAAGCCAC	0.192	0.461
CATGGCGGCATACGCCATTTAGAAAATGGTA	0.0644	0.649
ATGAGTTCTTCATCGCATAGATGATTTAGAA	0.45	0.541
TCTAAATGGCGTATGCCGCCATGAACATAAA	0.457	0.783
TGCTGCAATCGCATAAGCTTTATCTGCAGCA	0.457	0.479
CTGATTTCTAAATGGCGTATGCCGCCATGAA	0.468	0.276
ATTTCTAAATCATCTATGCGATGAACAACCG	0.457	0.298
AGTTTTTTCTAAATCATCTATGCGATGAAGA	0.0329	0.0333
CTTTCTAAATCATCTATGCGATGAAGAACAA	0.192	0.195
CTGGGGCAAAACCCATAATGCGTGGTTCTAC	0.752	0.988
GGTGCAATTTCGCTCATAGAATATCCCCTAA	0.259	0.139
AGGTGCTGAAGTTGTGATGGCAGATATTTTG	0.0387	0.0251
GGGTAAAGAGCGTTACTTTGACTTTACGGTA	0.0507	0.367
GGTCTGAATATTTAAAAAATTATTATTCCAA	0.89	0.349
CCAAGTTGTTCATCGCATAGATGATTTAGAA	0.114	0.0775
ATCAATTTCTAAATCATCTATGCGATGAAGA	0.989	0.746
TTGTTCGTCATCGCCCAGATGATTTAGAAAA	0.061	0.144
AGGTGGATTAGACCCGGAACACATCATTACC	0.388	0.272
GCCCGAGTTACCTTTCCACACAGCTTTACCC	0.589	0.341
CGGAGCCTGTAAATTATTTTGTGTAAGTTCC	0.01	0.0387
AATTATTCGCAGCAAATACTGGCTTGTGTGA	0.192	0.215
CTGAATATTTAAAAAATTATTATTCCAAATA	0.99	0.382
CACTGTAAAGTCAAAGTAACGCTCTTTACCC	0.302	0.396
CGATTTCTAAATGGCGTATGCCGCCATGAAC	0.547	0.944
CATTTGTTCTTCATCGCATAGATGATTTAGA	0.517	0.937
AGCGAAGCCTGATTGCTGGATTTCAAAATGC	0.375	0.539
ATTTCTAAATCATCTATGCGATGAAGAACGC	0.484	0.994
TACTGGTAATAATTGGTCGTGAATCGCACGA	0.581	0.37
AATACAATTTCTAAATCATCTATGCGATGAA	0.323	0.265
GTTTATTTCTAAATCATCTATGCGATGAAGA	0.694	0.82
TGGTGTTCTTCATCGCATAGATGATTTAGAA	0.192	0.132
TCGTAGTTCTTCATCGCATAGATGATTTAGA	0.684	0.756
AGTGGCTTTGTTGCACAAACCTATCTCTAAA	0.0483	0.0557
GGTGCGTTCTTCATCGCATAGATGATTTAGA	0.118	0.325
ACTAACATATTCATGAGTTAGTACCTCGTAT	0.114	0.352
AAGACGTTCAACAATTGCTTCTACAATCAGG	0.309	0.176
CTGTTCGTCATCGCCCAGATGATTTAGAAAA	0.0927	0.103
AAAAAAAAAGAAGCTTTAAAGCTTCTTTTTT	0.00922	0.571
GAAAAAGCCCGACAGGATGTCGGGCTTTTTA	0.45	0.544
TTCGTCATCGCCCAGATGATTTAGAAAAAAA	0.457	0.976
AAATAAATTTCTAAATCATCTATGCGATGAA	0.468	0.404
GACTGCGGTTGATCAATTCGCAGAGCTATTA	0.323	0.46
CATGGCGGCATACGCCATTTAGAAATCAATA	0.457	0.603
AATTCTGTCTCTTATACACATCTCCGAGCCC	0.699	0.369
TCAGTTTCTAAATCATCTATGCGATGAACAA	0.468	0.512
GTTCTTTCTAAATGGCGTATGCCGCCATGAA	0.457	0.817
TCTAAATCATCTATGCGATGAAGAACTTGAA	0.114	0.0953
AGGCCTGAACTGCATCATCAGAAGCAATCAG	0.684	0.815
ATGGATTTCTAAATGGCGTATGCCGCCATGA	0.0462	0.116
CTGTTCATGGCGGCATACGCCATTTAGAAAC	0.872	0.36
CCCATCACCAATCATGATATTTTGCCGACCA	0.023	0.0145
CGACAGCGACTCTGATTCTGACAGTGACTCA	0.000119	6.88e-05
AAAAATGACTTTAAGCCTGAAAACCTTGGGG	0.886	0.776
ATTTTTATAAAAATAGTTAAATCCATACAGA	0.434	0.481
ACGCATTTCGTATAAGGTGTATTATGTTAAT	0.505	0.591
CGCTAGGGAAGTTTCAATTGTCGTTTTTCGC	0.896	0.87
CTTTTTTCTAAATCATCTATGCGATGAAGAA	0.218	0.294
ACTGAATCTAAAGCTTATCTATATCTTCTTA	0.684	0.947
CCCAAAGTCGTTGCTTGCATCTGCATAGTGA	0.684	0.893
AGTTTAGCTTTATTATTTTTATTAATTTTAC	0.089	0.0617
GCGTATTATGTTAATTTTAGGAAAACTTAAA	0.872	0.549
ACCCTTACGCTGAGGGATTTCAACTGCCACA	0.984	0.697
CCGTTCATGGCGGCATACGCCATTTAGAAAG	0.0329	0.185
ACATAAAGCAAAACCACCCGAAGGTGGTTTA	0.684	0.57
AAAATATTATTTATTTATATTTATCAATACT	0.505	0.364
ATTCTTTTCTAAATCATCTATGCGATGAAGA	0.929	0.885
AAAAGCGACTTTTTATAATTACTTTCACTCA	0.29	0.188
TAATTAATTATTTTTATCTCAATAAGGCAAA	0.257	0.754
GCAATGTTCTTCATCGCATAGATGATTTAGA	0.259	0.222
CTTCTGTTCTTCATCGCATAGATGATTTAGA	0.673	0.562
CTAAAAAATGAAATTTATAGTCAGCTTAGAG	0.328	0.727
CAAAAAGCCAAAGCTCAGGCGGTGCCAGAGG	0.847	0.649
GGTATTTCTAAATCATCTATGCGATGAAGAA	0.896	0.644
CCTCAATCTGTTGTAGATTGCCCGACGAGAG	0.114	0.0756
AATTTCTGTCTCTTATACACATCTGACGCTG	0.0927	0.388
AAACTCACTCATGGCTGGCTCCTTTTAAATC	0.052	0.111
TCTAAATCATCTATGCGATGAAGAACTAGCA	0.118	0.233
AGTTCATGGCGGCATACGCCATTTAGAAACT	0.118	0.183
AGAGTTCTTCATCGCATAGATGATTTAGAAA	0.0583	0.0989
TCTTCATCGCATAGATGATTTAGAAAAGTAA	0.457	0.544
AGTTGCGGTAGAAATTTCGGTATTTTTACCC	0.602	0.358
ACCCTCTTTCGTTCTGCCACCATAATTCTAA	0.052	0.441
GTTTAAATAAGAAAATTGGGTGACCAGTTCA	0.984	0.876
TACTGTTCTTCATCGCATAGATGATTTAGAA	0.581	0.668
CATCCCTACTTATGACCGCAAAGCTTATAAG	0.847	0.921
ACCTTTAATCTGATTTAAAACTTCATCCGAT	0.699	0.976
AATATTGTTCATGGCGGCATACGCCATTTAG	0.0927	0.177
AGTTTTTTGCATGACTGAACCAGATGTTGCG	0.00819	0.263
AGCAGTGACCCGTGATTTAGGTTTGCCAGAC	0.684	0.909
GTTTCTAAATCATCTATGCGATGAAGAACGA	0.253	0.237
CCAATTTCTAAATGGCGTATGCCGCCATGAA	0.0583	0.693
GGTTTTCTAAATCATCTGGGCGATGACGAAC	0.0652	0.113
TGTGTTCATGGCGGCATACGCCATTTAGAAA	0.00322	0.0881
GCTCATTTCTAAATCATCTATGCGATGAAGA	0.388	0.893
ACTCATGCGTATAACTATTTTTATAGGACTG	0.989	0.945
GCAGCGTCAGATGTGTATAAGAGACAGGATA	0.872	0.868
CCACAATTTCTAAATCATCTATGCGATGAAG	0.388	0.563
TCTAAATCATCTATGCGATGAAGAACTTCAA	0.468	0.353
ACCTGGCTGTGCAGAAATATCGAGTAGAGTG	0.548	0.515
ATTACCCATTGATGTACAAGCAGCAGAAATC	0.0329	0.189
ATGTGGTGTTGGAGAGGTTTTGGGGGAGGAA	0.684	0.677
ATGTTCGTCATCGCCCAGATGATTTAGAAAA	0.061	0.182
TTAGTTCGTCATCGCCCAGATGATTTAGAAA	0.0235	0.057
AGCCAAAGCTCAGGCGGTGCCAGAGACTCAT	0.847	0.938
CAATTTCTAAATCATCTATGCGATGAACAAC	0.829	0.61
TGATGTTGTTCATCGCATAGATGATTTAGAA	0.684	0.749
GAAGTGTTCTTCATCGCATAGATGATTTAGA	0.23	0.288
CGCAATCGCAGCAAGAAGCCCTTCAATGTCA	0.684	0.654
AGTCTCCCTACTCGTGCGAGTATTCCTTAAG	0.504	0.311
AAAAAAAGAAGCTTTAAAGCTTCTTTTTTTA	0.383	0.564
AATCATTTCTAAATCATCTATGCGATGAAGA	0.784	0.568
TACATTTCTAAATCATCTATGCGATGAAGAA	0.253	0.325
CAAATGTTCTTCATCGCATAGATGATTTAGA	0.697	0.922
CACTTCATAATGCGCAAATTTTTTACTACTG	0.00534	0.0237
CGGCAGTAGTAAAAAATTTGCGCATTATGAA	0.287	0.707
AAGGGCACTGTTGCAAATAGAGATTTGAGTC	0.896	0.703
ATCATCTGTCTTTTTGAAGAACTCTTTAAAA	0.426	0.455
AAGAATTTCTAAATGGCGTATGCCGCCATGA	0.468	0.292
GCGGGTTCTTCATCGCATAGATGATTTAGAA	0.329	0.4
GGTTCTTCATCGCATAGATGATTTAGAAACA	0.99	0.67
CTTTAGAGATAGGTTTGTGCAACAAAGCCAA	0.171	0.27
ATCCAGTTCTTCATCGCATAGATGATTTAGA	0.973	0.645
CCCTTAAAAGTTTGTAGGATAAAACGTACAA	0.16	0.321
AATAACTGTCTCTTATACACATCTGACGCTG	0.847	0.609
TTCTTCATCGCATAGATGATTTAGAAAAAAA	0.764	0.882
ACTTAAAAACTGGCACATTTTCTGCATCTCA	0.896	0.444
TAAAAACAAAAACTTTCAGCGCAGTATTTGA	0.673	0.839
GGCTCGGAGATGTGTATAAGAGACAGATTAA	0.457	0.886
AAGTGTAAGGTACGTATCTTTCCAGAACGAT	0.699	0.257
ATGGTACTCGACTGTGGCTCGACCAAACCCA	0.426	0.722
CAAGAAGTTCTTCATCGCATAGATGATTTAG	0.29	0.3
TCTAAATGGCGTATGCCGCCATGAACTTAAA	0.457	0.718
ACCACGGTGGGTTTTCTTTTGTCTATTAAAA	0.0713	0.18
CCCCTGTTTTCTAAATCATCTATGCGATGAA	0.457	0.646
AAATGATTTGAAATTTCATTGTAATTACATT	0.581	0.995
GAGGTTCTTCATCGCATAGATGATTTAGAAA	0.818	0.798
CATTTTTCTAAATGGCGTATGCCGCCATGAA	0.253	0.589
CTTTCTAAATCATCTATGCGATGAAGAACGA	0.0927	0.244
AGCAAGAAATCAATCAATAAAGAATTATTTG	0.784	0.714
TGCTCGCCCCATTGGCACATCATATCTAACA	0.16	0.256
GACGTTCATGGCGGCATACGCCATTTAGAAA	0.259	0.104
CAACTTTCTAAATGGCGTATGCCGCCATGAA	0.169	0.711
CATGGCGGCATACGCCATTTAGAAATGTAAA	0.457	0.846
ACTCGATCGAAAACATATTATGGCGGACTTA	0.214	0.504
TCTAAATCATCTATGCGATGAAGAACCCAGA	0.0329	0.105
GGCTTTCTAAATGGCGTATGCCGCCATGAAC	0.872	0.386
TACCCCAACCTATCTTGCGCCGTTGAAACAA	0.388	0.251
CATATTTTCTAAATGGCGTATGCCGCCATGA	0.896	0.721
GAAGTTAAAGCGGAAAGTAAGGAGGGGTAAA	0.574	0.6
CTTTCTAAATCATCTATGCGATGAACAACAA	0.924	0.661
CGCATCTGTTTCCTGAACGACCAATCCCACC	0.0201	0.172
CATTGTATTTCTAAATCATCTATGCGATGAA	0.457	0.79
CGGTCGTTCAGGTGGCCGAGGCCGTGGTCGC	0.91	0.907
CTTCATCGCATAGATGATTTAGAAATCTAAA	0.114	0.0844
AAAAAACCTCACAAAATAGTGAGGTTTTTTA	0.259	0.503
AATATTTCTAAATCATCTATGCGATGAAGAA	0.389	0.547
CGGTGCGAGAACTTCTACAATCGGTGAGCGA	0.0387	0.062
CCTGGTTCTTCATCGCATAGATGATTTAGAA	0.323	0.592
AAAGTTCATGGCGGCATACGCCATTTAGAAA	0.0103	0.477
TGAAGCATCATCTTGAAAACATTTAATATCA	0.673	0.208
CATGTCATTTTTAGGCCGTGATGATAAGGGC	0.236	0.377
CGTTCATGGCGGCATACGCCATTTAGAAAGA	0.118	0.499
AATTTACGGCTGGAAAGTCATGTTTATTGTA	0.277	0.571
TCCAGTTCTTCATCGCATAGATGATTTAGAA	0.962	0.669
AGCTTTATTTCTAAATCATCTATGCGATGAA	0.323	0.184
ATAAGTTCTTCATCGCATAGATGATTTAGAA	0.834	0.76
CATATTTTCTAAATCATCTATGCGATGAAGA	0.896	0.912
AAAAAAATAAGCCTGATTCTAGGTTGTTCTT	0.264	0.18
AGTACGTTCTTCATCGCATAGATGATTTAGA	0.0847	0.276
CGCTTTTAAGCGCCAATAGCCTTTCATGACG	0.0474	0.352
CTTCATCGCATAGATGATTTAGAAAATCATA	0.0329	0.113
CACAATAAACATGACTTTCCAGCCGTAAATA	0.238	0.393
GGCAGCGTCAGATGTGTATAAGAGACAGGAA	0.377	0.385
AGAGCAACATGGCATTTGCAGTCAAGTGGTG	0.000113	0.0031
ATGGCGGCATACGCCATTTAGAAAAATAGAA	0.896	0.37
AATCATTAAAAAAGTAAGGCTAAATAATGAG	0.0927	0.0664
GTTTTCTAAATGGCGTATGCCGCCATGAACA	0.482	0.601
AGTTCTTCATCGCATAGATGATTTAGAAATG	0.254	0.446
AGCGTCAGATGTGTATAAGAGACAGATATTA	0.114	0.21
CATGGCGGCATACGCCATTTAGAAATTTGGG	0.253	0.383
ACGTATTTTACAAGAACTCAATGCTGAGCCA	0.589	0.841
GAACTTACACAAAATAATTTACAGGCTCTAA	0.872	0.834
AGTTTTTGGTTACTTTTTTAAAAAAGTAACG	0.457	0.177
GTGCGTTCTTCATCGCATAGATGATTTAGAA	0.329	0.743
TGTGTTGTTCATCGCATAGATGATTTAGAAA	0.434	0.309
AAGTTTCTAAATCATCTATGCGATGAACAAC	0.699	0.497
AGGTTCTTCATCGCATAGATGATTTAGAAAT	0.332	0.111
ACCACCAAAAGCAATTCTTACATTGTGAGCA	0.349	0.836
GAGTTTTCTAAATGGCGTATGCCGCCATGAA	0.23	0.584
ACTCATTATTTATCCTTACTTTTTAATGATC	0.145	0.502
AGATATTAAATGTTTTCAAGATGATGCTTCC	0.0517	0.0952
GGCGGGTTATATCTTAGGAGAAATTATTGAA	0.0652	0.0627
ATAATTTTCTAAATCATCTATGCGATGAAGA	0.0462	0.0963
CTTCATCGCATAGATGATTTAGAAATGAAAC	0.401	0.447
GCTTGTTCTTCATCGCATAGATGATTTAGAA	0.0166	0.0326
CTCATATAACAATAAATCGATAAGAGCACCA	0.36	0.805
GTATGCCGTCTTCTGCTTGAAAAAAAAAATA	0.0387	0.0166
ATATTTCTAAATGGCGTATGCCGCCATGAAC	0.267	0.989
TCTTCATCGCATAGATGATTTAGAAAATCCA	0.323	0.394
ACCATTTGCTTCATTGCGTGCCGATTTTGGC	0.486	0.189
CGGCTTTGTTGCATAAAGGTTTGAAAGATAG	0.457	0.661
AGGTGGATATTGCAGGGCTTCATCCATATCG	0.468	0.569
CTACATTGCCAGTCGGTTTTAGCAGACCGTC	0.484	0.59
TATGCTTTCTAAATGGCGTATGCCGCCATGA	0.0474	0.612
TCTAAATCATCTATGCGATGAAGAACTATCA	0.0462	0.195
ACGAGAGGAAGTTTGCACATTTAAAACCGGA	0.468	0.458
AGTTTCTAAATCATCTATGCGATGAACAACC	0.118	0.102
GTCATCACGGCGGCTGCGACCACGACCTCGA	0.23	0.533
ACTTTCTAAATGGCGTATGCCGCCATGAACT	0.037	0.791
AAGTCATATAAAACTATTCGAGTTTATAGGA	0.695	0.935
TGCATTTCTAAATGGCGTATGCCGCCATGAA	0.193	0.601
GTAGTTGTTCATCGCATAGATGATTTAGAAA	0.216	0.249
ACGTTCATGGCGGCATACGCCATTTAGAAAT	0.28	0.591
AAATGTAATTACAATGAAATTTCAAATCATT	0.434	0.802
AAAAAAAAGCCCGACATCCTGTCGGGCTTTT	0.1	0.0398
ATACAATTTCTAAATCATCTATGCGATGAAG	0.323	0.265
GCTTTCTAAATCATCTATGCGATGAACAACA	0.924	0.927
CAATTTCTAAATGGCGTATGCCGCCATGAAC	0.0473	0.848
ACATGTACATGCGACTGATTTATCAGGCCTA	0.699	0.528
GACCGCGATCATCATCTTCGTCGTCATCATA	0.468	0.249
TCATGGCGGCATACGCCATTTAGAAAATTAA	0.45	0.751
ATTCTTTTTCTAAATCATCTATGCGATGAAG	0.0927	0.215
GCTCGATCGAAAACATATTATGGCGGACTTA	0.259	0.497
TGCAGTTCTTCATCGCATAGATGATTTAGAA	0.517	0.968
ATTTATGTGGTGTCGTTATAGCTTTTGGCAA	0.468	0.422
GCTCGGAGATGTGTATAAGAGACAGATATTA	0.0483	0.145
TCTAAATCATCTATGCGATGAAGAACTGAAA	0.0652	0.271
GCGAGCTACTGTTAACGCAAGACGAGCGCCA	0.847	0.907
AGGTGCCTTAGAACTTGCGGTTGAAGACAAT	0.323	0.717
ATGTTTCTAAATGGCGTATGCCGCCATGAAC	0.118	0.412
GTTGTTCATCGCATAGATGATTTAGAAATAA	0.475	0.511
AGTTCTTCATCGCATAGATGATTTAGAAATC	0.903	0.668
ACCTGAATATCGTCGCCAATGGCGTAAATTA	0.23	0.0309
CTTCATCGCATAGATGATTTAGAAATATTAC	0.684	0.813
ATCTGGTCCATAAATCCAGTGTTTTGAACCA	0.401	0.185
CTTCATCGCATAGATGATTTAGAAATTCATC	0.699	0.677
ACCCTTTGCAACCCCTTTTTCTAGCATTTCA	0.736	0.907
CTGTGCTTCACCTGCTTTAATTGAGCGTGCC	0.23	0.49
AAAATAGCTATCCCAACGCTTATCAAACCGT	0.789	0.981
CTTCATCGCATAGATGATTTAGAAAAGAAAA	0.238	0.235
CTAAATCATCTATGCGATGAAGAACAATAAA	0.164	0.212
GCTTTGTTCATGGCGGCATACGCCATTTAGA	0.23	0.553
CGTTGTTCATCGCATAGATGATTTAGAAATA	0.563	0.907
AGCTTATGACCATCGTTTTGATTTAAATTTG	0.111	0.312
AATGCTAGAAAAAGGGGTTGCAAAGGGAATT	0.0483	0.0637
CCCGTTCATGGCGGCATACGCCATTTAGAAA	0.388	0.668
GGCTCGGAGATGTGTATAAGAGACAGATTTA	0.852	0.782
ATGTTCATGGCGGCATACGCCATTTAGAAAT	0.149	0.982
GTTCTTCATCGCATAGATGATTTAGAAATGA	0.769	0.633
GCCGTGTGGCAAGGCTTTGAGTTGTTGCAGC	0.784	0.428
AGTTTCTAAATCATCTATGCGATGAACAACA	0.847	0.809
GTTATTTTCTAAATCATCTATGCGATGAAGA	0.118	0.121
AGTTTCTAAATGGCGTATGCCGCCATGAACG	0.896	0.427
TACACAAAAACCGCAGCGCGTGATTGATCGA	0.0652	0.0799
AGGTGGATTAGACCCGGAACACATCATTACA	0.829	0.544
CCCGAGTCCTGTTCCGGTAAATCCGCCTTGC	0.926	0.42
CTTCATCGCATAGATGATTTAGAAATTTAAA	0.0927	0.248
AGCGTCAGATGTGTATAAGAGACAGGTATAA	0.259	0.55
TAAAATGAATATCTGTGTTGGTGGTGAGTTA	0.259	0.354
CTTTTAAGGATTTTGCGGATTGGCGACACCC	0.921	0.461
CCGTTCTTCATCGCATAGATGATTTAGAAAG	0.699	0.935
TAGTGTTCTTCATCGCATAGATGATTTAGAA	0.146	0.325
AAGAAGTTAAAGCGGAAAGTAAGGAGGGGTG	0.101	0.307
CCAGCAAGCGAAAGTGGAGGAGCTGCAAAAA	0.259	0.176
ACCCCAACCTATCTTGCGCCGTTGAAACAAT	0.23	0.25
TAAGTTCGTCATCGCCCAGATGATTTAGAAA	0.0652	0.137
CAGCGTCAGATGTGTATAAGAGACAGTAATA	0.847	0.654
ACATTTCACCCCTCCTTACTTTCCGCTTTAA	0.401	0.68
GTTTGTTCATGGCGGCATACGCCATTTAGAA	0.044	0.217
CTCCCTTTGCAACCCCTTTTTCTAGCAATTC	0.695	0.873
AAACTGTCTCTTATACACATCTCCGAGCCCA	0.0414	0.0409
CCACTTAACCAGTTTTATTGGAACAGACTCA	0.00564	0.107
TGGCGTTCTTCATCGCATAGATGATTTAGAA	0.872	0.989
CTGCATTTCTAAATCATCTATGCGATGAAGA	0.0927	0.342
CTTCATCGCATAGATGATTTAGAAATAAAAC	0.323	0.52
TAATTTTCTAAATCATCTATGCGATGAACAA	0.697	0.862
ATAGTTCGTCATCGCCCAGATGATTTAGAAA	0.0652	0.109
AAGCCACCTTCGGGTGGTTTTGCTTTATGTG	0.0927	0.0136
ATTTCTAAATCATCTATGCGATGAACAACGA	0.0523	0.0144
AAGACTGTCTCTTATACACATCTCCGAGCCC	0.847	0.915
AGTTCATGGCGGCATACGCCATTTAGAAAAG	0.053	0.387
TATTGCATCAAAAGACATTTGGGCATTTGCA	0.0927	0.163
AAAAAAAGCCTGATTTCGTGGATCAGGCTTC	0.847	0.618
GAATTGTTCTTCATCGCATAGATGATTTAGA	0.457	0.871
AGTTCTTCATCGCATAGATGATTTAGAAATA	0.36	0.669
AATCTCAAACATTCGTGTGAAATTTGCCGAC	0.896	0.743
TCTTCATCGCATAGATGATTTAGAAATTACA	0.589	0.577
CATGCCGTCACTCTTAAATTGAGTGCTAAAA	0.767	0.871
TCTATTTCTAAATCATCTATGCGATGAAGAA	0.385	0.299
AAACTTTTCTAAATCATCTATGCGATGAAGA	0.118	0.373
AGCATTGTTAATTAAAATATCAATCTTGCCA	0.664	0.472
CTTTCTAAATGGCGTATGCCGCCATGAACGA	0.329	0.751
AATTTAAGGAATACTCGCACGAGTAGGGAGA	0.891	0.685
CTCAATTTCTAAATCATCTATGCGATGAAGA	0.0652	0.0963
AAAAATGAATATCTGTGTTGGTGGTGAACTG	0.0148	0.235
AAAGGAGCCAGCCATGAGTGAGTTTAAAGAA	0.847	0.911
TTCTAAATCATCTATGCGATGAAGAACCCAA	0.673	0.625
CACCCTACTCGATATTTCTGCACAGCCAGGC	0.00132	0.0156
AGTTGTTCATCGCATAGATGATTTAGAAAGA	0.164	0.376
CTTCATCGCATAGATGATTTAGAAATTTACC	0.896	0.745
AACACCATTCTTTTTGATCTGTTCAATACTT	0.109	0.117
AAATTTGTTCAATTGACGCCATCCCACCAAA	0.238	0.163
CGTGTTGTTCATCGCATAGATGATTTAGAAA	0.401	0.315
ATAATAAAAAACCGCCCGAAGGCGGCATTAG	0.259	0.37
GTAATTTCTAAATGGCGTATGCCGCCATGAA	0.872	0.894
CCCCAACCTATCTTGCGCCGTTGAAACAATC	0.0927	0.0909
ACGTTCATGGCGGCATACGCCATTTAGAAAC	0.697	0.476
CTATGCGATTTTCCCGCATAACTTTTTAGCA	0.678	0.947
CTAACTAATTGATTTTAAACAAAATAATTTA	0.845	0.719
GAATTTTCTAAATCATCTATGCGATGAACAA	0.517	0.648
AAGGCACTGTTGCAAATAGTCGGTGGTGATA	0.896	0.592
GTGGTTTTCTAAATCATCTATGCGATGAAGA	0.323	0.485
GCTGTCAGAATCAGAGTCGCTGTCAGAGTCC	0.441	0.159
ATATCACGGCGCAAGCCTATAACACGTAGAC	0.108	0.0305
AATTACCAAAGTAATATTCACCCTTGAGTGA	0.962	0.475
ATTCGTATAATGTATATTATGTTAAATAAAG	0.000369	0.00571
GTATTTTCTAAATCATCTATGCGATGAAGAA	0.933	0.927
CATTTCTAAATCATCTGGGCGATGACGAACG	0.0329	0.064
AAATTTTTAAGCTGTGTCGTTATAGCTTTTA	0.0927	0.252
TAATTACACAAGAGCACGTACAATCGTTGGA	0.377	0.81
CAGTTCATGGCGGCATACGCCATTTAGAAAC	0.896	0.671
TGAGTTCATGGCGGCATACGCCATTTAGAAA	0.0367	0.857
ATTGATTTCTAAATGGCGTATGCCGCCATGA	0.388	0.886
CATTATTTCTAAATGGCGTATGCCGCCATGA	0.847	0.493
GCCACATTGCCAGCCGGCTTTGACAGGCCGC	0.0763	0.11
GCTGTCAGAATCAGAGTCGCTGTCGCTATCC	0.0462	0.0921
GAATCGGGAGCTGAGGGATGAGTGAAGTAAA	0.0927	0.147
GTGTTCATGGCGGCATACGCCATTTAGAAAA	0.0125	0.315
GGATAATAGGGATCTTATAAAAATAAAAAAA	0.535	0.798
GGAATTATGGTGGCAGAACGAGAAAGGGTTA	0.347	0.544
CTTCTTTTCTAAATCATCTATGCGATGAACA	0.699	0.401
AAACGTCACGATTGAAGTTGAAGTAACGCCA	0.545	0.57
CGATGGTTCATGGCGGCATACGCCATTTAGA	0.847	0.401
ATTTCGTATAAGGTGTATTATGTTATTTTTA	0.896	0.505
GTTCGTCATCGCCCAGATGATTTAGAAAGAA	0.0652	0.276
AAAGGTTCTTCATCGCATAGATGATTTAGAA	0.563	0.866
CAATGTCTATGCTGAGCATAATGATTTGCCC	0.896	0.609
TCAAATCTTGGTGGAGATGGCGGGAGTTGAA	0.896	0.746
TTCTAAATCATCTATGCGATGAAGAACTCAA	0.426	0.585
ATGGGCTTTGTTGCACAAACCTATCTCTAAA	0.0387	0.103
ACTGAATGAAGCCTTTGCTGCACAGGCTTTG	0.061	0.12
AGTTCTGTTGTGGCACGGGGGCCTTGGGGAA	0.697	0.305
CATTTAACATAAAATCTCTTATGCGAAGCCC	0.0387	0.0112
AGGTTCTTGAAAAGCTTGTTCCAAGTTATTG	0.896	0.371
AGAAGGTTCTTCATCGCATAGATGATTTAGA	0.457	0.855
GCAAGTTCTTCATCGCATAGATGATTTAGAA	0.575	0.928
AAAAAACCTCTCCACCACCACATCCCTCTCC	0.813	0.766
CATGGCGGCATACGCCATTTAGAAACAATGG	0.323	0.665
GTTTTTTTCTAAATGGCGTATGCCGCCATGA	0.118	0.231
ATATAGTTCTTCATCGCATAGATGATTTAGA	0.302	0.507
ATTTTCTAAATCATCTATGCGATGAAGAACC	0.254	0.461
GCTTAAAAGCACCAATAACCGCGCGGTGCCC	0.323	0.688
ACCAGTTTTTAATTAGACTGGACTATAGCAC	0.301	0.357
AATAAAACTGCGTGAAACAAATATCCCTACC	0.238	0.325
AGGCGTGATTTTGTATTATCTAAAAGATGGG	0.0689	0.1
AGAGCTATGCGGTGCAGTGACTTCTTTTAAA	0.184	0.323
AAAAAAGCACCCTAGGGTGCTTTTATTAAAA	0.784	0.739
CTACATTTCTAAATCATCTATGCGATGAAGA	0.0462	0.0836
AACTGATTTCTAAATCATCTATGCGATGAAG	0.259	0.395
AGCCCGACAGGATGTCGGGCTTTTTTTATAG	0.613	0.488
ATGTTTCTAAATCATCTATGCGATGAACAAC	0.673	0.274
GTTCGTCATCGCCCAGATGATTTAGAAAAAA	0.061	0.142
ATCAAGTTCATGGCGGCATACGCCATTTAGA	0.973	0.201
AGACGCTCAAAAAGCGCAACAAGCCGTTCAC	0.121	0.179
AAAGGGCTTTGTTGCACAAACCTATCTGTAA	0.0201	0.117
TTCTAAATCATCTATGCGATGAACAACAGAA	0.0927	0.19
AATTTCTAAATCATCTGGGCGATGACGAACA	0.0329	0.111
AAAGGCTTTGTTGCATAAAGGTTTGAAAGGC	0.153	0.15
TGTCTTTCTAAATCATCTATGCGATGAAGAA	0.323	0.372
CTTCATCGCATAGATGATTTAGAAATTTAAC	0.784	0.57
ATTTGCAGTAGACTGCTGGTTAATGAGTGAA	0.114	0.209
GTGTATTTCTAAATCATCTATGCGATGAAGA	0.401	0.335
ATCGACTCCAGATATAATTTGCCAGATGAAC	0.259	0.271
GAGAAAATATTTTATTTTTAATAACTTAGGA	0.699	0.457
AGGGCTTTGTTGCACAAAGATTTAAAAGATA	0.0483	0.0974
TTGTTCATCGCATAGATGATTTAGAAAAAAA	0.571	0.829
AATTTTCTAAATCATCTGGGCGATGACGAAC	0.0847	0.198
ATCTCTGTACACGATAAAAATAGATAACTCA	0.989	0.204
AAGTTCATGGCGGCATACGCCATTTAGAAAG	0.238	0.963
TATTTCTAAATGGCGTATGCCGCCATGAACA	0.576	0.465
GGCAGCGTCAGATGTGTATAAGAGACAGAGA	0.896	0.932
AATCAGCCTGTCAAAGCCGGCTGGCAATGTA	0.545	0.775
TAAAAAGCCCATCACTGGGCTTTTTTAGTGA	0.302	0.308
CACCTGATACGGTAACCCAGCAAGTAGTGCG	0.231	0.153
GGAGTTCATGGCGGCATACGCCATTTAGAAA	0.973	0.237
AAATATTTCTAAATCATCTATGCGATGAAGA	0.118	0.227
AAAAAGAGAACCCTAGGGTTCTCTTTTTTAT	0.252	0.232
ACCCACATTCCATGACCAGTGCGGATGAAAC	0.238	0.347
ATTTCTAAATGGCGTATGCCGCCATGAACAC	0.00763	0.162
AATTTCTAAATCATCTATGCGATGAACAACC	0.434	0.326
CTCCTCAGAAGAAATAATCCTGATGTGGTTC	0.697	0.707
TCTTCATCGCATAGATGATTTAGAAATCACA	0.0462	0.186
CAGCCCGAGATGAGTAAAATGAGTTGAGCTG	0.232	0.209
TCGAGTTCATGGCGGCATACGCCATTTAGAA	0.23	0.472
CAAACTTAAAAAAGCTGTCATTTTTGGCAGC	0.418	0.623
AGATCTGTCTCTTATACACATCTGACGCTGC	0.847	0.83
CATTTCTAAATCATCTGGGCGATGACGAACA	0.0329	0.167
CGGCATTCAATATGTGTTTAGTGTGCTTGCC	0.135	0.369
TCATTTCACCCCTCCTTACTTTCCGCTTTAA	0.973	0.895
TCAATTTTCTAAATGGCGTATGCCGCCATGA	0.164	0.323
GGGTTTTCTAAATCATCTATGCGATGAAGAA	0.23	0.367
CCCCCTCCCCCAAAACCTCTCCAACACCACA	0.644	0.488
GCCTGCGACTTGCGTGTTGGCAAGACTAGCA	0.328	0.561
TCTAAATGGCGTATGCCGCCATGAACCATAA	0.0462	0.134
AGGTTCTTCATCGCATAGATGATTTAGAAAG	0.504	0.594
GTTCATGGCGGCATACGCCATTTAGAAATTA	0.0787	0.508
CCTCCCCCAAAACCGCTCCAACACCACATCC	0.571	0.62
CTTTAGAGATAGGTTTGTGCAACAAAGCCAC	0.0483	0.0557
TGCGTTCATGGCGGCATACGCCATTTAGAAA	0.28	0.983
GTTTGTTTCTAAATCATCTATGCGATGAAGA	0.214	0.208
ACAACAACTTGATCCGGAAATCCGCAAGTTG	6.24e-05	0.0029
AAATATTAAAAAGGCATACCCCTATTTAGGG	0.0448	0.379
TCTGTTGTTCATCGCATAGATGATTTAGAAA	0.517	0.771
CTTTCTAAATGGCGTATGCCGCCATGAACTA	0.959	0.386
GTCGACTGGCAATGTGGCCAGCAGGCAAAGA	0.136	0.101
AAAGGCACTGTTGCAAATAGTCGGTGGTGAT	0.847	0.855
ATAAAAAACCGCCCGAAGGCGGCATTAGCTG	0.3	0.375
GGGGTTCTTCATCGCATAGATGATTTAGAAA	0.0652	0.125
ACATTTTCTAAATCATCTATGCGATGAAGAA	0.16	0.424
TGTACCTTCCATGTGTGAACCGCGGTGATAA	0.141	0.732
ATCAATTTCTAAATCATCTATGCGATGAACA	0.457	0.492
GGTATTTCTAAATGGCGTATGCCGCCATGAA	0.589	0.108
AAGCTTTTAGGGATTTTGCGGATTGGCGACA	0.0241	0.129
TGGTTCGTCATCGCCCAGATGATTTAGAAAA	0.457	0.729
CAGCAAGCGAAAGTGGAGGAGCTGCAAAAAC	0.468	0.342
AAGTGTTCTTCATCGCATAGATGATTTAGAA	0.933	0.972
CAATTTCTAAATCATCTATGCGATGAAGAAC	0.854	0.634
TTAGGTTCTTCATCGCATAGATGATTTAGAA	0.316	0.692
GGGCTCGGAGATGTGTATAAGAGACAGAAAA	0.259	0.1
GAAGGGCTTTGTTGCACAAACCTATCTCTAA	0.259	0.475
CTGTTTTTCTAAATCATCTATGCGATGAAGA	0.684	0.95
ATATAAAAAAACCGCCCGAAGGCGGCATTAA	0.0634	0.49
GCAGCCGACTTTAATTTCCTTTAAAAATACC	0.323	0.407
ATAAAGCTTTTTGAGTTTATCTATTGTGGGA	0.254	0.697
TGTTCATCGCATAGATGATTTAGAAAAACAA	0.699	0.322
AGTACTTACACAAAATTTAGAACAGTCCCGA	0.699	0.652
GAACTGTCTCTTATACACATCTGACGCTGCC	0.238	0.27
AGTTTGTTCTTCATCGCATAGATGATTTAGA	0.401	0.311
AACTTACACAAAATAATTTACAGGCTCAAAA	0.0387	0.345
ATTGTGTTCTTCATCGCATAGATGATTTAGA	0.164	0.362
AAGAAGCAAGCGAATCGGGAGCTGAGGGATG	0.253	0.334
CAATGTTCTTCATCGCATAGATGATTTAGAA	0.399	0.655
CCCCTCCTTACTTTCCGCTTTAACTTCTAAC	0.238	0.2
TGTTCATGGCGGCATACGCCATTTAGAAACA	0.0474	0.128
AACGATTGGCTGGCGCTTTGTAAATAAGCAA	0.847	0.869
AAAAGGGCACAGGCTTTTTATCTCATGCAGA	0.457	0.533
ACCGTTGTTCATCGCATAGATGATTTAGAAA	0.457	0.746
AGCATTTCTAAATGGCGTATGCCGCCATGAA	0.16	0.442
AAGCTTTTCTAAATCATCTATGCGATGAAGA	0.164	0.29
ACTGAATGAAGCCTTTGCTGCACAGGCTTTA	0.14	0.991
GTATGTTCTTCATCGCATAGATGATTTAGAA	0.684	0.769
CAGCATCAAAAACAGTATTGGTGGAAATACA	0.146	0.353
AGATAATGCTCCACGTCATTTTAATTTGACT	0.323	0.481
GCGGGTTCATGGCGGCATACGCCATTTAGAA	0.847	0.311
GTATTTCTAAATGGCGTATGCCGCCATGAAC	0.162	0.896
ATTTTTTTTTTCAAGCAGAAGACGGCATACG	0.0231	0.0257
AGTCGCAATGGTCGAGTATGACTTAAGCACC	0.847	0.835
TACGGGTTCAAAATAAGGATAAGAAAAATGA	0.468	0.326
AGAATTTTCTAAATCATCTATGCGATGAAGA	0.589	0.478
GGCTGTTCTTCATCGCATAGATGATTTAGAA	0.468	0.344
CTTTATTTCTAAATCATCTATGCGATGAAGA	0.74	0.592
TCTTCATCGCATAGATGATTTAGAAAAGTCA	0.0927	0.182
CTTATTTCTAAATCATCTATGCGATGAAGAA	0.0927	0.1
CTAAATTTCTAAATCATCTATGCGATGAAGA	0.896	0.913
ACAGTTCATGGCGGCATACGCCATTTAGAAA	0.054	0.881
TTCGTCATCGCCCAGATGATTTAGAAATAAA	0.164	0.224
ATAATCTGTTTAAAAATTAAAATAATTTTTA	0.896	0.977
GGTTCTTCATCGCATAGATGATTTAGAAAAC	0.684	0.792
CACACCTGGCTGTGCAGAAATATCGAGTAGG	0.563	0.817
ATTAGAAGTTAAAGCGGAAAGTAAGGAGGGG	0.0652	0.0431
ATTGTTCTTCATCGCATAGATGATTTAGAAA	0.782	0.55
GGTTTCGGGCACATACTCAATTTTTGCTAAA	0.896	0.557
ATGATTTCTAAATCATCTGGGCGATGACGAA	0.457	0.422
CACCATACGCAATTTAGCTGAAATGAACCTG	0.216	0.448
TCTGTTGTGGCACGGGGGCCTTGGGGGGGAA	0.0235	0.0589
TATAGTTCTTCATCGCATAGATGATTTAGAA	0.787	0.992
CGGTTGTTCATCGCATAGATGATTTAGAAAA	0.468	0.486
CAAAGTTCATGGCGGCATACGCCATTTAGAA	0.111	0.775
AGCTAAATCATCATTAAATGCTTCAGCAATG	0.00267	0.00257
CACTTGAGCATATAACGCCAGTTCAGTATAC	0.259	0.108
ACAGTTCACACCAGTGTCTAGAAGCTCTTCA	0.23	0.147
CTTGTTTCTAAATCATCTATGCGATGAAGAA	0.695	0.976
CTCATCATCTTCATCGTCGTCATCATAACGA	0.684	0.411
CAATGAAGCCTTTGCTGCACAGGCTTTGGCC	0.36	0.078
AAAAAAAGCCCCGATAAATCGAGGCTTTTTT	0.23	0.71
TGTTCATCGCATAGATGATTTAGAAATGTAA	0.684	0.922
AAAATATTAATTTTTATAATATAAACAATAG	0.847	0.293
TAAGTGTTCTTCATCGCATAGATGATTTAGA	0.847	0.962
TCTTCATCGCATAGATGATTTAGAAATCTAA	0.108	0.0748
GTTAGGCTGGTTTTGAACAACTTCGAGCTGA	0.85	0.826
ACCTAGCTTTCCTTCTTTTACCAACTGCACG	0.121	0.0469
GCCTCTTTGAATGTGGTCATTGGTCACCCCC	0.114	0.929
ATGGTGTTCTTCATCGCATAGATGATTTAGA	0.259	0.404
AATGGTACTCGACTGTGGCTCGACCAAACCC	0.216	0.458
AAAGTAAAGCTTTTTGAGTTTATCTATTGCA	0.0256	0.166
CTTCATCGCATAGATGATTTAGAAAATCAGA	0.457	0.643
AGATGCAGAAAATGTGCCAGTTTTTAAGCAT	0.118	0.314
ACAGCGCCAAGGTCATCGGCACGGACAGATG	0.00177	0.00469
AAAATTAACATAATACACCTTATACGAAATA	0.192	0.0384
AGGGGGAGAGAAATAATAAATAAAGCCCCCT	0.656	0.964
AGGTTCATGGCGGCATACGCCATTTAGAAAA	0.0406	0.482
AGAGTCGCTGTCAGAATCCGAGTCGCTGTCG	0.0652	0.107
ATTGTATTTCTAAATCATCTATGCGATGAAG	0.784	0.36
CTTCATCGCATAGATGATTTAGAAAAGTATC	0.238	0.235
CCCGAAAAACGACAATTGAAACTTCCCTAGC	0.323	0.39
AGACATTCTTATTAACCGCCGTCACTTTGTA	0.589	0.695
TGGTTTGAATAATAGAGTCGCTTTATTTACA	0.000599	0.00957
ACTTTCTAAATCATCTATGCGATGAACAACT	0.699	0.853
ACTCATATAGCGAATATCAGCCTGTAGGCCT	0.316	0.868
ACCAAAATAAAATATGAATATCATAAAAAAA	0.291	0.235
CGGTACGTTCAGTGTGATATTTAGGGACGAC	0.3	0.638
ATTTTTTTTTTTTCAAGCAGAAGACGGCATA	0.581	0.63
CGAATAATTATCTTCAACACCTTTAACAGAC	0.114	0.17
GGCATCCGCTAAATCATCATTAAATGCTTCA	0.171	0.297
GATTTCTAAATGGCGTATGCCGCCATGAACC	0.697	0.764
CTTCATCGCATAGATGATTTAGAAAAACTCA	0.457	0.461
GGACATTCTTATTAACCGCCGTCACTTTGTA	0.547	0.263
CCACGTTCATGGCGGCATACGCCATTTAGAA	0.699	0.277
CTTTCTAAATGGCGTATGCCGCCATGAACCA	0.29	0.962
CATTAAGGAATACTCGCACGAGTAGGGAGAC	0.401	0.672
ACTTTTTCTAAATGGCGTATGCCGCCATGAA	0.547	0.781
CCGCTAAATATCGATTATTGGCGGGGCTTTA	0.323	0.44
CAAATCAAGGCGAAACTTCCCGTTTTCCTCG	0.0927	0.233
TCCATTTCTAAATCATCTATGCGATGAAGAA	0.377	0.229
GCCCAATAGCTCTGCGAATTGATCAACCGCA	0.00128	0.153
AGTTCACCACCAACACAGATATTCATTTTAT	0.0399	0.0755
TCTAAATCATCTATGCGATGAAGAACAATAA	0.216	0.26
AATGTCTCGGAAAGATTGGGACCAGCACCGT	0.589	0.971
AGCTACATCTCGTATGCCGTCTTCTGCTTGA	0.101	0.0413
TTGTTCATGGCGGCATACGCCATTTAGAAAA	0.0103	0.399
CGTATGCCGTCTTCTGCTTGAAAAAAAAAAG	0.401	0.322
TCATGTTCTTCATCGCATAGATGATTTAGAA	0.829	0.364
CATTGTTCTTCATCGCATAGATGATTTAGAA	0.253	0.543
TAACTTTTCTAAATCATCTATGCGATGAAGA	0.457	0.674
TAAATTTTCTAAATCATCTATGCGATGAAGA	0.323	0.307
ACCTGCCAAATGCTTAATGCCTTGATGCTCA	0.547	0.727
ATACCATTTCTGGTAATTCTTTTTTAAGCAA	0.488	0.78
AGCATTGTTAATTAAAATATCAATCTTGCCG	0.131	0.471
ATACTCTGAAATTTGGGGAAATTTCAAAACA	0.23	0.503
GTGATACTTTAGAAAATCTACAATCAAGCTA	0.0874	0.122
TGAATTTCTAAATGGCGTATGCCGCCATGAA	0.0106	0.215
GTGTTTCTAAATCATCTATGCGATGAAGAAC	0.146	0.258
CGTTCTTCATCGCATAGATGATTTAGAAAAA	0.87	0.67
AAAAAAAAGCTGCCTAAGCAGCTTTTTTTTA	0.53	0.469
AAATGGCCATCTTAATTCAGAATATTGTCCT	0.0244	0.178
TCATGGCGGCATACGCCATTTAGAAAAAGCA	0.23	0.62
AGATTTTCTAAATCATCTATGCGATGAACAA	0.699	0.81
GGTTTTTTCTAAATCATCTATGCGATGAAGA	0.0927	0.261
CTCATCGCCCAGATGATTTAGAAATTTATAA	0.0387	0.0467
AGCCATGTAGGTTATGAATATTATTCATGAT	0.204	0.118
GCAACAATCAAATTAAGTATGTTAGATAAGA	0.171	0.194
CTCCCCCAAAACCGCTCCAACACCACATCCC	0.375	0.425
CATTTCAAATCTTTGTGCAACAAAGCCATTC	0.457	0.169
CATAAATAGTTGATTTTACTTTTTTGAATTC	0.695	0.358
CCGTTCGTCATCGCCCAGATGATTTAGAAAA	0.0462	0.0462
AGAAGCATCATCTTGAAAACATTTAATATCG	0.297	0.673
AGTTGTATTATAAAAAGCCAAAGACGGACGC	0.264	0.762
AATTTCTAAATCATCTATGCGATGAACAACT	0.91	0.86
TGACTGTCTCTTATACACATCTCCGAGCCCA	0.259	0.34
ACGTTCGTCATCGCCCAGATGATTTAGAAAT	0.0652	0.164
ATTGAGCCTGTAAATTATTTTGTGTAAGTTC	0.896	0.635
GCAGCGTCAGATGTGTATAAGAGACAGTTTA	0.847	0.995
GAAATTATGGTGGCAGAACGAAAGGGGGTTC	0.924	0.852
GTTCGTCATCGCCCAGATGATTTAGAAAAAC	0.0235	0.0776
AAATCTTGGTGGAGATGGCGGGAGTTGAACC	0.644	0.619
CGTGCTGCAACTTTCTTGTAAGGTGGCAGCA	0.0874	0.147
TTCATGGCGGCATACGCCATTTAGAAACAAA	0.323	0.599
TAACATTTCTAAATGGCGTATGCCGCCATGA	0.323	0.544
GATTGCCCTGCAACAAATTAAAGAAGTTGCA	0.216	0.226
CCTAAAATTAACATAATACGCCTTATACGAA	0.628	0.551
TACGTTCGTCATCGCCCAGATGATTTAGAAA	0.0462	0.11
CGTGGCAGTTGAAATCCCTCAGCGTAAGGGC	0.581	0.644
AAGGTATTTGGTGGAGATGGCGGGAGTTGAA	0.107	0.303
GTTTCTAAATCATCTATGCGATGAACAACAA	0.872	0.69
CTCACCACCAACACAGATATTCATTTTAAGC	0.269	0.643
CATGGCGGCATACGCCATTTAGAAAATCACC	0.457	0.829
GAACGTTCATGGCGGCATACGCCATTTAGAA	0.784	0.357
AATTTCTAAATCATCTATGCGATGAAGAACC	0.631	0.378
TCGGTTCTTCATCGCATAGATGATTTAGAAA	0.697	1
ACCTGGCTGTGCAGAAATATCGAGTAGAGTC	0.484	0.68
ACCAGCGACTTGCGTGTTGGCAAGACTAGCG	0.323	0.79
AAGTAAAGCTTTTTGAGTTTATCTATTGTGG	0.214	0.152
ATGATTTTCTAAATGGCGTATGCCGCCATGA	0.29	0.836
GGAATTTCTAAATCATCTATGCGATGAACAA	0.699	0.708
TTGTTCATCGCATAGATGATTTAGAAATAAA	0.563	0.786
AGTTCGTCATCGCCCAGATGATTTAGAAAAC	0.0235	0.0503
AGAGATGTGGTGTTGGAGAGGTTTTGGGGGG	0.517	0.996
TATTTCTAAATCATCTGGGCGATGACGAACA	0.699	0.564
ACAAGCTTTTTATAATAAATCGCTGTTCCGT	0.924	0.788
AGGTGTTCTTCATCGCATAGATGATTTAGAA	0.847	0.957
CCGGTTCATGGCGGCATACGCCATTTAGAAA	0.0766	0.992
CAACTTGCGGATTTCCGGATCAAGTTGTTGC	0.176	0.516
CCCCCCCAAAACCGCTCCAACACCACATCCC	0.896	0.99
ATCATTTTTCTAAATCATCTATGCGATGAAG	0.23	0.569
TAAGATGTGATTGCTTTAAGCAAAGGAATGA	0.457	0.733
TCATGGCGGCATACGCCATTTAGAAATTGCA	0.114	0.0214
GCCGTCTTCTGCTTGAAAAAAAAAAAAAAAC	0.214	0.175
TATTTCTAAATCATCTATGCGATGAAGAACA	0.305	0.465
GGTGCTGCAACAACTCAAAGCCTTGCCTCAC	0.18	0.0747
TTTCTAAATCATCTATGCGATGAAGAACAAA	0.249	0.375
AAATTAAGCCACCCTCGGGTGGTTTTTTATT	0.468	0.524
ACACACCGCCTATTTAAAAGCTTCCAATGTG	0.0387	0.0434
TCTAAATCATCTATGCGATGAAGAACGCCAA	0.468	0.368
CTTTGTTCATGGCGGCATACGCCATTTAGAA	0.45	0.8
CATGGTTCTTCATCGCATAGATGATTTAGAA	0.847	0.64
GAAATTGCTTGAGCACAAGATTGGACAGCTC	0.89	0.964
GACATTTAAGTCAGGTGTAGTTTTAATGATA	0.222	0.0578
AACCACATCAGGATTATTTCTTCTGAGGAGT	0.874	0.609
CTAATTTCTAAATCATCTATGCGATGAAGAA	0.302	0.227
TTAAGTTCATGGCGGCATACGCCATTTAGAA	0.0317	0.111
TAATTGTTCATGGCGGCATACGCCATTTAGA	0.0927	0.182
CATTTTTACTTTCCTCTAGGCAATAAAAAAC	0.259	0.323
ATCTTCTTTTCTAAATCATCTATGCGATGAA	0.114	0.0541
CAAAGTCGATAACAACGGATGTGCAGTAGAC	0.845	0.855
AACATTTCTAAATCATCTATGCGATGAAGAA	0.945	0.561
ACTTTCGATTTTGGCTAGGGTAAGAGGCGTA	0.287	0.35
GCAGCGTCAGATGTGTATAAGAGACAGCTTA	0.238	0.135
ACTTTTTCTAAATCATCTGGGCGATGACGAA	0.457	0.383
TAAATCATCTATGCGATGAAGAACGTTGTAA	0.23	0.492
CTTTTCTAAATGGCGTATGCCGCCATGAACA	0.0289	0.734
AGTTCATGGCGGCATACGCCATTTAGAAAAA	0.0254	0.684
GTTCATGGCGGCATACGCCATTTAGAAATGA	0.0165	0.295
ACCCAAAGAGCCTGACGGTATTTTTTTACGC	0.301	0.495
ATCACTTCATTTAGAGCATTACACGTGCTCC	0.204	0.715
ACTAAAATTAACATAATACACCTTATACGAA	0.457	0.146
TCTTCATCGCATAGATGATTTAGAAATTCAA	0.872	0.946
CTGGTTGTTCATCGCATAGATGATTTAGAAA	0.896	0.897
GGGATGTGGTGTTGGAGAGGTTTTGGGGGAA	0.0874	0.545
ATCAATCACGCGCTGCGGTTTTTGTGTAGTG	0.0874	0.122
CGTTTTCCAACCCGACTTCTCTGCTTGCTCA	0.0927	0.17
TGAGTTCGTCATCGCCCAGATGATTTAGAAA	0.118	0.361
CAACTTTAATGTCAATACCTTTTATTATTTC	0.468	0.805
TATATTTTCTAAATGGCGTATGCCGCCATGA	0.0833	0.831
AGGGCTTTGTTGCACAAAGATTTCATAACTA	0.0387	0.106
CTTCATCGCATAGATGATTTAGAAATTAAAA	0.684	0.898
TAGCATACGCTCAACCAAAATTTCAATAGCA	0.45	0.851
TACGGTTCGTATTGCCAGTTTGCCGTCTACA	0.468	0.273
TATGGTTCTTCATCGCATAGATGATTTAGAA	0.468	0.437
ACGGCCTAATTTAATTTCGCCTTTGTCACCG	0.699	0.458
GATGTGGTGTTGGAGCGGTTTTGGGGGAGGA	0.323	0.388
TCATGGCGGCATACGCCATTTAGAAATATAA	0.114	0.00724
TTGTTCATCGCATAGATGATTTAGAAAGAAA	0.23	0.525
AACTGCTGCTGAAACCAAAGACCCGCATACT	0.872	0.249
GGTTGTTCATCGCATAGATGATTTAGAAAAA	0.973	0.757
GGCTTTATTTATTATTTCTCTCCCCCCCTCA	0.74	0.752
TATGTTCATGGCGGCATACGCCATTTAGAAA	0.053	0.383
AGCGTCAGATGTGTATAAGAGACAGATATAA	0.052	0.0423
TCTAAATCATCTATGCGATGAAGAACGGAAA	0.23	0.158
AAGATAATGCTCCACGTCATTTTAATTTGAC	0.158	0.418
CGTTCATGGCGGCATACGCCATTTAGAAAGC	0.517	0.915
GTTATTTCTAAATGGCGTATGCCGCCATGAA	0.547	0.906
CCCCTGCTCTGGCAGCATTATCACCAGCTTC	0.0925	0.15
CTTTTTTTTTTTTTTTCAAGCAGAAGACGGC	0.872	0.99
TGCTGGTTTTCTAAATCATCTATGCGATGAA	0.589	0.308
CGATGATGTTCGCCGTGCAATTGATCTAACC	0.517	0.931
ACTTTCGATTTTGGCTAGGGTAAGAGGCGTG	0.872	0.741
GATTAGGAGAAGATTATGAATGCGCCAGTTA	0.896	0.939
AAAATGACTTTAAGCCTGAAAACCTTGGGGC	0.808	0.873
GGCAGAGCAACATGGCATTTGCAGTCAAGTA	0.418	0.399
AAATAATAAAAAGTTGCAACTTACATAAAAA	0.0387	0.0786
ACTTTTCTAAATCATCTGGGCGATGACGAAC	0.0462	0.122
GCCAATATTACGCATCAGGTTATAAATACCA	0.0652	0.113
CATTTGTTCATGGCGGCATACGCCATTTAGA	0.259	0.134
GTTGTTTTTTTTTTTCAAGCAGAAGACGGCA	0.457	0.582
GTCCGAGTCGCTGTCAGAATCCGAGTCGCTA	0.0926	0.748
AAATGGCTTTGTTGCACAAACCTATCTCTAA	0.214	0.507
CCGCACACAGCAGGAGTTTGAAAAAATTTGC	0.66	0.371
GGGGGCTTTATTTATTATTTCTCTCCCCCCC	0.147	0.153
AGTTCTTCATCGCATAGATGATTTAGAAAGA	0.699	0.85
CTTCATCGCATAGATGATTTAGAAATGAAAA	0.896	0.788
CTGGTTCATGGCGGCATACGCCATTTAGAAA	0.0833	0.37
GCGAATCGGGAGCTGAGGGATGAGTGAATTA	0.0507	0.212
CAGTTGTTCATGGCGGCATACGCCATTTAGA	0.457	0.588
TCATTTTTCTAAATCATCTATGCGATGAAGA	0.834	0.816
AATTTCTGCTGCTTGTACATCAATGGGTAAC	0.23	0.507
GAGGGGGAGAGAAATAATAAATAAAGCCCCC	0.564	0.607
AGCGTTCTTCATCGCATAGATGATTTAGAAA	0.649	0.967
GAAAAAGCCCCATGCACAGGGATGGGGCTAA	0.847	0.809
CCTGATTGATGACAATAGCCAGTATCAGGCA	0.0148	0.00408
TATCTATATTTCAAAAACTTAAATTAAAAAA	0.298	0.564
ATTAATATCTTTTTGGGTATAACCCACCACG	0.3	0.258
TGCCTTTCTAAATGGCGTATGCCGCCATGAA	0.23	0.603
TTCATTTCTAAATCATCTATGCGATGAACAA	0.695	0.962
TGCTACAGGTGCGGGACAGGTGTTATTCAAA	0.0927	0.208
AAAGGGCTTTGTTGCACAAACCTATCTCTAA	0.0387	0.208
CTTCATCGCATAGATGATTTAGAAAATTAAA	0.23	0.295
CCAATTTCTAAATCATCTATGCGATGAAGAA	0.872	0.972
GATTTCTAAATCATCTATGCGATGAAGAACA	0.292	0.788
GGATTTTCTAAATCATCTATGCGATGAAGAA	0.0847	0.19
AATACGTTCATGGCGGCATACGCCATTTAGA	0.323	0.778
AGGATGTTCTTCATCGCATAGATGATTTAGA	0.784	0.613
TATCACCACCGACTATTTGCAACAGTGCCGA	0.253	0.0961
GAAAGTTCATGGCGGCATACGCCATTTAGAA	0.872	0.948
GTTTCGTATAAGGTGTATTATGTTAATTTTA	0.468	0.778
GTGATGAACTGTTTTTGCCATCGCTACGCCA	0.323	0.339
GATAGTGTAGATCTCGGTGGTCGCCGTATCA	0.684	0.939
AGTTGTTCATCGCATAGATGATTTAGAAAAA	0.3	0.327
AGTTCGTCATCGCCCAGATGATTTAGAAATG	0.044	0.109
ATCTTTTCTAAATCATCTATGCGATGAAGAA	0.0847	0.178
AATTTTCATACTCCACATACCCATCTTCAAT	0.697	0.873
AGCAACCGACATTAAACCCACACGGACTGGC	0.504	0.811
CATGGCGGCATACGCCATTTAGAAATTCAAC	0.0644	0.632
GGGTTGTTCATCGCATAGATGATTTAGAAAA	0.052	0.0367
ATCTCGTTCCCTCCCGTAGCGGTAGGACGGG	0.455	0.497
GCTATTTTCTAAATGGCGTATGCCGCCATGA	0.111	0.721
AGTCTTTTCTAAATGGCGTATGCCGCCATGA	0.0652	0.0647
TCTTCATCGCATAGATGATTTAGAAATACAA	0.834	0.757
CTTTCTAAATGGCGTATGCCGCCATGAACAA	0.0787	0.842
GGTAATTTCTAAATCATCTATGCGATGAAGA	0.114	0.16
TCAAATTTCTAAATCATCTATGCGATGAAGA	0.323	0.315
AATACCTGTCTCTTATACACATCTCCGAGCC	0.23	0.236
AGTATTAATATCTTTTTGGGTATAACCCACT	0.29	0.515
CCCGACAGGATGTCGGGCTTTTTTTATTTAC	0.252	0.548
GTTCATGGCGGCATACGCCATTTAGAAAGTA	0.0656	0.969
AGTTGATCAATTCGCAGAGCTATTGGGTGTA	0.323	0.588
ACCCTTTCTCGTTCTGCCACCATAATTCTAA	0.456	0.909
GGTTCATGGCGGCATACGCCATTTAGAAAGA	0.216	0.876
CTTATCTAACATACTTAATTTGATTGTTGTA	0.16	0.668
TGTAGTTCTTCATCGCATAGATGATTTAGAA	0.044	0.161
ATCGTTGTTCATCGCATAGATGATTTAGAAA	0.784	0.517
AAGCTTTTAAGGATTTTGCGGATTGGCGATA	0.924	0.776
TCAATTTCTAAATGGCGTATGCCGCCATGAA	0.0367	0.576
GCTTTGCTGTGCCTTTTTTTCTCCCCAAAAA	0.695	0.813
CGGTGACTGATAATTTAACTCAAGCCCTAAG	0.684	0.87
GAGTTTCTAAATCATCTATGCGATGAAGAAC	0.214	0.188
GAGGGATGTGGTGGTGGAGAGGTTTTTTGGC	0.457	0.415
CGATTTCTGCTGCTTGTACATCAATGGGTAA	0.385	0.777
AAAACAGTCGGGAGCAGAAGCCATTCATCCT	0.329	0.827
AGATTTAGCGGACGCCGTTCATACCTTTACA	0.695	0.157
ACCCTTAACTGAGAACTCTTTTAGCTCACTG	0.358	0.539
ATTTCTAAATCATCTATGCGATGAACAACAG	0.29	0.543
AAAGAAGTTAAAGCGGAAAGTAAGGAGGGGT	0.505	0.812
TAACTGTTCATGGCGGCATACGCCATTTAGA	0.896	0.64
TCATGGCGGCATACGCCATTTAGAAAACTCA	0.457	0.781
AGTGTACAATAACTATCAAAGTTGATAGGTG	0.262	0.738
TGAGATGGATAAGTGTAGAGAAGAGTTTGAA	0.896	0.504
AATGAATTAATGAAAAAATTGATTGGTTAAG	0.789	0.249
AAAAAAACCACCGATGAGGTGGTAGTGAAAA	0.329	0.399
TGACAGCGACTCTGATTCTGACAGTGACTCA	0.872	0.759
GTTTTTTTTTCAAGCAGAAGACGGCATACGA	0.259	0.12
ATTTTCTAAATGGCGTATGCCGCCATGAACC	0.00237	0.107
GGTTGTTCATGGCGGCATACGCCATTTAGAA	0.457	0.478
CTGTATTAAACATTCATCGAGTTGACCAAAA	0.259	0.436
CCTGTCTCTTATACACATCTGACGCTGCCGA	0.308	0.398
GTAATTTCTAAATCATCTATGCGATGAACAA	0.896	0.922
ATTTCGGATAACGCCCATTATGTTAAATAGG	0.232	0.44
CTAAATCATCTATGCGATGAAGAACATGACC	0.973	0.596
CTGTCCGTGCCGATGACCTTGGCGCTGTACC	0.984	0.59
CGGCAGCGTCAGATGTGTATAAGAGACAGAG	0.192	0.241
GCAAATTTTTTCAAACTCCTGCTGCGTGCGA	0.0681	0.0808
ATAGTTCTTCATCGCATAGATGATTTAGAAA	0.649	0.824
GCATTTCGTATAAGGTGTATTATGTTAATAA	0.0387	0.076
AAAAAAAAAAAAAAAAAAAAAAAAAAAAAAT	0.457	0.373
CTTCATCGCATAGATGATTTAGAAAAATAAA	0.847	0.985
ACGTTCTTCATCGCATAGATGATTTAGAAAT	0.0367	0.156
CATGGCGGCATACGCCATTTAGAAATAATTA	0.847	0.243
TCTAAATGGCGTATGCCGCCATGAACAAAGA	0.896	0.948
GTTATTTCTAAATCATCTATGCGATGAACAA	0.468	0.748
GTTAGGTTCTTCATCGCATAGATGATTTAGA	0.323	0.414
CTGATTTCTAAATCATCTATGCGATGAAGAA	0.108	0.224
ATAGATTTCTAAATCATCTATGCGATGAAGA	0.784	0.692
CTTTACAGATAGGTTTGTGCAACAAAGCCCA	0.736	0.736
AGTTTCTAAATCATCTATGCGATGAAGAACC	0.69	0.995
CGACTGTGCTAATTTAAATTAAAAATTGAGA	0.118	0.273
ATCAAAGAATGCTTTGATTTGCATAATTTCA	0.468	0.367
CCGTAATTTTTACTTCGACCGAGACTATAAG	0.684	0.879
AGTTGTTCATCGCATAGATGATTTAGAAACA	0.973	0.491
CATAGTTCTTCATCGCATAGATGATTTAGAA	0.218	0.378
CAGTTTCTAAATCATCTATGCGATGAAGAAC	0.989	0.911
CACATTGGCCGCAGCACCGTGGTTATAGGCG	0.118	0.428
GCATTGTTCTTCATCGCATAGATGATTTAGA	0.0927	0.222
TCTAAATCATCTATGCGATGAAGAACAAAAA	0.699	0.356
ATAATTTCTAAATCATCTATGCGATGAACAA	0.517	0.592
ATAGTTGTTCATCGCATAGATGATTTAGAAA	0.847	0.677
GGAACTTACACAAAATAATTTACAGGCTCTA	0.328	0.692
AAAAAAGCCCAAGTTGAACTTGGGCTTTTTA	0.28	0.553
AGTTTTCTAAATCATCTATGCGATGAACAAC	0.238	0.146
CCTTTCTCGCTTATATGGCGTTTGCTATGTA	0.238	0.37
CACGTTCATGGCGGCATACGCCATTTAGAAA	0.818	0.443
ATTGTTTTTCTAAATCATCTATGCGATGAAC	0.847	0.502
CGCTGTAGACGGCAAACTGGCAATACGAACC	0.259	0.138
CAAGGGTTCTTCATCGCATAGATGATTTAGA	0.114	0.206
CGAATGAGGATATTGTGAAATGTTTTTATCC	0.302	0.353
GAGTTCAGGTGAAAATTGTGCTTTATTGTCC	0.847	0.949
GCTAGTTCTTCATCGCATAGATGATTTAGAA	0.0847	0.166
TTAGTTCATGGCGGCATACGCCATTTAGAAA	0.684	0.595
CTGCGTTCTTCATCGCATAGATGATTTAGAA	0.563	0.868
GGGCTATTAAAACTTAAGTTTTTTAAGGCCA	0.0523	0.102
AATTTCTAAATCATCTATGCGATGAAGAACT	0.746	0.833
CAAAAGGAGCCAGCCATGAGTGAGTTTAAAG	0.0483	0.0686
AGTAGTGGGTTATACCCAAAAAGATATTAAT	0.505	0.42
CTATAGTCCAGTCTAATTAAAAACTGGTGCA	0.114	0.0805
ACTGTAACACTATTTATTTTTGCCTTATTTA	0.845	0.6
CACAAAGTTAGTCGGATCTTCAACATGCAAA	0.114	0.12
TGACAGCGACTCTGATTCTGACAGCGACTCA	0.0231	0.0137
GATGGTTCTTCATCGCATAGATGATTTAGAA	0.044	0.066
ATTTTAATTATTTATCCTTACTTTTTAATGA	0.0785	0.502
CTTCATCGCATAGATGATTTAGAAAATCAAC	0.457	0.748
TGTTCATCGCATAGATGATTTAGAAATTTAA	0.684	0.602
ATTTCTAAATCATCTATGCGATGAAGAACAG	0.484	0.803
TTATTTTCTAAATGGCGTATGCCGCCATGAA	0.575	0.636
CGTCTTCTGCTTGAAAAAAAAAAAAAACAAA	0.323	0.453
TTCTAAATCATCTATGCGATGAACAACCAAA	0.973	0.732
GACCGCGATCATCATCTTCATCGTCATCATA	0.00266	0.0223
TGTTCTTCATCGCATAGATGATTTAGAAAAA	0.102	0.146
GGTAGTTCTTCATCGCATAGATGATTTAGAA	0.673	0.631
CCGTCTCGTGGGCTCGGAGATGTGTATAAGA	0.0148	0.0142
GTGTTGTTCATCGCATAGATGATTTAGAAAA	0.736	0.617
ATTTCTAAATCATCTGGGCGATGAGTAACTC	0.302	0.425
CTCGTTCTTCATCGCATAGATGATTTAGAAA	0.193	0.198
AGATGGTTCTTCATCGCATAGATGATTTAGA	0.323	0.433
GGCTTTCTAAATCATCTATGCGATGAAGAAC	0.118	0.277
GATTGTTCATGGCGGCATACGCCATTTAGAA	0.924	0.567
GATCTGTCTCTTATACACATCTGACGCTGCC	0.504	0.659
TCATGGCGGCATACGCCATTTAGAAATTGAA	0.0143	0.341
GTTTGTTGTTCATCGCATAGATGATTTAGAA	0.896	0.825
TGTCGTTCTTCATCGCATAGATGATTTAGAA	0.517	0.807
GCGATCATCATCTTCGTCGTCATCATAACGA	0.847	0.55
GAGATTTTCTAAATCATCTATGCGATGAAGA	0.872	0.908
AAGGCACTGTTGCAAATAGAGATTTGAGTCG	0.847	0.667
ATTAATTTTCTAAATGGCGTATGCCGCCATG	0.896	0.395
AGGGGGGGAGAGAAATAATAAATAAAGCCTC	0.323	0.751
ATGTTCATGGCGGCATACGCCATTTAGAAAC	0.0644	0.123
ACGGCTTTGTTGCACAAACCTATCTCTAAAG	0.153	0.346
GTAGATTTCTAAATCATCTATGCGATGAAGA	0.896	0.82
GTCATGTTCTTCATCGCATAGATGATTTAGA	0.563	0.904
AGAGTCGCTGTCAGAGTCTGAGTCACTGTCA	0.0201	0.00289
CGGAAGAGGATAAACAAAGCAACGCTTTGTC	0.699	0.84
GTTCATGGCGGCATACGCCATTTAGAAATAA	0.0174	0.466
AGATATTTTCTAAATGGCGTATGCCGCCATG	0.0474	0.423
AATGGCTTTGTTGCACAAAGATTTAAAAGAT	0.465	0.491
TCATGGCGGCATACGCCATTTAGAAATTCAA	0.0137	0.139
ATTCAATTTCTAAATGGCGTATGCCGCCATG	0.23	0.666
ACTTGCCCATAAAAATGATATTAAAGCGCTA	0.437	0.689
CCCTGTACTTTGGTGGGCAAATCCTAAAGCA	0.468	0.347
CATTCCCCCAAGGCCCCCGTGCCACAACAGA	0.193	0.265
CGGCAGCGTCAGATGTGTATAAGAGACAGGA	0.301	0.378
GGGGTTCATGGCGGCATACGCCATTTAGAAA	0.847	0.393
CTTCATCGCATAGATGATTTAGAAAAAGTCC	0.847	0.81
CAGTGCAAGTCTGGTGGCTTTTATTTATGTA	0.323	0.373
AAGTTCTTCATCGCATAGATGATTTAGAAAC	0.115	0.313
AACTTGTTGTTCATCGCATAGATGATTTAGA	0.259	0.33
AAATTTTTCTAAATGGCGTATGCCGCCATGA	0.23	0.487
AGCTTTTCTAAATCATCTATGCGATGAAGAA	0.388	0.479
GATAATTTCTAAATGGCGTATGCCGCCATGA	0.0927	0.323
AACGGTTCTTCATCGCATAGATGATTTAGAA	0.872	0.789
CCTTTAGAGATAGGTTTGTGCAACAAAGCCC	0.0926	0.117
GTTTTTTCTAAATCATCTATGCGATGAAGAA	0.0229	0.0601
GGTTCATGGCGGCATACGCCATTTAGAAATA	0.015	0.628
TAGTAAAGGAATAGAGGTTTTTGATGGACTA	0.684	0.574
GCCAACCTTGGTTGCCGTTGCAAATAACACC	0.238	0.121
CGGATTTCTAAATCATCTATGCGATGAAGAA	0.0652	0.129
ATCAATCGTCTTATCTGCATCCGCAGTCAAC	0.393	0.496
AGGTTGTTCATCGCATAGATGATTTAGAAAT	0.695	0.731
GCCAACTCATCATGAATCCAGTTTAAAAATA	0.0689	0.193
TCTTTTTTTTTTTTTCAAGCAGAAGACGGCA	0.896	0.812
ACCTGTCTCTTATACACATCTGACGCTGCCG	0.0668	0.124
AAGTTGTTCATCGCATAGATGATTTAGAAAG	0.784	0.814
ACAGTGTTCATGGCGGCATACGCCATTTAGA	0.847	0.678
AATAGCACCTTCGGGTGCTTTTTTTGTGAGA	0.699	0.881
ATATCCGGGACACGATTATAAAGGTCGTTTC	0.517	0.782
CGCTTTAAGCATTAATATGACACCTAGCCCG	0.253	0.333
CTGAACCTGAACCTGAACCTGAACCTGATCA	0.00614	0.152
TATAAGTTCATGGCGGCATACGCCATTTAGA	0.0652	0.113
AGCTGCTTTTTGCTGTTTAGCTTTCGCATCA	0.99	0.507
GGAAGTATTGGGTGACGGTTCACAAGTAACC	0.517	0.654
CGAGTTTGCTCAAAGCAAAAATGCGACAGCC	0.517	0.601
CGCCCGTAACTCGGTTTTAACGCAAGACCAC	0.695	0.809
GTTCATGGCGGCATACGCCATTTAGAAAGCA	0.0106	0.229
CTTAATTTCTAAATCATCTATGCGATGAAGA	0.0847	0.255
TAAAATTACAAGCTAAAATATTGTTTTATAA	0.735	0.775
AAGTACTTACACAAAATTTAGAACAGTCCCG	0.302	0.847
ATACAAATGAGTTACAGCTTAAAATTACAAT	0.695	0.62
ATATTTCTAAATCATCTATGCGATGAACAAC	0.787	0.417
AACTTTCTAAATGGCGTATGCCGCCATGAAC	0.0613	0.756
AGGTTCATGGCGGCATACGCCATTTAGAAAC	0.0468	0.825
AGCAACCATGATTGATGGTGCATTCTTCCAG	0.426	0.675
TAAAAAGTCCGACACTGAGTCGGACTTTTTA	0.694	0.72
ACACTAAATAGTTTAAAAATAATTACATTTG	0.803	0.94
AATTAACATAATACACCTTATACGAAATGTG	0.673	0.732
ACTTGTTCATGGCGGCATACGCCATTTAGAA	0.23	0.34
ATGGTTCCTAAGTTTTGTGTTGGGTGTTGTG	0.896	0.803
GTATTTCTAAATCATCTATGCGATGAACAAC	0.052	0.0249
GCATAGTTCTTCATCGCATAGATGATTTAGA	0.468	0.531
AAGCCCGACAGGATGTCGGGCTTTTTTTATA	0.235	0.943
AAAAAAAAAAAAAAAAAAAAAAAAAAAAAAC	0.571	0.561
ATATAAAAAAACCACCGATGAGGTGGTAGTG	0.697	0.984
TCCAACTTGATGCGATTTCGCTACATCCCAA	0.302	0.855
AACTTTTAAATCTTTGTGCAACAAAGCCAAT	0.581	0.976
CAAATAAAAAAGCCTGATTTCGTGGATCAGG	0.847	0.468
TCTTCATCGCATAGATGATTTAGAAAAACAA	0.834	0.702
AACAGTTCTTCATCGCATAGATGATTTAGAA	0.697	0.771
ATAATTTTCTAAATGGCGTATGCCGCCATGA	0.0927	0.123
TGCGTTGTTCATCGCATAGATGATTTAGAAA	0.012	0.018
GGTGTTCTTCATCGCATAGATGATTTAGAAA	0.564	0.481
CAAAAGTTCATGGCGGCATACGCCATTTAGA	0.388	0.768
ATTTTCTAAATCATCTATGCGATGAAGAACG	0.634	0.854
CTATAGAAAATTTAAAAAATATTTTATAAGA	0.114	0.0839
TGCTTTTCTAAATCATCTATGCGATGAAGAA	0.695	0.794
CTTCATCGCATAGATGATTTAGAAATTTTAA	0.401	0.549
ATGTTCATGGCGGCATACGCCATTTAGAAAA	0.0134	0.368
CGAATTTCTAAATCATCTATGCGATGAAGAA	0.23	0.171
AGGTTGTTCATCGCATAGATGATTTAGAAAC	0.847	0.989
ATTGATTTCCCATATAAAAAAACACCCCCAA	0.0507	0.252
GATAATTCAGCCTATTTTCTACTTTCTCATA	0.924	0.601
CTTTAGAGATAGGTTTGTGCAACAAAGCCTA	0.108	0.29
AAAATTTCTAAATCATCTATGCGATGAAGAA	0.486	0.815
ATTGTTTGAATTGTATAAATCTAAACATCGA	0.684	0.812
AACTTCATAATGCGCAAATTTTTTACTACTG	0.684	0.966
CAGCGTCAGATGTGTATAAGAGACAGCAATA	0.896	0.882
ATTTCTAAATGGCGTATGCCGCCATGAACGG	0.356	0.826
CCATTTCTAAATGGCGTATGCCGCCATGAAC	0.388	0.912
GTTCATTTCAGCTAAATTGCGTATGGTAATA	0.00564	0.0633
AAATAACACCTGTCCCGCACCTGTAGCGATA	0.29	0.6
TGGTTTAAATAATAGAGTCGCTTTATTTACA	0.589	0.648
GCGACCGCTAAAGTCACCATAATTGCTGCCC	0.695	0.535
AGAGTTCATGGCGGCATACGCCATTTAGAAA	0.0236	0.495
ATCTTTTTTAATAGACTAATCCTTCAAAATA	0.457	0.497
ACCAATTGCTGGTATATCAGACTTGGCAAAC	0.673	0.477
ACACATTTCGTATAAGGTGTATTATGTTAAT	0.00264	0.0088
AAGATTTGACTCAAAACCACCTGCGGCCAAG	0.323	0.577
AATGGAGCAGATCAGACCATTTCCACCAACT	0.259	0.263
TAACTGTTCTTCATCGCATAGATGATTTAGA	0.0652	0.215
ACTCAACAAGGTAATCAGGCGCAGCCGCAAC	0.602	0.542
GCGGTTCATGGCGGCATACGCCATTTAGAAA	0.0168	0.0568
AGTTGTTCATCGCATAGATGATTTAGAAAAT	0.818	0.76
CGTTATTTTCTAAATCATCTATGCGATGAAG	0.0927	0.0675
TACGGCTTTGTTGCACAAACCTATCTCTAAA	0.0387	0.0323
CTTTAAACTCACTCATGGCTGGCTCCCAAAA	0.259	0.386
TTCATCGCATAGATGATTTAGAAAAATAAAA	0.457	0.679
GTCCGTTCTTCATCGCATAGATGATTTAGAA	0.23	0.309
CCCCTTTAATTTCAAAAAAGGCTTTAAGTAA	0.259	0.768
ACAACAAAACTTGAGATGTGCCAAGCACAGT	0.189	0.7
AGTCTGTCTCTTATACACATCTGACGCTGCC	0.0483	0.0809
ATCTAAGCTGACTATAAATTTCATTTTTTAG	0.698	0.682
CTTTTCTAAATCATCTATGCGATGAACAACC	0.695	0.754
TGCGTTCTTCATCGCATAGATGATTTAGAAA	0.349	0.92
TCTTCATCGCATAGATGATTTAGAAAGTTAA	0.114	0.158
GTTTTTTTTTTTTTTCAAGCAGAAGACGGCA	0.216	0.549
CCCCCCCAAAACCTCTCCAACACCACATCTC	0.0927	0.229
ATAAAAAAGAGACCATTAATGGTCTCTTTTG	0.902	0.948
CCTATTACCATGCGCTACCCGCAACTTCTAG	0.323	0.293
ACTTACACAAAATAATTTACAGGCTCTAAAT	0.468	0.605
ATTTTTAATTATTGAGCTTATCTTTAATTGG	0.232	0.241
GGATTTCTAAATCATCTATGCGATGAACAAC	0.468	0.371
GTTCGTCATCGCCCAGATGATTTAGAAAAGA	0.0927	0.274
TCATGGCGGCATACGCCATTTAGAAAAGCCA	0.684	0.361
GGCATAGTCTCAACTCCCTCTTTATCATCAC	0.847	0.704
TAAATTTCTAAATCATCTATGCGATGAACAA	0.232	0.203
ATGGTTGTTCATCGCATAGATGATTTAGAAA	0.108	0.0398
CCCCGCAATAGATAAACTCAAAAAGCTTTAC	0.114	0.102
ATTTCTAAATGGCGTATGCCGCCATGAACGA	0.0253	0.445
ATTTAAGGAATACTCGCACGAGTAGGGAGAC	0.209	0.23
TCTAAATGGCGTATGCCGCCATGAACCAACA	0.896	0.288
AGGTGTAGAACCACGCATTATGGGTTTTGCC	0.696	0.508
GCGTTCGTCATCGCCCAGATGATTTAGAAAA	0.457	0.558
GATATTTTCTAAATGGCGTATGCCGCCATGA	0.0101	0.188
CGCTACTGTTAACGCAAGACGAGCGCCAGAG	0.933	0.624
CAATCCGTTCTTCATCGCATAGATGATTTAG	0.259	0.21
AAAGCCACCCTCGGGTGGTTTTTTATTGCGA	0.347	0.212
ACTTTGTTGTTCATCGCATAGATGATTTAGA	0.0927	0.177
ATCCGAGTCGCTGTCAGAGTCAGAGTCGCTG	0.517	0.682
ACCCCTCCCCCAAAACCTCTCCAACACCACA	0.845	0.818
AAAAAAGCACCCTAGGGTGCTTTTTAAGACA	0.0246	0.423
CATTTAAGGAATACTCGCACGAGTAGGGAGA	0.204	0.297
ACTCGTTCTTCATCGCATAGATGATTTAGAA	0.118	0.183
CTTGGCCGCAGGTGGTTTTGAGTCAAATTTA	0.193	0.278
CTATTTCTAAATCATCTATGCGATGAAGAAC	0.302	0.5
GAAAAGTTCTTCATCGCATAGATGATTTAGA	0.214	0.291
GGAACTTACACAAAATAATTTACAGGCTCAC	0.0387	0.178
CGTCGTCGGCAGCGTCAGATGTGTATAAGAG	0.0111	0.0086
CAGATTTTCTAAATCATCTATGCGATGAAGA	0.302	0.407
GCCTGCCTTAGCTTGTAATTCTTTTAATAAA	0.684	0.925
AAGGGCTTTGTTGCACAAACCTATCTCTAAA	0.0201	0.0526
CACAGCTGGCGGTGGGCCAAAAGCCAACAGA	0.388	0.63
CAGATTTGACTCAAAACCACCTGCGGCCAAG	0.329	0.599
AAGTTGTTCTTCATCGCATAGATGATTTAGA	0.0927	0.232
AGATTTTCTAAATCATCTATGCGATGAAGAA	0.389	0.547
CAACATTTCTAAATCATCTATGCGATGAAGA	0.847	0.635
GCTATTACTTAAAAGCACCAATAACCGCGCA	0.108	0.0591
TTCAGTTCTTCATCGCATAGATGATTTAGAA	0.615	0.185
CTTTGGCCCATCTTTTAGATAATACAAAATA	0.694	0.589
CGACAGCGACTCTGATTCTGACAGCGACTCG	0.0652	0.125
TTCACCTTCTAAATATTCAAATTCATAGAAA	0.0329	0.141
AACCCTCATTTTTTATGCTCGGCTTGATCTT	0.347	0.919
AATGGAACCCAAAGCAGCCGATTGAATGGCT	0.0116	0.00188
AAAAAGAAAACCCACCGTGGTGGTGGGTTTG	0.468	0.837
GCTACTGGTAAAACTGCTTTTTTGATCACAC	0.697	0.154
TCTTGTTCTTCATCGCATAGATGATTTAGAA	0.264	0.352
GGTTTCTAAATCATCTATGCGATGAACAACA	0.457	0.339
ACAATTTCTAAATCATCTATGCGATGAAGAA	0.031	0.0816
CTTCATCGCATAGATGATTTAGAAATTACAA	0.468	0.485
GGCAGCAATTATGGTGACTTTAGCGGTCGCA	0.872	0.644
GGCAGCGTCAGATGTGTATAAGAGACAGACC	0.784	0.895
GAACTTACACAAAATAATTTACAGGCTCCGA	0.00215	0.0234
ATTTCTAAATGGCGTATGCCGCCATGAACGC	0.0421	0.706
AGTGTTGTTCATCGCATAGATGATTTAGAAA	0.29	0.237
ACCCTTATCATCACGGCCTAAAAATGACTTA	0.0387	0.0831
ATTTGGTTCTTCATCGCATAGATGATTTAGA	0.847	0.744
TAGGTTCTTCATCGCATAGATGATTTAGAAA	0.797	0.343
CATAGGAATAGCGCGTGCGTTTTTATCTTCA	0.301	0.373
CGGCAGCGTCAGATGTGTATAAGAGACAGGC	0.973	0.967
CTCGAGTTCATGGCGGCATACGCCATTTAGA	0.457	0.677
CTTTTTTTCTAAATCATCTATGCGATGAACA	0.896	0.594
AGGCACTGTTGCAAAGTTAGCGATGAGGCAG	0.193	0.0236
AACACCCAATAGCTCTGCGAATTGATCAACT	0.457	0.379
AGTTTTCTAAATCATCTGGGCGATGACGAAC	0.0462	0.0826
GACTGTCTCTTATACACATCTCCGAGCCCAC	0.581	0.435
ATCGTTCATGGCGGCATACGCCATTTAGAAA	0.0125	0.377
GAGTGCCAAAAGCTATAACGACACAGCTTAA	0.0843	0.13
ATGCCCACCCGACAGGCAAATTTTTTCAAAT	0.981	0.959
CAGCGTCAGATGTGTATAAGAGACAGATACA	0.0387	0.101
GTTGTTCATCGCATAGATGATTTAGAAAACA	0.891	0.794
CGCAAGTTCTTCATCGCATAGATGATTTAGA	0.323	0.573
GGCAGCGTCAGATGTGTATAAGAGACAGACA	0.00132	0.0034
AACCCCCTCTATAACGCCCCACTTAACAATA	0.302	0.92
TATTTTTTTTTTTTTAATGATACGGCGACCA	0.847	0.804
AAAAAGCCCACGATTAAGTGAGCTTTTTTTA	0.232	0.569
TAAAAGTTGTTCATCGCATAGATGATTTAGA	0.457	0.72
ATTAGAAGAAATCGAAATTAAACGGCAAGAG	0.222	0.258
CAGTTCTTCATCGCATAGATGATTTAGAAAA	0.729	0.812
TAAGTCGATTTCAATACACATGAGTTCATAA	0.468	0.37
AACTGTCGCACCTCATGTTTGAATTCGCCCA	0.973	0.58
CTATTTCTAAATCATCTGGGCGATGACGAAC	0.0927	0.165
AAATTTCTAAATCATCTATGCGATGAAGAAC	0.926	0.607
GTTGTTCATCGCATAGATGATTTAGAAAAGA	0.581	0.346
CAGATTTTCTAAATGGCGTATGCCGCCATGA	0.547	0.652
TTCTTCATCGCATAGATGATTTAGAAACAAA	0.644	0.726
ACAGAATTTCTAAATGGCGTATGCCGCCATG	0.0626	0.755
GTATTGCGTGAGTATTATTGAAAAGCTGGAA	0.0652	0.158
CGTTTTTAGCACTCAATTTAAGAGTGACGGC	0.468	0.543
CACTCAAAATTGTGCATCTTGAAAATAAAAA	0.872	0.98
GCCTTTATTTCTAAATCATCTATGCGATGAA	0.0483	0.0513
GCAATTTCTAAATCATCTATGCGATGAAGAA	0.989	0.793
CAATTGTTCATGGCGGCATACGCCATTTAGA	0.684	0.913
CATTATCCTTTGCCTGCTGGCCTACATTGCC	0.696	0.44
AAGTTTCTAAATGGCGTATGCCGCCATGAAC	0.0652	0.0961
AGTTTTCTAAATCATCTATGCGATGAAGAAC	0.236	0.397
GTTGTTCATCGCATAGATGATTTAGAAATTA	0.3	0.462
CGTGCACCCACATGTGCAGTACGCTCAACCA	0.00509	0.0315
ACTTTTAAATCTTTGTGCAACAAAGCCAATA	0.589	0.959
ACGCGTTCTTCATCGCATAGATGATTTAGAA	0.847	0.421
GGGGTGTCATGCATTTTCGATTTATAAAATA	0.605	0.645
GTAAGTTGTTCATCGCATAGATGATTTAGAA	0.259	0.384
AAAAAATACAATTAAATATAATATCTTAAAT	0.891	0.755
AATAAAAAAACCACCATATGGTGGTTTTTTA	0.0863	0.323
GAACTTTCTAAATCATCTATGCGATGAAGAA	0.847	0.891
AACTTTCTAAATCATCTATGCGATGAAGAAC	0.545	0.528
AGTTCTTCATCGCATAGATGATTTAGAAAGC	0.847	0.893
TAAAGTCCTTATAGGTCAGGCGGTCATCTAA	0.164	0.312
CCTAAAATTAACATAATACACCTTATGCGAA	0.699	0.601
TCTTTCTAAATGGCGTATGCCGCCATGAACA	0.131	0.51
AGAATTTCTAAATCATCTATGCGATGAAGAA	0.441	0.465
TATATGTTGTTCATCGCATAGATGATTTAGA	0.847	0.949
CTAAATGGCGTATGCCGCCATGAACAAAAGC	0.847	0.544
AAGTTCATGGCGGCATACGCCATTTAGAAAA	0.0134	0.417
ACATTTTCTAAATGGCGTATGCCGCCATGAA	0.216	0.47
CCGGTTCTTCATCGCATAGATGATTTAGAAA	0.0926	0.128
GATAGGTTCTTCATCGCATAGATGATTTAGA	0.238	0.219
AAAAAAAAAAAAAAAAAAAAAAAAAAAAAAA	0.193	0.176
CGGGTTCTTCATCGCATAGATGATTTAGAAA	0.218	0.277
AGACGTTCTTCATCGCATAGATGATTTAGAA	0.23	0.394
AACAACGGTATTTCCACCAATACTGTTTTTG	0.695	0.94
TCAAATTTCTAAATGGCGTATGCCGCCATGA	0.0833	0.718
AGCCATTTTTCTTATCCTCATCTAGAGCCAG	0.0927	0.218
TAAAAAAAGCTCACTTAATCGTGGGCTTTTA	0.259	0.355
GGTCGCCGTATCATTAAAAAAAAAAACAAAA	0.0927	0.278
AAGGCTTTGTTGCATAAAGGTTTGAAAGGCT	0.136	0.156
AGGGGAAAGGCCCGACGGGAGTTGGGCTTTA	0.0843	0.115
AACATGTTGAATACCTAATGCTTGCATTTCT	0.259	0.216
GGTGTTCATGGCGGCATACGCCATTTAGAAA	0.218	0.946
TGCGTTCGTCATCGCCCAGATGATTTAGAAA	0.323	0.661
ACTTTCTAAATCATCTATGCGATGAAGAACC	0.302	0.166
ACCATAAATATCGAGTGCTTTAATATTAAGA	0.0188	0.0785
AGTGTTATTTGCAACGGCAACCAAGGTCGGA	0.547	0.748
TCATTTTCTAAATGGCGTATGCCGCCATGAA	0.0317	0.177
ATTTCTAAATCATCTATGCGATGAAGAACTG	0.236	0.515
ACCATTTCTAAATCATCTATGCGATGAAGAA	0.695	0.808
ACTGTCGCACCTCATGTTTGAATTCGCCCAC	0.457	0.778
AGGCACAATCATTCAGCTTTTAAGCTCAGAT	0.344	0.743
GACATGCTTAGCAATTTCTACATCAAAGCCC	0.259	0.254
ATATATTTCTAAATCATCTATGCGATGAAGA	0.852	0.807
CGCTGTAAAAGAAGCCACAGGTAAAACTACG	0.752	0.723
TCAGTTCATGGCGGCATACGCCATTTAGAAA	0.0195	0.48
TCATGGCGGCATACGCCATTTAGAAATTGGA	0.193	0.672
AACTGTTCATGGCGGCATACGCCATTTAGAA	0.45	0.861
TGCATTTCTAAATCATCTATGCGATGAAGAA	0.193	0.487
CTAAGTTCTTCATCGCATAGATGATTTAGAA	0.736	0.543
AGAAATTTCTAAATCATCTATGCGATGAAGA	0.0644	0.145
GAGTTTCTAAATGGCGTATGCCGCCATGAAC	0.896	0.666
AAGAAATATGAAAAATATTGAAATTTTAGAA	0.214	0.416
GGGTTTTTTATTGAGCGCAATTTATGAAAAA	0.0652	0.229
CCCCCTCCCCCAAAACCGCTCCAACACCACA	0.564	0.443
ATCGGTTCTTCATCGCATAGATGATTTAGAA	0.896	0.931
ACGGCAGAGTAAAACTTGAAGTGCGACATAA	0.684	0.755
GCAGCGTCAGATGTGTATAAGAGACAGATTA	0.302	0.142
GGAATAGGGATCTTATAAAAATAAAAAAAAA	0.238	0.485
GAATTTGGCGGAAGCGGTGTCCGTCTAACAC	0.153	0.323
CGTATAACGTGTATTATGTTAATTTTAGATA	0.426	0.166
TAAATTTCTAAATCATCTATGCGATGAAGAA	0.505	0.195
GACATTGGCCGCAGCACCGTGGTTATAGGCA	0.641	0.811
ACACACAGCAGGAGTTTGAAAAAATTTGCCT	0.505	0.387
ATCCACACAGTGTTTACCCGTTACCGGATAG	0.784	0.338
GCCTCATCGCTAACTTTGCAACAGTGCCGAA	0.146	0.0504
ACTTTCTAAATCATCTATGCGATGAAGAACG	0.684	0.854
ATCTATTTCTAAATCATCTATGCGATGAAGA	0.872	0.86
CGTTGTTCATCGCATAGATGATTTAGAAACA	0.29	0.33
AATTGCAAATCATATTGCAAAGAAAAACCCC	0.695	0.826
TTGTTCTTCATCGCATAGATGATTTAGAAAA	0.36	0.542
ATGGCCCTTATACGTTAATTTTACTTTAAAT	0.323	0.425
ATTAAGTTCTTCATCGCATAGATGATTTAGA	0.973	0.722
TTCCGTTCTTCATCGCATAGATGATTTAGAA	0.697	0.495
TACGTTTCTAAATCATCTATGCGATGAAGAA	0.0462	0.242
TAATTTTCTAAATCATCTGGGCGATGACGAA	0.0652	0.118
CACACAAAAACCGCAGCGCGTGATTGATCGA	0.457	0.533
GGAATTTCTAAATGGCGTATGCCGCCATGAA	0.316	0.238
CTTTCTAAATGGCGTATGCCGCCATGAACTC	0.0833	0.974
AACTGGCGCATTCATAATCTTCTCCTAATCC	0.589	0.663
AAGGCACAATCATTCAGCTTTTAAGCTCAGA	0.656	0.839
GGGTGCACGGCTCATGCTTTCCACACCACCA	0.323	0.459
CTGTTTCTAAATCATCTATGCGATGAAGAAC	0.044	0.131
TCATGGCGGCATACGCCATTTAGAAATGTAA	0.517	0.995
CTAAATCATCTATGCGATGAAGAACATTGGC	0.695	0.828
CTAAAAATAACATAATACACCTTATACGAAA	0.924	0.626
CTTCATCGCATAGATGATTTAGAAAAGAAGA	0.259	0.109
ACAGCAGGAGTTTGAAAAAATTTGCCTGTCT	0.866	0.585
CGTTTTCTAAATCATCTATGCGATGAAGAAC	0.267	0.389
ACGTTGTTCATCGCATAGATGATTTAGAAAT	0.959	0.875
CGTTTCTAAATCATCTATGCGATGAAGAACA	0.216	0.323
TCTAAATGGCGTATGCCGCCATGAACTTGAA	0.695	0.834
ATCTAAAATTAACATAATACGCCTTATACGA	0.847	0.887
ATTCGTTGTTCATCGCATAGATGATTTAGAA	0.0927	0.165
CAGATATAAAAATAGTTTGGCATCGGTAAAG	0.697	0.855
AGTTCATGGCGGCATACGCCATTTAGAAATG	0.0955	0.79
AATTTGGCGGAAGCGGTGTCCGTCTAACACT	0.171	0.319
GCCATAAATATCGAGTGCTTTAATATTGAGA	0.457	0.683
TCATGGCGGCATACGCCATTTAGAAAACCAA	0.695	0.796
ACAGTTCGTCATCGCCCAGATGATTTAGAAA	0.0652	0.133
ACCGTTGGCGATACGTTTTGAATCGACTTCA	0.0329	0.074
CTTCATCGCATAGATGATTTAGAAATAAAGC	0.872	0.582
ATTTCTAAATCATCTATGCGATGAACAACTG	0.581	0.316
AGATGGTTCACTCTATGCAGTCACCAAGTTG	0.891	0.612
CGTTCTTCATCGCATAGATGATTTAGAAAGA	0.852	0.973
TCTAAATCATCTATGCGATGAAGAACTGGAA	0.847	0.644
AAACTGTTCATGGCGGCATACGCCATTTAGA	0.457	0.706
GTTCTTCATCGCATAGATGATTTAGAAATTA	0.874	0.591
GTTCTTCATCGCATAGATGATTTAGAAAGAA	0.401	0.453
AAATCATTAAAAAAGTAAGGCTAAATAATGA	0.323	0.3
ATTTTTTAAATTTAAAAGACAAAAAAAAGCG	0.418	0.363
CATTTCACCCCTCCTTACTTTCCGCTTTAAC	0.787	0.979
AAATATTTGATTTATGGGGTTTTTTGTTGTC	0.139	0.441
TCGACTGGCAATGTGGCCAGCAGGCAAAGAA	0.109	0.0348
CTTTGAGCCTCTTTGAATGTGGTCATTGGTC	0.589	0.528
TTCATTTCTAAATCATCTATGCGATGAAGAA	0.572	0.759
GGGTTCTTCATCGCATAGATGATTTAGAAAA	0.752	0.978
AAAACTGTCTCTTATACACATCTGACGCTGC	0.852	0.909
TCTAAATCATCTATGCGATGAAGAACAAGAA	0.114	0.187
TAACTTTCTAAATCATCTATGCGATGAAGAA	0.232	0.274
GGCAGCGTCAGATGTGTATAAGAGACAGTAC	0.0387	0.155
TAATTTTTCTAAATCATCTATGCGATGAAGA	0.684	0.737
GGGTTCATGGCGGCATACGCCATTTAGAAAA	0.0875	0.786
ATTGCTTAAAAGCACCAATAACCGCGCAGTA	0.0926	0.669
ATTTCATATAACGCCCATTATGTTAAATGGA	0.000369	0.0144
GAGACGACTACCTTAGCCGCATTCTGCAAAA	0.847	0.599
AACAGTTAATGCCGCCTTCGGGCGGTTTTTA	0.684	0.546
CGCAGGCTTAGCCCCCATAATTTCAGTCAGC	0.457	0.858
ATTTCTAAGTATATAAATTTTTGAATGATTA	0.699	0.761
GAAATTATGGTGGCAGAACGAGAAAGGGTTC	0.551	0.44
ATCTTTATGTCTTTAAGGTATTGTCTTTTTG	0.0483	0.0203
AGTTACTTGTGAACCGTCACCCAATACTTCG	0.847	0.587
ACTGTCAGAATCAGAGTCGCTGTCAGAATCC	0.171	0.605
GATTTCTAAATGGCGTATGCCGCCATGAACA	0.0583	0.325
AAGCATTTCGTATAAGGTGTATTATGTTAAT	0.973	0.892
CAGGTGTCCCTCTCCCGTCCTACCGCTACGG	0.386	0.375
ATTTTCTAAATCATCTGGGCGATGACGAACC	0.457	0.658
GAACTTTCTAAATGGCGTATGCCGCCATGAA	0.0927	0.179
CGAATAAGAACAGCTGGTTAATTTTTTGGAG	0.0483	0.328
ACTTTCTAAATGGCGTATGCCGCCATGAACG	0.253	0.61
CTTTTAGGGATTTTGCGGATTGGCGACATCC	0.401	0.288
AACCGGCTGGCAATGTGGCCAGCAGGCAAAG	0.654	0.385
AATATCTGTCTCTTATACACATCTGACGCTG	0.0244	0.0296
CCAACGTATTTTACAAGAACTCAATGCTGAG	0.331	0.844
GCTACGTTCTTCATCGCATAGATGATTTAGA	0.323	0.412
AAACATTTCTAAATGGCGTATGCCGCCATGA	0.847	0.692
ACTTTCTAAATGGCGTATGCCGCCATGAACC	0.164	0.529
CTAAATCATCTATGCGATGAAGAACCTTTGC	0.23	0.383
ACACCTACGGGAACTTTAGCCGCATAGATTA	0.434	0.563
ACACACCTGGCTGTGCAGAAATATCGAGTAG	0.795	0.899
AGCAAAAATTGAGTATGTGCCCGAAACTCCG	0.31	0.263
GTTCGTCATCGCCCAGATGATTTAGAAATAA	0.164	0.224
AAGAAGTTAAAGCGGAAAGTAAGGAGGGCTA	0.0483	0.0455
AGTTCGTCATCGCCCAGATGATTTAGAAATC	0.23	0.275
AGGTACAGCGCCAAGGTCATCGGCACGGACA	0.0843	0.262
ATCGTTCGTCATCGCCCAGATGATTTAGAAA	0.457	0.609
ACCCCTCCTTACTTTCCGCTTTAACTTCTAA	0.697	0.643
TCGGTTGTTCATCGCATAGATGATTTAGAAA	0.164	0.178
ACTTAATGTAAAAGACGAACACATGAATGCC	0.118	0.657
TAGTTCTTCATCGCATAGATGATTTAGAAAA	0.54	0.764
TCAGTTCGTCATCGCCCAGATGATTTAGAAA	0.164	0.352
CATCTTCGAGAAAAATGCCAAGCCTGTGGGG	0.517	0.652
AGCTGTTCTTCATCGCATAGATGATTTAGAA	0.0168	0.057
CTTCCTCAACTGACATTTCCAAATAGTTGCA	0.695	0.769
GTTAGTTCTTCATCGCATAGATGATTTAGAA	0.644	0.571
CACAAAACCCTGATAGTCAGCATAATTCCAC	0.0201	0.258
ATTTAGGGAATACTCGCACGAGTAGGGAGAC	0.253	0.644
CCTCCCCCAAAACCGCTCCAACACCACCTCC	0.457	0.422
CCATTTCTAAATCATCTATGCGATGAACAAC	0.872	0.771
CGGTGCGCAATCTGTTTCGCACATCCCTACC	0.489	0.532
TAACTTTTAAATCTTTGTGCAACAAAGCCAA	0.891	0.556
GCCTATTAAGTGCCTCTTTTTTATTTATAAA	0.23	0.234
TCTTCATCGCATAGATGATTTAGAAATAAAA	0.834	0.805
CCAACCTATCTTGCGCCGTTGAAACAATTAA	0.356	0.495
AAAAAAAAAAAAAAAAAAAAAAAAAAACAAA	0.517	0.504
AAACGGTTCTTCATCGCATAGATGATTTAGA	0.896	0.851
GAAAGTTCCACACAGTACCAAGTTCGATGCA	0.896	0.756
AAGCATTTCGTATAAGGCGTATTATGTTAAT	0.457	0.293
CAGTTGTTCATCGCATAGATGATTTAGAAAA	0.347	0.333
AGGGTAAGTACTACGAGTAAAGCGGTGAGTA	0.418	0.557
AAAAAAAAAAAAAAAAAAAAAAAAACAAAAA	0.896	0.797
CAGGTTCTTCATCGCATAGATGATTTAGAAA	0.7	0.536
AAGGAGCCAGCCATGAGTGAGTTTAAAGCGG	0.052	0.083
ATGGCTTTGTTGCACAAAGATTTGAAATGCA	0.695	0.373
ATTTTTAAACTGGATTCATGATGAGTTGGCG	0.121	0.319
ATTTATATTTTAATTAAACTCAAAAGTTGGG	0.829	0.416
ATCCCCCAAGGCCCCCGTGCCACAACAGAAC	0.0927	0.2
AAGTTCTTCATCGCATAGATGATTTAGAAAG	0.437	0.417
ATTTATTTCTAAATCATCTATGCGATGAAGA	0.457	0.428
AGGGGCTTTATTTATTATTTCTCTCCCCCCC	0.644	0.591
CACCTTGTTCTTCATCGCATAGATGATTTAG	0.457	0.401
AATTTTCTAAATCATCTATGCGATGAACAAC	0.465	0.501
CTAAAGTCCTTATAGGTCAGGCGGTCATCTA	0.388	0.52
AATCGCTTCGGTTGCAGTTTACTCCGAAGCT	0.468	0.785
GATTTCAATAAGCCGTTCTTTAGAGTGAAAA	0.767	0.923
AATGCTGTCTCTTATACACATCTGACGCTGC	0.896	0.962
AAAAAAAGCCCAGTGATGGGCTTTTTTATTT	0.0847	0.167
CGATTTTTCTAAATCATCTATGCGATGAAGA	0.0523	0.0569
AAAAAAAAGCGCCGTAAGGCGCTTTTTTTAG	0.0241	0.0108
GTTCTTCATCGCATAGATGATTTAGAAACGA	0.589	0.703
CGCATTGTTAATTAAAATATCAATCTTGCCG	0.032	0.209
AAGTTCATGGCGGCATACGCCATTTAGAAAC	0.0189	0.33
AGGGGGGGAGAGAAATAATAAATAAAGCCCC	0.823	0.925
GGAGTTCTTCATCGCATAGATGATTTAGAAA	0.834	0.861
CGTTCATGGCGGCATACGCCATTTAGAAATA	0.193	0.44
TGGATGGAATTTATATTCCTGTTCAAAACCA	0.517	0.453
ATCCATTTCTAAATCATCTATGCGATGAAGA	0.347	0.202
CACTTGTGAACCGTCACCCAATACTTCTGTA	0.0927	0.208
TCGTTTTCTAAATCATCTATGCGATGAAGAA	0.872	0.817
ATATTTTTCTAAATCATCTATGCGATGAAGA	0.973	0.736
CCTACTCGATATTTCTGCACAGCCAGGCGTA	0.729	0.339
TTCGTCATCGCCCAGATGATTTAGAAATCAA	0.164	0.381
TCACTTTCTAAATGGCGTATGCCGCCATGAA	0.0652	0.23
CATGATGCGTGGTGGTCACCTTGATATTGCC	0.977	0.843
AGTGACACTGTCAAACTTCGAGTCTTTTAAT	0.162	0.264
AACGTTTCTAAATCATCTATGCGATGAAGAA	0.457	0.587
AACTATTTCTAAATCATCTATGCGATGAAGA	0.0927	0.163
GTAAATAGTTGATTTTACTTTTTTGAATTCA	0.323	0.377
ATTGCGTTCTTCATCGCATAGATGATTTAGA	0.0235	0.0581
AGTTCTGTTGTGGCACGGGGGCCTTGGGGGA	0.12	0.192
ATTTCTGTCTCTTATACACATCTGACGCTGC	0.673	0.572
CGTTCATGGCGGCATACGCCATTTAGAAACA	0.0462	0.155
GTAAGTTCATGGCGGCATACGCCATTTAGAA	0.547	0.471
TCATGGCGGCATACGCCATTTAGAAAATAAA	0.973	0.349
GCGTCAGATGTGTATAAGAGACAGATATAAA	0.259	0.158
TCGGCAGAGTAAAACTTGAAGTGCGACATAA	0.684	0.81
TTAGTTGTTCATCGCATAGATGATTTAGAAA	0.973	0.888
GCTGACTGAAATTATGGGGGCTAAGCCTGCA	0.784	0.633
TAATTGTTCTTCATCGCATAGATGATTTAGA	0.517	0.636
AATATTTCTAAATGGCGTATGCCGCCATGAA	0.891	0.306
CTTTAGAGATAGGTTTGTGCAACAAAGCCGC	0.847	0.967
GGTTCTTCATCGCATAGATGATTTAGAAACC	0.896	0.614
AGATTATCGCAATGGTATTCATCAAAGCGGA	0.517	0.91
CATACTCTGAAATTTGGGGAAATTTCAAAAC	0.457	0.587
AAACTGTCTCTTATACACATCTGACGCTGCC	0.818	0.997
AAGCCTGATCCACGAAATCAGGCTTTTTTTA	0.684	0.326
GAAAAAAAAAAAAAAAAAAAAAAAAAAAAAA	0.486	0.522
TGAGTTCTTCATCGCATAGATGATTTAGAAA	0.488	0.742
CTTTTGTTCATGGCGGCATACGCCATTTAGA	0.517	0.983
AAATAGTTCTTCATCGCATAGATGATTTAGA	0.784	0.466
AGCAAGAAAGCAATCAATAAAGAATTATTTA	0.517	0.298
AGGTGTTCATGGCGGCATACGCCATTTAGAA	0.517	0.518
CAGTTCGTCATCGCCCAGATGATTTAGAAAA	0.0652	0.22
TACCCTTAAAAAACTCGGGATCGCTTCGGTA	0.373	0.325
AGGACGATATAAATAGGCACTGCATTTCATG	0.563	0.209
CATTTAACATAATGGGCGTTATCCGAAATCG	0.114	0.17
CTTTTGTTCTTCATCGCATAGATGATTTAGA	0.164	0.585
ATTTATGGTGGCAGAACGAGAAAGGGTTCGC	0.101	0.603
CACCCCTCCTTACTTTCCGCTTTAACTTCTA	0.457	0.504
AGTTTCGGGCACATACTCAATTTTTGCTAAA	0.384	0.616
CTTTTCTAAATCATCTATGCGATGAAGAACC	0.441	0.443
TAAAGGAGCCAGCCATGAGTGAGTTTAAAAA	0.401	0.647
CACGTTCTTCATCGCATAGATGATTTAGAAA	0.577	0.712
ATGCCGTCTTCTGCTTGAAAAAAAAAAAAAT	0.673	0.955
ATATGAAAAAGCACCCTAGGGTGCTTTTTAA	0.114	0.105
AAAACCCACCACCACGGTGGGTTTTCTTTTG	0.426	0.688
ACAACAATCAAATTAAGTATGTTAGATAAGA	0.457	0.664
CGGTTCATGGCGGCATACGCCATTTAGAAAC	0.388	0.741
CACTTGAGCACGGTTAGGCCGTTCGCAAAAA	0.118	0.482
ACATAGTTCTTCATCGCATAGATGATTTAGA	0.323	0.658
ATATAAATCTTAAAATTATTTATTTCTTTTA	0.033	0.0839
CCCAAGCTTTCCTTCTTTTACCAACTGCACG	0.517	0.519
GTTCTGTTGTGGCACGGGGGCCTTGGGGGAA	0.204	0.238
AATTGTTTCAACGGCGCAAGATAGGTTGGAA	0.323	0.543
AAAACAAAAACTTTCAGCGCAGTATTTGAAA	0.75	0.44
ACCGATACCGCCAGTAACACCACCGATAATG	0.103	0.364
AGATCATTAAAAAGTAAGGATAAATAATGAG	0.728	0.126
TCTAAATCATCTATGCGATGAAGAACACTAA	0.0652	0.187
AATCTGAGCTAAAACATTACTTTTAATTTCT	0.29	0.815
TATTTAAAATCAATTAAAAACAAACATTTAA	0.323	0.603
CACTAGGTGGTTCAGCAGCTCAAGCACCTGA	0.752	0.837
GACAAGTTCATGGCGGCATACGCCATTTAGA	0.847	0.369
ATGCCGTCTTCTGCTTGAAAAAAAAAAACAC	0.00564	0.00508
GCACGTTCATGGCGGCATACGCCATTTAGAA	0.388	0.925
CCTAAATAGGGGTATGCCTTTTTAATATTTA	0.0241	0.274
CGTATTATGTTAATTTTAGGAAAACTGAAGA	0.114	0.311
GCTGTCTCTTATACACATCTGACGCTGCCGA	0.0317	0.0511
TGAATTTTCTAAATCATCTATGCGATGAACA	0.0927	0.221
CAAAGTAAAATGGGTACGTGATTCAACAGGG	0.164	0.357
CTTCATCGCATAGATGATTTAGAAAACAACA	0.457	0.983
TCTTCATCGCATAGATGATTTAGAAAAAAGA	0.0329	0.0919
AAAAAAGCACCCTAGGGTGCTTTTTAACTAC	0.577	0.929
TCTAAATCATCTATGCGATGAAGAACACAAA	0.323	0.644
GTTGTTTTCTAAATCATCTATGCGATGAAGA	0.924	0.595
TTAATTTCTAAATGGCGTATGCCGCCATGAA	0.3	0.815
AACTTAAAAATAAAAATCGATAAAAACGACT	0.103	0.905
TTGGTTCGTCATCGCCCAGATGATTTAGAAA	0.0927	0.274
AGTACTTACACAAAATTTAGAACAGTCCCTC	0.699	0.62
CACTTGCCCCCAAGTCGCTTTCACAGCAAAA	0.924	0.644
ATTCTATGCGGATCTGGTGATTGATCAGGGG	0.847	0.578
TGTTTTTCTAAATCATCTATGCGATGAACAA	0.589	0.291
TGATGATTTTCTAAATCATCTATGCGATGAA	0.323	0.872
ATATTTTCTAAATCATCTATGCGATGAAGAA	0.0626	0.105
ATATTGTTCATGGCGGCATACGCCATTTAGA	0.0847	0.38
CAAGCTTTTAAGGATTTTGCGGATTGGCGAC	0.961	0.682
ATTTCTAAATGGCGTATGCCGCCATGAACAG	0.131	0.374
TGCATATTTTAGATTATGATCATCATCTAAA	0.451	0.795
AGCTTTCTAAATGGCGTATGCCGCCATGAAC	0.164	0.388
GCGTTGTTCATCGCATAGATGATTTAGAAAA	0.426	0.639
TGCCGTCTTCTGCTTGAAAAAAAAAAACAAA	0.214	0.261
CATTCAATTTCTAAATCATCTATGCGATGAA	0.784	0.569
GTTATTTCTAAATCATCTATGCGATGAAGAA	0.111	0.401
ATAGTTATTGTTAAATGGGGGTTTATAAAGG	0.193	0.519
AGAAGTTAAAGCGGAAAGTAAGGAGGGGTGA	0.564	0.978
CATGTTCGTCATCGCCCAGATGATTTAGAAA	0.0329	0.0881
CTAAATCATCTATGCGATGAAGAACCGTTTA	0.847	0.693
AAATCTGTCTCTTATACACATCTCCGAGCCC	0.644	0.448
ATAACGTTCTTCATCGCATAGATGATTTAGA	0.468	0.42
ATTATTTTCTAAATCATCTATGCGATGAAGA	0.896	0.856
TCATTAACAATTCATTAACAATACAAAAAAA	0.171	0.492
AAAAAGCCTCGTTATGAGGCTTTTTCTATAA	0.871	0.785
AATCGTTCTTCATCGCATAGATGATTTAGAA	0.0644	0.176
GATTGGCTTTGTTGCACAAACCTATCTCTAA	0.259	0.545
AACTTTTTCTAAATCATCTATGCGATGAAGA	0.457	0.314
TTCTAAATCATCTGGGCGATGAGTAACCAAA	0.847	0.875
AAGATTTCTAAATCATCTATGCGATGAACAA	0.0329	0.0716
ATAGGCTTTGTTGCACAAACCTATCTCTAAA	0.468	0.859
GCATCTCGTATGCCGTCTTCTGCTTGAAAAA	0.29	0.552
ACATTTGATAAATAACTAATCTGCTCAACCA	0.845	0.731
CTTGTTTTCTAAATCATCTATGCGATGAAGA	0.426	0.657
CTACTCACCGCTTTACTCGTAGTACTTACCC	0.249	0.396
GATTTCTAAATCATCTATGCGATGAAGAACC	0.789	0.955
TGTTCATCGCATAGATGATTTAGAAAATTAA	0.695	0.938
AATCGCTATTTTGGTTGCGGTATCTACCAGC	0.896	0.767
GTTCATGGCGGCATACGCCATTTAGAAAAGA	0.0143	0.0694
CACACTGGAATATACCGAACAAATCAAACAA	0.401	0.195
GTTTTTTCTAAATCATCTATGCGATGAACAA	0.468	0.493
GCAGCGTCAGATGTGTATAAGAGACAGATAC	0.0483	0.0848
CTTTCTAAATCATCTATGCGATGAAGAACAC	0.468	0.704
CCGTATTTTACAAGAACTCAATGCTGAGCCA	0.302	0.901
TCCCTTTGCAACCCCTTTTTCTAGCAATTCA	0.631	0.443
AATAGAAGTTTCAGTTTTAGGATCCCAATTC	0.434	0.452
GCATTTCTAAATCATCTATGCGATGAAGAAC	0.316	0.454
AATGAGTTCTTCATCGCATAGATGATTTAGA	0.216	0.245
ACTTGGTGCATCAGGTGCACGTCTTGTAACG	0.699	0.57
TCTTTTTTTTTTTTTAATGATACGGCGACCA	0.896	0.642
GCTCGTTCTTCATCGCATAGATGATTTAGAA	0.468	0.612
GGTTCTTCATCGCATAGATGATTTAGAAAGA	0.699	0.908
CCATTTTTCTAAATGGCGTATGCCGCCATGA	0.0235	0.0967
AGCAGTTCATGGCGGCATACGCCATTTAGAA	0.216	0.346
CAAGATTTCTAAATCATCTATGCGATGAAGA	0.323	0.451
ATAATCTGTCTCTTATACACATCTGACGCTG	0.259	0.223
ATACTCTGTACACGACAAATTTCACAGAACC	0.0387	0.135
AAGGAGCCAGCCATGAGTGAGTTTAAAGAGT	0.302	0.0958
CTTTACAGATAGGTTTGTGCAACAAAGCCGA	0.924	0.708
GTGACTGTGCTAATTTAAATTAAAAATTGAA	0.259	0.455
ACCTATTTGTTCAAGCTGGTTTAAGGCTGTA	0.188	0.0256
CTTTTCTAAATCATCTGGGCGATGACGAACA	0.0927	0.343
AAACCCGACTTAGAAAATAATCAATCAGATG	0.0689	0.153
GCTTGCCCATAAAAATGATATTAAAGCGCTA	0.457	0.69
ATCAAGTATTGAACAGATCAAAAAGAATGGC	0.16	0.233
GAATCTCGTATGCCGTCTTCTGCTTGAAAAA	0.329	0.479
GATTTCTAAATCATCTATGCGATGAACAACA	0.347	0.283
GAGAATTTCTAAATGGCGTATGCCGCCATGA	0.218	0.683
CAATTTAAATGAATTAAAAAAATGGCAAGCC	0.107	0.388
GAATCTGTCTCTTATACACATCTGACGCTGC	0.847	0.752
ATTCATCCCCGCCTCCGTATATTGATTCGTA	0.114	0.246
ATCATTTCTAAATCATCTATGCGATGAACAA	0.504	0.238
CATGTTCATGGCGGCATACGCCATTTAGAAA	0.328	0.945
ATCCTGTCTCTTATACACATCTCCGAGCCCA	0.00534	0.00368
AACAATTTCTAAATCATCTATGCGATGAAGA	0.164	0.341
ATGTTTTCTAAATCATCTATGCGATGAACAA	0.468	0.335
AAACCATTCAGCCTTAACAAGATCACCACCT	0.0483	0.514
GCATTTCTAAATGGCGTATGCCGCCATGAAC	0.115	0.515
ACTGTCAGAATCCGAGTCACTGTCAGAGTCA	0.0229	0.0131
CTAACCCTTTCTCGTTCTGCCACCATAATTC	0.622	0.669
AATCCTGTCTCTTATACACATCTGACGCTGC	0.238	0.234
GCCTTTCTAAATGGCGTATGCCGCCATGAAC	0.164	0.529
AACTCTACTCGATATTTCTGCACAGCCAGGC	0.0235	0.0592
CGACAATCTTCGGCTCACCTTGCTTGGTGAC	0.0387	0.0672
CATAAGTTCTTCATCGCATAGATGATTTAGA	0.896	0.877
GAGATGCAGAAAATGTGCCAGTTTTTAAGCA	0.157	0.137
CACGACATTGGCCGCAGCACCGTGGTTATAG	0.572	0.952
GCAGTTCTTCATCGCATAGATGATTTAGAAA	0.238	0.512
TGGTTTTCTAAATCATCTATGCGATGAAGAA	0.803	0.891
ACACGTTCTTCATCGCATAGATGATTTAGAA	0.896	0.648
AACTTTTAAATCTTTGTGCAACAAAGCCCCT	0.896	0.702
TGGATTTCTAAATCATCTATGCGATGAAGAA	0.457	0.783
AATGTTGTTCATCGCATAGATGATTTAGAAA	0.697	0.57
AAAGGCCTAATAGCCCTCAAACTGCTTTAAG	0.852	0.834
CAGCCTTTCAAACCTTTATGCAACAAAGCCA	0.872	0.351
AATAGTGTTCTTCATCGCATAGATGATTTAG	0.457	0.972
ACAAGCGAAAGTGGAGGAGCTGCAAAAGCGT	7.54e-06	0.000286
CATTATTTACTTAATGGTGGGTTATGGTTCA	0.615	0.601
AGCCATAAATAGTTGATTTTACTTTTTTGAA	0.0927	0.177
CATGATGCGTGGTGGTCACCTTGATATTGCA	0.118	0.262
GTTCATGGCGGCATACGCCATTTAGAAAACA	0.0474	0.225
TCACGTTCATGGCGGCATACGCCATTTAGAA	0.457	0.721
ATTCCTGTCTCTTATACACATCTGACGCTGC	0.845	0.93
ACTTTTTCTAAATCATCTATGCGATGAAGAA	0.984	0.985
ACTTTTCTAAATGGCGTATGCCGCCATGAAC	0.0225	0.648
CGCTGTAAAAGAAGCCACAGGTAAAACCACC	0.517	0.737
GTAATAAAAAACCGCCCGAAGGCGGCATTAA	0.928	0.903
TCCATGTTCTTCATCGCATAGATGATTTAGA	0.847	0.793
CTTTTCTAAATGGCGTATGCCGCCATGAACC	0.0101	0.0648
CTGAGTTCTTCATCGCATAGATGATTTAGAA	0.847	0.6
CAACATTTCTAAATCATCTATGCGATGAACA	0.259	0.133
ATTTCTAAATCATCTATGCGATGAAGAACAA	0.481	0.887
CTAAATCATCTATGCGATGAAGAACGATAAC	0.388	0.452
CCTTTAGAGATAGGTTTGTGCAACAAAGCCG	0.252	0.509
ATCAAGAAAGCAATCAATAAAGAATTATTTG	0.388	0.0147
TGGAATTTCTAAATCATCTATGCGATGAACA	0.259	0.303
AAAAAGCCCCATGCACAGGGATGGGGCTATA	0.896	0.761
TCGTTCTTCATCGCATAGATGATTTAGAAAA	0.981	0.617
GCCGACTTGATGCGATTTCGCTACATCCCAA	0.694	0.824
CCTAATTGCTTGTTTTAGAATGAATAAAGAA	0.977	0.869
AGCTGCAAATTTACGAGCATCAGTCGGTACG	0.847	0.853
CGACGAAGATGATGATCGTGGCCGTTCAGGC	0.375	0.552
TAAAATTTCTAAATCATCTATGCGATGAAGA	0.959	0.929
ACTCATGCGTATAACTATTTTTATAGGACTC	0.457	0.899
AAATTTCGCATAAGAGATTTTATGTTAAATA	0.847	0.775
CACTTCATAATGCGCGAATTTTTTACTACTC	0.164	0.0288
AATTGTTTCAACGGCGCAAGATAGGTTGGAG	0.684	0.634
ATTTCTAAATGGCGTATGCCGCCATGAACTG	0.0324	0.854
AACAAGTTCTTCATCGCATAGATGATTTAGA	0.736	0.406
CGGCATTCAATATGTGTTTAGTGTGCTGGCC	0.147	0.654
CTCTTTTTCTAAATCATCTATGCGATGAAGA	0.465	0.673
CACAGTATGCTCAAAAATGGCTGTTGTACCG	0.789	0.882
GTTCGTTGTTCATCGCATAGATGATTTAGAA	0.699	0.311
AATTTCTTCATCAGACAAAATTTCAATGTGA	0.259	0.262
AAAAAAAAGCTCACTTAATCGTGGGCTTTTT	0.0462	0.0472
TATTTTTTTTTTTTTCAAGCAGAAGACGGCA	0.684	0.502
AAGTTAAAGCGGAAAGTAAGGAGGGGTGAAA	0.264	0.643
AATTTTTCTAAATGGCGTATGCCGCCATGAA	0.329	0.566
TTTAAACTCACTCATGGCTGGCTCCTTTAAA	0.924	0.425
CCTTTCTAAATGGCGTATGCCGCCATGAACG	0.684	0.611
ATTAAGTTCATGGCGGCATACGCCATTTAGA	0.0927	0.115
CTTTTCTAAATCATCTATGCGATGAAGAACA	0.054	0.275
CATCAGTTCTTCATCGCATAGATGATTTAGA	0.0652	0.193
CGGTGAAATATTAATAGAGTCGGTCGAAGAG	0.482	0.94
ACATTGCCAGCCGGCTTTGACAGGCTGAATA	0.00951	0.156
ATCACTGTCAGAGTCAGAATCGCTGTCAGAA	0.171	0.425
AGATTGTTCATGGCGGCATACGCCATTTAGA	0.457	0.829
AATTCTTCAAAATAGACTCTTAATAGACTTC	0.847	0.786
GAAATGAACATTGAACAATATCTTGAAGAAC	0.0483	0.0274
TATTTTTCTAAATCATCTGGGCGATGACGAA	0.457	0.344
CAAGTTCATGGCGGCATACGCCATTTAGAAA	0.0154	0.516
CAAAATTTCTAAATGGCGTATGCCGCCATGA	0.0442	0.745
ATGCCGTCTTCTGCTTGAAAAAAAAAAAATA	0.684	0.799
ATCTGTGGTGATAAATACTTTCTTGGCACCA	0.577	0.585
CTAAATCATCTATGCGATGAAGAACATTGCA	0.259	0.222
AGAATCAGAGTCGCTGTCAGAGTCAGAGTCG	0.896	0.854
CATTTCTAAATGGCGTATGCCGCCATGAACG	0.0787	0.687
TTCATTTCTAAATCATCTGGGCGATGACGAA	0.118	0.271
CATTATCCTTTGCCTGCTGGCCACATTGCCA	0.974	0.941
CGGCTCTAGATGAGGATAAGAAAAATGACAG	0.0148	0.0353
ATTTTCTAAATCATCTGGGCGATGACGAACA	0.061	0.113
CCCCTCCTTACTTTCCGCTTTAACTTCTTCC	0.847	0.675
TAGCTTGCCATCATCACGCGAGAAAAAAGCA	0.164	0.387
CAGAGTTCATGGCGGCATACGCCATTTAGAA	0.847	0.494
CTTTACAGATAGGTTTGTGCAACAAAGCCTA	0.468	0.169
GAGTTGTTCATCGCATAGATGATTTAGAAAA	0.699	0.611
ACTTTTAAGGATTTTGCGGATTGGCGACACC	0.94	0.498
ATGGGGTTTTTTGTTGTCTGTAGGTTTTGTA	0.504	0.37
GATTGATTTCCCATATAAAAAAACACCCCCA	0.0244	0.158
TTGAAAGTTTTAATCACTTTTAGTTACAAAA	0.00214	0.012
AAAAAAGCCTGCTTTATACAGGCTTTTTTTA	0.222	0.472
CATTTAACGCAGCTTGATCGCCGTAAGGCTA	0.0329	0.0858
TTCATGGCGGCATACGCCATTTAGAAATAAA	0.0165	0.427
AACTTGTTCTTCATCGCATAGATGATTTAGA	0.0927	0.151
GTTAATTTCTAAATCATCTATGCGATGAAGA	0.457	0.703
CTATCTCGTATGCCGTCTTCTGCTTGAAAAA	0.872	0.755
AGTTTTTTCTAAATGGCGTATGCCGCCATGA	0.23	0.357
CTGCGTTGTTCATCGCATAGATGATTTAGAA	0.0927	0.272
AATCAGTTCTTCATCGCATAGATGATTTAGA	0.847	0.507
AAATTTTTCTAAATCATCTATGCGATGAAGA	0.0462	0.124
CTTCATCGCATAGATGATTTAGAAAAGAATA	0.468	0.359
ATCTCTGTCTCTTATACACATCTGACGCTGC	0.457	0.565
CTTATACACATCTCCGAGCCCACGAGACGGA	0.0483	0.0305
CTTAAATATAATCAACCTTTTGAGCTTTCAA	0.56	0.907
AAATTAGGGTGTGTTGACACTTTTAGCTTAA	0.259	0.783
ATCCAATTTCTAAATGGCGTATGCCGCCATG	0.118	0.972
AATTTCTAAATCATCTGGGCGATGACGAACC	0.0927	0.213
ATTCTGTTCTTCATCGCATAGATGATTTAGA	0.114	0.063
GAATGGTTCTTCATCGCATAGATGATTTAGA	0.347	0.45
CAGTTCTTCATCGCATAGATGATTTAGAAAC	0.896	0.95
ACGTTGTTCATCGCATAGATGATTTAGAAAA	0.845	0.462
TCAAGTGCTGCATCGCAGTTTTGATGAAGCA	0.329	0.351
CAATAAAAAAACCCCGAAACTTTCGTTTCAG	0.896	0.81
CTTGTTCTTCATCGCATAGATGATTTAGAAA	0.838	0.796
CATGGCGGCATACGCCATTTAGAAAATCATC	0.0927	0.251
GTTTCTAAATCATCTATGCGATGAAGAACTA	0.45	0.575
ATATCATCTTGAATATGTTACAAATTCAAGC	0.214	0.111
GTGATTTTCTAAATCATCTATGCGATGAAGA	0.581	0.528
TCTTCATCGCATAGATGATTTAGAAAATTAA	0.218	0.37
GTTTCTAAATGGCGTATGCCGCCATGAACGA	0.323	0.867
ACTATTTCTAAATCATCTATGCGATGAAGAA	0.044	0.126
TAAATTTCTAAATGGCGTATGCCGCCATGAA	0.147	0.7
AAAATTTCTAAATGGCGTATGCCGCCATGAA	0.0165	0.503
ATGTTCTTCATCGCATAGATGATTTAGAAAC	0.852	0.799
AGTACCTGTAATCGGGTCTGTCCCGTTAACT	0.847	0.495
AGAAATTTCTAAATGGCGTATGCCGCCATGA	0.684	0.722
CAGCGTCAGATGTGTATAAGAGACAGGTTTA	0.699	0.594
TCTTCATCGCATAGATGATTTAGAAAAGCAA	0.684	0.801
AAGTAATTTCTAAATCATCTATGCGATGAAG	0.468	0.513
AACCTGTAAAACAGAATCCCAAGCTGAATAT	0.896	0.945
GTTCTTCATCGCATAGATGATTTAGAAAAAA	0.36	0.599
ATGAATTTCTAAATCATCTATGCGATGAAGA	0.434	0.291
GAGTAAACATAAGCTATCTGTTTGTGGTTCA	0.457	0.539
CCCTAATCCATCAACTTTTTACGGCGATACA	0.989	0.925
CATTTTTCTAAATCATCTGGGCGATGACGAA	0.0329	0.0508
TCTAAATCATCTATGCGATGAAGAACTTAAA	0.896	0.783
GTGGTCGCCGTATCATTAAAAAAAAAAAATA	0.847	0.935
CTCTTTTTCAATCATATAAATTGAGATGACC	0.131	0.388
CTTCATTTCTAAATCATCTATGCGATGAAGA	0.468	0.506
AAAAACGAATTGGGATCCTAAAACTGAAACT	0.589	0.66
ATCCTTCCCCCTTGAGCGCTTGCTCTAACTC	0.457	0.58
TTCTAAATCATCTATGCGATGAAGAACACAA	0.329	0.526
GCACCATTTCTGGTAATTCTTTTTTAAGCAA	0.764	0.44
TATAATTTCTAAATCATCTATGCGATGAAGA	0.847	0.866
GGCTCGGAGATGTGTATAAGAGACAGAATTA	0.468	0.281
AGTGGGTTATACCCAAAAAGATATTAATACG	0.114	0.125
CTATTTCTAAATGGCGTATGCCGCCATGAAC	0.329	0.884
GCTGTTGTTCATCGCATAGATGATTTAGAAA	0.589	0.588
ACGTTCTTCATCGCATAGATGATTTAGAAAC	0.253	0.288
CCATTTTTCTAAATCATCTATGCGATGAAGA	0.323	0.564
CTAAATCATCTATGCGATGAAGAACAGTAGC	0.589	0.513
CTCGGAGATGTGTATAAGAGACAGATATAAA	0.0148	0.0505
AAAAAAACCGCCCGAAGGCGGCATTAGCTGT	0.959	0.887
GTTCGTCATCGCCCAGATGATTTAGAAAATA	0.0927	0.343
CCTTTGCCTGCTGGCCACATTGCCAGTCGAC	0.564	0.26
CTGGTTCTTCATCGCATAGATGATTTAGAAA	0.852	0.944
GAATTTCTAAATCATCTATGCGATGAAGAAC	0.966	0.76
TACAATTTCTAAATGGCGTATGCCGCCATGA	0.0468	0.463
CTTCATCGCATAGATGATTTAGAAATGAGCA	0.847	0.562
ACCAATTAAAGATAAGCTCAATAATTAAAAA	0.302	0.151
AGGCTGTCTCTTATACACATCTCCGAGCCCA	0.259	0.333
AATTCATTTCTAAATCATCTATGCGATGAAG	0.896	0.88
TCAATTTCTAAATCATCTATGCGATGAAGAA	0.574	0.735
GCCGTCTTCTGCTTGAAAAAAAAAAAAAACA	0.29	0.612
GTTTTCTAAATCATCTATGCGATGAAGAACA	0.417	0.541
CGACTCTATTATTCAAACCGTCTGTTATCAG	0.695	0.906
GAACATCCTGTTCCTGTATGAGTTCATAATA	0.377	0.2
GGCTTTTTTAGTTTCCAAAGTAATACTTTGA	0.896	0.411
TTTCTAAATCATCTGGGCGATGACGAACAAA	0.061	0.11
CATGGGATGGAAGGGGAAAAAGCCGACTAGC	0.339	0.312
ATTTTTTTCTAAATGGCGTATGCCGCCATGA	0.323	0.906
CCGTTCAGGTGGCCGAGGCCGTGGCCGCAGC	0.736	0.772
CAAATTTCTAAATCATCTATGCGATGAAGAA	0.684	0.846
CGAAGTTCTTCATCGCATAGATGATTTAGAA	0.684	0.901
ACAAAGTTCTTCATCGCATAGATGATTTAGA	0.457	0.805
TACAATTTCTAAATCATCTATGCGATGAAGA	0.29	0.272
CAAAAAAAAGCGGATTCTTCCGCTTTTTTTC	0.847	0.435
TTGCTTTCTAAATCATCTATGCGATGAACAA	0.847	0.619
CCTAGTTCATGGCGGCATACGCCATTTAGAA	0.517	0.621
ATGAGGCAAGGCTTTGAGTTGTTGCAGTACC	0.00564	0.0577
AGTGTTCGTCATCGCCCAGATGATTTAGAAA	0.457	0.684
CTTTAGAGATAGGTTTGTGCAACAAAGCCCC	0.468	0.302
CGACAGGATGTCGGGCTTTTTTTATATCTGA	0.929	0.777
GTTAATTTCTAAATGGCGTATGCCGCCATGA	0.114	0.0274
CACTGTCTCTTATACACATCTGACGCTGCCG	0.214	0.158
AGAATTATGGTGGCAGAACGAAAGAGGGTTA	0.114	0.903
CAGTAGTAAAAAATTCGCGCATTATGAAGTA	0.114	0.71
CCAATTTTCTAAATGGCGTATGCCGCCATGA	0.457	0.571
GCTCGGAGATGTGTATAAGAGACAGATATAA	0.108	0.0736
CACTGGCGCATTCATAATCTTCTCCTAATTC	0.694	0.694
GTGGTTCTTCATCGCATAGATGATTTAGAAA	0.776	0.916
AACCCTGCAATTGCAGGGTTTTTTATTAGAG	0.896	0.504
GAACCCATCACCAATCATGATATTTTGCCGA	0.000592	0.000245
AGGGGACTGTTCTAAATTTTGTGTAAGTACT	0.699	0.673
CGGTTTTCTAAATGGCGTATGCCGCCATGAA	0.457	0.718
GGCTAAAAAGTTATGCGGGAAAATCGCATAA	0.847	0.868
CTTTTTTTCTAAATCATCTATGCGATGAAGA	0.684	0.886
CTAAAATTTCTAAATCATCTATGCGATGAAG	0.323	0.574
TGTCCACGAATCAATATACGGAGGCGGGGAA	0.468	0.774
GCATTATCCTTTGCCTGCTGGCCACATTGCC	0.974	0.941
ATTAAACCTTCCTCAACTGACATTTCCAAAT	0.0523	0.0442
AAGATTTCTAAATCATCTATGCGATGAAGAA	0.0474	0.107
ATTTTTTCTAAATCATCTATGCGATGAAGAA	0.933	0.714
GTCATTTCTAAATCATCTATGCGATGAAGAA	0.0329	0.0911
CAACTATGCAGATGCAAGCAACGACTTTGGC	0.0927	0.145
CCGACAGGATGTCGGGCTTTTTTTATTTACG	0.252	0.548
ACCACCGATAATGCCAGTAATCGGGCTTAGA	0.457	0.144
GCAACAAGAATTTATAACGGTAAAACTATGC	0.192	0.307
AGTCGATAACAACGGATGTGCAGTAGAGGGC	0.896	0.764
CGTATTTCTAAATGGCGTATGCCGCCATGAA	0.896	0.512
GGCAATTTCTAAATCATCTATGCGATGAAGA	0.259	0.259
ATTGTTCGTCATCGCCCAGATGATTTAGAAA	0.0927	0.18
TTAATTTCTAAATCATCTATGCGATGAACAA	0.896	0.86
CTTTTTTTTTTTTTTTTTTCAAGCAGAAGAC	0.847	0.931
CCAAATTTCTAAATGGCGTATGCCGCCATGA	0.169	0.725
AAATTTCTAAATCATCTATGCGATGAACAAC	0.615	0.503
ATTTTCTAAATCATCTGGGCGATGACGAACG	0.23	0.194
TTCTAAATCATCTATGCGATGAAGAACAGAA	0.615	0.36
ATTTGACTGGTTAGGTTCTACCGACAAAATC	0.204	0.476
ATAAATAAAAAAAGCCCGACATCCTGTCGGG	0.571	0.565
CACGGCAGAGTAAAACTTGAAGTGCGACATA	0.457	0.772
AAAAAAAGCACCCTAGGGTGCTTTTATTAAA	0.238	0.391
ACGTTCTTCATCGCATAGATGATTTAGAAAG	0.695	0.644
TCAATTTTCTAAATCATCTATGCGATGAAGA	0.061	0.0735
TAGCCGCACAAGATGTAATTGCTTTAAGCAA	0.784	0.933
ACTTTTCTAAATCATCTATGCGATGAACAAC	0.852	0.881
GCGGCACTGTTGCAAAGTTAGCGATGAGGCA	0.259	0.0501
AAACCCATCACCAATCATGATATTTTGCCGA	0.457	0.452
GCGTGGGTTTTCTTTTGTCTATTAAAGCATA	0.23	0.547
CTTTTTTTTTGCTTAGAGCAAAAGTTGCAGC	0.547	0.918
AGGTTTTCTAAATCATCTATGCGATGAAGAA	0.401	0.573
ATAAAAAAAAGCGCCGTAAGGCGCTTTTTTA	0.038	0.318
GTCTGCTAAATCATCATTAAATGCTTCAGCA	0.927	0.921
GAATTAACAGCTAGTTAACACAGCTTATATA	0.684	0.777
CTTCATCGCATAGATGATTTAGAAAATAAAG	0.468	0.771
GCAGCGTCAGATGTGTATAAGAGACAGATCA	0.847	0.551
AAGTCTCCTGATAATTCAGCGTATATCAAAT	0.457	0.224
TACAGTTCATGGCGGCATACGCCATTTAGAA	0.23	0.46
AACTTCATAATGCGCGAATTTTTTACTACTT	0.91	0.511
TACATTTCTAAATGGCGTATGCCGCCATGAA	0.784	0.383
CCCTTGGTACAGTGCAGCGTTTTTCTTGGCG	0.0954	0.0865
AGTTCGTCATCGCCCAGATGATTTAGAAACC	0.0927	0.253
GATGTTCATGGCGGCATACGCCATTTAGAAA	0.147	0.604
TGAAACATTTCTAAATCATCTATGCGATGAA	0.23	0.495
CGTTGTTCATGGCGGCATACGCCATTTAGAA	0.847	0.426
TCTAAATGGCGTATGCCGCCATGAACGTGCA	0.847	0.173
CATGGCGGCATACGCCATTTAGAAATTTGCG	0.847	0.206
GTATTTTCTAAATGGCGTATGCCGCCATGAA	0.0189	0.55
AAACCTGTCTCTTATACACATCTGACGCTGC	0.504	0.527
AATTAACATAATACGCCTTATACGAAATGCT	0.684	0.481
AAGAAGTTAAAGCGGAAAGTAAGGAGGGGTA	0.568	0.851
AGTGCATGTTATCAAAAGACAAAGCAGGGAC	0.0387	0.0201
TCTTCATCGCATAGATGATTTAGAAATTAAA	0.547	0.606
CAGATTTCTAAATCATCTATGCGATGAAGAA	0.388	0.591
AAAATGGCTTTGTTGCACAAACCTATCTCTA	0.259	0.461
TGCTGTTCTTCATCGCATAGATGATTTAGAA	0.45	0.651
GAAGTTCATGGCGGCATACGCCATTTAGAAA	0.0626	0.203
AGTTCATGGCGGCATACGCCATTTAGAAAGA	0.434	0.0532
AACCCTGAAACGAAAGTTTCGGGGTTTTTTA	0.847	0.633
ATCTAAAATTAACATAATACACCTTATACGA	0.589	0.376
AAAAAAAAGCCTGTATAAAGCAGGCTTTTTT	0.0927	0.114
CGTTTTCTAAATGGCGTATGCCGCCATGAAC	0.388	0.995
TGATGTTCATGGCGGCATACGCCATTTAGAA	0.695	0.847
AATTCAAAAAAGTAAAATCAACTATTTATAG	0.9	0.57
AGAGATGCAGAAAATGTGCCAGTTTTTAAGG	0.388	0.268
AGCAATTGAAGATGGGTATGTGGAGTATGAA	0.563	0.587
AAGATCTGTCTCTTATACACATCTCCGAGCC	0.323	0.424
ATAAATTTCTAAATCATCTATGCGATGAAGA	0.377	0.453
CAAAGGTTCTTCATCGCATAGATGATTTAGA	0.852	0.979
ATCAAAAGAGACCATTAATGGTCTCTTTTTA	0.699	0.718
AAAAAATCCGCTCAATTGAGCGGATTTTTTA	0.565	0.602
CTATTTTCTAAATCATCTATGCGATGAAGAA	0.29	0.536
GGCTTTCTAAATCATCTGGGCGATGACGAAC	0.0652	0.257
ATTTTCTTTAACTTCAACATACGTTTCAGTC	0.847	0.478
ATGCCGTCTTCTGCTTGAAAAAAAAAAAAAG	0.347	0.388
CTAAATGGCGTATGCCGCCATGAACCATCAA	0.23	0.535
AGTTCATGGCGGCATACGCCATTTAGAAATA	0.316	0.808
CGGTTCATGGCGGCATACGCCATTTAGAAAA	0.0329	0.0996
ATAACCCTTTGCAACCCCTTTTTCTAGCAAT	0.962	0.651
GCTATGACCACATTCAAAGAGGCTCAAATCA	0.0201	0.0267
ACAAGCGAAAGTGGAGGAGCTGCAAAAGCGG	0.23	0.894
AGCCCGACAGGATGTCGGGCTTTTTTTATTC	0.0448	0.028
CTTCATCGCATAGATGATTTAGAAATGTTTC	0.29	0.597
TCTAAATCATCTATGCGATGAACAACCAAAA	0.0927	0.141
AAAGGGCAATTTATATTGAGCAATCGCCCCG	0.0462	0.0949
CTCGTTGCAAAATGAATTGATGATTGCGATC	0.00322	0.0119
AAAAAAAAGCTGCCTAAGCAGCTTTTTTTAT	0.118	0.0912
CGTAATGACTTTACTGTCAATTTGCATTGAA	0.0874	0.121
TATGTTTCTAAATCATCTATGCGATGAAGAA	0.896	0.771
CCTTCTTTTCTAAATCATCTATGCGATGAAG	0.323	0.525
GCTTTCTAAATCATCTATGCGATGAAGAACA	0.517	0.983
AAGAAGTTAGAGCAAGCGCTCAAGGGGGAAG	0.468	0.556
TGGGTTCTTCATCGCATAGATGATTTAGAAA	0.488	0.865
AAAAAAGAGAACCCTAGGGTTCTCTTTTTTA	0.0217	0.0248
ATAAATTTCTAAATCATCTATGCGATGAACA	0.0387	0.0325
AATTACACAAGAGCACGTACAATCGTTGGAC	0.0927	0.208
AATGACTGTGGTTGGCCCAAAGATTTCTTCT	0.468	0.481
CGTTTCTAAATGGCGTATGCCGCCATGAACA	0.329	0.976
GACTGTTCTTCATCGCATAGATGATTTAGAA	0.517	0.819
AGATCATAATTTGAACTTTTATATCCACTCA	0.388	0.557
AACCCTACTCGATATTTCTGCACAGCCAGGT	0.84	0.603
AGTACAAGCAAATTATCAATATATTGTCGGC	0.259	0.291
CGCAAACGGCATTGTCCCAAGACAAGAAGGC	0.259	0.242
CAACTGTTCATGGCGGCATACGCCATTTAGA	0.29	0.93
CGGAAGTAGTAAAAAATTCGCGCATTATGAG	0.547	0.191
GATGTGGTGTTGGAGAGGTTTTGGGGGAGGA	0.388	0.431
CTTCATCGCATAGATGATTTAGAAATCAACC	0.845	0.651
CCATTTAACATAATGGGCGTTATCCGAAATC	0.0115	0.159
ATTATTTCTAAATGGCGTATGCCGCCATGAA	0.989	0.258
CAATTTTCTAAATCATCTATGCGATGAAGAA	0.375	0.648
CATGGCGGCATACGCCATTTAGAAATCAAAC	0.517	0.78
GGAAGTTGTTCATCGCATAGATGATTTAGAA	0.259	0.241
GCAGTTGTTCATCGCATAGATGATTTAGAAA	0.924	0.662
CAAGGCTTTGTTGCACAAACCTATCTCTAAA	0.847	0.415
CGATTGTTCTTCATCGCATAGATGATTTAGA	0.589	0.674
TTCATCGCATAGATGATTTAGAAATTTTAAA	0.468	0.528
CAGTTTCTAAATCATCTATGCGATGAACAAC	0.924	0.946
CGTTTCTAAATCATCTATGCGATGAAGAACC	0.896	0.987
AGCAATTTCTTCATCAGACAAAATTTCAATG	0.238	0.245
ATTACTGTCTCTTATACACATCTGACGCTGC	0.847	0.678
TTAGTTCTTCATCGCATAGATGATTTAGAAA	0.292	0.496
AAGATTGTTCATGGCGGCATACGCCATTTAG	0.457	0.829
AGAGTCACTGTCAGAATCAGAGTCGCTGTCA	0.644	0.354
ATTTGAAAAGTTCTTTGATCCTGAAGGGCGG	0.847	0.92
GTTGTTCTTCATCGCATAGATGATTTAGAAA	0.576	0.94
TATCGTTCTTCATCGCATAGATGATTTAGAA	0.563	0.6
CAGAGCCTGTAAATTATTTTGTGTAAGTTCC	0.872	0.462
CGAGTCGCTGTCAGAATCAGAGTCGCTGTCA	0.564	0.156
GTTTTTTTCTAAATCATCTATGCGATGAAGA	0.697	0.801
GCTTGGTCTTATGTTTGCAGGCATGGCAGCA	0.0927	0.27
AGAATTTCTAAATGGCGTATGCCGCCATGAA	0.0875	0.935
AGCATGTGCCGTAGGTTATTACGGTGTAGGC	0.061	0.186
TTCTAAATCATCTATGCGATGAACAACGCAA	0.23	0.231
TTAATTTCTAAATCATCTATGCGATGAAGAA	0.678	0.956
CTGAATATCGTCGCCAATGGCGTAAGCTTCA	0.0466	0.074
CTTCATCGCATAGATGATTTAGAAATTTGTA	0.323	0.363
GGGCTTTGTTGCACAAAGATTTAAAAGATAA	0.673	0.905
ATGAATTAATGAAAAAATTGATTGGTTAAGC	0.829	0.56
AACTTTTCTAAATCATCTGGGCGATGACGAA	0.0927	0.151
AAGCAGTTCTTCATCGCATAGATGATTTAGA	0.847	0.769
AGGTTCATTTTAAAAGAAAGTATCTACATTA	0.847	0.505
TAGATTTCTAAATCATCTATGCGATGAAGAA	0.437	0.257
TCGTTCATGGCGGCATACGCCATTTAGAAAA	0.0406	0.494
TACCCCTCCTTACTTTCCGCTTTAACTTCTA	0.924	0.946
ATGTTCTTCATCGCATAGATGATTTAGAAAG	0.218	0.461
TGAGTGGGTTATTGTTAAGTGGGGGTTGTAA	0.517	0.378
ATTCCCCCAAGGCCCCCGTGCCACAACAGAA	0.69	0.853
CCGCGTTCTTCATCGCATAGATGATTTAGAA	0.457	0.684
CGTTCTTCATCGCATAGATGATTTAGAAAAC	0.752	0.984
GTTAATTTTCTAAATCATCTATGCGATGAAC	0.323	0.644
CTAATTTCTAAATGGCGTATGCCGCCATGAA	0.216	0.544
ACAAATGCGTGAAGACTTTAAGGCGGGCCGT	0.0927	0.0891
GTGTTCTTCATCGCATAGATGATTTAGAAAA	0.568	0.861
ATGGTCTTGCGTTAAAACCGAGTTACGGGCA	0.23	0.542
CCTTTATTTCTAAATCATCTATGCGATGAAG	0.401	0.25
TGTTCGTCATCGCCCAGATGATTTAGAAAAA	0.0317	0.0855
TACAGGTTCATGGCGGCATACGCCATTTAGA	0.457	0.426
TCTAGTTCATGGCGGCATACGCCATTTAGAA	0.699	0.227
AATCTCTTCATCAGACAAAATTTCAATGTGG	0.264	0.893
ACCAATTTCTAAATCATCTATGCGATGAAGA	0.896	0.699
AAAAAAAACACCATAAGAGAGCAAGACGTTT	0.699	0.564
ATTTTTCTAAATCATCTGGGCGATGACGAAC	0.0317	0.0888
AAAAAAAAAAAAAAAAAAAAAAAAAAAAAAG	0.193	0.121
CGTATTTTTCTAAATCATCTATGCGATGAAG	0.896	0.873
CACGGTTCTTCATCGCATAGATGATTTAGAA	0.23	0.379
CTCTTTCTAAATGGCGTATGCCGCCATGAAC	0.517	0.653
GTGTTTCTAAATGGCGTATGCCGCCATGAAC	0.323	0.533
TGTTCATCGCATAGATGATTTAGAAATACAA	0.00564	0.00281
CTAAATCATCTATGCGATGAAGAACAGTTAA	0.0927	0.326
GCTTAGCTTTGATGAGTTACAGGCTTTAACC	0.0927	0.0732
CATAAAAAAGCACCCGAATTGGGTGCTCAAA	0.695	0.999
CAGTACGTTCTTCATCGCATAGATGATTTAG	0.0927	0.221
ACTTTTTCTAAATCATCTATGCGATGAACAA	0.323	0.675
CTTTAAACTCACTCATGGCTGGCTCCTTTAC	0.924	0.63
CTATCCTTTGCCTGCTGGCCACATTGCCAGC	0.0473	0.0538
CCAGTTCATGGCGGCATACGCCATTTAGAAA	0.0689	0.876
ACTACTTACAACATTATTATCTTTATCGGCT	0.404	0.619
CACAGGTTTAAGTTTGCTTAAAGCTTCAAGG	0.468	0.194
AAAATTAACATAATACACCTTATACGAAGCC	0.00784	0.0434
GTTGTTCATCGCATAGATGATTTAGAAAATA	0.695	0.819
ATTATGGTGGCAGAACGAGAAAGGGTTCGCA	0.575	0.92
AACGGCCAAAGCCTGTGCAGCAAAGGCTTCG	0.589	0.664
AGAATTTCTAAATCATCTATGCGATGAACAA	0.589	0.636
AAGACCCAGCCTTGATTAGCGGTGCGGATGC	0.924	0.897
CAGAATTTTCTAAATCATCTATGCGATGAAG	0.468	0.355
AATTTTTCTAAATCATCTATGCGATGAAGAA	0.1	0.257
CACAGGTTTAAGTTTGCTTAAGCCTTCAAGG	0.23	0.354
TTCGTTCTTCATCGCATAGATGATTTAGAAA	0.626	0.95
CGCCACCATGATGGGATGGTTTGAGCCATCC	0.259	0.412
AGACTTTCTAAATCATCTATGCGATGAAGAA	0.517	0.873
AATTAACATAATACACCTTATACGAAATACT	0.589	0.404
TTATTTTCTAAATCATCTATGCGATGAAGAA	0.328	0.374
CGGCGCTCTTATCGATTTATTGTTATATGAG	0.0644	0.172
ACGTTTTCTAAATCATCTATGCGATGAAGAA	0.253	0.304
AACGATTTCTAAATCATCTATGCGATGAAGA	0.673	0.61
CAAGCATTTCGTATAAGGCGTATTATGTTAA	0.457	0.293
CCCTGTCTCTTATACACATCTGACGCTGCCG	0.0927	0.126
AAAAAAAACCAGCCTTCGGGCTGGTTTTCTG	0.0652	0.121
AGAAGAGTTTAGACAAGAACTCGCTCGCCGA	0.457	0.214
AGTTCATGGCGGCATACGCCATTTAGAAAGC	0.323	0.469
CGTTCTTCATCGCATAGATGATTTAGAAACG	0.547	0.654
TAAATGGCTTTGTTGCACAAACCTATCTGTA	0.323	0.268
CTAAATCATCTATGCGATGAAGAACTTGTAG	0.896	0.734
CACCACTTGACTGCAAATGCCATGTTGCTCC	0.441	0.803
AGGTTTCTAAATGGCGTATGCCGCCATGAAC	0.0462	0.19
CTGTGTTCTTCATCGCATAGATGATTTAGAA	0.0231	0.0214
ATGATGACGATGAAGATGATGATCGAGGTCG	0.896	0.954
ATTTTTTTTTTTTAATGATACGGCGACCACC	0.401	0.586
ACGTTTTTCTAAATGGCGTATGCCGCCATGA	0.457	0.902
AATATGGAGCAAATTGCTGCGCTTTAATACT	0.924	0.732
AGATGTTCTTCATCGCATAGATGATTTAGAA	0.0927	0.221
CATTTTTCTAAATCATCTATGCGATGAAGAA	0.91	0.694
CTGATAAAAGAAAGCTCTTAAGGTCGCAACA	0.29	0.418
ATTTTGTTCATGGCGGCATACGCCATTTAGA	0.896	0.882
ACGAAGTTCTTCATCGCATAGATGATTTAGA	0.457	0.942
CTGAATTTCTAAATGGCGTATGCCGCCATGA	0.0652	0.0925
GAAAGTCCTTATAGGTCAGGCGGTCATCCAC	0.000988	0.0248
GGTGTTGTTCATCGCATAGATGATTTAGAAA	0.216	0.419
AAAAAGCACCCTAGGGTGCTTTTTTTCTAGC	0.0115	0.0986
ACAATTTCTAAATGGCGTATGCCGCCATGAA	0.0142	0.345
CTTCTGCTTGAAAAAAAAAAAAAAAAAAAAC	0.114	0.233
CTTTCTAAATGGCGTATGCCGCCATGAACGC	0.118	0.462
GTGAATTTCTAAATCATCTATGCGATGAAGA	0.517	0.747
GAGTGCGTAGGGGATAAGCATGTGAGTTGAA	0.697	0.815
TAGTTCATGGCGGCATACGCCATTTAGAAAA	0.0475	0.401
ACTTGTTCTTCATCGCATAGATGATTTAGAA	0.563	0.814
AAATCAAGGTCTTTATAATGGCTTTTTAGCG	0.108	0.0528
AAAGTTCTGTTGTGGCACGGGGGCCTTGGGA	0.429	0.556
TATTGAAAACTTCACTTCTGTGCAAAAAACA	0.563	0.902
CTTCATCGCATAGATGATTTAGAAAAATTTC	0.0927	0.205
GGGATGTTCTTCATCGCATAGATGATTTAGA	0.0927	0.155
AGCCATTCAATCGGCTGCTTTGGGTTCCATC	0.54	0.67
CCGTCGTCGGCAGCGTCAGATGTGTATAAGA	0.0244	0.00969
ACGATTTCTAAATGGCGTATGCCGCCATGAA	0.847	0.533
CCTTATTGGCGTCGACAGAATAGTGAAAGAG	0.232	0.693
CCTATTTCTAAATCATCTATGCGATGAAGAA	0.45	0.561
CAAAAAGCCCCGCCAATAATCGATATTTAGC	0.302	0.631
TGTATTTCTAAATCATCTATGCGATGAACAA	0.0201	0.00997
AGGTTCTTCATCGCATAGATGATTTAGAAAA	0.0327	0.127
ACCAATTTCTTTTATTTCTAAAATTTCAATG	0.845	0.68
CGAGTCAGCCAAAATTGCTAAGTCACCTTTA	0.847	0.997
GGAATTTCTAAATCATCTATGCGATGAAGAA	0.818	0.911
AGTAAGTAAAGGATGTTGTAGGGTAAGGTTC	0.399	0.288
TACACCTGGCTGTGCAGAAATATCGAGTAGA	0.413	0.588
CCGATCAATCACGCGCTGCGGTTTTTGTGTA	0.973	0.969
AGAGGTTCTTCATCGCATAGATGATTTAGAA	0.684	0.975
CTCAAGCTCTTTTTCAATCATATAAATTGAA	0.0412	0.836
AGTCTGAATATTTAAAAAATTATTATTCCAG	0.684	0.345
ACGGTTCATGGCGGCATACGCCATTTAGAAA	0.388	0.928
TGTTGTTCATGGCGGCATACGCCATTTAGAA	0.872	0.415
GATATTTATGAGTGATTTTTGGGCAAAAAAA	0.0652	0.0284
GCCAGAATAGTTTTCTTTAACTTCAACATAC	0.694	0.438
TAAGGTTCTTCATCGCATAGATGATTTAGAA	0.45	0.63
GCCTCATCGCTAACTTTGCAACAGTGCCCTA	0.388	0.97
AAAGGCTTTGTTGCACAAAGATTTAAAAGTT	0.468	0.388
TGCTGTTCATGGCGGCATACGCCATTTAGAA	0.457	0.666
AACCCTACTCGATATTTCTGCACAGCCAGGC	0.054	0.0693
AGTTTCATTACTACGTAAACGAGAACCCACC	0.0329	0.0302
GATTTTTCTAAATCATCTATGCGATGAACAA	0.872	0.755
CATGGCGGCATACGCCATTTAGAAATTCTAA	0.684	0.917
GCAGCCTGTCAAAGCCGGCTGGCAATGTGGC	0.00819	0.0103
CTTACGTTCTTCATCGCATAGATGATTTAGA	0.699	0.799
CACTTTTCTAAATCATCTATGCGATGAAGAA	0.699	0.499
GCGCGCTACTGTTAACGCAAGACGAGCGCCA	0.564	0.239
CCAAGAATTTCTAAATCATCTATGCGATGAA	0.259	0.366
ATTGGCTTTGTTGCACAAACCTATCTCTAAA	0.302	0.392
AGAATCTTGGTGGAGATGGCGGGAGTTGAAC	0.673	0.556
CTTTTTCTAAATCATCTATGCGATGAACAAC	0.356	0.542
CTCTGTCTCTTATACACATCTCCGAGCCCAC	0.00215	0.0388
CGGTTCTTCATCGCATAGATGATTTAGAAAA	0.962	0.723
AAAAGGAGCTTGGTGGAGCCAAGCGGGATCG	0.0927	0.137
[truncated: 1,046,576+ more rows]
