# Supplementary material for: Intragenomic conflicts with plasmids and chromosomal mobile genetic elements drive the evolution of natural transformation within species
Source: PLoS Biol. 2024 Oct 14;22(10):e3002814. doi: 10.1371/journal.pbio.3002814 (PMC11472951; doi:10.1371/journal.pbio.3002814)
Supplement: S22 Data — (XLSX) [file pbio.3002814.s022.xlsx]

## Sheet: Data_S22
Plasmid1	Plasmid2	wGRR
Lp LPE509 plasmid	Lp LPE509 plasmid	1
Lp LPE509 plasmid	Lp str. E5_N plasmid1	0.102097222222
Lp LPE509 plasmid	Lp str. L09A.1 plasmid L09A.1_contig000005	0.00642682926829
Lp LPE509 plasmid	Lp str. L01C.1 plasmid1 L01C.1_contig000005	0.00642682926829
Lp LPE509 plasmid	Lp str. Allentown 1 (D-7475) plasmid1	0.0420731707317
Lp LPE509 plasmid	Lp str. Murcia-2001 4983 plasmid Mobile Element-1	0
Lp LPE509 plasmid	Lp str. E9_O plasmid1	0.0243333333333
Lp LPE509 plasmid	Lp str. D-4040 plasmid2	0.0980133333333
Lp LPE509 plasmid	Lp str. Ofk308 plasmid pOfk55	0
Lp LPE509 plasmid	Lp str. C8_S plasmid1	0.00981132075472
Lp LPE509 plasmid	Lp str. Allentown 1 (D-7475) plasmid2	0.00866666666667
Lp LPE509 plasmid	Lp str. FDAARGOS_1482 plasmid	0.00961538461538
Lp LPE509 plasmid	Lp str. E2_N plasmid1	0.102097222222
Lp LPE509 plasmid	Lp str. Paris plasmid pLPP	0.00642682926829
Lp LPE509 plasmid	Lp str. ERS1305867 plasmid	0
Lp LPE509 plasmid	Lp str. C9_S plasmid1	0
Lp LPE509 plasmid	Lp str. D-5265 plasmid	0
Lp LPE509 plasmid	Lp str. FFI329 plasmid	0.00793650793651
Lp LPE509 plasmid	Lp str. Flint 2 (D-7477) plasmid	0.00642682926829
Lp LPE509 plasmid	Lp str. L01C.1 plasmid2 L01C.1_contig000006	0.0288333333333
Lp LPE509 plasmid	Lp str. D-4040 plasmid1	0
Lp LPE509 plasmid	Lp str. Lpm7613 plasmid 2	0.00642682926829
Lp LPE509 plasmid	Lp str. L10-023 plasmid	0.0420731707317
Lp LPE509 plasmid	Lp str. LG57 plasmid pLG57	0.0952345679012
Lp LPE509 plasmid	Lp str. L08A.1 plasmid L08A.1_contig000005	0.00642682926829
Lp LPE509 plasmid	Lp str. L05B.1 plasmid L05B.1_contig000005	0.00642682926829
Lp LPE509 plasmid	Lp str. Lorraine plasmid pLELO	0.0420731707317
Lp LPE509 plasmid	Lp str. FFI102 plasmid	0.00806451612903
Lp LPE509 plasmid	Lp str. Lens plasmid pLPL	0.00962962962963
Lp LPE509 plasmid	Lp str. D-7787 plasmid	0.00928571428571
Lp LPE509 plasmid	Lp str. WS17_LgA.1 plasmid WS17_LgA.1_contig000005	0.00642682926829
Lp LPE509 plasmid	Lp str. L03B.1 plasmid2 L03B.1_contig000006	0.0288333333333
Lp LPE509 plasmid	Lp str. OLDA plasmid	0.00642682926829
Lp LPE509 plasmid	Lp str. Albuquerque 1 (D-7474) plasmid	0.00642682926829
Lp LPE509 plasmid	Lp str. L03B.1 plasmid1 L03B.1_contig000005	0.00642682926829
Lp LPE509 plasmid	Lp str. AW-13-4 plasmid	0.00642682926829
Lp LPE509 plasmid	Lp str. FFI103 plasmid	0.00806451612903
Lp LPE509 plasmid	Lp str. C9_S plasmid unamed2	0.103535211268
Lp str. E5_N plasmid1	Lp LPE509 plasmid	0.101541666667
Lp str. E5_N plasmid1	Lp str. E5_N plasmid1	1
Lp str. E5_N plasmid1	Lp str. L09A.1 plasmid L09A.1_contig000005	0.1635
Lp str. E5_N plasmid1	Lp str. L01C.1 plasmid1 L01C.1_contig000005	0.1635
Lp str. E5_N plasmid1	Lp str. Allentown 1 (D-7475) plasmid1	0.492111111111
Lp str. E5_N plasmid1	Lp str. Murcia-2001 4983 plasmid Mobile Element-1	0
Lp str. E5_N plasmid1	Lp str. E9_O plasmid1	0.152843137255
Lp str. E5_N plasmid1	Lp str. D-4040 plasmid2	0.969875
Lp str. E5_N plasmid1	Lp str. Ofk308 plasmid pOfk55	0
Lp str. E5_N plasmid1	Lp str. C8_S plasmid1	0.0979433962264
Lp str. E5_N plasmid1	Lp str. Allentown 1 (D-7475) plasmid2	0.0874
Lp str. E5_N plasmid1	Lp str. FDAARGOS_1482 plasmid	0.130826923077
Lp str. E5_N plasmid1	Lp str. E2_N plasmid1	0.958263888889
Lp str. E5_N plasmid1	Lp str. Paris plasmid pLPP	0.191027777778
Lp str. E5_N plasmid1	Lp str. ERS1305867 plasmid	0.388180555556
Lp str. E5_N plasmid1	Lp str. C9_S plasmid1	0.0975833333333
Lp str. E5_N plasmid1	Lp str. D-5265 plasmid	0.03790625
Lp str. E5_N plasmid1	Lp str. FFI329 plasmid	0.0824126984127
Lp str. E5_N plasmid1	Lp str. Flint 2 (D-7477) plasmid	0.1635
Lp str. E5_N plasmid1	Lp str. L01C.1 plasmid2 L01C.1_contig000006	0.151407407407
Lp str. E5_N plasmid1	Lp str. D-4040 plasmid1	0.0384603174603
Lp str. E5_N plasmid1	Lp str. Lpm7613 plasmid 2	0.1635
Lp str. E5_N plasmid1	Lp str. L10-023 plasmid	0.486291666667
Lp str. E5_N plasmid1	Lp str. LG57 plasmid pLG57	0.455944444444
Lp str. E5_N plasmid1	Lp str. L08A.1 plasmid L08A.1_contig000005	0.1635
Lp str. E5_N plasmid1	Lp str. L05B.1 plasmid L05B.1_contig000005	0.1635
Lp str. E5_N plasmid1	Lp str. Lorraine plasmid pLELO	0.492111111111
Lp str. E5_N plasmid1	Lp str. FFI102 plasmid	0.0837419354839
Lp str. E5_N plasmid1	Lp str. Lens plasmid pLPL	0.0961296296296
Lp str. E5_N plasmid1	Lp str. D-7787 plasmid	0.0936071428571
Lp str. E5_N plasmid1	Lp str. WS17_LgA.1 plasmid WS17_LgA.1_contig000005	0.1635
Lp str. E5_N plasmid1	Lp str. L03B.1 plasmid2 L03B.1_contig000006	0.151407407407
Lp str. E5_N plasmid1	Lp str. OLDA plasmid	0.163347222222
Lp str. E5_N plasmid1	Lp str. Albuquerque 1 (D-7474) plasmid	0.1635
Lp str. E5_N plasmid1	Lp str. L03B.1 plasmid1 L03B.1_contig000005	0.1635
Lp str. E5_N plasmid1	Lp str. AW-13-4 plasmid	0.1635
Lp str. E5_N plasmid1	Lp str. FFI103 plasmid	0.0837419354839
Lp str. E5_N plasmid1	Lp str. C9_S plasmid unamed2	0.999957746479
Lp str. L09A.1 plasmid L09A.1_contig000005	Lp LPE509 plasmid	0.00642682926829
Lp str. L09A.1 plasmid L09A.1_contig000005	Lp str. E5_N plasmid1	0.163402777778
Lp str. L09A.1 plasmid L09A.1_contig000005	Lp str. L09A.1 plasmid L09A.1_contig000005	1
Lp str. L09A.1 plasmid L09A.1_contig000005	Lp str. L01C.1 plasmid1 L01C.1_contig000005	0.992907801418
Lp str. L09A.1 plasmid L09A.1_contig000005	Lp str. Allentown 1 (D-7475) plasmid1	0.453078014184
Lp str. L09A.1 plasmid L09A.1_contig000005	Lp str. Murcia-2001 4983 plasmid Mobile Element-1	0
Lp str. L09A.1 plasmid L09A.1_contig000005	Lp str. E9_O plasmid1	0.0316666666667
Lp str. L09A.1 plasmid L09A.1_contig000005	Lp str. D-4040 plasmid2	0.15656
Lp str. L09A.1 plasmid L09A.1_contig000005	Lp str. Ofk308 plasmid pOfk55	0
Lp str. L09A.1 plasmid L09A.1_contig000005	Lp str. C8_S plasmid1	0.203962264151
Lp str. L09A.1 plasmid L09A.1_contig000005	Lp str. Allentown 1 (D-7475) plasmid2	0.199383333333
Lp str. L09A.1 plasmid L09A.1_contig000005	Lp str. FDAARGOS_1482 plasmid	0.206865384615
Lp str. L09A.1 plasmid L09A.1_contig000005	Lp str. E2_N plasmid1	0.163375
Lp str. L09A.1 plasmid L09A.1_contig000005	Lp str. Paris plasmid pLPP	0.992907801418
Lp str. L09A.1 plasmid L09A.1_contig000005	Lp str. ERS1305867 plasmid	0.688660714286
Lp str. L09A.1 plasmid L09A.1_contig000005	Lp str. C9_S plasmid1	0.05525
Lp str. L09A.1 plasmid L09A.1_contig000005	Lp str. D-5265 plasmid	0.125390625
Lp str. L09A.1 plasmid L09A.1_contig000005	Lp str. FFI329 plasmid	0.176793650794
Lp str. L09A.1 plasmid L09A.1_contig000005	Lp str. Flint 2 (D-7477) plasmid	0.999978571429
Lp str. L09A.1 plasmid L09A.1_contig000005	Lp str. L01C.1 plasmid2 L01C.1_contig000006	0.0402962962963
Lp str. L09A.1 plasmid L09A.1_contig000005	Lp str. D-4040 plasmid1	0.127380952381
Lp str. L09A.1 plasmid L09A.1_contig000005	Lp str. Lpm7613 plasmid 2	0.999808510638
Lp str. L09A.1 plasmid L09A.1_contig000005	Lp str. L10-023 plasmid	0.459574468085
Lp str. L09A.1 plasmid L09A.1_contig000005	Lp str. LG57 plasmid pLG57	0.177086419753
Lp str. L09A.1 plasmid L09A.1_contig000005	Lp str. L08A.1 plasmid L08A.1_contig000005	1
Lp str. L09A.1 plasmid L09A.1_contig000005	Lp str. L05B.1 plasmid L05B.1_contig000005	0.999936170213
Lp str. L09A.1 plasmid L09A.1_contig000005	Lp str. Lorraine plasmid pLELO	0.459985815603
Lp str. L09A.1 plasmid L09A.1_contig000005	Lp str. FFI102 plasmid	0.17964516129
Lp str. L09A.1 plasmid L09A.1_contig000005	Lp str. Lens plasmid pLPL	0.200185185185
Lp str. L09A.1 plasmid L09A.1_contig000005	Lp str. D-7787 plasmid	0.202053571429
Lp str. L09A.1 plasmid L09A.1_contig000005	Lp str. WS17_LgA.1 plasmid WS17_LgA.1_contig000005	0.992907801418
Lp str. L09A.1 plasmid L09A.1_contig000005	Lp str. L03B.1 plasmid2 L03B.1_contig000006	0.0402962962963
Lp str. L09A.1 plasmid L09A.1_contig000005	Lp str. OLDA plasmid	0.999914893617
Lp str. L09A.1 plasmid L09A.1_contig000005	Lp str. Albuquerque 1 (D-7474) plasmid	0.999893617021
Lp str. L09A.1 plasmid L09A.1_contig000005	Lp str. L03B.1 plasmid1 L03B.1_contig000005	1
Lp str. L09A.1 plasmid L09A.1_contig000005	Lp str. AW-13-4 plasmid	1
Lp str. L09A.1 plasmid L09A.1_contig000005	Lp str. FFI103 plasmid	0.166838709677
Lp str. L09A.1 plasmid L09A.1_contig000005	Lp str. C9_S plasmid unamed2	0.158971830986
Lp str. L01C.1 plasmid1 L01C.1_contig000005	Lp LPE509 plasmid	0.00642682926829
Lp str. L01C.1 plasmid1 L01C.1_contig000005	Lp str. E5_N plasmid1	0.163402777778
Lp str. L01C.1 plasmid1 L01C.1_contig000005	Lp str. L09A.1 plasmid L09A.1_contig000005	0.992907801418
Lp str. L01C.1 plasmid1 L01C.1_contig000005	Lp str. L01C.1 plasmid1 L01C.1_contig000005	1
Lp str. L01C.1 plasmid1 L01C.1_contig000005	Lp str. Allentown 1 (D-7475) plasmid1	0.453078014184
Lp str. L01C.1 plasmid1 L01C.1_contig000005	Lp str. Murcia-2001 4983 plasmid Mobile Element-1	0
Lp str. L01C.1 plasmid1 L01C.1_contig000005	Lp str. E9_O plasmid1	0.0316666666667
Lp str. L01C.1 plasmid1 L01C.1_contig000005	Lp str. D-4040 plasmid2	0.15656
Lp str. L01C.1 plasmid1 L01C.1_contig000005	Lp str. Ofk308 plasmid pOfk55	0
Lp str. L01C.1 plasmid1 L01C.1_contig000005	Lp str. C8_S plasmid1	0.203962264151
Lp str. L01C.1 plasmid1 L01C.1_contig000005	Lp str. Allentown 1 (D-7475) plasmid2	0.199383333333
Lp str. L01C.1 plasmid1 L01C.1_contig000005	Lp str. FDAARGOS_1482 plasmid	0.206865384615
Lp str. L01C.1 plasmid1 L01C.1_contig000005	Lp str. E2_N plasmid1	0.163375
Lp str. L01C.1 plasmid1 L01C.1_contig000005	Lp str. Paris plasmid pLPP	0.985815602837
Lp str. L01C.1 plasmid1 L01C.1_contig000005	Lp str. ERS1305867 plasmid	0.688660714286
Lp str. L01C.1 plasmid1 L01C.1_contig000005	Lp str. C9_S plasmid1	0.05525
Lp str. L01C.1 plasmid1 L01C.1_contig000005	Lp str. D-5265 plasmid	0.125390625
Lp str. L01C.1 plasmid1 L01C.1_contig000005	Lp str. FFI329 plasmid	0.176793650794
Lp str. L01C.1 plasmid1 L01C.1_contig000005	Lp str. Flint 2 (D-7477) plasmid	0.992835714286
Lp str. L01C.1 plasmid1 L01C.1_contig000005	Lp str. L01C.1 plasmid2 L01C.1_contig000006	0.0402962962963
Lp str. L01C.1 plasmid1 L01C.1_contig000005	Lp str. D-4040 plasmid1	0.127380952381
Lp str. L01C.1 plasmid1 L01C.1_contig000005	Lp str. Lpm7613 plasmid 2	0.992716312057
Lp str. L01C.1 plasmid1 L01C.1_contig000005	Lp str. L10-023 plasmid	0.459574468085
Lp str. L01C.1 plasmid1 L01C.1_contig000005	Lp str. LG57 plasmid pLG57	0.177086419753
Lp str. L01C.1 plasmid1 L01C.1_contig000005	Lp str. L08A.1 plasmid L08A.1_contig000005	0.992907801418
Lp str. L01C.1 plasmid1 L01C.1_contig000005	Lp str. L05B.1 plasmid L05B.1_contig000005	0.992879432624
Lp str. L01C.1 plasmid1 L01C.1_contig000005	Lp str. Lorraine plasmid pLELO	0.459985815603
Lp str. L01C.1 plasmid1 L01C.1_contig000005	Lp str. FFI102 plasmid	0.17964516129
Lp str. L01C.1 plasmid1 L01C.1_contig000005	Lp str. Lens plasmid pLPL	0.200185185185
Lp str. L01C.1 plasmid1 L01C.1_contig000005	Lp str. D-7787 plasmid	0.202053571429
Lp str. L01C.1 plasmid1 L01C.1_contig000005	Lp str. WS17_LgA.1 plasmid WS17_LgA.1_contig000005	0.985815602837
Lp str. L01C.1 plasmid1 L01C.1_contig000005	Lp str. L03B.1 plasmid2 L03B.1_contig000006	0.0402962962963
Lp str. L01C.1 plasmid1 L01C.1_contig000005	Lp str. OLDA plasmid	0.992822695035
Lp str. L01C.1 plasmid1 L01C.1_contig000005	Lp str. Albuquerque 1 (D-7474) plasmid	0.99280141844
Lp str. L01C.1 plasmid1 L01C.1_contig000005	Lp str. L03B.1 plasmid1 L03B.1_contig000005	0.992857142857
Lp str. L01C.1 plasmid1 L01C.1_contig000005	Lp str. AW-13-4 plasmid	0.992857142857
Lp str. L01C.1 plasmid1 L01C.1_contig000005	Lp str. FFI103 plasmid	0.166838709677
Lp str. L01C.1 plasmid1 L01C.1_contig000005	Lp str. C9_S plasmid unamed2	0.158971830986
Lp str. Allentown 1 (D-7475) plasmid1	Lp LPE509 plasmid	0.0420731707317
Lp str. Allentown 1 (D-7475) plasmid1	Lp str. E5_N plasmid1	0.491888888889
Lp str. Allentown 1 (D-7475) plasmid1	Lp str. L09A.1 plasmid L09A.1_contig000005	0.453092198582
Lp str. Allentown 1 (D-7475) plasmid1	Lp str. L01C.1 plasmid1 L01C.1_contig000005	0.453092198582
Lp str. Allentown 1 (D-7475) plasmid1	Lp str. Allentown 1 (D-7475) plasmid1	1
Lp str. Allentown 1 (D-7475) plasmid1	Lp str. Murcia-2001 4983 plasmid Mobile Element-1	0
Lp str. Allentown 1 (D-7475) plasmid1	Lp str. E9_O plasmid1	0.109823529412
Lp str. Allentown 1 (D-7475) plasmid1	Lp str. D-4040 plasmid2	0.474146666667
Lp str. Allentown 1 (D-7475) plasmid1	Lp str. Ofk308 plasmid pOfk55	0
Lp str. Allentown 1 (D-7475) plasmid1	Lp str. C8_S plasmid1	0.0635660377358
Lp str. Allentown 1 (D-7475) plasmid1	Lp str. Allentown 1 (D-7475) plasmid2	0.0637333333333
Lp str. Allentown 1 (D-7475) plasmid1	Lp str. FDAARGOS_1482 plasmid	0.05775
Lp str. Allentown 1 (D-7475) plasmid1	Lp str. E2_N plasmid1	0.479652777778
Lp str. Allentown 1 (D-7475) plasmid1	Lp str. Paris plasmid pLPP	0.449901408451
Lp str. Allentown 1 (D-7475) plasmid1	Lp str. ERS1305867 plasmid	0.630125
Lp str. Allentown 1 (D-7475) plasmid1	Lp str. C9_S plasmid1	0.121805555556
Lp str. Allentown 1 (D-7475) plasmid1	Lp str. D-5265 plasmid	0.074015625
Lp str. Allentown 1 (D-7475) plasmid1	Lp str. FFI329 plasmid	0.0533968253968
Lp str. Allentown 1 (D-7475) plasmid1	Lp str. Flint 2 (D-7477) plasmid	0.449764285714
Lp str. Allentown 1 (D-7475) plasmid1	Lp str. L01C.1 plasmid2 L01C.1_contig000006	0.107648148148
Lp str. Allentown 1 (D-7475) plasmid1	Lp str. D-4040 plasmid1	0.0751904761905
Lp str. Allentown 1 (D-7475) plasmid1	Lp str. Lpm7613 plasmid 2	0.453092198582
Lp str. Allentown 1 (D-7475) plasmid1	Lp str. L10-023 plasmid	0.968240506329
Lp str. Allentown 1 (D-7475) plasmid1	Lp str. LG57 plasmid pLG57	0.402283950617
Lp str. Allentown 1 (D-7475) plasmid1	Lp str. L08A.1 plasmid L08A.1_contig000005	0.453092198582
Lp str. Allentown 1 (D-7475) plasmid1	Lp str. L05B.1 plasmid L05B.1_contig000005	0.449901408451
Lp str. Allentown 1 (D-7475) plasmid1	Lp str. Lorraine plasmid pLELO	0.999899371069
Lp str. Allentown 1 (D-7475) plasmid1	Lp str. FFI102 plasmid	0.0542580645161
Lp str. Allentown 1 (D-7475) plasmid1	Lp str. Lens plasmid pLPL	0.0623888888889
Lp str. Allentown 1 (D-7475) plasmid1	Lp str. D-7787 plasmid	0.0744642857143
Lp str. Allentown 1 (D-7475) plasmid1	Lp str. WS17_LgA.1 plasmid WS17_LgA.1_contig000005	0.453092198582
Lp str. Allentown 1 (D-7475) plasmid1	Lp str. L03B.1 plasmid2 L03B.1_contig000006	0.107648148148
Lp str. Allentown 1 (D-7475) plasmid1	Lp str. OLDA plasmid	0.453014184397
Lp str. Allentown 1 (D-7475) plasmid1	Lp str. Albuquerque 1 (D-7474) plasmid	0.449661971831
Lp str. Allentown 1 (D-7475) plasmid1	Lp str. L03B.1 plasmid1 L03B.1_contig000005	0.4493
Lp str. Allentown 1 (D-7475) plasmid1	Lp str. AW-13-4 plasmid	0.456328571429
Lp str. Allentown 1 (D-7475) plasmid1	Lp str. FFI103 plasmid	0.0542580645161
Lp str. Allentown 1 (D-7475) plasmid1	Lp str. C9_S plasmid unamed2	0.486901408451
Lp str. Murcia-2001 4983 plasmid Mobile Element-1	Lp LPE509 plasmid	0
Lp str. Murcia-2001 4983 plasmid Mobile Element-1	Lp str. E5_N plasmid1	0
Lp str. Murcia-2001 4983 plasmid Mobile Element-1	Lp str. L09A.1 plasmid L09A.1_contig000005	0
Lp str. Murcia-2001 4983 plasmid Mobile Element-1	Lp str. L01C.1 plasmid1 L01C.1_contig000005	0
Lp str. Murcia-2001 4983 plasmid Mobile Element-1	Lp str. Allentown 1 (D-7475) plasmid1	0
Lp str. Murcia-2001 4983 plasmid Mobile Element-1	Lp str. Murcia-2001 4983 plasmid Mobile Element-1	1
Lp str. Murcia-2001 4983 plasmid Mobile Element-1	Lp str. E9_O plasmid1	0
Lp str. Murcia-2001 4983 plasmid Mobile Element-1	Lp str. D-4040 plasmid2	0
Lp str. Murcia-2001 4983 plasmid Mobile Element-1	Lp str. Ofk308 plasmid pOfk55	0
Lp str. Murcia-2001 4983 plasmid Mobile Element-1	Lp str. C8_S plasmid1	0
Lp str. Murcia-2001 4983 plasmid Mobile Element-1	Lp str. Allentown 1 (D-7475) plasmid2	0
Lp str. Murcia-2001 4983 plasmid Mobile Element-1	Lp str. FDAARGOS_1482 plasmid	0
Lp str. Murcia-2001 4983 plasmid Mobile Element-1	Lp str. E2_N plasmid1	0
Lp str. Murcia-2001 4983 plasmid Mobile Element-1	Lp str. Paris plasmid pLPP	0
Lp str. Murcia-2001 4983 plasmid Mobile Element-1	Lp str. ERS1305867 plasmid	0
Lp str. Murcia-2001 4983 plasmid Mobile Element-1	Lp str. C9_S plasmid1	0
Lp str. Murcia-2001 4983 plasmid Mobile Element-1	Lp str. D-5265 plasmid	0
Lp str. Murcia-2001 4983 plasmid Mobile Element-1	Lp str. FFI329 plasmid	0
Lp str. Murcia-2001 4983 plasmid Mobile Element-1	Lp str. Flint 2 (D-7477) plasmid	0
Lp str. Murcia-2001 4983 plasmid Mobile Element-1	Lp str. L01C.1 plasmid2 L01C.1_contig000006	0
Lp str. Murcia-2001 4983 plasmid Mobile Element-1	Lp str. D-4040 plasmid1	0
Lp str. Murcia-2001 4983 plasmid Mobile Element-1	Lp str. Lpm7613 plasmid 2	0
Lp str. Murcia-2001 4983 plasmid Mobile Element-1	Lp str. L10-023 plasmid	0
Lp str. Murcia-2001 4983 plasmid Mobile Element-1	Lp str. LG57 plasmid pLG57	0
Lp str. Murcia-2001 4983 plasmid Mobile Element-1	Lp str. L08A.1 plasmid L08A.1_contig000005	0
Lp str. Murcia-2001 4983 plasmid Mobile Element-1	Lp str. L05B.1 plasmid L05B.1_contig000005	0
Lp str. Murcia-2001 4983 plasmid Mobile Element-1	Lp str. Lorraine plasmid pLELO	0
Lp str. Murcia-2001 4983 plasmid Mobile Element-1	Lp str. FFI102 plasmid	0
Lp str. Murcia-2001 4983 plasmid Mobile Element-1	Lp str. Lens plasmid pLPL	0
Lp str. Murcia-2001 4983 plasmid Mobile Element-1	Lp str. D-7787 plasmid	0
Lp str. Murcia-2001 4983 plasmid Mobile Element-1	Lp str. WS17_LgA.1 plasmid WS17_LgA.1_contig000005	0
Lp str. Murcia-2001 4983 plasmid Mobile Element-1	Lp str. L03B.1 plasmid2 L03B.1_contig000006	0
Lp str. Murcia-2001 4983 plasmid Mobile Element-1	Lp str. OLDA plasmid	0
Lp str. Murcia-2001 4983 plasmid Mobile Element-1	Lp str. Albuquerque 1 (D-7474) plasmid	0
Lp str. Murcia-2001 4983 plasmid Mobile Element-1	Lp str. L03B.1 plasmid1 L03B.1_contig000005	0
Lp str. Murcia-2001 4983 plasmid Mobile Element-1	Lp str. AW-13-4 plasmid	0
Lp str. Murcia-2001 4983 plasmid Mobile Element-1	Lp str. FFI103 plasmid	0
Lp str. Murcia-2001 4983 plasmid Mobile Element-1	Lp str. C9_S plasmid unamed2	0
Lp str. E9_O plasmid1	Lp LPE509 plasmid	0.0243333333333
Lp str. E9_O plasmid1	Lp str. E5_N plasmid1	0.152862745098
Lp str. E9_O plasmid1	Lp str. L09A.1 plasmid L09A.1_contig000005	0.0317647058824
Lp str. E9_O plasmid1	Lp str. L01C.1 plasmid1 L01C.1_contig000005	0.0317647058824
Lp str. E9_O plasmid1	Lp str. Allentown 1 (D-7475) plasmid1	0.110647058824
Lp str. E9_O plasmid1	Lp str. Murcia-2001 4983 plasmid Mobile Element-1	0
Lp str. E9_O plasmid1	Lp str. E9_O plasmid1	1
Lp str. E9_O plasmid1	Lp str. D-4040 plasmid2	0.152862745098
Lp str. E9_O plasmid1	Lp str. Ofk308 plasmid pOfk55	0
Lp str. E9_O plasmid1	Lp str. C8_S plasmid1	0.288803921569
Lp str. E9_O plasmid1	Lp str. Allentown 1 (D-7475) plasmid2	0.302960784314
Lp str. E9_O plasmid1	Lp str. FDAARGOS_1482 plasmid	0.316470588235
Lp str. E9_O plasmid1	Lp str. E2_N plasmid1	0.152862745098
Lp str. E9_O plasmid1	Lp str. Paris plasmid pLPP	0.0317647058824
Lp str. E9_O plasmid1	Lp str. ERS1305867 plasmid	0.0467254901961
Lp str. E9_O plasmid1	Lp str. C9_S plasmid1	0.565611111111
Lp str. E9_O plasmid1	Lp str. D-5265 plasmid	0.271039215686
Lp str. E9_O plasmid1	Lp str. FFI329 plasmid	0.301705882353
Lp str. E9_O plasmid1	Lp str. Flint 2 (D-7477) plasmid	0.0317647058824
Lp str. E9_O plasmid1	Lp str. L01C.1 plasmid2 L01C.1_contig000006	0.553980392157
Lp str. E9_O plasmid1	Lp str. D-4040 plasmid1	0.271039215686
Lp str. E9_O plasmid1	Lp str. Lpm7613 plasmid 2	0.0317647058824
Lp str. E9_O plasmid1	Lp str. L10-023 plasmid	0.110647058824
Lp str. E9_O plasmid1	Lp str. LG57 plasmid pLG57	0.0588235294118
Lp str. E9_O plasmid1	Lp str. L08A.1 plasmid L08A.1_contig000005	0.0317647058824
Lp str. E9_O plasmid1	Lp str. L05B.1 plasmid L05B.1_contig000005	0.0317647058824
Lp str. E9_O plasmid1	Lp str. Lorraine plasmid pLELO	0.110647058824
Lp str. E9_O plasmid1	Lp str. FFI102 plasmid	0.301705882353
Lp str. E9_O plasmid1	Lp str. Lens plasmid pLPL	0.302450980392
Lp str. E9_O plasmid1	Lp str. D-7787 plasmid	0.284490196078
Lp str. E9_O plasmid1	Lp str. WS17_LgA.1 plasmid WS17_LgA.1_contig000005	0.0317647058824
Lp str. E9_O plasmid1	Lp str. L03B.1 plasmid2 L03B.1_contig000006	0.553980392157
Lp str. E9_O plasmid1	Lp str. OLDA plasmid	0.0317647058824
Lp str. E9_O plasmid1	Lp str. Albuquerque 1 (D-7474) plasmid	0.0317647058824
Lp str. E9_O plasmid1	Lp str. L03B.1 plasmid1 L03B.1_contig000005	0.0317647058824
Lp str. E9_O plasmid1	Lp str. AW-13-4 plasmid	0.0317647058824
Lp str. E9_O plasmid1	Lp str. FFI103 plasmid	0.301705882353
Lp str. E9_O plasmid1	Lp str. C9_S plasmid unamed2	0.152862745098
Lp str. D-4040 plasmid2	Lp LPE509 plasmid	0.09748
Lp str. D-4040 plasmid2	Lp str. E5_N plasmid1	0.969875
Lp str. D-4040 plasmid2	Lp str. L09A.1 plasmid L09A.1_contig000005	0.156533333333
Lp str. D-4040 plasmid2	Lp str. L01C.1 plasmid1 L01C.1_contig000005	0.156533333333
Lp str. D-4040 plasmid2	Lp str. Allentown 1 (D-7475) plasmid1	0.47436
Lp str. D-4040 plasmid2	Lp str. Murcia-2001 4983 plasmid Mobile Element-1	0
Lp str. D-4040 plasmid2	Lp str. E9_O plasmid1	0.152843137255
Lp str. D-4040 plasmid2	Lp str. D-4040 plasmid2	1
Lp str. D-4040 plasmid2	Lp str. Ofk308 plasmid pOfk55	0
Lp str. D-4040 plasmid2	Lp str. C8_S plasmid1	0.0913396226415
Lp str. D-4040 plasmid2	Lp str. Allentown 1 (D-7475) plasmid2	0.0815666666667
Lp str. D-4040 plasmid2	Lp str. FDAARGOS_1482 plasmid	0.0926346153846
Lp str. D-4040 plasmid2	Lp str. E2_N plasmid1	0.956
Lp str. D-4040 plasmid2	Lp str. Paris plasmid pLPP	0.156533333333
Lp str. D-4040 plasmid2	Lp str. ERS1305867 plasmid	0.370666666667
Lp str. D-4040 plasmid2	Lp str. C9_S plasmid1	0.0975833333333
Lp str. D-4040 plasmid2	Lp str. D-5265 plasmid	0.038125
Lp str. D-4040 plasmid2	Lp str. FFI329 plasmid	0.0768571428571
Lp str. D-4040 plasmid2	Lp str. Flint 2 (D-7477) plasmid	0.156533333333
Lp str. D-4040 plasmid2	Lp str. L01C.1 plasmid2 L01C.1_contig000006	0.151648148148
Lp str. D-4040 plasmid2	Lp str. D-4040 plasmid1	0.0386825396825
Lp str. D-4040 plasmid2	Lp str. Lpm7613 plasmid 2	0.156533333333
Lp str. D-4040 plasmid2	Lp str. L10-023 plasmid	0.468773333333
Lp str. D-4040 plasmid2	Lp str. LG57 plasmid pLG57	0.438186666667
Lp str. D-4040 plasmid2	Lp str. L08A.1 plasmid L08A.1_contig000005	0.156533333333
Lp str. D-4040 plasmid2	Lp str. L05B.1 plasmid L05B.1_contig000005	0.156533333333
Lp str. D-4040 plasmid2	Lp str. Lorraine plasmid pLELO	0.47436
Lp str. D-4040 plasmid2	Lp str. FFI102 plasmid	0.0780967741935
Lp str. D-4040 plasmid2	Lp str. Lens plasmid pLPL	0.0896481481481
Lp str. D-4040 plasmid2	Lp str. D-7787 plasmid	0.0873571428571
Lp str. D-4040 plasmid2	Lp str. WS17_LgA.1 plasmid WS17_LgA.1_contig000005	0.156533333333
Lp str. D-4040 plasmid2	Lp str. L03B.1 plasmid2 L03B.1_contig000006	0.151648148148
Lp str. D-4040 plasmid2	Lp str. OLDA plasmid	0.156386666667
Lp str. D-4040 plasmid2	Lp str. Albuquerque 1 (D-7474) plasmid	0.156533333333
Lp str. D-4040 plasmid2	Lp str. L03B.1 plasmid1 L03B.1_contig000005	0.156533333333
Lp str. D-4040 plasmid2	Lp str. AW-13-4 plasmid	0.156533333333
Lp str. D-4040 plasmid2	Lp str. FFI103 plasmid	0.0780967741935
Lp str. D-4040 plasmid2	Lp str. C9_S plasmid unamed2	0.969492957746
Lp str. Ofk308 plasmid pOfk55	Lp LPE509 plasmid	0
Lp str. Ofk308 plasmid pOfk55	Lp str. E5_N plasmid1	0
Lp str. Ofk308 plasmid pOfk55	Lp str. L09A.1 plasmid L09A.1_contig000005	0
Lp str. Ofk308 plasmid pOfk55	Lp str. L01C.1 plasmid1 L01C.1_contig000005	0
Lp str. Ofk308 plasmid pOfk55	Lp str. Allentown 1 (D-7475) plasmid1	0
Lp str. Ofk308 plasmid pOfk55	Lp str. Murcia-2001 4983 plasmid Mobile Element-1	0
Lp str. Ofk308 plasmid pOfk55	Lp str. E9_O plasmid1	0
Lp str. Ofk308 plasmid pOfk55	Lp str. D-4040 plasmid2	0
Lp str. Ofk308 plasmid pOfk55	Lp str. Ofk308 plasmid pOfk55	1
Lp str. Ofk308 plasmid pOfk55	Lp str. C8_S plasmid1	0
Lp str. Ofk308 plasmid pOfk55	Lp str. Allentown 1 (D-7475) plasmid2	0
Lp str. Ofk308 plasmid pOfk55	Lp str. FDAARGOS_1482 plasmid	0
Lp str. Ofk308 plasmid pOfk55	Lp str. E2_N plasmid1	0
Lp str. Ofk308 plasmid pOfk55	Lp str. Paris plasmid pLPP	0
Lp str. Ofk308 plasmid pOfk55	Lp str. ERS1305867 plasmid	0
Lp str. Ofk308 plasmid pOfk55	Lp str. C9_S plasmid1	0
Lp str. Ofk308 plasmid pOfk55	Lp str. D-5265 plasmid	0
Lp str. Ofk308 plasmid pOfk55	Lp str. FFI329 plasmid	0
Lp str. Ofk308 plasmid pOfk55	Lp str. Flint 2 (D-7477) plasmid	0
Lp str. Ofk308 plasmid pOfk55	Lp str. L01C.1 plasmid2 L01C.1_contig000006	0
Lp str. Ofk308 plasmid pOfk55	Lp str. D-4040 plasmid1	0
Lp str. Ofk308 plasmid pOfk55	Lp str. Lpm7613 plasmid 2	0
Lp str. Ofk308 plasmid pOfk55	Lp str. L10-023 plasmid	0
Lp str. Ofk308 plasmid pOfk55	Lp str. LG57 plasmid pLG57	0
Lp str. Ofk308 plasmid pOfk55	Lp str. L08A.1 plasmid L08A.1_contig000005	0
Lp str. Ofk308 plasmid pOfk55	Lp str. L05B.1 plasmid L05B.1_contig000005	0
Lp str. Ofk308 plasmid pOfk55	Lp str. Lorraine plasmid pLELO	0
Lp str. Ofk308 plasmid pOfk55	Lp str. FFI102 plasmid	0
Lp str. Ofk308 plasmid pOfk55	Lp str. Lens plasmid pLPL	0
Lp str. Ofk308 plasmid pOfk55	Lp str. D-7787 plasmid	0
Lp str. Ofk308 plasmid pOfk55	Lp str. WS17_LgA.1 plasmid WS17_LgA.1_contig000005	0
Lp str. Ofk308 plasmid pOfk55	Lp str. L03B.1 plasmid2 L03B.1_contig000006	0
Lp str. Ofk308 plasmid pOfk55	Lp str. OLDA plasmid	0
Lp str. Ofk308 plasmid pOfk55	Lp str. Albuquerque 1 (D-7474) plasmid	0
Lp str. Ofk308 plasmid pOfk55	Lp str. L03B.1 plasmid1 L03B.1_contig000005	0
Lp str. Ofk308 plasmid pOfk55	Lp str. AW-13-4 plasmid	0
Lp str. Ofk308 plasmid pOfk55	Lp str. FFI103 plasmid	0
Lp str. Ofk308 plasmid pOfk55	Lp str. C9_S plasmid unamed2	0
Lp str. C8_S plasmid1	Lp LPE509 plasmid	0.00981132075472
Lp str. C8_S plasmid1	Lp str. E5_N plasmid1	0.0987924528302
Lp str. C8_S plasmid1	Lp str. L09A.1 plasmid L09A.1_contig000005	0.204075471698
Lp str. C8_S plasmid1	Lp str. L01C.1 plasmid1 L01C.1_contig000005	0.204075471698
Lp str. C8_S plasmid1	Lp str. Allentown 1 (D-7475) plasmid1	0.0643018867925
Lp str. C8_S plasmid1	Lp str. Murcia-2001 4983 plasmid Mobile Element-1	0
Lp str. C8_S plasmid1	Lp str. E9_O plasmid1	0.288862745098
Lp str. C8_S plasmid1	Lp str. D-4040 plasmid2	0.0921509433962
Lp str. C8_S plasmid1	Lp str. Ofk308 plasmid pOfk55	0
Lp str. C8_S plasmid1	Lp str. C8_S plasmid1	1
Lp str. C8_S plasmid1	Lp str. Allentown 1 (D-7475) plasmid2	0.999962264151
Lp str. C8_S plasmid1	Lp str. FDAARGOS_1482 plasmid	0.770576923077
Lp str. C8_S plasmid1	Lp str. E2_N plasmid1	0.0987924528302
Lp str. C8_S plasmid1	Lp str. Paris plasmid pLPP	0.204075471698
Lp str. C8_S plasmid1	Lp str. ERS1305867 plasmid	0.189377358491
Lp str. C8_S plasmid1	Lp str. C9_S plasmid1	0.398
Lp str. C8_S plasmid1	Lp str. D-5265 plasmid	0.329188679245
Lp str. C8_S plasmid1	Lp str. FFI329 plasmid	0.705037735849
Lp str. C8_S plasmid1	Lp str. Flint 2 (D-7477) plasmid	0.204075471698
Lp str. C8_S plasmid1	Lp str. L01C.1 plasmid2 L01C.1_contig000006	0.305320754717
Lp str. C8_S plasmid1	Lp str. D-4040 plasmid1	0.328943396226
Lp str. C8_S plasmid1	Lp str. Lpm7613 plasmid 2	0.204075471698
Lp str. C8_S plasmid1	Lp str. L10-023 plasmid	0.0643018867925
Lp str. C8_S plasmid1	Lp str. LG57 plasmid pLG57	0.0986603773585
Lp str. C8_S plasmid1	Lp str. L08A.1 plasmid L08A.1_contig000005	0.203547169811
Lp str. C8_S plasmid1	Lp str. L05B.1 plasmid L05B.1_contig000005	0.204075471698
Lp str. C8_S plasmid1	Lp str. Lorraine plasmid pLELO	0.0643018867925
Lp str. C8_S plasmid1	Lp str. FFI102 plasmid	0.705037735849
Lp str. C8_S plasmid1	Lp str. Lens plasmid pLPL	0.999962264151
Lp str. C8_S plasmid1	Lp str. D-7787 plasmid	0.841679245283
Lp str. C8_S plasmid1	Lp str. WS17_LgA.1 plasmid WS17_LgA.1_contig000005	0.204075471698
Lp str. C8_S plasmid1	Lp str. L03B.1 plasmid2 L03B.1_contig000006	0.305320754717
Lp str. C8_S plasmid1	Lp str. OLDA plasmid	0.204075471698
Lp str. C8_S plasmid1	Lp str. Albuquerque 1 (D-7474) plasmid	0.204075471698
Lp str. C8_S plasmid1	Lp str. L03B.1 plasmid1 L03B.1_contig000005	0.204075471698
Lp str. C8_S plasmid1	Lp str. AW-13-4 plasmid	0.204075471698
Lp str. C8_S plasmid1	Lp str. FFI103 plasmid	0.686622641509
Lp str. C8_S plasmid1	Lp str. C9_S plasmid unamed2	0.0987924528302
Lp str. Allentown 1 (D-7475) plasmid2	Lp LPE509 plasmid	0.00866666666667
Lp str. Allentown 1 (D-7475) plasmid2	Lp str. E5_N plasmid1	0.08815
Lp str. Allentown 1 (D-7475) plasmid2	Lp str. L09A.1 plasmid L09A.1_contig000005	0.199483333333
Lp str. Allentown 1 (D-7475) plasmid2	Lp str. L01C.1 plasmid1 L01C.1_contig000005	0.199483333333
Lp str. Allentown 1 (D-7475) plasmid2	Lp str. Allentown 1 (D-7475) plasmid1	0.0643833333333
Lp str. Allentown 1 (D-7475) plasmid2	Lp str. Murcia-2001 4983 plasmid Mobile Element-1	0
Lp str. Allentown 1 (D-7475) plasmid2	Lp str. E9_O plasmid1	0.303019607843
Lp str. Allentown 1 (D-7475) plasmid2	Lp str. D-4040 plasmid2	0.0822833333333
Lp str. Allentown 1 (D-7475) plasmid2	Lp str. Ofk308 plasmid pOfk55	0
Lp str. Allentown 1 (D-7475) plasmid2	Lp str. C8_S plasmid1	0.999962264151
Lp str. Allentown 1 (D-7475) plasmid2	Lp str. Allentown 1 (D-7475) plasmid2	1
Lp str. Allentown 1 (D-7475) plasmid2	Lp str. FDAARGOS_1482 plasmid	0.789673076923
Lp str. Allentown 1 (D-7475) plasmid2	Lp str. E2_N plasmid1	0.08815
Lp str. Allentown 1 (D-7475) plasmid2	Lp str. Paris plasmid pLPP	0.199483333333
Lp str. Allentown 1 (D-7475) plasmid2	Lp str. ERS1305867 plasmid	0.167283333333
Lp str. Allentown 1 (D-7475) plasmid2	Lp str. C9_S plasmid1	0.420833333333
Lp str. Allentown 1 (D-7475) plasmid2	Lp str. D-5265 plasmid	0.3109
Lp str. Allentown 1 (D-7475) plasmid2	Lp str. FFI329 plasmid	0.6392
Lp str. Allentown 1 (D-7475) plasmid2	Lp str. Flint 2 (D-7477) plasmid	0.199483333333
Lp str. Allentown 1 (D-7475) plasmid2	Lp str. L01C.1 plasmid2 L01C.1_contig000006	0.313777777778
Lp str. Allentown 1 (D-7475) plasmid2	Lp str. D-4040 plasmid1	0.310683333333
Lp str. Allentown 1 (D-7475) plasmid2	Lp str. Lpm7613 plasmid 2	0.199483333333
Lp str. Allentown 1 (D-7475) plasmid2	Lp str. L10-023 plasmid	0.0577833333333
Lp str. Allentown 1 (D-7475) plasmid2	Lp str. LG57 plasmid pLG57	0.08715
Lp str. Allentown 1 (D-7475) plasmid2	Lp str. L08A.1 plasmid L08A.1_contig000005	0.199016666667
Lp str. Allentown 1 (D-7475) plasmid2	Lp str. L05B.1 plasmid L05B.1_contig000005	0.199483333333
Lp str. Allentown 1 (D-7475) plasmid2	Lp str. Lorraine plasmid pLELO	0.0643833333333
Lp str. Allentown 1 (D-7475) plasmid2	Lp str. FFI102 plasmid	0.6392
Lp str. Allentown 1 (D-7475) plasmid2	Lp str. Lens plasmid pLPL	0.999925925926
Lp str. Allentown 1 (D-7475) plasmid2	Lp str. D-7787 plasmid	0.822660714286
Lp str. Allentown 1 (D-7475) plasmid2	Lp str. WS17_LgA.1 plasmid WS17_LgA.1_contig000005	0.199483333333
Lp str. Allentown 1 (D-7475) plasmid2	Lp str. L03B.1 plasmid2 L03B.1_contig000006	0.313777777778
Lp str. Allentown 1 (D-7475) plasmid2	Lp str. OLDA plasmid	0.199483333333
Lp str. Allentown 1 (D-7475) plasmid2	Lp str. Albuquerque 1 (D-7474) plasmid	0.199483333333
Lp str. Allentown 1 (D-7475) plasmid2	Lp str. L03B.1 plasmid1 L03B.1_contig000005	0.199483333333
Lp str. Allentown 1 (D-7475) plasmid2	Lp str. AW-13-4 plasmid	0.199483333333
Lp str. Allentown 1 (D-7475) plasmid2	Lp str. FFI103 plasmid	0.622933333333
Lp str. Allentown 1 (D-7475) plasmid2	Lp str. C9_S plasmid unamed2	0.08815
Lp str. FDAARGOS_1482 plasmid	Lp LPE509 plasmid	0.00961538461538
Lp str. FDAARGOS_1482 plasmid	Lp str. E5_N plasmid1	0.131673076923
Lp str. FDAARGOS_1482 plasmid	Lp str. L09A.1 plasmid L09A.1_contig000005	0.207038461538
Lp str. FDAARGOS_1482 plasmid	Lp str. L01C.1 plasmid1 L01C.1_contig000005	0.207038461538
Lp str. FDAARGOS_1482 plasmid	Lp str. Allentown 1 (D-7475) plasmid1	0.0584807692308
Lp str. FDAARGOS_1482 plasmid	Lp str. Murcia-2001 4983 plasmid Mobile Element-1	0
Lp str. FDAARGOS_1482 plasmid	Lp str. E9_O plasmid1	0.316549019608
Lp str. FDAARGOS_1482 plasmid	Lp str. D-4040 plasmid2	0.0934423076923
Lp str. FDAARGOS_1482 plasmid	Lp str. Ofk308 plasmid pOfk55	0
Lp str. FDAARGOS_1482 plasmid	Lp str. C8_S plasmid1	0.770576923077
Lp str. FDAARGOS_1482 plasmid	Lp str. Allentown 1 (D-7475) plasmid2	0.789423076923
Lp str. FDAARGOS_1482 plasmid	Lp str. FDAARGOS_1482 plasmid	1
Lp str. FDAARGOS_1482 plasmid	Lp str. E2_N plasmid1	0.0934423076923
Lp str. FDAARGOS_1482 plasmid	Lp str. Paris plasmid pLPP	0.245230769231
Lp str. FDAARGOS_1482 plasmid	Lp str. ERS1305867 plasmid	0.185807692308
Lp str. FDAARGOS_1482 plasmid	Lp str. C9_S plasmid1	0.413388888889
Lp str. FDAARGOS_1482 plasmid	Lp str. D-5265 plasmid	0.350403846154
Lp str. FDAARGOS_1482 plasmid	Lp str. FFI329 plasmid	0.674788461538
Lp str. FDAARGOS_1482 plasmid	Lp str. Flint 2 (D-7477) plasmid	0.207038461538
Lp str. FDAARGOS_1482 plasmid	Lp str. L01C.1 plasmid2 L01C.1_contig000006	0.325326923077
Lp str. FDAARGOS_1482 plasmid	Lp str. D-4040 plasmid1	0.350173076923
Lp str. FDAARGOS_1482 plasmid	Lp str. Lpm7613 plasmid 2	0.207038461538
Lp str. FDAARGOS_1482 plasmid	Lp str. L10-023 plasmid	0.0584807692308
Lp str. FDAARGOS_1482 plasmid	Lp str. LG57 plasmid pLG57	0.10175
Lp str. FDAARGOS_1482 plasmid	Lp str. L08A.1 plasmid L08A.1_contig000005	0.2065
Lp str. FDAARGOS_1482 plasmid	Lp str. L05B.1 plasmid L05B.1_contig000005	0.207038461538
Lp str. FDAARGOS_1482 plasmid	Lp str. Lorraine plasmid pLELO	0.0584807692308
Lp str. FDAARGOS_1482 plasmid	Lp str. FFI102 plasmid	0.674788461538
Lp str. FDAARGOS_1482 plasmid	Lp str. Lens plasmid pLPL	0.789269230769
Lp str. FDAARGOS_1482 plasmid	Lp str. D-7787 plasmid	0.771884615385
Lp str. FDAARGOS_1482 plasmid	Lp str. WS17_LgA.1 plasmid WS17_LgA.1_contig000005	0.207038461538
Lp str. FDAARGOS_1482 plasmid	Lp str. L03B.1 plasmid2 L03B.1_contig000006	0.325326923077
Lp str. FDAARGOS_1482 plasmid	Lp str. OLDA plasmid	0.207038461538
Lp str. FDAARGOS_1482 plasmid	Lp str. Albuquerque 1 (D-7474) plasmid	0.207038461538
Lp str. FDAARGOS_1482 plasmid	Lp str. L03B.1 plasmid1 L03B.1_contig000005	0.207038461538
Lp str. FDAARGOS_1482 plasmid	Lp str. AW-13-4 plasmid	0.207038461538
Lp str. FDAARGOS_1482 plasmid	Lp str. FFI103 plasmid	0.655788461538
Lp str. FDAARGOS_1482 plasmid	Lp str. C9_S plasmid unamed2	0.131673076923
Lp str. E2_N plasmid1	Lp LPE509 plasmid	0.101541666667
Lp str. E2_N plasmid1	Lp str. E5_N plasmid1	0.958263888889
Lp str. E2_N plasmid1	Lp str. L09A.1 plasmid L09A.1_contig000005	0.163472222222
Lp str. E2_N plasmid1	Lp str. L01C.1 plasmid1 L01C.1_contig000005	0.163472222222
Lp str. E2_N plasmid1	Lp str. Allentown 1 (D-7475) plasmid1	0.479875
Lp str. E2_N plasmid1	Lp str. Murcia-2001 4983 plasmid Mobile Element-1	0
Lp str. E2_N plasmid1	Lp str. E9_O plasmid1	0.152843137255
Lp str. E2_N plasmid1	Lp str. D-4040 plasmid2	0.956
Lp str. E2_N plasmid1	Lp str. Ofk308 plasmid pOfk55	0
Lp str. E2_N plasmid1	Lp str. C8_S plasmid1	0.0979433962264
Lp str. E2_N plasmid1	Lp str. Allentown 1 (D-7475) plasmid2	0.0874
Lp str. E2_N plasmid1	Lp str. FDAARGOS_1482 plasmid	0.0925961538462
Lp str. E2_N plasmid1	Lp str. E2_N plasmid1	1
Lp str. E2_N plasmid1	Lp str. Paris plasmid pLPP	0.163472222222
Lp str. E2_N plasmid1	Lp str. ERS1305867 plasmid	0.374722222222
Lp str. E2_N plasmid1	Lp str. C9_S plasmid1	0.0975833333333
Lp str. E2_N plasmid1	Lp str. D-5265 plasmid	0.03790625
Lp str. E2_N plasmid1	Lp str. FFI329 plasmid	0.0824126984127
Lp str. E2_N plasmid1	Lp str. Flint 2 (D-7477) plasmid	0.163472222222
Lp str. E2_N plasmid1	Lp str. L01C.1 plasmid2 L01C.1_contig000006	0.151407407407
Lp str. E2_N plasmid1	Lp str. D-4040 plasmid1	0.0384603174603
Lp str. E2_N plasmid1	Lp str. Lpm7613 plasmid 2	0.163472222222
Lp str. E2_N plasmid1	Lp str. L10-023 plasmid	0.474055555556
Lp str. E2_N plasmid1	Lp str. LG57 plasmid pLG57	0.443652777778
Lp str. E2_N plasmid1	Lp str. L08A.1 plasmid L08A.1_contig000005	0.163472222222
Lp str. E2_N plasmid1	Lp str. L05B.1 plasmid L05B.1_contig000005	0.163472222222
Lp str. E2_N plasmid1	Lp str. Lorraine plasmid pLELO	0.479875
Lp str. E2_N plasmid1	Lp str. FFI102 plasmid	0.0837419354839
Lp str. E2_N plasmid1	Lp str. Lens plasmid pLPL	0.0961296296296
Lp str. E2_N plasmid1	Lp str. D-7787 plasmid	0.0936071428571
Lp str. E2_N plasmid1	Lp str. WS17_LgA.1 plasmid WS17_LgA.1_contig000005	0.163472222222
Lp str. E2_N plasmid1	Lp str. L03B.1 plasmid2 L03B.1_contig000006	0.151407407407
Lp str. E2_N plasmid1	Lp str. OLDA plasmid	0.163319444444
Lp str. E2_N plasmid1	Lp str. Albuquerque 1 (D-7474) plasmid	0.163472222222
Lp str. E2_N plasmid1	Lp str. L03B.1 plasmid1 L03B.1_contig000005	0.163472222222
Lp str. E2_N plasmid1	Lp str. AW-13-4 plasmid	0.163472222222
Lp str. E2_N plasmid1	Lp str. FFI103 plasmid	0.0837419354839
Lp str. E2_N plasmid1	Lp str. C9_S plasmid unamed2	0.957718309859
Lp str. Paris plasmid pLPP	Lp LPE509 plasmid	0.00642682926829
Lp str. Paris plasmid pLPP	Lp str. E5_N plasmid1	0.190930555556
Lp str. Paris plasmid pLPP	Lp str. L09A.1 plasmid L09A.1_contig000005	0.992907801418
Lp str. Paris plasmid pLPP	Lp str. L01C.1 plasmid1 L01C.1_contig000005	0.985815602837
Lp str. Paris plasmid pLPP	Lp str. Allentown 1 (D-7475) plasmid1	0.449887323944
Lp str. Paris plasmid pLPP	Lp str. Murcia-2001 4983 plasmid Mobile Element-1	0
Lp str. Paris plasmid pLPP	Lp str. E9_O plasmid1	0.0316666666667
Lp str. Paris plasmid pLPP	Lp str. D-4040 plasmid2	0.15656
Lp str. Paris plasmid pLPP	Lp str. Ofk308 plasmid pOfk55	0
Lp str. Paris plasmid pLPP	Lp str. C8_S plasmid1	0.203962264151
Lp str. Paris plasmid pLPP	Lp str. Allentown 1 (D-7475) plasmid2	0.199383333333
Lp str. Paris plasmid pLPP	Lp str. FDAARGOS_1482 plasmid	0.245057692308
Lp str. Paris plasmid pLPP	Lp str. E2_N plasmid1	0.163375
Lp str. Paris plasmid pLPP	Lp str. Paris plasmid pLPP	1
Lp str. Paris plasmid pLPP	Lp str. ERS1305867 plasmid	0.688660714286
Lp str. Paris plasmid pLPP	Lp str. C9_S plasmid1	0.05525
Lp str. Paris plasmid pLPP	Lp str. D-5265 plasmid	0.125390625
Lp str. Paris plasmid pLPP	Lp str. FFI329 plasmid	0.176793650794
Lp str. Paris plasmid pLPP	Lp str. Flint 2 (D-7477) plasmid	0.992835714286
Lp str. Paris plasmid pLPP	Lp str. L01C.1 plasmid2 L01C.1_contig000006	0.0402962962963
Lp str. Paris plasmid pLPP	Lp str. D-4040 plasmid1	0.127380952381
Lp str. Paris plasmid pLPP	Lp str. Lpm7613 plasmid 2	0.992716312057
Lp str. Paris plasmid pLPP	Lp str. L10-023 plasmid	0.456338028169
Lp str. Paris plasmid pLPP	Lp str. LG57 plasmid pLG57	0.177086419753
Lp str. Paris plasmid pLPP	Lp str. L08A.1 plasmid L08A.1_contig000005	0.992907801418
Lp str. Paris plasmid pLPP	Lp str. L05B.1 plasmid L05B.1_contig000005	0.985852112676
Lp str. Paris plasmid pLPP	Lp str. Lorraine plasmid pLELO	0.456746478873
Lp str. Paris plasmid pLPP	Lp str. FFI102 plasmid	0.17964516129
Lp str. Paris plasmid pLPP	Lp str. Lens plasmid pLPL	0.200185185185
Lp str. Paris plasmid pLPP	Lp str. D-7787 plasmid	0.202053571429
Lp str. Paris plasmid pLPP	Lp str. WS17_LgA.1 plasmid WS17_LgA.1_contig000005	0.985815602837
Lp str. Paris plasmid pLPP	Lp str. L03B.1 plasmid2 L03B.1_contig000006	0.0402962962963
Lp str. Paris plasmid pLPP	Lp str. OLDA plasmid	0.992822695035
Lp str. Paris plasmid pLPP	Lp str. Albuquerque 1 (D-7474) plasmid	0.985809859155
Lp str. Paris plasmid pLPP	Lp str. L03B.1 plasmid1 L03B.1_contig000005	0.992857142857
Lp str. Paris plasmid pLPP	Lp str. AW-13-4 plasmid	0.992857142857
Lp str. Paris plasmid pLPP	Lp str. FFI103 plasmid	0.166838709677
Lp str. Paris plasmid pLPP	Lp str. C9_S plasmid unamed2	0.186887323944
Lp str. ERS1305867 plasmid	Lp LPE509 plasmid	0
Lp str. ERS1305867 plasmid	Lp str. E5_N plasmid1	0.388097222222
Lp str. ERS1305867 plasmid	Lp str. L09A.1 plasmid L09A.1_contig000005	0.688794642857
Lp str. ERS1305867 plasmid	Lp str. L01C.1 plasmid1 L01C.1_contig000005	0.688794642857
Lp str. ERS1305867 plasmid	Lp str. Allentown 1 (D-7475) plasmid1	0.630160714286
Lp str. ERS1305867 plasmid	Lp str. Murcia-2001 4983 plasmid Mobile Element-1	0
Lp str. ERS1305867 plasmid	Lp str. E9_O plasmid1	0.0464901960784
Lp str. ERS1305867 plasmid	Lp str. D-4040 plasmid2	0.370586666667
Lp str. ERS1305867 plasmid	Lp str. Ofk308 plasmid pOfk55	0
Lp str. ERS1305867 plasmid	Lp str. C8_S plasmid1	0.189283018868
Lp str. ERS1305867 plasmid	Lp str. Allentown 1 (D-7475) plasmid2	0.1672
Lp str. ERS1305867 plasmid	Lp str. FDAARGOS_1482 plasmid	0.185711538462
Lp str. ERS1305867 plasmid	Lp str. E2_N plasmid1	0.374638888889
Lp str. ERS1305867 plasmid	Lp str. Paris plasmid pLPP	0.688794642857
Lp str. ERS1305867 plasmid	Lp str. ERS1305867 plasmid	1
Lp str. ERS1305867 plasmid	Lp str. C9_S plasmid1	0.0526666666667
Lp str. ERS1305867 plasmid	Lp str. D-5265 plasmid	0.1153125
Lp str. ERS1305867 plasmid	Lp str. FFI329 plasmid	0.159333333333
Lp str. ERS1305867 plasmid	Lp str. Flint 2 (D-7477) plasmid	0.680151785714
Lp str. ERS1305867 plasmid	Lp str. L01C.1 plasmid2 L01C.1_contig000006	0.0445555555556
Lp str. ERS1305867 plasmid	Lp str. D-4040 plasmid1	0.116968253968
Lp str. ERS1305867 plasmid	Lp str. Lpm7613 plasmid 2	0.688794642857
Lp str. ERS1305867 plasmid	Lp str. L10-023 plasmid	0.639142857143
Lp str. ERS1305867 plasmid	Lp str. LG57 plasmid pLG57	0.319395061728
Lp str. ERS1305867 plasmid	Lp str. L08A.1 plasmid L08A.1_contig000005	0.688758928571
Lp str. ERS1305867 plasmid	Lp str. L05B.1 plasmid L05B.1_contig000005	0.688776785714
Lp str. ERS1305867 plasmid	Lp str. Lorraine plasmid pLELO	0.638901785714
Lp str. ERS1305867 plasmid	Lp str. FFI102 plasmid	0.161903225806
Lp str. ERS1305867 plasmid	Lp str. Lens plasmid pLPL	0.185777777778
Lp str. ERS1305867 plasmid	Lp str. D-7787 plasmid	0.179142857143
Lp str. ERS1305867 plasmid	Lp str. WS17_LgA.1 plasmid WS17_LgA.1_contig000005	0.688794642857
Lp str. ERS1305867 plasmid	Lp str. L03B.1 plasmid2 L03B.1_contig000006	0.0445555555556
Lp str. ERS1305867 plasmid	Lp str. OLDA plasmid	0.688696428571
Lp str. ERS1305867 plasmid	Lp str. Albuquerque 1 (D-7474) plasmid	0.688669642857
Lp str. ERS1305867 plasmid	Lp str. L03B.1 plasmid1 L03B.1_contig000005	0.679964285714
Lp str. ERS1305867 plasmid	Lp str. AW-13-4 plasmid	0.680482142857
Lp str. ERS1305867 plasmid	Lp str. FFI103 plasmid	0.149
Lp str. ERS1305867 plasmid	Lp str. C9_S plasmid unamed2	0.380676056338
Lp str. C9_S plasmid1	Lp LPE509 plasmid	0
Lp str. C9_S plasmid1	Lp str. E5_N plasmid1	0.0976666666667
Lp str. C9_S plasmid1	Lp str. L09A.1 plasmid L09A.1_contig000005	0.05525
Lp str. C9_S plasmid1	Lp str. L01C.1 plasmid1 L01C.1_contig000005	0.05525
Lp str. C9_S plasmid1	Lp str. Allentown 1 (D-7475) plasmid1	0.118944444444
Lp str. C9_S plasmid1	Lp str. Murcia-2001 4983 plasmid Mobile Element-1	0
Lp str. C9_S plasmid1	Lp str. E9_O plasmid1	0.565388888889
Lp str. C9_S plasmid1	Lp str. D-4040 plasmid2	0.0976666666667
Lp str. C9_S plasmid1	Lp str. Ofk308 plasmid pOfk55	0
Lp str. C9_S plasmid1	Lp str. C8_S plasmid1	0.398083333333
Lp str. C9_S plasmid1	Lp str. Allentown 1 (D-7475) plasmid2	0.420916666667
Lp str. C9_S plasmid1	Lp str. FDAARGOS_1482 plasmid	0.413666666667
Lp str. C9_S plasmid1	Lp str. E2_N plasmid1	0.0976666666667
Lp str. C9_S plasmid1	Lp str. Paris plasmid pLPP	0.05525
Lp str. C9_S plasmid1	Lp str. ERS1305867 plasmid	0.0527777777778
Lp str. C9_S plasmid1	Lp str. C9_S plasmid1	1
Lp str. C9_S plasmid1	Lp str. D-5265 plasmid	0.41225
Lp str. C9_S plasmid1	Lp str. FFI329 plasmid	0.419416666667
Lp str. C9_S plasmid1	Lp str. Flint 2 (D-7477) plasmid	0.05525
Lp str. C9_S plasmid1	Lp str. L01C.1 plasmid2 L01C.1_contig000006	0.667833333333
Lp str. C9_S plasmid1	Lp str. D-4040 plasmid1	0.41225
Lp str. C9_S plasmid1	Lp str. Lpm7613 plasmid 2	0.05525
Lp str. C9_S plasmid1	Lp str. L10-023 plasmid	0.118944444444
Lp str. C9_S plasmid1	Lp str. LG57 plasmid pLG57	0.08325
Lp str. C9_S plasmid1	Lp str. L08A.1 plasmid L08A.1_contig000005	0.05525
Lp str. C9_S plasmid1	Lp str. L05B.1 plasmid L05B.1_contig000005	0.05525
Lp str. C9_S plasmid1	Lp str. Lorraine plasmid pLELO	0.118944444444
Lp str. C9_S plasmid1	Lp str. FFI102 plasmid	0.419416666667
Lp str. C9_S plasmid1	Lp str. Lens plasmid pLPL	0.418861111111
Lp str. C9_S plasmid1	Lp str. D-7787 plasmid	0.394694444444
Lp str. C9_S plasmid1	Lp str. WS17_LgA.1 plasmid WS17_LgA.1_contig000005	0.05525
Lp str. C9_S plasmid1	Lp str. L03B.1 plasmid2 L03B.1_contig000006	0.667833333333
Lp str. C9_S plasmid1	Lp str. OLDA plasmid	0.05525
Lp str. C9_S plasmid1	Lp str. Albuquerque 1 (D-7474) plasmid	0.05525
Lp str. C9_S plasmid1	Lp str. L03B.1 plasmid1 L03B.1_contig000005	0.05525
Lp str. C9_S plasmid1	Lp str. AW-13-4 plasmid	0.05525
Lp str. C9_S plasmid1	Lp str. FFI103 plasmid	0.419416666667
Lp str. C9_S plasmid1	Lp str. C9_S plasmid unamed2	0.0976666666667
Lp str. D-5265 plasmid	Lp LPE509 plasmid	0
Lp str. D-5265 plasmid	Lp str. E5_N plasmid1	0.0381875
Lp str. D-5265 plasmid	Lp str. L09A.1 plasmid L09A.1_contig000005	0.1254375
Lp str. D-5265 plasmid	Lp str. L01C.1 plasmid1 L01C.1_contig000005	0.1254375
Lp str. D-5265 plasmid	Lp str. Allentown 1 (D-7475) plasmid1	0.07415625
Lp str. D-5265 plasmid	Lp str. Murcia-2001 4983 plasmid Mobile Element-1	0
Lp str. D-5265 plasmid	Lp str. E9_O plasmid1	0.270980392157
Lp str. D-5265 plasmid	Lp str. D-4040 plasmid2	0.03828125
Lp str. D-5265 plasmid	Lp str. Ofk308 plasmid pOfk55	0
Lp str. D-5265 plasmid	Lp str. C8_S plasmid1	0.328924528302
Lp str. D-5265 plasmid	Lp str. Allentown 1 (D-7475) plasmid2	0.3114
Lp str. D-5265 plasmid	Lp str. FDAARGOS_1482 plasmid	0.350326923077
Lp str. D-5265 plasmid	Lp str. E2_N plasmid1	0.0381875
Lp str. D-5265 plasmid	Lp str. Paris plasmid pLPP	0.1254375
Lp str. D-5265 plasmid	Lp str. ERS1305867 plasmid	0.11525
Lp str. D-5265 plasmid	Lp str. C9_S plasmid1	0.412944444444
Lp str. D-5265 plasmid	Lp str. D-5265 plasmid	1
Lp str. D-5265 plasmid	Lp str. FFI329 plasmid	0.273603174603
Lp str. D-5265 plasmid	Lp str. Flint 2 (D-7477) plasmid	0.12540625
Lp str. D-5265 plasmid	Lp str. L01C.1 plasmid2 L01C.1_contig000006	0.272537037037
Lp str. D-5265 plasmid	Lp str. D-4040 plasmid1	0.999952380952
Lp str. D-5265 plasmid	Lp str. Lpm7613 plasmid 2	0.1254375
Lp str. D-5265 plasmid	Lp str. L10-023 plasmid	0.067578125
Lp str. D-5265 plasmid	Lp str. LG57 plasmid pLG57	0.032390625
Lp str. D-5265 plasmid	Lp str. L08A.1 plasmid L08A.1_contig000005	0.1254375
Lp str. D-5265 plasmid	Lp str. L05B.1 plasmid L05B.1_contig000005	0.12540625
Lp str. D-5265 plasmid	Lp str. Lorraine plasmid pLELO	0.07415625
Lp str. D-5265 plasmid	Lp str. FFI102 plasmid	0.278016129032
Lp str. D-5265 plasmid	Lp str. Lens plasmid pLPL	0.336740740741
Lp str. D-5265 plasmid	Lp str. D-7787 plasmid	0.376446428571
Lp str. D-5265 plasmid	Lp str. WS17_LgA.1 plasmid WS17_LgA.1_contig000005	0.1254375
Lp str. D-5265 plasmid	Lp str. L03B.1 plasmid2 L03B.1_contig000006	0.272537037037
Lp str. D-5265 plasmid	Lp str. OLDA plasmid	0.1254375
Lp str. D-5265 plasmid	Lp str. Albuquerque 1 (D-7474) plasmid	0.1260625
Lp str. D-5265 plasmid	Lp str. L03B.1 plasmid1 L03B.1_contig000005	0.1254375
Lp str. D-5265 plasmid	Lp str. AW-13-4 plasmid	0.111515625
Lp str. D-5265 plasmid	Lp str. FFI103 plasmid	0.278016129032
Lp str. D-5265 plasmid	Lp str. C9_S plasmid unamed2	0.0381875
Lp str. FFI329 plasmid	Lp LPE509 plasmid	0.00793650793651
Lp str. FFI329 plasmid	Lp str. E5_N plasmid1	0.0831111111111
Lp str. FFI329 plasmid	Lp str. L09A.1 plasmid L09A.1_contig000005	0.176952380952
Lp str. FFI329 plasmid	Lp str. L01C.1 plasmid1 L01C.1_contig000005	0.176952380952
Lp str. FFI329 plasmid	Lp str. Allentown 1 (D-7475) plasmid1	0.054
Lp str. FFI329 plasmid	Lp str. Murcia-2001 4983 plasmid Mobile Element-1	0
Lp str. FFI329 plasmid	Lp str. E9_O plasmid1	0.301764705882
Lp str. FFI329 plasmid	Lp str. D-4040 plasmid2	0.0775238095238
Lp str. FFI329 plasmid	Lp str. Ofk308 plasmid pOfk55	0
Lp str. FFI329 plasmid	Lp str. C8_S plasmid1	0.705037735849
Lp str. FFI329 plasmid	Lp str. Allentown 1 (D-7475) plasmid2	0.6392
Lp str. FFI329 plasmid	Lp str. FDAARGOS_1482 plasmid	0.675038461538
Lp str. FFI329 plasmid	Lp str. E2_N plasmid1	0.0831111111111
Lp str. FFI329 plasmid	Lp str. Paris plasmid pLPP	0.176952380952
Lp str. FFI329 plasmid	Lp str. ERS1305867 plasmid	0.159412698413
Lp str. FFI329 plasmid	Lp str. C9_S plasmid1	0.419333333333
Lp str. FFI329 plasmid	Lp str. D-5265 plasmid	0.273126984127
Lp str. FFI329 plasmid	Lp str. FFI329 plasmid	1
Lp str. FFI329 plasmid	Lp str. Flint 2 (D-7477) plasmid	0.176952380952
Lp str. FFI329 plasmid	Lp str. L01C.1 plasmid2 L01C.1_contig000006	0.299518518519
Lp str. FFI329 plasmid	Lp str. D-4040 plasmid1	0.272952380952
Lp str. FFI329 plasmid	Lp str. Lpm7613 plasmid 2	0.176952380952
Lp str. FFI329 plasmid	Lp str. L10-023 plasmid	0.054
Lp str. FFI329 plasmid	Lp str. LG57 plasmid pLG57	0.0825396825397
Lp str. FFI329 plasmid	Lp str. L08A.1 plasmid L08A.1_contig000005	0.17646031746
Lp str. FFI329 plasmid	Lp str. L05B.1 plasmid L05B.1_contig000005	0.176952380952
Lp str. FFI329 plasmid	Lp str. Lorraine plasmid pLELO	0.054
Lp str. FFI329 plasmid	Lp str. FFI102 plasmid	1
Lp str. FFI329 plasmid	Lp str. Lens plasmid pLPL	0.710074074074
Lp str. FFI329 plasmid	Lp str. D-7787 plasmid	0.668178571429
Lp str. FFI329 plasmid	Lp str. WS17_LgA.1 plasmid WS17_LgA.1_contig000005	0.176952380952
Lp str. FFI329 plasmid	Lp str. L03B.1 plasmid2 L03B.1_contig000006	0.299518518519
Lp str. FFI329 plasmid	Lp str. OLDA plasmid	0.176952380952
Lp str. FFI329 plasmid	Lp str. Albuquerque 1 (D-7474) plasmid	0.176952380952
Lp str. FFI329 plasmid	Lp str. L03B.1 plasmid1 L03B.1_contig000005	0.176952380952
Lp str. FFI329 plasmid	Lp str. AW-13-4 plasmid	0.176952380952
Lp str. FFI329 plasmid	Lp str. FFI103 plasmid	0.983870967742
Lp str. FFI329 plasmid	Lp str. C9_S plasmid unamed2	0.0831111111111
Lp str. Flint 2 (D-7477) plasmid	Lp LPE509 plasmid	0.00642682926829
Lp str. Flint 2 (D-7477) plasmid	Lp str. E5_N plasmid1	0.163402777778
Lp str. Flint 2 (D-7477) plasmid	Lp str. L09A.1 plasmid L09A.1_contig000005	0.999978571429
Lp str. Flint 2 (D-7477) plasmid	Lp str. L01C.1 plasmid1 L01C.1_contig000005	0.992835714286
Lp str. Flint 2 (D-7477) plasmid	Lp str. Allentown 1 (D-7475) plasmid1	0.44975
Lp str. Flint 2 (D-7477) plasmid	Lp str. Murcia-2001 4983 plasmid Mobile Element-1	0
Lp str. Flint 2 (D-7477) plasmid	Lp str. E9_O plasmid1	0.0316666666667
Lp str. Flint 2 (D-7477) plasmid	Lp str. D-4040 plasmid2	0.15656
Lp str. Flint 2 (D-7477) plasmid	Lp str. Ofk308 plasmid pOfk55	0
Lp str. Flint 2 (D-7477) plasmid	Lp str. C8_S plasmid1	0.203962264151
Lp str. Flint 2 (D-7477) plasmid	Lp str. Allentown 1 (D-7475) plasmid2	0.199383333333
Lp str. Flint 2 (D-7477) plasmid	Lp str. FDAARGOS_1482 plasmid	0.206865384615
Lp str. Flint 2 (D-7477) plasmid	Lp str. E2_N plasmid1	0.163375
Lp str. Flint 2 (D-7477) plasmid	Lp str. Paris plasmid pLPP	0.992835714286
Lp str. Flint 2 (D-7477) plasmid	Lp str. ERS1305867 plasmid	0.680017857143
Lp str. Flint 2 (D-7477) plasmid	Lp str. C9_S plasmid1	0.05525
Lp str. Flint 2 (D-7477) plasmid	Lp str. D-5265 plasmid	0.125359375
Lp str. Flint 2 (D-7477) plasmid	Lp str. FFI329 plasmid	0.176793650794
Lp str. Flint 2 (D-7477) plasmid	Lp str. Flint 2 (D-7477) plasmid	1
Lp str. Flint 2 (D-7477) plasmid	Lp str. L01C.1 plasmid2 L01C.1_contig000006	0.0402962962963
Lp str. Flint 2 (D-7477) plasmid	Lp str. D-4040 plasmid1	0.127349206349
Lp str. Flint 2 (D-7477) plasmid	Lp str. Lpm7613 plasmid 2	0.999785714286
Lp str. Flint 2 (D-7477) plasmid	Lp str. L10-023 plasmid	0.456292857143
Lp str. Flint 2 (D-7477) plasmid	Lp str. LG57 plasmid pLG57	0.177086419753
Lp str. Flint 2 (D-7477) plasmid	Lp str. L08A.1 plasmid L08A.1_contig000005	0.999978571429
Lp str. Flint 2 (D-7477) plasmid	Lp str. L05B.1 plasmid L05B.1_contig000005	0.999921428571
Lp str. Flint 2 (D-7477) plasmid	Lp str. Lorraine plasmid pLELO	0.456707142857
Lp str. Flint 2 (D-7477) plasmid	Lp str. FFI102 plasmid	0.17964516129
Lp str. Flint 2 (D-7477) plasmid	Lp str. Lens plasmid pLPL	0.200185185185
Lp str. Flint 2 (D-7477) plasmid	Lp str. D-7787 plasmid	0.202053571429
Lp str. Flint 2 (D-7477) plasmid	Lp str. WS17_LgA.1 plasmid WS17_LgA.1_contig000005	0.992835714286
Lp str. Flint 2 (D-7477) plasmid	Lp str. L03B.1 plasmid2 L03B.1_contig000006	0.0402962962963
Lp str. Flint 2 (D-7477) plasmid	Lp str. OLDA plasmid	0.999892857143
Lp str. Flint 2 (D-7477) plasmid	Lp str. Albuquerque 1 (D-7474) plasmid	0.999871428571
Lp str. Flint 2 (D-7477) plasmid	Lp str. L03B.1 plasmid1 L03B.1_contig000005	0.992835714286
Lp str. Flint 2 (D-7477) plasmid	Lp str. AW-13-4 plasmid	0.992835714286
Lp str. Flint 2 (D-7477) plasmid	Lp str. FFI103 plasmid	0.166838709677
Lp str. Flint 2 (D-7477) plasmid	Lp str. C9_S plasmid unamed2	0.158971830986
Lp str. L01C.1 plasmid2 L01C.1_contig000006	Lp LPE509 plasmid	0.0288333333333
Lp str. L01C.1 plasmid2 L01C.1_contig000006	Lp str. E5_N plasmid1	0.15162962963
Lp str. L01C.1 plasmid2 L01C.1_contig000006	Lp str. L09A.1 plasmid L09A.1_contig000005	0.0402592592593
Lp str. L01C.1 plasmid2 L01C.1_contig000006	Lp str. L01C.1 plasmid1 L01C.1_contig000005	0.0402592592593
Lp str. L01C.1 plasmid2 L01C.1_contig000006	Lp str. Allentown 1 (D-7475) plasmid1	0.10587037037
Lp str. L01C.1 plasmid2 L01C.1_contig000006	Lp str. Murcia-2001 4983 plasmid Mobile Element-1	0
Lp str. L01C.1 plasmid2 L01C.1_contig000006	Lp str. E9_O plasmid1	0.553980392157
Lp str. L01C.1 plasmid2 L01C.1_contig000006	Lp str. D-4040 plasmid2	0.15187037037
Lp str. L01C.1 plasmid2 L01C.1_contig000006	Lp str. Ofk308 plasmid pOfk55	0
Lp str. L01C.1 plasmid2 L01C.1_contig000006	Lp str. C8_S plasmid1	0.304735849057
Lp str. L01C.1 plasmid2 L01C.1_contig000006	Lp str. Allentown 1 (D-7475) plasmid2	0.313203703704
Lp str. L01C.1 plasmid2 L01C.1_contig000006	Lp str. FDAARGOS_1482 plasmid	0.324865384615
Lp str. L01C.1 plasmid2 L01C.1_contig000006	Lp str. E2_N plasmid1	0.15162962963
Lp str. L01C.1 plasmid2 L01C.1_contig000006	Lp str. Paris plasmid pLPP	0.0402592592593
Lp str. L01C.1 plasmid2 L01C.1_contig000006	Lp str. ERS1305867 plasmid	0.0445555555556
Lp str. L01C.1 plasmid2 L01C.1_contig000006	Lp str. C9_S plasmid1	0.667694444444
Lp str. L01C.1 plasmid2 L01C.1_contig000006	Lp str. D-5265 plasmid	0.27262962963
Lp str. L01C.1 plasmid2 L01C.1_contig000006	Lp str. FFI329 plasmid	0.29912962963
Lp str. L01C.1 plasmid2 L01C.1_contig000006	Lp str. Flint 2 (D-7477) plasmid	0.0402592592593
Lp str. L01C.1 plasmid2 L01C.1_contig000006	Lp str. L01C.1 plasmid2 L01C.1_contig000006	1
Lp str. L01C.1 plasmid2 L01C.1_contig000006	Lp str. D-4040 plasmid1	0.272888888889
Lp str. L01C.1 plasmid2 L01C.1_contig000006	Lp str. Lpm7613 plasmid 2	0.0402592592593
Lp str. L01C.1 plasmid2 L01C.1_contig000006	Lp str. L10-023 plasmid	0.10587037037
Lp str. L01C.1 plasmid2 L01C.1_contig000006	Lp str. LG57 plasmid pLG57	0.129388888889
Lp str. L01C.1 plasmid2 L01C.1_contig000006	Lp str. L08A.1 plasmid L08A.1_contig000005	0.0402592592593
Lp str. L01C.1 plasmid2 L01C.1_contig000006	Lp str. L05B.1 plasmid L05B.1_contig000005	0.0402592592593
Lp str. L01C.1 plasmid2 L01C.1_contig000006	Lp str. Lorraine plasmid pLELO	0.10587037037
Lp str. L01C.1 plasmid2 L01C.1_contig000006	Lp str. FFI102 plasmid	0.29912962963
Lp str. L01C.1 plasmid2 L01C.1_contig000006	Lp str. Lens plasmid pLPL	0.312777777778
Lp str. L01C.1 plasmid2 L01C.1_contig000006	Lp str. D-7787 plasmid	0.296
Lp str. L01C.1 plasmid2 L01C.1_contig000006	Lp str. WS17_LgA.1 plasmid WS17_LgA.1_contig000005	0.0402592592593
Lp str. L01C.1 plasmid2 L01C.1_contig000006	Lp str. L03B.1 plasmid2 L03B.1_contig000006	1
Lp str. L01C.1 plasmid2 L01C.1_contig000006	Lp str. OLDA plasmid	0.0402592592593
Lp str. L01C.1 plasmid2 L01C.1_contig000006	Lp str. Albuquerque 1 (D-7474) plasmid	0.0402592592593
Lp str. L01C.1 plasmid2 L01C.1_contig000006	Lp str. L03B.1 plasmid1 L03B.1_contig000005	0.0402592592593
Lp str. L01C.1 plasmid2 L01C.1_contig000006	Lp str. AW-13-4 plasmid	0.0402592592593
Lp str. L01C.1 plasmid2 L01C.1_contig000006	Lp str. FFI103 plasmid	0.29912962963
Lp str. L01C.1 plasmid2 L01C.1_contig000006	Lp str. C9_S plasmid unamed2	0.15162962963
Lp str. D-4040 plasmid1	Lp LPE509 plasmid	0
Lp str. D-4040 plasmid1	Lp str. E5_N plasmid1	0.0387142857143
Lp str. D-4040 plasmid1	Lp str. L09A.1 plasmid L09A.1_contig000005	0.127428571429
Lp str. D-4040 plasmid1	Lp str. L01C.1 plasmid1 L01C.1_contig000005	0.127428571429
Lp str. D-4040 plasmid1	Lp str. Allentown 1 (D-7475) plasmid1	0.0753333333333
Lp str. D-4040 plasmid1	Lp str. Murcia-2001 4983 plasmid Mobile Element-1	0
Lp str. D-4040 plasmid1	Lp str. E9_O plasmid1	0.270980392157
Lp str. D-4040 plasmid1	Lp str. D-4040 plasmid2	0.0388095238095
Lp str. D-4040 plasmid1	Lp str. Ofk308 plasmid pOfk55	0
Lp str. D-4040 plasmid1	Lp str. C8_S plasmid1	0.328679245283
Lp str. D-4040 plasmid1	Lp str. Allentown 1 (D-7475) plasmid2	0.311183333333
Lp str. D-4040 plasmid1	Lp str. FDAARGOS_1482 plasmid	0.350096153846
Lp str. D-4040 plasmid1	Lp str. E2_N plasmid1	0.0387142857143
Lp str. D-4040 plasmid1	Lp str. Paris plasmid pLPP	0.127428571429
Lp str. D-4040 plasmid1	Lp str. ERS1305867 plasmid	0.117079365079
Lp str. D-4040 plasmid1	Lp str. C9_S plasmid1	0.412944444444
Lp str. D-4040 plasmid1	Lp str. D-5265 plasmid	0.999952380952
Lp str. D-4040 plasmid1	Lp str. FFI329 plasmid	0.273428571429
Lp str. D-4040 plasmid1	Lp str. Flint 2 (D-7477) plasmid	0.127396825397
Lp str. D-4040 plasmid1	Lp str. L01C.1 plasmid2 L01C.1_contig000006	0.272796296296
Lp str. D-4040 plasmid1	Lp str. D-4040 plasmid1	1
Lp str. D-4040 plasmid1	Lp str. Lpm7613 plasmid 2	0.127428571429
Lp str. D-4040 plasmid1	Lp str. L10-023 plasmid	0.0686507936508
Lp str. D-4040 plasmid1	Lp str. LG57 plasmid pLG57	0.0329047619048
Lp str. D-4040 plasmid1	Lp str. L08A.1 plasmid L08A.1_contig000005	0.127428571429
Lp str. D-4040 plasmid1	Lp str. L05B.1 plasmid L05B.1_contig000005	0.127396825397
Lp str. D-4040 plasmid1	Lp str. Lorraine plasmid pLELO	0.0753333333333
Lp str. D-4040 plasmid1	Lp str. FFI102 plasmid	0.277838709677
Lp str. D-4040 plasmid1	Lp str. Lens plasmid pLPL	0.3365
Lp str. D-4040 plasmid1	Lp str. D-7787 plasmid	0.376214285714
Lp str. D-4040 plasmid1	Lp str. WS17_LgA.1 plasmid WS17_LgA.1_contig000005	0.127428571429
Lp str. D-4040 plasmid1	Lp str. L03B.1 plasmid2 L03B.1_contig000006	0.272796296296
Lp str. D-4040 plasmid1	Lp str. OLDA plasmid	0.127428571429
Lp str. D-4040 plasmid1	Lp str. Albuquerque 1 (D-7474) plasmid	0.128063492063
Lp str. D-4040 plasmid1	Lp str. L03B.1 plasmid1 L03B.1_contig000005	0.127428571429
Lp str. D-4040 plasmid1	Lp str. AW-13-4 plasmid	0.113285714286
Lp str. D-4040 plasmid1	Lp str. FFI103 plasmid	0.277838709677
Lp str. D-4040 plasmid1	Lp str. C9_S plasmid unamed2	0.0387142857143
Lp str. Lpm7613 plasmid 2	Lp LPE509 plasmid	0.00642682926829
Lp str. Lpm7613 plasmid 2	Lp str. E5_N plasmid1	0.163402777778
Lp str. Lpm7613 plasmid 2	Lp str. L09A.1 plasmid L09A.1_contig000005	0.999808510638
Lp str. Lpm7613 plasmid 2	Lp str. L01C.1 plasmid1 L01C.1_contig000005	0.992716312057
Lp str. Lpm7613 plasmid 2	Lp str. Allentown 1 (D-7475) plasmid1	0.453078014184
Lp str. Lpm7613 plasmid 2	Lp str. Murcia-2001 4983 plasmid Mobile Element-1	0
Lp str. Lpm7613 plasmid 2	Lp str. E9_O plasmid1	0.0316666666667
Lp str. Lpm7613 plasmid 2	Lp str. D-4040 plasmid2	0.15656
Lp str. Lpm7613 plasmid 2	Lp str. Ofk308 plasmid pOfk55	0
Lp str. Lpm7613 plasmid 2	Lp str. C8_S plasmid1	0.203962264151
Lp str. Lpm7613 plasmid 2	Lp str. Allentown 1 (D-7475) plasmid2	0.199383333333
Lp str. Lpm7613 plasmid 2	Lp str. FDAARGOS_1482 plasmid	0.206865384615
Lp str. Lpm7613 plasmid 2	Lp str. E2_N plasmid1	0.163375
Lp str. Lpm7613 plasmid 2	Lp str. Paris plasmid pLPP	0.992716312057
Lp str. Lpm7613 plasmid 2	Lp str. ERS1305867 plasmid	0.688660714286
Lp str. Lpm7613 plasmid 2	Lp str. C9_S plasmid1	0.05525
Lp str. Lpm7613 plasmid 2	Lp str. D-5265 plasmid	0.125390625
Lp str. Lpm7613 plasmid 2	Lp str. FFI329 plasmid	0.176793650794
Lp str. Lpm7613 plasmid 2	Lp str. Flint 2 (D-7477) plasmid	0.999785714286
Lp str. Lpm7613 plasmid 2	Lp str. L01C.1 plasmid2 L01C.1_contig000006	0.0402962962963
Lp str. Lpm7613 plasmid 2	Lp str. D-4040 plasmid1	0.127380952381
Lp str. Lpm7613 plasmid 2	Lp str. Lpm7613 plasmid 2	1
Lp str. Lpm7613 plasmid 2	Lp str. L10-023 plasmid	0.459574468085
Lp str. Lpm7613 plasmid 2	Lp str. LG57 plasmid pLG57	0.177086419753
Lp str. Lpm7613 plasmid 2	Lp str. L08A.1 plasmid L08A.1_contig000005	0.999808510638
Lp str. Lpm7613 plasmid 2	Lp str. L05B.1 plasmid L05B.1_contig000005	0.999744680851
Lp str. Lpm7613 plasmid 2	Lp str. Lorraine plasmid pLELO	0.459985815603
Lp str. Lpm7613 plasmid 2	Lp str. FFI102 plasmid	0.17964516129
Lp str. Lpm7613 plasmid 2	Lp str. Lens plasmid pLPL	0.200185185185
Lp str. Lpm7613 plasmid 2	Lp str. D-7787 plasmid	0.202053571429
Lp str. Lpm7613 plasmid 2	Lp str. WS17_LgA.1 plasmid WS17_LgA.1_contig000005	0.992716312057
Lp str. Lpm7613 plasmid 2	Lp str. L03B.1 plasmid2 L03B.1_contig000006	0.0402962962963
Lp str. Lpm7613 plasmid 2	Lp str. OLDA plasmid	0.999723404255
Lp str. Lpm7613 plasmid 2	Lp str. Albuquerque 1 (D-7474) plasmid	0.99970212766
Lp str. Lpm7613 plasmid 2	Lp str. L03B.1 plasmid1 L03B.1_contig000005	0.999807142857
Lp str. Lpm7613 plasmid 2	Lp str. AW-13-4 plasmid	0.999807142857
Lp str. Lpm7613 plasmid 2	Lp str. FFI103 plasmid	0.166838709677
Lp str. Lpm7613 plasmid 2	Lp str. C9_S plasmid unamed2	0.158971830986
Lp str. L10-023 plasmid	Lp LPE509 plasmid	0.0420731707317
Lp str. L10-023 plasmid	Lp str. E5_N plasmid1	0.485930555556
Lp str. L10-023 plasmid	Lp str. L09A.1 plasmid L09A.1_contig000005	0.459609929078
Lp str. L10-023 plasmid	Lp str. L01C.1 plasmid1 L01C.1_contig000005	0.459609929078
Lp str. L10-023 plasmid	Lp str. Allentown 1 (D-7475) plasmid1	0.968240506329
Lp str. L10-023 plasmid	Lp str. Murcia-2001 4983 plasmid Mobile Element-1	0
Lp str. L10-023 plasmid	Lp str. E9_O plasmid1	0.109823529412
Lp str. L10-023 plasmid	Lp str. D-4040 plasmid2	0.468426666667
Lp str. L10-023 plasmid	Lp str. Ofk308 plasmid pOfk55	0
Lp str. L10-023 plasmid	Lp str. C8_S plasmid1	0.0635660377358
Lp str. L10-023 plasmid	Lp str. Allentown 1 (D-7475) plasmid2	0.0571333333333
Lp str. L10-023 plasmid	Lp str. FDAARGOS_1482 plasmid	0.05775
Lp str. L10-023 plasmid	Lp str. E2_N plasmid1	0.473694444444
Lp str. L10-023 plasmid	Lp str. Paris plasmid pLPP	0.456373239437
Lp str. L10-023 plasmid	Lp str. ERS1305867 plasmid	0.639017857143
Lp str. L10-023 plasmid	Lp str. C9_S plasmid1	0.121805555556
Lp str. L10-023 plasmid	Lp str. D-5265 plasmid	0.0674375
Lp str. L10-023 plasmid	Lp str. FFI329 plasmid	0.0533968253968
Lp str. L10-023 plasmid	Lp str. Flint 2 (D-7477) plasmid	0.456328571429
Lp str. L10-023 plasmid	Lp str. L01C.1 plasmid2 L01C.1_contig000006	0.107648148148
Lp str. L10-023 plasmid	Lp str. D-4040 plasmid1	0.0685079365079
Lp str. L10-023 plasmid	Lp str. Lpm7613 plasmid 2	0.459609929078
Lp str. L10-023 plasmid	Lp str. L10-023 plasmid	1
Lp str. L10-023 plasmid	Lp str. LG57 plasmid pLG57	0.402283950617
Lp str. L10-023 plasmid	Lp str. L08A.1 plasmid L08A.1_contig000005	0.459609929078
Lp str. L10-023 plasmid	Lp str. L05B.1 plasmid L05B.1_contig000005	0.456373239437
Lp str. L10-023 plasmid	Lp str. Lorraine plasmid pLELO	0.974670886076
Lp str. L10-023 plasmid	Lp str. FFI102 plasmid	0.0542580645161
Lp str. L10-023 plasmid	Lp str. Lens plasmid pLPL	0.0623888888889
Lp str. L10-023 plasmid	Lp str. D-7787 plasmid	0.0609821428571
Lp str. L10-023 plasmid	Lp str. WS17_LgA.1 plasmid WS17_LgA.1_contig000005	0.459609929078
Lp str. L10-023 plasmid	Lp str. L03B.1 plasmid2 L03B.1_contig000006	0.107648148148
Lp str. L10-023 plasmid	Lp str. OLDA plasmid	0.459531914894
Lp str. L10-023 plasmid	Lp str. Albuquerque 1 (D-7474) plasmid	0.456133802817
Lp str. L10-023 plasmid	Lp str. L03B.1 plasmid1 L03B.1_contig000005	0.455864285714
Lp str. L10-023 plasmid	Lp str. AW-13-4 plasmid	0.462892857143
Lp str. L10-023 plasmid	Lp str. FFI103 plasmid	0.0542580645161
Lp str. L10-023 plasmid	Lp str. C9_S plasmid unamed2	0.48085915493
Lp str. LG57 plasmid pLG57	Lp LPE509 plasmid	0.0948148148148
Lp str. LG57 plasmid pLG57	Lp str. E5_N plasmid1	0.455472222222
Lp str. LG57 plasmid pLG57	Lp str. L09A.1 plasmid L09A.1_contig000005	0.177148148148
Lp str. LG57 plasmid pLG57	Lp str. L01C.1 plasmid1 L01C.1_contig000005	0.177148148148
Lp str. LG57 plasmid pLG57	Lp str. Allentown 1 (D-7475) plasmid1	0.402037037037
Lp str. LG57 plasmid pLG57	Lp str. Murcia-2001 4983 plasmid Mobile Element-1	0
Lp str. LG57 plasmid pLG57	Lp str. E9_O plasmid1	0.0585098039216
Lp str. LG57 plasmid pLG57	Lp str. D-4040 plasmid2	0.437733333333
Lp str. LG57 plasmid pLG57	Lp str. Ofk308 plasmid pOfk55	0
Lp str. LG57 plasmid pLG57	Lp str. C8_S plasmid1	0.0976226415094
Lp str. LG57 plasmid pLG57	Lp str. Allentown 1 (D-7475) plasmid2	0.0862333333333
Lp str. LG57 plasmid pLG57	Lp str. FDAARGOS_1482 plasmid	0.100653846154
Lp str. LG57 plasmid pLG57	Lp str. E2_N plasmid1	0.443180555556
Lp str. LG57 plasmid pLG57	Lp str. Paris plasmid pLPP	0.177148148148
Lp str. LG57 plasmid pLG57	Lp str. ERS1305867 plasmid	0.319172839506
Lp str. LG57 plasmid pLG57	Lp str. C9_S plasmid1	0.08625
Lp str. LG57 plasmid pLG57	Lp str. D-5265 plasmid	0.03240625
Lp str. LG57 plasmid pLG57	Lp str. FFI329 plasmid	0.0816825396825
Lp str. LG57 plasmid pLG57	Lp str. Flint 2 (D-7477) plasmid	0.177148148148
Lp str. LG57 plasmid pLG57	Lp str. L01C.1 plasmid2 L01C.1_contig000006	0.129092592593
Lp str. LG57 plasmid pLG57	Lp str. D-4040 plasmid1	0.0328888888889
Lp str. LG57 plasmid pLG57	Lp str. Lpm7613 plasmid 2	0.177148148148
Lp str. LG57 plasmid pLG57	Lp str. L10-023 plasmid	0.402037037037
Lp str. LG57 plasmid pLG57	Lp str. LG57 plasmid pLG57	1
Lp str. LG57 plasmid pLG57	Lp str. L08A.1 plasmid L08A.1_contig000005	0.177148148148
Lp str. LG57 plasmid pLG57	Lp str. L05B.1 plasmid L05B.1_contig000005	0.177148148148
Lp str. LG57 plasmid pLG57	Lp str. Lorraine plasmid pLELO	0.402037037037
Lp str. LG57 plasmid pLG57	Lp str. FFI102 plasmid	0.083
Lp str. LG57 plasmid pLG57	Lp str. Lens plasmid pLPL	0.0958148148148
Lp str. LG57 plasmid pLG57	Lp str. D-7787 plasmid	0.100214285714
Lp str. LG57 plasmid pLG57	Lp str. WS17_LgA.1 plasmid WS17_LgA.1_contig000005	0.177148148148
Lp str. LG57 plasmid pLG57	Lp str. L03B.1 plasmid2 L03B.1_contig000006	0.129092592593
Lp str. LG57 plasmid pLG57	Lp str. OLDA plasmid	0.177
Lp str. LG57 plasmid pLG57	Lp str. Albuquerque 1 (D-7474) plasmid	0.177148148148
Lp str. LG57 plasmid pLG57	Lp str. L03B.1 plasmid1 L03B.1_contig000005	0.177148148148
Lp str. LG57 plasmid pLG57	Lp str. AW-13-4 plasmid	0.177148148148
Lp str. LG57 plasmid pLG57	Lp str. FFI103 plasmid	0.083
Lp str. LG57 plasmid pLG57	Lp str. C9_S plasmid unamed2	0.455690140845
Lp str. L08A.1 plasmid L08A.1_contig000005	Lp LPE509 plasmid	0.00642682926829
Lp str. L08A.1 plasmid L08A.1_contig000005	Lp str. E5_N plasmid1	0.163402777778
Lp str. L08A.1 plasmid L08A.1_contig000005	Lp str. L09A.1 plasmid L09A.1_contig000005	1
Lp str. L08A.1 plasmid L08A.1_contig000005	Lp str. L01C.1 plasmid1 L01C.1_contig000005	0.992907801418
Lp str. L08A.1 plasmid L08A.1_contig000005	Lp str. Allentown 1 (D-7475) plasmid1	0.453078014184
Lp str. L08A.1 plasmid L08A.1_contig000005	Lp str. Murcia-2001 4983 plasmid Mobile Element-1	0
Lp str. L08A.1 plasmid L08A.1_contig000005	Lp str. E9_O plasmid1	0.0316666666667
Lp str. L08A.1 plasmid L08A.1_contig000005	Lp str. D-4040 plasmid2	0.15656
Lp str. L08A.1 plasmid L08A.1_contig000005	Lp str. Ofk308 plasmid pOfk55	0
Lp str. L08A.1 plasmid L08A.1_contig000005	Lp str. C8_S plasmid1	0.203433962264
Lp str. L08A.1 plasmid L08A.1_contig000005	Lp str. Allentown 1 (D-7475) plasmid2	0.198916666667
Lp str. L08A.1 plasmid L08A.1_contig000005	Lp str. FDAARGOS_1482 plasmid	0.206326923077
Lp str. L08A.1 plasmid L08A.1_contig000005	Lp str. E2_N plasmid1	0.163375
Lp str. L08A.1 plasmid L08A.1_contig000005	Lp str. Paris plasmid pLPP	0.992907801418
Lp str. L08A.1 plasmid L08A.1_contig000005	Lp str. ERS1305867 plasmid	0.688625
Lp str. L08A.1 plasmid L08A.1_contig000005	Lp str. C9_S plasmid1	0.05525
Lp str. L08A.1 plasmid L08A.1_contig000005	Lp str. D-5265 plasmid	0.125390625
Lp str. L08A.1 plasmid L08A.1_contig000005	Lp str. FFI329 plasmid	0.176301587302
Lp str. L08A.1 plasmid L08A.1_contig000005	Lp str. Flint 2 (D-7477) plasmid	0.999978571429
Lp str. L08A.1 plasmid L08A.1_contig000005	Lp str. L01C.1 plasmid2 L01C.1_contig000006	0.0402962962963
Lp str. L08A.1 plasmid L08A.1_contig000005	Lp str. D-4040 plasmid1	0.127380952381
Lp str. L08A.1 plasmid L08A.1_contig000005	Lp str. Lpm7613 plasmid 2	0.999808510638
Lp str. L08A.1 plasmid L08A.1_contig000005	Lp str. L10-023 plasmid	0.459574468085
Lp str. L08A.1 plasmid L08A.1_contig000005	Lp str. LG57 plasmid pLG57	0.177086419753
Lp str. L08A.1 plasmid L08A.1_contig000005	Lp str. L08A.1 plasmid L08A.1_contig000005	1
Lp str. L08A.1 plasmid L08A.1_contig000005	Lp str. L05B.1 plasmid L05B.1_contig000005	0.999936170213
Lp str. L08A.1 plasmid L08A.1_contig000005	Lp str. Lorraine plasmid pLELO	0.459985815603
Lp str. L08A.1 plasmid L08A.1_contig000005	Lp str. FFI102 plasmid	0.17914516129
Lp str. L08A.1 plasmid L08A.1_contig000005	Lp str. Lens plasmid pLPL	0.199666666667
Lp str. L08A.1 plasmid L08A.1_contig000005	Lp str. D-7787 plasmid	0.201571428571
Lp str. L08A.1 plasmid L08A.1_contig000005	Lp str. WS17_LgA.1 plasmid WS17_LgA.1_contig000005	0.992907801418
Lp str. L08A.1 plasmid L08A.1_contig000005	Lp str. L03B.1 plasmid2 L03B.1_contig000006	0.0402962962963
Lp str. L08A.1 plasmid L08A.1_contig000005	Lp str. OLDA plasmid	0.999914893617
Lp str. L08A.1 plasmid L08A.1_contig000005	Lp str. Albuquerque 1 (D-7474) plasmid	0.999893617021
Lp str. L08A.1 plasmid L08A.1_contig000005	Lp str. L03B.1 plasmid1 L03B.1_contig000005	1
Lp str. L08A.1 plasmid L08A.1_contig000005	Lp str. AW-13-4 plasmid	1
Lp str. L08A.1 plasmid L08A.1_contig000005	Lp str. FFI103 plasmid	0.166838709677
Lp str. L08A.1 plasmid L08A.1_contig000005	Lp str. C9_S plasmid unamed2	0.158971830986
Lp str. L05B.1 plasmid L05B.1_contig000005	Lp LPE509 plasmid	0.00642682926829
Lp str. L05B.1 plasmid L05B.1_contig000005	Lp str. E5_N plasmid1	0.163402777778
Lp str. L05B.1 plasmid L05B.1_contig000005	Lp str. L09A.1 plasmid L09A.1_contig000005	0.999936170213
Lp str. L05B.1 plasmid L05B.1_contig000005	Lp str. L01C.1 plasmid1 L01C.1_contig000005	0.992879432624
Lp str. L05B.1 plasmid L05B.1_contig000005	Lp str. Allentown 1 (D-7475) plasmid1	0.449887323944
Lp str. L05B.1 plasmid L05B.1_contig000005	Lp str. Murcia-2001 4983 plasmid Mobile Element-1	0
Lp str. L05B.1 plasmid L05B.1_contig000005	Lp str. E9_O plasmid1	0.0316666666667
Lp str. L05B.1 plasmid L05B.1_contig000005	Lp str. D-4040 plasmid2	0.15656
Lp str. L05B.1 plasmid L05B.1_contig000005	Lp str. Ofk308 plasmid pOfk55	0
Lp str. L05B.1 plasmid L05B.1_contig000005	Lp str. C8_S plasmid1	0.203962264151
Lp str. L05B.1 plasmid L05B.1_contig000005	Lp str. Allentown 1 (D-7475) plasmid2	0.199383333333
Lp str. L05B.1 plasmid L05B.1_contig000005	Lp str. FDAARGOS_1482 plasmid	0.206865384615
Lp str. L05B.1 plasmid L05B.1_contig000005	Lp str. E2_N plasmid1	0.163375
Lp str. L05B.1 plasmid L05B.1_contig000005	Lp str. Paris plasmid pLPP	0.985852112676
Lp str. L05B.1 plasmid L05B.1_contig000005	Lp str. ERS1305867 plasmid	0.688642857143
Lp str. L05B.1 plasmid L05B.1_contig000005	Lp str. C9_S plasmid1	0.05525
Lp str. L05B.1 plasmid L05B.1_contig000005	Lp str. D-5265 plasmid	0.125359375
Lp str. L05B.1 plasmid L05B.1_contig000005	Lp str. FFI329 plasmid	0.176793650794
Lp str. L05B.1 plasmid L05B.1_contig000005	Lp str. Flint 2 (D-7477) plasmid	0.999921428571
Lp str. L05B.1 plasmid L05B.1_contig000005	Lp str. L01C.1 plasmid2 L01C.1_contig000006	0.0402962962963
Lp str. L05B.1 plasmid L05B.1_contig000005	Lp str. D-4040 plasmid1	0.127349206349
Lp str. L05B.1 plasmid L05B.1_contig000005	Lp str. Lpm7613 plasmid 2	0.999744680851
Lp str. L05B.1 plasmid L05B.1_contig000005	Lp str. L10-023 plasmid	0.456338028169
Lp str. L05B.1 plasmid L05B.1_contig000005	Lp str. LG57 plasmid pLG57	0.177086419753
Lp str. L05B.1 plasmid L05B.1_contig000005	Lp str. L08A.1 plasmid L08A.1_contig000005	0.999936170213
Lp str. L05B.1 plasmid L05B.1_contig000005	Lp str. L05B.1 plasmid L05B.1_contig000005	1
Lp str. L05B.1 plasmid L05B.1_contig000005	Lp str. Lorraine plasmid pLELO	0.456746478873
Lp str. L05B.1 plasmid L05B.1_contig000005	Lp str. FFI102 plasmid	0.17964516129
Lp str. L05B.1 plasmid L05B.1_contig000005	Lp str. Lens plasmid pLPL	0.200185185185
Lp str. L05B.1 plasmid L05B.1_contig000005	Lp str. D-7787 plasmid	0.202053571429
Lp str. L05B.1 plasmid L05B.1_contig000005	Lp str. WS17_LgA.1 plasmid WS17_LgA.1_contig000005	0.99285106383
Lp str. L05B.1 plasmid L05B.1_contig000005	Lp str. L03B.1 plasmid2 L03B.1_contig000006	0.0402962962963
Lp str. L05B.1 plasmid L05B.1_contig000005	Lp str. OLDA plasmid	0.99985106383
Lp str. L05B.1 plasmid L05B.1_contig000005	Lp str. Albuquerque 1 (D-7474) plasmid	0.992788732394
Lp str. L05B.1 plasmid L05B.1_contig000005	Lp str. L03B.1 plasmid1 L03B.1_contig000005	0.999935714286
Lp str. L05B.1 plasmid L05B.1_contig000005	Lp str. AW-13-4 plasmid	0.999935714286
Lp str. L05B.1 plasmid L05B.1_contig000005	Lp str. FFI103 plasmid	0.166838709677
Lp str. L05B.1 plasmid L05B.1_contig000005	Lp str. C9_S plasmid unamed2	0.158971830986
Lp str. Lorraine plasmid pLELO	Lp LPE509 plasmid	0.0420731707317
Lp str. Lorraine plasmid pLELO	Lp str. E5_N plasmid1	0.491888888889
Lp str. Lorraine plasmid pLELO	Lp str. L09A.1 plasmid L09A.1_contig000005	0.46
Lp str. Lorraine plasmid pLELO	Lp str. L01C.1 plasmid1 L01C.1_contig000005	0.46
Lp str. Lorraine plasmid pLELO	Lp str. Allentown 1 (D-7475) plasmid1	0.999899371069
Lp str. Lorraine plasmid pLELO	Lp str. Murcia-2001 4983 plasmid Mobile Element-1	0
Lp str. Lorraine plasmid pLELO	Lp str. E9_O plasmid1	0.109823529412
Lp str. Lorraine plasmid pLELO	Lp str. D-4040 plasmid2	0.474146666667
Lp str. Lorraine plasmid pLELO	Lp str. Ofk308 plasmid pOfk55	0
Lp str. Lorraine plasmid pLELO	Lp str. C8_S plasmid1	0.0635660377358
Lp str. Lorraine plasmid pLELO	Lp str. Allentown 1 (D-7475) plasmid2	0.0637333333333
Lp str. Lorraine plasmid pLELO	Lp str. FDAARGOS_1482 plasmid	0.05775
Lp str. Lorraine plasmid pLELO	Lp str. E2_N plasmid1	0.479652777778
Lp str. Lorraine plasmid pLELO	Lp str. Paris plasmid pLPP	0.45676056338
Lp str. Lorraine plasmid pLELO	Lp str. ERS1305867 plasmid	0.638866071429
Lp str. Lorraine plasmid pLELO	Lp str. C9_S plasmid1	0.121805555556
Lp str. Lorraine plasmid pLELO	Lp str. D-5265 plasmid	0.074015625
Lp str. Lorraine plasmid pLELO	Lp str. FFI329 plasmid	0.0533968253968
Lp str. Lorraine plasmid pLELO	Lp str. Flint 2 (D-7477) plasmid	0.456721428571
Lp str. Lorraine plasmid pLELO	Lp str. L01C.1 plasmid2 L01C.1_contig000006	0.107648148148
Lp str. Lorraine plasmid pLELO	Lp str. D-4040 plasmid1	0.0751904761905
Lp str. Lorraine plasmid pLELO	Lp str. Lpm7613 plasmid 2	0.46
Lp str. Lorraine plasmid pLELO	Lp str. L10-023 plasmid	0.974670886076
Lp str. Lorraine plasmid pLELO	Lp str. LG57 plasmid pLG57	0.402283950617
Lp str. Lorraine plasmid pLELO	Lp str. L08A.1 plasmid L08A.1_contig000005	0.46
Lp str. Lorraine plasmid pLELO	Lp str. L05B.1 plasmid L05B.1_contig000005	0.45676056338
Lp str. Lorraine plasmid pLELO	Lp str. Lorraine plasmid pLELO	1
Lp str. Lorraine plasmid pLELO	Lp str. FFI102 plasmid	0.0542580645161
Lp str. Lorraine plasmid pLELO	Lp str. Lens plasmid pLPL	0.0623888888889
Lp str. Lorraine plasmid pLELO	Lp str. D-7787 plasmid	0.0744642857143
Lp str. Lorraine plasmid pLELO	Lp str. WS17_LgA.1 plasmid WS17_LgA.1_contig000005	0.46
Lp str. Lorraine plasmid pLELO	Lp str. L03B.1 plasmid2 L03B.1_contig000006	0.107648148148
Lp str. Lorraine plasmid pLELO	Lp str. OLDA plasmid	0.459921985816
Lp str. Lorraine plasmid pLELO	Lp str. Albuquerque 1 (D-7474) plasmid	0.456521126761
Lp str. Lorraine plasmid pLELO	Lp str. L03B.1 plasmid1 L03B.1_contig000005	0.456257142857
Lp str. Lorraine plasmid pLELO	Lp str. AW-13-4 plasmid	0.463285714286
Lp str. Lorraine plasmid pLELO	Lp str. FFI103 plasmid	0.0542580645161
Lp str. Lorraine plasmid pLELO	Lp str. C9_S plasmid unamed2	0.486901408451
Lp str. FFI102 plasmid	Lp LPE509 plasmid	0.00806451612903
Lp str. FFI102 plasmid	Lp str. E5_N plasmid1	0.0844516129032
Lp str. FFI102 plasmid	Lp str. L09A.1 plasmid L09A.1_contig000005	0.179806451613
Lp str. FFI102 plasmid	Lp str. L01C.1 plasmid1 L01C.1_contig000005	0.179806451613
Lp str. FFI102 plasmid	Lp str. Allentown 1 (D-7475) plasmid1	0.0548709677419
Lp str. FFI102 plasmid	Lp str. Murcia-2001 4983 plasmid Mobile Element-1	0
Lp str. FFI102 plasmid	Lp str. E9_O plasmid1	0.301764705882
Lp str. FFI102 plasmid	Lp str. D-4040 plasmid2	0.0787741935484
Lp str. FFI102 plasmid	Lp str. Ofk308 plasmid pOfk55	0
Lp str. FFI102 plasmid	Lp str. C8_S plasmid1	0.705037735849
Lp str. FFI102 plasmid	Lp str. Allentown 1 (D-7475) plasmid2	0.6392
Lp str. FFI102 plasmid	Lp str. FDAARGOS_1482 plasmid	0.675038461538
Lp str. FFI102 plasmid	Lp str. E2_N plasmid1	0.0844516129032
Lp str. FFI102 plasmid	Lp str. Paris plasmid pLPP	0.179806451613
Lp str. FFI102 plasmid	Lp str. ERS1305867 plasmid	0.161983870968
Lp str. FFI102 plasmid	Lp str. C9_S plasmid1	0.419333333333
Lp str. FFI102 plasmid	Lp str. D-5265 plasmid	0.277532258065
Lp str. FFI102 plasmid	Lp str. FFI329 plasmid	1
Lp str. FFI102 plasmid	Lp str. Flint 2 (D-7477) plasmid	0.179806451613
Lp str. FFI102 plasmid	Lp str. L01C.1 plasmid2 L01C.1_contig000006	0.299518518519
Lp str. FFI102 plasmid	Lp str. D-4040 plasmid1	0.27735483871
Lp str. FFI102 plasmid	Lp str. Lpm7613 plasmid 2	0.179806451613
Lp str. FFI102 plasmid	Lp str. L10-023 plasmid	0.0548709677419
Lp str. FFI102 plasmid	Lp str. LG57 plasmid pLG57	0.0838709677419
Lp str. FFI102 plasmid	Lp str. L08A.1 plasmid L08A.1_contig000005	0.179306451613
Lp str. FFI102 plasmid	Lp str. L05B.1 plasmid L05B.1_contig000005	0.179806451613
Lp str. FFI102 plasmid	Lp str. Lorraine plasmid pLELO	0.0548709677419
Lp str. FFI102 plasmid	Lp str. FFI102 plasmid	1
Lp str. FFI102 plasmid	Lp str. Lens plasmid pLPL	0.710074074074
Lp str. FFI102 plasmid	Lp str. D-7787 plasmid	0.668178571429
Lp str. FFI102 plasmid	Lp str. WS17_LgA.1 plasmid WS17_LgA.1_contig000005	0.179806451613
Lp str. FFI102 plasmid	Lp str. L03B.1 plasmid2 L03B.1_contig000006	0.299518518519
Lp str. FFI102 plasmid	Lp str. OLDA plasmid	0.179806451613
Lp str. FFI102 plasmid	Lp str. Albuquerque 1 (D-7474) plasmid	0.179806451613
Lp str. FFI102 plasmid	Lp str. L03B.1 plasmid1 L03B.1_contig000005	0.179806451613
Lp str. FFI102 plasmid	Lp str. AW-13-4 plasmid	0.179806451613
Lp str. FFI102 plasmid	Lp str. FFI103 plasmid	0.983870967742
Lp str. FFI102 plasmid	Lp str. C9_S plasmid unamed2	0.0844516129032
Lp str. Lens plasmid pLPL	Lp LPE509 plasmid	0.00962962962963
Lp str. Lens plasmid pLPL	Lp str. E5_N plasmid1	0.096962962963
Lp str. Lens plasmid pLPL	Lp str. L09A.1 plasmid L09A.1_contig000005	0.200296296296
Lp str. Lens plasmid pLPL	Lp str. L01C.1 plasmid1 L01C.1_contig000005	0.200296296296
Lp str. Lens plasmid pLPL	Lp str. Allentown 1 (D-7475) plasmid1	0.0631111111111
Lp str. Lens plasmid pLPL	Lp str. Murcia-2001 4983 plasmid Mobile Element-1	0
Lp str. Lens plasmid pLPL	Lp str. E9_O plasmid1	0.302509803922
Lp str. Lens plasmid pLPL	Lp str. D-4040 plasmid2	0.0904444444444
Lp str. Lens plasmid pLPL	Lp str. Ofk308 plasmid pOfk55	0
Lp str. Lens plasmid pLPL	Lp str. C8_S plasmid1	0.999962264151
Lp str. Lens plasmid pLPL	Lp str. Allentown 1 (D-7475) plasmid2	0.999925925926
Lp str. Lens plasmid pLPL	Lp str. FDAARGOS_1482 plasmid	0.789519230769
Lp str. Lens plasmid pLPL	Lp str. E2_N plasmid1	0.096962962963
Lp str. Lens plasmid pLPL	Lp str. Paris plasmid pLPP	0.200296296296
Lp str. Lens plasmid pLPL	Lp str. ERS1305867 plasmid	0.18587037037
Lp str. Lens plasmid pLPL	Lp str. C9_S plasmid1	0.418777777778
Lp str. Lens plasmid pLPL	Lp str. D-5265 plasmid	0.336185185185
Lp str. Lens plasmid pLPL	Lp str. FFI329 plasmid	0.710074074074
Lp str. Lens plasmid pLPL	Lp str. Flint 2 (D-7477) plasmid	0.200296296296
Lp str. Lens plasmid pLPL	Lp str. L01C.1 plasmid2 L01C.1_contig000006	0.313351851852
Lp str. Lens plasmid pLPL	Lp str. D-4040 plasmid1	0.335944444444
Lp str. Lens plasmid pLPL	Lp str. Lpm7613 plasmid 2	0.200296296296
Lp str. Lens plasmid pLPL	Lp str. L10-023 plasmid	0.0631111111111
Lp str. Lens plasmid pLPL	Lp str. LG57 plasmid pLG57	0.0968333333333
Lp str. Lens plasmid pLPL	Lp str. L08A.1 plasmid L08A.1_contig000005	0.199777777778
Lp str. Lens plasmid pLPL	Lp str. L05B.1 plasmid L05B.1_contig000005	0.200296296296
Lp str. Lens plasmid pLPL	Lp str. Lorraine plasmid pLELO	0.0631111111111
Lp str. Lens plasmid pLPL	Lp str. FFI102 plasmid	0.710074074074
Lp str. Lens plasmid pLPL	Lp str. Lens plasmid pLPL	1
Lp str. Lens plasmid pLPL	Lp str. D-7787 plasmid	0.844592592593
Lp str. Lens plasmid pLPL	Lp str. WS17_LgA.1 plasmid WS17_LgA.1_contig000005	0.200296296296
Lp str. Lens plasmid pLPL	Lp str. L03B.1 plasmid2 L03B.1_contig000006	0.313351851852
Lp str. Lens plasmid pLPL	Lp str. OLDA plasmid	0.200296296296
Lp str. Lens plasmid pLPL	Lp str. Albuquerque 1 (D-7474) plasmid	0.200296296296
Lp str. Lens plasmid pLPL	Lp str. L03B.1 plasmid1 L03B.1_contig000005	0.200296296296
Lp str. Lens plasmid pLPL	Lp str. AW-13-4 plasmid	0.200296296296
Lp str. Lens plasmid pLPL	Lp str. FFI103 plasmid	0.692
Lp str. Lens plasmid pLPL	Lp str. C9_S plasmid unamed2	0.096962962963
Lp str. D-7787 plasmid	Lp LPE509 plasmid	0.00928571428571
Lp str. D-7787 plasmid	Lp str. E5_N plasmid1	0.0944107142857
Lp str. D-7787 plasmid	Lp str. L09A.1 plasmid L09A.1_contig000005	0.202160714286
Lp str. D-7787 plasmid	Lp str. L01C.1 plasmid1 L01C.1_contig000005	0.202160714286
Lp str. D-7787 plasmid	Lp str. Allentown 1 (D-7475) plasmid1	0.0751607142857
Lp str. D-7787 plasmid	Lp str. Murcia-2001 4983 plasmid Mobile Element-1	0
Lp str. D-7787 plasmid	Lp str. E9_O plasmid1	0.284549019608
Lp str. D-7787 plasmid	Lp str. D-4040 plasmid2	0.088125
Lp str. D-7787 plasmid	Lp str. Ofk308 plasmid pOfk55	0
Lp str. D-7787 plasmid	Lp str. C8_S plasmid1	0.841679245283
Lp str. D-7787 plasmid	Lp str. Allentown 1 (D-7475) plasmid2	0.822660714286
Lp str. D-7787 plasmid	Lp str. FDAARGOS_1482 plasmid	0.772134615385
Lp str. D-7787 plasmid	Lp str. E2_N plasmid1	0.0944107142857
Lp str. D-7787 plasmid	Lp str. Paris plasmid pLPP	0.202160714286
Lp str. D-7787 plasmid	Lp str. ERS1305867 plasmid	0.179232142857
Lp str. D-7787 plasmid	Lp str. C9_S plasmid1	0.394611111111
Lp str. D-7787 plasmid	Lp str. D-5265 plasmid	0.376
Lp str. D-7787 plasmid	Lp str. FFI329 plasmid	0.668178571429
Lp str. D-7787 plasmid	Lp str. Flint 2 (D-7477) plasmid	0.202160714286
Lp str. D-7787 plasmid	Lp str. L01C.1 plasmid2 L01C.1_contig000006	0.296388888889
Lp str. D-7787 plasmid	Lp str. D-4040 plasmid1	0.375767857143
Lp str. D-7787 plasmid	Lp str. Lpm7613 plasmid 2	0.202160714286
Lp str. D-7787 plasmid	Lp str. L10-023 plasmid	0.0616785714286
Lp str. D-7787 plasmid	Lp str. LG57 plasmid pLG57	0.101214285714
Lp str. D-7787 plasmid	Lp str. L08A.1 plasmid L08A.1_contig000005	0.201678571429
Lp str. D-7787 plasmid	Lp str. L05B.1 plasmid L05B.1_contig000005	0.202160714286
Lp str. D-7787 plasmid	Lp str. Lorraine plasmid pLELO	0.0751607142857
Lp str. D-7787 plasmid	Lp str. FFI102 plasmid	0.668178571429
Lp str. D-7787 plasmid	Lp str. Lens plasmid pLPL	0.844592592593
Lp str. D-7787 plasmid	Lp str. D-7787 plasmid	1
Lp str. D-7787 plasmid	Lp str. WS17_LgA.1 plasmid WS17_LgA.1_contig000005	0.202160714286
Lp str. D-7787 plasmid	Lp str. L03B.1 plasmid2 L03B.1_contig000006	0.296388888889
Lp str. D-7787 plasmid	Lp str. OLDA plasmid	0.202160714286
Lp str. D-7787 plasmid	Lp str. Albuquerque 1 (D-7474) plasmid	0.202160714286
Lp str. D-7787 plasmid	Lp str. L03B.1 plasmid1 L03B.1_contig000005	0.202160714286
Lp str. D-7787 plasmid	Lp str. AW-13-4 plasmid	0.202160714286
Lp str. D-7787 plasmid	Lp str. FFI103 plasmid	0.650803571429
Lp str. D-7787 plasmid	Lp str. C9_S plasmid unamed2	0.0944107142857
Lp str. WS17_LgA.1 plasmid WS17_LgA.1_contig000005	Lp LPE509 plasmid	0.00642682926829
Lp str. WS17_LgA.1 plasmid WS17_LgA.1_contig000005	Lp str. E5_N plasmid1	0.163402777778
Lp str. WS17_LgA.1 plasmid WS17_LgA.1_contig000005	Lp str. L09A.1 plasmid L09A.1_contig000005	0.992907801418
Lp str. WS17_LgA.1 plasmid WS17_LgA.1_contig000005	Lp str. L01C.1 plasmid1 L01C.1_contig000005	0.985815602837
Lp str. WS17_LgA.1 plasmid WS17_LgA.1_contig000005	Lp str. Allentown 1 (D-7475) plasmid1	0.453078014184
Lp str. WS17_LgA.1 plasmid WS17_LgA.1_contig000005	Lp str. Murcia-2001 4983 plasmid Mobile Element-1	0
Lp str. WS17_LgA.1 plasmid WS17_LgA.1_contig000005	Lp str. E9_O plasmid1	0.0316666666667
Lp str. WS17_LgA.1 plasmid WS17_LgA.1_contig000005	Lp str. D-4040 plasmid2	0.15656
Lp str. WS17_LgA.1 plasmid WS17_LgA.1_contig000005	Lp str. Ofk308 plasmid pOfk55	0
Lp str. WS17_LgA.1 plasmid WS17_LgA.1_contig000005	Lp str. C8_S plasmid1	0.203962264151
Lp str. WS17_LgA.1 plasmid WS17_LgA.1_contig000005	Lp str. Allentown 1 (D-7475) plasmid2	0.199383333333
Lp str. WS17_LgA.1 plasmid WS17_LgA.1_contig000005	Lp str. FDAARGOS_1482 plasmid	0.206865384615
Lp str. WS17_LgA.1 plasmid WS17_LgA.1_contig000005	Lp str. E2_N plasmid1	0.163375
Lp str. WS17_LgA.1 plasmid WS17_LgA.1_contig000005	Lp str. Paris plasmid pLPP	0.985815602837
Lp str. WS17_LgA.1 plasmid WS17_LgA.1_contig000005	Lp str. ERS1305867 plasmid	0.688660714286
Lp str. WS17_LgA.1 plasmid WS17_LgA.1_contig000005	Lp str. C9_S plasmid1	0.05525
Lp str. WS17_LgA.1 plasmid WS17_LgA.1_contig000005	Lp str. D-5265 plasmid	0.125390625
Lp str. WS17_LgA.1 plasmid WS17_LgA.1_contig000005	Lp str. FFI329 plasmid	0.176793650794
Lp str. WS17_LgA.1 plasmid WS17_LgA.1_contig000005	Lp str. Flint 2 (D-7477) plasmid	0.992835714286
Lp str. WS17_LgA.1 plasmid WS17_LgA.1_contig000005	Lp str. L01C.1 plasmid2 L01C.1_contig000006	0.0402962962963
Lp str. WS17_LgA.1 plasmid WS17_LgA.1_contig000005	Lp str. D-4040 plasmid1	0.127380952381
Lp str. WS17_LgA.1 plasmid WS17_LgA.1_contig000005	Lp str. Lpm7613 plasmid 2	0.992716312057
Lp str. WS17_LgA.1 plasmid WS17_LgA.1_contig000005	Lp str. L10-023 plasmid	0.459574468085
Lp str. WS17_LgA.1 plasmid WS17_LgA.1_contig000005	Lp str. LG57 plasmid pLG57	0.177086419753
Lp str. WS17_LgA.1 plasmid WS17_LgA.1_contig000005	Lp str. L08A.1 plasmid L08A.1_contig000005	0.992907801418
Lp str. WS17_LgA.1 plasmid WS17_LgA.1_contig000005	Lp str. L05B.1 plasmid L05B.1_contig000005	0.99285106383
Lp str. WS17_LgA.1 plasmid WS17_LgA.1_contig000005	Lp str. Lorraine plasmid pLELO	0.459985815603
Lp str. WS17_LgA.1 plasmid WS17_LgA.1_contig000005	Lp str. FFI102 plasmid	0.17964516129
Lp str. WS17_LgA.1 plasmid WS17_LgA.1_contig000005	Lp str. Lens plasmid pLPL	0.200185185185
Lp str. WS17_LgA.1 plasmid WS17_LgA.1_contig000005	Lp str. D-7787 plasmid	0.202053571429
Lp str. WS17_LgA.1 plasmid WS17_LgA.1_contig000005	Lp str. WS17_LgA.1 plasmid WS17_LgA.1_contig000005	1
Lp str. WS17_LgA.1 plasmid WS17_LgA.1_contig000005	Lp str. L03B.1 plasmid2 L03B.1_contig000006	0.0402962962963
Lp str. WS17_LgA.1 plasmid WS17_LgA.1_contig000005	Lp str. OLDA plasmid	0.992822695035
Lp str. WS17_LgA.1 plasmid WS17_LgA.1_contig000005	Lp str. Albuquerque 1 (D-7474) plasmid	0.99280141844
Lp str. WS17_LgA.1 plasmid WS17_LgA.1_contig000005	Lp str. L03B.1 plasmid1 L03B.1_contig000005	0.992857142857
Lp str. WS17_LgA.1 plasmid WS17_LgA.1_contig000005	Lp str. AW-13-4 plasmid	0.992857142857
Lp str. WS17_LgA.1 plasmid WS17_LgA.1_contig000005	Lp str. FFI103 plasmid	0.166838709677
Lp str. WS17_LgA.1 plasmid WS17_LgA.1_contig000005	Lp str. C9_S plasmid unamed2	0.158971830986
Lp str. L03B.1 plasmid2 L03B.1_contig000006	Lp LPE509 plasmid	0.0288333333333
Lp str. L03B.1 plasmid2 L03B.1_contig000006	Lp str. E5_N plasmid1	0.15162962963
Lp str. L03B.1 plasmid2 L03B.1_contig000006	Lp str. L09A.1 plasmid L09A.1_contig000005	0.0402592592593
Lp str. L03B.1 plasmid2 L03B.1_contig000006	Lp str. L01C.1 plasmid1 L01C.1_contig000005	0.0402592592593
Lp str. L03B.1 plasmid2 L03B.1_contig000006	Lp str. Allentown 1 (D-7475) plasmid1	0.10587037037
Lp str. L03B.1 plasmid2 L03B.1_contig000006	Lp str. Murcia-2001 4983 plasmid Mobile Element-1	0
Lp str. L03B.1 plasmid2 L03B.1_contig000006	Lp str. E9_O plasmid1	0.553980392157
Lp str. L03B.1 plasmid2 L03B.1_contig000006	Lp str. D-4040 plasmid2	0.15187037037
Lp str. L03B.1 plasmid2 L03B.1_contig000006	Lp str. Ofk308 plasmid pOfk55	0
Lp str. L03B.1 plasmid2 L03B.1_contig000006	Lp str. C8_S plasmid1	0.304735849057
Lp str. L03B.1 plasmid2 L03B.1_contig000006	Lp str. Allentown 1 (D-7475) plasmid2	0.313203703704
Lp str. L03B.1 plasmid2 L03B.1_contig000006	Lp str. FDAARGOS_1482 plasmid	0.324865384615
Lp str. L03B.1 plasmid2 L03B.1_contig000006	Lp str. E2_N plasmid1	0.15162962963
Lp str. L03B.1 plasmid2 L03B.1_contig000006	Lp str. Paris plasmid pLPP	0.0402592592593
Lp str. L03B.1 plasmid2 L03B.1_contig000006	Lp str. ERS1305867 plasmid	0.0445555555556
Lp str. L03B.1 plasmid2 L03B.1_contig000006	Lp str. C9_S plasmid1	0.667694444444
Lp str. L03B.1 plasmid2 L03B.1_contig000006	Lp str. D-5265 plasmid	0.27262962963
Lp str. L03B.1 plasmid2 L03B.1_contig000006	Lp str. FFI329 plasmid	0.29912962963
Lp str. L03B.1 plasmid2 L03B.1_contig000006	Lp str. Flint 2 (D-7477) plasmid	0.0402592592593
Lp str. L03B.1 plasmid2 L03B.1_contig000006	Lp str. L01C.1 plasmid2 L01C.1_contig000006	1
Lp str. L03B.1 plasmid2 L03B.1_contig000006	Lp str. D-4040 plasmid1	0.272888888889
Lp str. L03B.1 plasmid2 L03B.1_contig000006	Lp str. Lpm7613 plasmid 2	0.0402592592593
Lp str. L03B.1 plasmid2 L03B.1_contig000006	Lp str. L10-023 plasmid	0.10587037037
Lp str. L03B.1 plasmid2 L03B.1_contig000006	Lp str. LG57 plasmid pLG57	0.129388888889
Lp str. L03B.1 plasmid2 L03B.1_contig000006	Lp str. L08A.1 plasmid L08A.1_contig000005	0.0402592592593
Lp str. L03B.1 plasmid2 L03B.1_contig000006	Lp str. L05B.1 plasmid L05B.1_contig000005	0.0402592592593
Lp str. L03B.1 plasmid2 L03B.1_contig000006	Lp str. Lorraine plasmid pLELO	0.10587037037
Lp str. L03B.1 plasmid2 L03B.1_contig000006	Lp str. FFI102 plasmid	0.29912962963
Lp str. L03B.1 plasmid2 L03B.1_contig000006	Lp str. Lens plasmid pLPL	0.312777777778
Lp str. L03B.1 plasmid2 L03B.1_contig000006	Lp str. D-7787 plasmid	0.296
Lp str. L03B.1 plasmid2 L03B.1_contig000006	Lp str. WS17_LgA.1 plasmid WS17_LgA.1_contig000005	0.0402592592593
Lp str. L03B.1 plasmid2 L03B.1_contig000006	Lp str. L03B.1 plasmid2 L03B.1_contig000006	1
Lp str. L03B.1 plasmid2 L03B.1_contig000006	Lp str. OLDA plasmid	0.0402592592593
Lp str. L03B.1 plasmid2 L03B.1_contig000006	Lp str. Albuquerque 1 (D-7474) plasmid	0.0402592592593
Lp str. L03B.1 plasmid2 L03B.1_contig000006	Lp str. L03B.1 plasmid1 L03B.1_contig000005	0.0402592592593
Lp str. L03B.1 plasmid2 L03B.1_contig000006	Lp str. AW-13-4 plasmid	0.0402592592593
Lp str. L03B.1 plasmid2 L03B.1_contig000006	Lp str. FFI103 plasmid	0.29912962963
Lp str. L03B.1 plasmid2 L03B.1_contig000006	Lp str. C9_S plasmid unamed2	0.15162962963
Lp str. OLDA plasmid	Lp LPE509 plasmid	0.00642682926829
Lp str. OLDA plasmid	Lp str. E5_N plasmid1	0.16325
Lp str. OLDA plasmid	Lp str. L09A.1 plasmid L09A.1_contig000005	0.999914893617
Lp str. OLDA plasmid	Lp str. L01C.1 plasmid1 L01C.1_contig000005	0.992822695035
Lp str. OLDA plasmid	Lp str. Allentown 1 (D-7475) plasmid1	0.453
Lp str. OLDA plasmid	Lp str. Murcia-2001 4983 plasmid Mobile Element-1	0
Lp str. OLDA plasmid	Lp str. E9_O plasmid1	0.0316666666667
Lp str. OLDA plasmid	Lp str. D-4040 plasmid2	0.156413333333
Lp str. OLDA plasmid	Lp str. Ofk308 plasmid pOfk55	0
Lp str. OLDA plasmid	Lp str. C8_S plasmid1	0.203962264151
Lp str. OLDA plasmid	Lp str. Allentown 1 (D-7475) plasmid2	0.199383333333
Lp str. OLDA plasmid	Lp str. FDAARGOS_1482 plasmid	0.206865384615
Lp str. OLDA plasmid	Lp str. E2_N plasmid1	0.163222222222
Lp str. OLDA plasmid	Lp str. Paris plasmid pLPP	0.992822695035
Lp str. OLDA plasmid	Lp str. ERS1305867 plasmid	0.6885625
Lp str. OLDA plasmid	Lp str. C9_S plasmid1	0.05525
Lp str. OLDA plasmid	Lp str. D-5265 plasmid	0.125390625
Lp str. OLDA plasmid	Lp str. FFI329 plasmid	0.176793650794
Lp str. OLDA plasmid	Lp str. Flint 2 (D-7477) plasmid	0.999892857143
Lp str. OLDA plasmid	Lp str. L01C.1 plasmid2 L01C.1_contig000006	0.0402962962963
Lp str. OLDA plasmid	Lp str. D-4040 plasmid1	0.127380952381
Lp str. OLDA plasmid	Lp str. Lpm7613 plasmid 2	0.999723404255
Lp str. OLDA plasmid	Lp str. L10-023 plasmid	0.459496453901
Lp str. OLDA plasmid	Lp str. LG57 plasmid pLG57	0.176938271605
Lp str. OLDA plasmid	Lp str. L08A.1 plasmid L08A.1_contig000005	0.999914893617
Lp str. OLDA plasmid	Lp str. L05B.1 plasmid L05B.1_contig000005	0.99985106383
Lp str. OLDA plasmid	Lp str. Lorraine plasmid pLELO	0.459907801418
Lp str. OLDA plasmid	Lp str. FFI102 plasmid	0.17964516129
Lp str. OLDA plasmid	Lp str. Lens plasmid pLPL	0.200185185185
Lp str. OLDA plasmid	Lp str. D-7787 plasmid	0.202053571429
Lp str. OLDA plasmid	Lp str. WS17_LgA.1 plasmid WS17_LgA.1_contig000005	0.992822695035
Lp str. OLDA plasmid	Lp str. L03B.1 plasmid2 L03B.1_contig000006	0.0402962962963
Lp str. OLDA plasmid	Lp str. OLDA plasmid	1
Lp str. OLDA plasmid	Lp str. Albuquerque 1 (D-7474) plasmid	0.999808510638
Lp str. OLDA plasmid	Lp str. L03B.1 plasmid1 L03B.1_contig000005	0.999914285714
Lp str. OLDA plasmid	Lp str. AW-13-4 plasmid	0.999914285714
Lp str. OLDA plasmid	Lp str. FFI103 plasmid	0.166838709677
Lp str. OLDA plasmid	Lp str. C9_S plasmid unamed2	0.158816901408
Lp str. Albuquerque 1 (D-7474) plasmid	Lp LPE509 plasmid	0.00642682926829
Lp str. Albuquerque 1 (D-7474) plasmid	Lp str. E5_N plasmid1	0.163402777778
Lp str. Albuquerque 1 (D-7474) plasmid	Lp str. L09A.1 plasmid L09A.1_contig000005	0.999957446809
Lp str. Albuquerque 1 (D-7474) plasmid	Lp str. L01C.1 plasmid1 L01C.1_contig000005	0.992865248227
Lp str. Albuquerque 1 (D-7474) plasmid	Lp str. Allentown 1 (D-7475) plasmid1	0.449647887324
Lp str. Albuquerque 1 (D-7474) plasmid	Lp str. Murcia-2001 4983 plasmid Mobile Element-1	0
Lp str. Albuquerque 1 (D-7474) plasmid	Lp str. E9_O plasmid1	0.0316666666667
Lp str. Albuquerque 1 (D-7474) plasmid	Lp str. D-4040 plasmid2	0.15656
Lp str. Albuquerque 1 (D-7474) plasmid	Lp str. Ofk308 plasmid pOfk55	0
Lp str. Albuquerque 1 (D-7474) plasmid	Lp str. C8_S plasmid1	0.203962264151
Lp str. Albuquerque 1 (D-7474) plasmid	Lp str. Allentown 1 (D-7475) plasmid2	0.199383333333
Lp str. Albuquerque 1 (D-7474) plasmid	Lp str. FDAARGOS_1482 plasmid	0.206865384615
Lp str. Albuquerque 1 (D-7474) plasmid	Lp str. E2_N plasmid1	0.163375
Lp str. Albuquerque 1 (D-7474) plasmid	Lp str. Paris plasmid pLPP	0.985873239437
Lp str. Albuquerque 1 (D-7474) plasmid	Lp str. ERS1305867 plasmid	0.688589285714
Lp str. Albuquerque 1 (D-7474) plasmid	Lp str. C9_S plasmid1	0.05525
Lp str. Albuquerque 1 (D-7474) plasmid	Lp str. D-5265 plasmid	0.1260625
Lp str. Albuquerque 1 (D-7474) plasmid	Lp str. FFI329 plasmid	0.176793650794
Lp str. Albuquerque 1 (D-7474) plasmid	Lp str. Flint 2 (D-7477) plasmid	0.999935714286
Lp str. Albuquerque 1 (D-7474) plasmid	Lp str. L01C.1 plasmid2 L01C.1_contig000006	0.0402962962963
Lp str. Albuquerque 1 (D-7474) plasmid	Lp str. D-4040 plasmid1	0.128063492063
Lp str. Albuquerque 1 (D-7474) plasmid	Lp str. Lpm7613 plasmid 2	0.999765957447
Lp str. Albuquerque 1 (D-7474) plasmid	Lp str. L10-023 plasmid	0.456098591549
Lp str. Albuquerque 1 (D-7474) plasmid	Lp str. LG57 plasmid pLG57	0.177086419753
Lp str. Albuquerque 1 (D-7474) plasmid	Lp str. L08A.1 plasmid L08A.1_contig000005	0.999957446809
Lp str. Albuquerque 1 (D-7474) plasmid	Lp str. L05B.1 plasmid L05B.1_contig000005	0.992852112676
Lp str. Albuquerque 1 (D-7474) plasmid	Lp str. Lorraine plasmid pLELO	0.456507042254
Lp str. Albuquerque 1 (D-7474) plasmid	Lp str. FFI102 plasmid	0.17964516129
Lp str. Albuquerque 1 (D-7474) plasmid	Lp str. Lens plasmid pLPL	0.200185185185
Lp str. Albuquerque 1 (D-7474) plasmid	Lp str. D-7787 plasmid	0.202053571429
Lp str. Albuquerque 1 (D-7474) plasmid	Lp str. WS17_LgA.1 plasmid WS17_LgA.1_contig000005	0.992865248227
Lp str. Albuquerque 1 (D-7474) plasmid	Lp str. L03B.1 plasmid2 L03B.1_contig000006	0.0402962962963
Lp str. Albuquerque 1 (D-7474) plasmid	Lp str. OLDA plasmid	0.999872340426
Lp str. Albuquerque 1 (D-7474) plasmid	Lp str. Albuquerque 1 (D-7474) plasmid	1
Lp str. Albuquerque 1 (D-7474) plasmid	Lp str. L03B.1 plasmid1 L03B.1_contig000005	0.999957142857
Lp str. Albuquerque 1 (D-7474) plasmid	Lp str. AW-13-4 plasmid	0.999957142857
Lp str. Albuquerque 1 (D-7474) plasmid	Lp str. FFI103 plasmid	0.166838709677
Lp str. Albuquerque 1 (D-7474) plasmid	Lp str. C9_S plasmid unamed2	0.158971830986
Lp str. L03B.1 plasmid1 L03B.1_contig000005	Lp LPE509 plasmid	0.00642682926829
Lp str. L03B.1 plasmid1 L03B.1_contig000005	Lp str. E5_N plasmid1	0.163402777778
Lp str. L03B.1 plasmid1 L03B.1_contig000005	Lp str. L09A.1 plasmid L09A.1_contig000005	1
Lp str. L03B.1 plasmid1 L03B.1_contig000005	Lp str. L01C.1 plasmid1 L01C.1_contig000005	0.992857142857
Lp str. L03B.1 plasmid1 L03B.1_contig000005	Lp str. Allentown 1 (D-7475) plasmid1	0.449285714286
Lp str. L03B.1 plasmid1 L03B.1_contig000005	Lp str. Murcia-2001 4983 plasmid Mobile Element-1	0
Lp str. L03B.1 plasmid1 L03B.1_contig000005	Lp str. E9_O plasmid1	0.0316666666667
Lp str. L03B.1 plasmid1 L03B.1_contig000005	Lp str. D-4040 plasmid2	0.15656
Lp str. L03B.1 plasmid1 L03B.1_contig000005	Lp str. Ofk308 plasmid pOfk55	0
Lp str. L03B.1 plasmid1 L03B.1_contig000005	Lp str. C8_S plasmid1	0.203962264151
Lp str. L03B.1 plasmid1 L03B.1_contig000005	Lp str. Allentown 1 (D-7475) plasmid2	0.199383333333
Lp str. L03B.1 plasmid1 L03B.1_contig000005	Lp str. FDAARGOS_1482 plasmid	0.206865384615
Lp str. L03B.1 plasmid1 L03B.1_contig000005	Lp str. E2_N plasmid1	0.163375
Lp str. L03B.1 plasmid1 L03B.1_contig000005	Lp str. Paris plasmid pLPP	0.992857142857
Lp str. L03B.1 plasmid1 L03B.1_contig000005	Lp str. ERS1305867 plasmid	0.679830357143
Lp str. L03B.1 plasmid1 L03B.1_contig000005	Lp str. C9_S plasmid1	0.05525
Lp str. L03B.1 plasmid1 L03B.1_contig000005	Lp str. D-5265 plasmid	0.125390625
Lp str. L03B.1 plasmid1 L03B.1_contig000005	Lp str. FFI329 plasmid	0.176793650794
Lp str. L03B.1 plasmid1 L03B.1_contig000005	Lp str. Flint 2 (D-7477) plasmid	0.992835714286
Lp str. L03B.1 plasmid1 L03B.1_contig000005	Lp str. L01C.1 plasmid2 L01C.1_contig000006	0.0402962962963
Lp str. L03B.1 plasmid1 L03B.1_contig000005	Lp str. D-4040 plasmid1	0.127380952381
Lp str. L03B.1 plasmid1 L03B.1_contig000005	Lp str. Lpm7613 plasmid 2	0.999807142857
Lp str. L03B.1 plasmid1 L03B.1_contig000005	Lp str. L10-023 plasmid	0.455828571429
Lp str. L03B.1 plasmid1 L03B.1_contig000005	Lp str. LG57 plasmid pLG57	0.177086419753
Lp str. L03B.1 plasmid1 L03B.1_contig000005	Lp str. L08A.1 plasmid L08A.1_contig000005	1
Lp str. L03B.1 plasmid1 L03B.1_contig000005	Lp str. L05B.1 plasmid L05B.1_contig000005	0.999935714286
Lp str. L03B.1 plasmid1 L03B.1_contig000005	Lp str. Lorraine plasmid pLELO	0.456242857143
Lp str. L03B.1 plasmid1 L03B.1_contig000005	Lp str. FFI102 plasmid	0.17964516129
Lp str. L03B.1 plasmid1 L03B.1_contig000005	Lp str. Lens plasmid pLPL	0.200185185185
Lp str. L03B.1 plasmid1 L03B.1_contig000005	Lp str. D-7787 plasmid	0.202053571429
Lp str. L03B.1 plasmid1 L03B.1_contig000005	Lp str. WS17_LgA.1 plasmid WS17_LgA.1_contig000005	0.992857142857
Lp str. L03B.1 plasmid1 L03B.1_contig000005	Lp str. L03B.1 plasmid2 L03B.1_contig000006	0.0402962962963
Lp str. L03B.1 plasmid1 L03B.1_contig000005	Lp str. OLDA plasmid	0.999914285714
Lp str. L03B.1 plasmid1 L03B.1_contig000005	Lp str. Albuquerque 1 (D-7474) plasmid	0.999892857143
Lp str. L03B.1 plasmid1 L03B.1_contig000005	Lp str. L03B.1 plasmid1 L03B.1_contig000005	1
Lp str. L03B.1 plasmid1 L03B.1_contig000005	Lp str. AW-13-4 plasmid	0.992857142857
Lp str. L03B.1 plasmid1 L03B.1_contig000005	Lp str. FFI103 plasmid	0.166838709677
Lp str. L03B.1 plasmid1 L03B.1_contig000005	Lp str. C9_S plasmid unamed2	0.158971830986
Lp str. AW-13-4 plasmid	Lp LPE509 plasmid	0.00642682926829
Lp str. AW-13-4 plasmid	Lp str. E5_N plasmid1	0.163402777778
Lp str. AW-13-4 plasmid	Lp str. L09A.1 plasmid L09A.1_contig000005	1
Lp str. AW-13-4 plasmid	Lp str. L01C.1 plasmid1 L01C.1_contig000005	0.992857142857
Lp str. AW-13-4 plasmid	Lp str. Allentown 1 (D-7475) plasmid1	0.456314285714
Lp str. AW-13-4 plasmid	Lp str. Murcia-2001 4983 plasmid Mobile Element-1	0
Lp str. AW-13-4 plasmid	Lp str. E9_O plasmid1	0.0316666666667
Lp str. AW-13-4 plasmid	Lp str. D-4040 plasmid2	0.15656
Lp str. AW-13-4 plasmid	Lp str. Ofk308 plasmid pOfk55	0
Lp str. AW-13-4 plasmid	Lp str. C8_S plasmid1	0.203962264151
Lp str. AW-13-4 plasmid	Lp str. Allentown 1 (D-7475) plasmid2	0.199383333333
Lp str. AW-13-4 plasmid	Lp str. FDAARGOS_1482 plasmid	0.206865384615
Lp str. AW-13-4 plasmid	Lp str. E2_N plasmid1	0.163375
Lp str. AW-13-4 plasmid	Lp str. Paris plasmid pLPP	0.992857142857
Lp str. AW-13-4 plasmid	Lp str. ERS1305867 plasmid	0.680348214286
Lp str. AW-13-4 plasmid	Lp str. C9_S plasmid1	0.05525
Lp str. AW-13-4 plasmid	Lp str. D-5265 plasmid	0.11146875
Lp str. AW-13-4 plasmid	Lp str. FFI329 plasmid	0.176793650794
Lp str. AW-13-4 plasmid	Lp str. Flint 2 (D-7477) plasmid	0.992835714286
Lp str. AW-13-4 plasmid	Lp str. L01C.1 plasmid2 L01C.1_contig000006	0.0402962962963
Lp str. AW-13-4 plasmid	Lp str. D-4040 plasmid1	0.113238095238
Lp str. AW-13-4 plasmid	Lp str. Lpm7613 plasmid 2	0.999807142857
Lp str. AW-13-4 plasmid	Lp str. L10-023 plasmid	0.462857142857
Lp str. AW-13-4 plasmid	Lp str. LG57 plasmid pLG57	0.177086419753
Lp str. AW-13-4 plasmid	Lp str. L08A.1 plasmid L08A.1_contig000005	1
Lp str. AW-13-4 plasmid	Lp str. L05B.1 plasmid L05B.1_contig000005	0.999935714286
Lp str. AW-13-4 plasmid	Lp str. Lorraine plasmid pLELO	0.463271428571
Lp str. AW-13-4 plasmid	Lp str. FFI102 plasmid	0.17964516129
Lp str. AW-13-4 plasmid	Lp str. Lens plasmid pLPL	0.200185185185
Lp str. AW-13-4 plasmid	Lp str. D-7787 plasmid	0.202053571429
Lp str. AW-13-4 plasmid	Lp str. WS17_LgA.1 plasmid WS17_LgA.1_contig000005	0.992857142857
Lp str. AW-13-4 plasmid	Lp str. L03B.1 plasmid2 L03B.1_contig000006	0.0402962962963
Lp str. AW-13-4 plasmid	Lp str. OLDA plasmid	0.999914285714
Lp str. AW-13-4 plasmid	Lp str. Albuquerque 1 (D-7474) plasmid	0.999914285714
Lp str. AW-13-4 plasmid	Lp str. L03B.1 plasmid1 L03B.1_contig000005	0.992857142857
Lp str. AW-13-4 plasmid	Lp str. AW-13-4 plasmid	1
Lp str. AW-13-4 plasmid	Lp str. FFI103 plasmid	0.166838709677
Lp str. AW-13-4 plasmid	Lp str. C9_S plasmid unamed2	0.158971830986
Lp str. FFI103 plasmid	Lp LPE509 plasmid	0.00806451612903
Lp str. FFI103 plasmid	Lp str. E5_N plasmid1	0.0844516129032
Lp str. FFI103 plasmid	Lp str. L09A.1 plasmid L09A.1_contig000005	0.167
Lp str. FFI103 plasmid	Lp str. L01C.1 plasmid1 L01C.1_contig000005	0.167
Lp str. FFI103 plasmid	Lp str. Allentown 1 (D-7475) plasmid1	0.0548709677419
Lp str. FFI103 plasmid	Lp str. Murcia-2001 4983 plasmid Mobile Element-1	0
Lp str. FFI103 plasmid	Lp str. E9_O plasmid1	0.301764705882
Lp str. FFI103 plasmid	Lp str. D-4040 plasmid2	0.0787741935484
Lp str. FFI103 plasmid	Lp str. Ofk308 plasmid pOfk55	0
Lp str. FFI103 plasmid	Lp str. C8_S plasmid1	0.686622641509
Lp str. FFI103 plasmid	Lp str. Allentown 1 (D-7475) plasmid2	0.622933333333
Lp str. FFI103 plasmid	Lp str. FDAARGOS_1482 plasmid	0.656038461538
Lp str. FFI103 plasmid	Lp str. E2_N plasmid1	0.0844516129032
Lp str. FFI103 plasmid	Lp str. Paris plasmid pLPP	0.167
Lp str. FFI103 plasmid	Lp str. ERS1305867 plasmid	0.149080645161
Lp str. FFI103 plasmid	Lp str. C9_S plasmid1	0.419333333333
Lp str. FFI103 plasmid	Lp str. D-5265 plasmid	0.277532258065
Lp str. FFI103 plasmid	Lp str. FFI329 plasmid	0.983870967742
Lp str. FFI103 plasmid	Lp str. Flint 2 (D-7477) plasmid	0.167
Lp str. FFI103 plasmid	Lp str. L01C.1 plasmid2 L01C.1_contig000006	0.299518518519
Lp str. FFI103 plasmid	Lp str. D-4040 plasmid1	0.27735483871
Lp str. FFI103 plasmid	Lp str. Lpm7613 plasmid 2	0.167
Lp str. FFI103 plasmid	Lp str. L10-023 plasmid	0.0548709677419
Lp str. FFI103 plasmid	Lp str. LG57 plasmid pLG57	0.0838709677419
Lp str. FFI103 plasmid	Lp str. L08A.1 plasmid L08A.1_contig000005	0.167
Lp str. FFI103 plasmid	Lp str. L05B.1 plasmid L05B.1_contig000005	0.167
Lp str. FFI103 plasmid	Lp str. Lorraine plasmid pLELO	0.0548709677419
Lp str. FFI103 plasmid	Lp str. FFI102 plasmid	0.983870967742
Lp str. FFI103 plasmid	Lp str. Lens plasmid pLPL	0.692
Lp str. FFI103 plasmid	Lp str. D-7787 plasmid	0.650803571429
Lp str. FFI103 plasmid	Lp str. WS17_LgA.1 plasmid WS17_LgA.1_contig000005	0.167
Lp str. FFI103 plasmid	Lp str. L03B.1 plasmid2 L03B.1_contig000006	0.299518518519
Lp str. FFI103 plasmid	Lp str. OLDA plasmid	0.167
Lp str. FFI103 plasmid	Lp str. Albuquerque 1 (D-7474) plasmid	0.167
Lp str. FFI103 plasmid	Lp str. L03B.1 plasmid1 L03B.1_contig000005	0.167
Lp str. FFI103 plasmid	Lp str. AW-13-4 plasmid	0.167
Lp str. FFI103 plasmid	Lp str. FFI103 plasmid	1
Lp str. FFI103 plasmid	Lp str. C9_S plasmid unamed2	0.0844516129032
Lp str. C9_S plasmid unamed2	Lp LPE509 plasmid	0.102971830986
Lp str. C9_S plasmid unamed2	Lp str. E5_N plasmid1	0.999957746479
Lp str. C9_S plasmid unamed2	Lp str. L09A.1 plasmid L09A.1_contig000005	0.159070422535
Lp str. C9_S plasmid unamed2	Lp str. L01C.1 plasmid1 L01C.1_contig000005	0.159070422535
Lp str. C9_S plasmid unamed2	Lp str. Allentown 1 (D-7475) plasmid1	0.487126760563
Lp str. C9_S plasmid unamed2	Lp str. Murcia-2001 4983 plasmid Mobile Element-1	0
Lp str. C9_S plasmid unamed2	Lp str. E9_O plasmid1	0.152843137255
Lp str. C9_S plasmid unamed2	Lp str. D-4040 plasmid2	0.969492957746
Lp str. C9_S plasmid unamed2	Lp str. Ofk308 plasmid pOfk55	0
Lp str. C9_S plasmid unamed2	Lp str. C8_S plasmid1	0.0979433962264
Lp str. C9_S plasmid unamed2	Lp str. Allentown 1 (D-7475) plasmid2	0.0874
Lp str. C9_S plasmid unamed2	Lp str. FDAARGOS_1482 plasmid	0.130826923077
Lp str. C9_S plasmid unamed2	Lp str. E2_N plasmid1	0.957718309859
Lp str. C9_S plasmid unamed2	Lp str. Paris plasmid pLPP	0.186985915493
Lp str. C9_S plasmid unamed2	Lp str. ERS1305867 plasmid	0.38076056338
Lp str. C9_S plasmid unamed2	Lp str. C9_S plasmid1	0.0975833333333
Lp str. C9_S plasmid unamed2	Lp str. D-5265 plasmid	0.03790625
Lp str. C9_S plasmid unamed2	Lp str. FFI329 plasmid	0.0824126984127
Lp str. C9_S plasmid unamed2	Lp str. Flint 2 (D-7477) plasmid	0.159070422535
Lp str. C9_S plasmid unamed2	Lp str. L01C.1 plasmid2 L01C.1_contig000006	0.151407407407
Lp str. C9_S plasmid unamed2	Lp str. D-4040 plasmid1	0.0384603174603
Lp str. C9_S plasmid unamed2	Lp str. Lpm7613 plasmid 2	0.159070422535
Lp str. C9_S plasmid unamed2	Lp str. L10-023 plasmid	0.481225352113
Lp str. C9_S plasmid unamed2	Lp str. LG57 plasmid pLG57	0.456056338028
Lp str. C9_S plasmid unamed2	Lp str. L08A.1 plasmid L08A.1_contig000005	0.159070422535
Lp str. C9_S plasmid unamed2	Lp str. L05B.1 plasmid L05B.1_contig000005	0.159070422535
Lp str. C9_S plasmid unamed2	Lp str. Lorraine plasmid pLELO	0.487126760563
Lp str. C9_S plasmid unamed2	Lp str. FFI102 plasmid	0.0837419354839
Lp str. C9_S plasmid unamed2	Lp str. Lens plasmid pLPL	0.0961296296296
Lp str. C9_S plasmid unamed2	Lp str. D-7787 plasmid	0.0936071428571
Lp str. C9_S plasmid unamed2	Lp str. WS17_LgA.1 plasmid WS17_LgA.1_contig000005	0.159070422535
Lp str. C9_S plasmid unamed2	Lp str. L03B.1 plasmid2 L03B.1_contig000006	0.151407407407
Lp str. C9_S plasmid unamed2	Lp str. OLDA plasmid	0.158915492958
Lp str. C9_S plasmid unamed2	Lp str. Albuquerque 1 (D-7474) plasmid	0.159070422535
Lp str. C9_S plasmid unamed2	Lp str. L03B.1 plasmid1 L03B.1_contig000005	0.159070422535
Lp str. C9_S plasmid unamed2	Lp str. AW-13-4 plasmid	0.159070422535
Lp str. C9_S plasmid unamed2	Lp str. FFI103 plasmid	0.0837419354839
Lp str. C9_S plasmid unamed2	Lp str. C9_S plasmid unamed2	1
