# Supplementary material for: Intragenomic conflicts with plasmids and chromosomal mobile genetic elements drive the evolution of natural transformation within species
Source: PLoS Biol. 2024 Oct 14;22(10):e3002814. doi: 10.1371/journal.pbio.3002814 (PMC11472951; doi:10.1371/journal.pbio.3002814)
Supplement: S23 Data — (XLSX) [file pbio.3002814.s023.xlsx]

## Sheet: Data_S23
Mean.CFU	RLU	Replicate	Log.RLU	Log.CFU
386666666.67	6.1e+08	1	8.78532983501077	8.587336734511
38666666.67	70500000	1	7.8481891169914	7.58733673454469
3866666.67	7700000	1	6.88649072517248	6.58733673488165
386666.67	723000	1	5.85913829729453	5.58733673825117
38666.67	71000	1	4.85125834871908	4.58733677194643
3866.67	6960	1	3.84260923961056	3.58733710889889
386.67	857	1	2.9329808219232	2.58734047840907
38.67	200	1	2.30102999566398	1.58737417207307
3.87	123	1	2.0899051114394	0.587710965018911
386666666.67	1.1e+09	2	9.04139268515823	8.587336734511
38666666.67	95800000	2	7.98136550907854	7.58733673454469
3866666.67	10500000	2	7.02118929906994	6.58733673488165
386666.67	1090000	2	6.03742649794062	5.58733673825117
38666.67	104000	2	5.01703333929878	4.58733677194643
3866.67	10300	2	4.01283722470517	3.58733710889889
386.67	1280	2	3.10720996964787	2.58734047840907
38.67	185	2	2.26717172840301	1.58737417207307
3.87	106	2	2.02530586526477	0.587710965018911
386666666.67	1.36e+09	3	9.13353890837022	8.587336734511
38666666.67	91500000	3	7.96142109406645	7.58733673454469
3866666.67	9880000	3	6.99475694458763	6.58733673488165
386666.67	937000	3	5.97173959088778	5.58733673825117
38666.67	83900	3	4.9237619608287	4.58733677194643
3866.67	7490	3	3.87448181769947	3.58733710889889
386.67	885	3	2.94694327069783	2.58734047840907
38.67	185	3	2.26717172840301	1.58737417207307
3.87	91	3	1.95904139232109	0.587710965018911
