# Supplementary material for: Intragenomic conflicts with plasmids and chromosomal mobile genetic elements drive the evolution of natural transformation within species
Source: PLoS Biol. 2024 Oct 14;22(10):e3002814. doi: 10.1371/journal.pbio.3002814 (PMC11472951; doi:10.1371/journal.pbio.3002814)
Supplement: S24 Data — (XLSX) [file pbio.3002814.s024.xlsx]

## Sheet: Data_S24
DNA.quantity	TF	RLU	Log.RLU
1	0.00664	1.21e+08	8.08278537031645
0.5	0.00613	1.04e+08	8.01703333929878
0.25	0.00525	85900000	7.93399316383124
0.125	0.00433	5.4e+07	7.73239375982297
0.0625	0.003	32900000	7.51719589794997
0.031	0.00212	22600000	7.3541084391474
0.006	0.000316	2290000	6.35983548233989
