# Supplementary material for: Intragenomic conflicts with plasmids and chromosomal mobile genetic elements drive the evolution of natural transformation within species
Source: PLoS Biol. 2024 Oct 14;22(10):e3002814. doi: 10.1371/journal.pbio.3002814 (PMC11472951; doi:10.1371/journal.pbio.3002814)
Supplement: S25 Data — (XLSX) [file pbio.3002814.s025.xlsx]

## Sheet: Data_S25
Strain	Abs_Value	LUM	RLU	Log.RLU
M2	1.04799997806549	2020000	1930000	6.28555730900777
M2	1.03419995307922	1950000	1890000	6.27646180417324
M2	1.02450001239777	2220000	2170000	6.33645973384853
M2	0.927100002765656	1550000	1670000	6.22271647114758
M2	0.975300014019012	1840000	1890000	6.27646180417324
M2	1.00750005245209	1940000	1930000	6.28555730900777
M2∆comEC	1.00209999084473	201	201	2.30319605742049
M2∆comEC	0.990599989891052	137	138	2.13987908640124
M2∆comEC	0.98199999332428	117	119	2.07554696139253
M2∆comEC	0.950299978256226	95	100	2
M2∆comEC	0.954900026321411	131	137	2.13672056715641
M2∆comEC	0.996100008487701	143	144	2.15836249209525
M2∆comM	1.03439998626709	127000	123000	5.0899051114394
M2∆comM	1.00530004501343	115000	115000	5.06069784035361
M2∆comM	1.05079996585846	120000	114000	5.05690485133647
M2∆comM	0.715499997138977	61300	85700	4.9329808219232
M2∆comM	0.846599996089935	146000	173000	5.2380461031288
M2∆comM	0.995800018310547	125000	125000	5.09691001300806
Ab5075	0.78329998254776	2130000	2720000	6.4345689040342
Ab5075	0.802900016307831	1190000	1480000	6.17026171539496
Ab5075	0.76120001077652	355000	466000	5.66838591669
Ab5075	0.580799996852875	432000	744000	5.87157293554588
Ab5075	0.630299985408783	597000	947000	5.97634997900327
Ab5075	0.755100011825562	515000	682000	5.83378437465648
Ab5075_∆AbaR_comM_repaired	0.801100015640259	15400000	19200000	7.28330122870355
Ab5075_∆AbaR_comM_repaired	0.818400025367737	14800000	18100000	7.25767857486918
Ab5075_∆AbaR_comM_repaired	0.778800010681152	14300000	18400000	7.26481782300954
Ab5075_∆AbaR_comM_repaired	0.616400003433228	15300000	24800000	7.39445168082622
Ab5075_∆AbaR_comM_repaired	0.673399984836578	16600000	24700000	7.39269695325967
Ab5075_∆AbaR_comM_repaired	0.749199986457825	16600000	22200000	7.34635297445064
A118	0.920499980449677	2470000	2680000	6.42813479402879
A118	0.921800017356873	2710000	2940000	6.46834733041216
A118	0.91839998960495	2860000	3110000	6.49276038902684
A118	0.657599985599518	1820000	2770000	6.44247976906445
A118	0.744700014591217	1680000	2260000	6.3541084391474
A118	0.873499989509583	1860000	2130000	6.32837960343874
ATCC17978	0.592499971389771	220	371	2.56937390961505
ATCC17978	0.586499989032745	110	188	2.27415784926368
ATCC17978	0.44990000128746	81	180	2.25527250510331
ATCC17978	0.419699996709824	83	198	2.29666519026153
ATCC17978	0.406599998474121	115	283	2.45178643552429
ATCC17978	0.469399988651276	111	236	2.37291200297011
ATCC19606	0.713500022888184	57	79.9	1.90254677931399
ATCC19606	0.726400017738342	50	68.8	1.83758843823551
ATCC19606	0.686500012874603	55	80.1	1.90363251608424
ATCC19606	0.560699999332428	47	83.8	1.92324401863028
ATCC19606	0.650099992752075	47	72.3	1.85913829729453
ATCC19606	0.712499976158142	36	50.5	1.70329137811866
AYE	0.91540002822876	61800	67500	4.82930377283103
AYE	0.926599979400635	27300	29500	4.46982201597816
AYE	0.878099977970123	46600	53000	4.72427586960079
AYE	0.783200025558472	62200	79400	4.8998205024271
AYE	0.850600004196167	56800	66800	4.82477646247555
AYE	0.855099976062775	39000	45600	4.65896484266444
