# Supplementary material for: Intragenomic conflicts with plasmids and chromosomal mobile genetic elements drive the evolution of natural transformation within species
Source: PLoS Biol. 2024 Oct 14;22(10):e3002814. doi: 10.1371/journal.pbio.3002814 (PMC11472951; doi:10.1371/journal.pbio.3002814)
Supplement: S26 Data — (XLSX) [file pbio.3002814.s026.xlsx]

## Sheet: Data_S26
gembase	Terminal.branch.length.ref.recomb	Terminal.branch.length.random.recomb
ACBA.0922.00215	0.0207804905	0.0220940997
ACBA.0922.00021	0.0166596996	0.0180391515
ACBA.0922.00233	0.0151910404	0.0164720946
ACBA.0922.00460	4.06473e-05	4.23325e-05
ACBA.0922.00409	5.01024e-05	4.85113e-05
ACBA.0922.00271	0.0182469192	0.0180886159
ACBA.0922.00217	0.0008937329	0.0050309502
ACBA.0922.00445	8.49539e-05	0.0002068181
ACBA.0922.00374	6.09271e-05	0.000131937
ACBA.0922.00468	4.67555e-05	6.74429e-05
ACBA.0922.00263	8.20703e-05	7.67638e-05
ACBA.0922.00212	6.36721e-05	8.2674e-05
ACBA.0922.00181	0.0198074365	0.0219310256
ACBA.0922.00437	0.000107179	0.000106139
ACBA.0922.00132	4.06857e-05	3.62457e-05
ACBA.0922.00390	0.0001542708	0.0027003878
ACBA.0922.00044	0.000102964	0.0002264881
ACBA.0922.00345	4.55589e-05	4.13324e-05
ACBA.0922.00229	5.85428e-05	5.85773e-05
ACBA.0922.00321	1.0002e-06	9.788e-07
ACBA.0922.00320	3.92e-08	3.92e-08
ACBA.0922.00265	3.92e-08	3.92e-08
ACBA.0922.00276	3.92e-08	3.92e-08
ACBA.0922.00367	1.0032e-06	9.575e-07
ACBA.0922.00231	5.0423e-06	4.7569e-06
ACBA.0922.00142	3.92e-08	3.92e-08
ACBA.0922.00016	3.92e-08	3.92e-08
ACBA.0922.00340	0.0201784149	0.0210990657
ACBA.0922.00310	0.000446873	0.0046972662
ACBA.0922.00022	0.0004210662	0.0045848307
ACBA.0922.00277	0.0203826981	0.0218380828
ACBA.0922.00164	0.0118842151	0.0141473448
ACBA.0922.00073	0.0109173733	0.0125308287
ACBA.0922.00094	0.0075523394	0.0096040561
ACBA.0922.00267	1.54491e-05	2.40303e-05
ACBA.0922.00220	2.82577e-05	3.71418e-05
ACBA.0922.00346	2.10192e-05	3.54446e-05
ACBA.0922.00145	2.75227e-05	4.18608e-05
ACBA.0922.00149	0.0163176179	0.0179878503
ACBA.0922.00463	8.93962e-05	0.0002722391
ACBA.0922.00449	8.42489e-05	0.0002529801
ACBA.0922.00116	0.0179300559	0.0206158722
ACBA.0922.00399	1.045e-07	3.92e-08
ACBA.0922.00433	4.2991e-06	2.5608e-06
ACBA.0922.00444	2.1407e-06	3.92e-08
ACBA.0922.00430	3.92e-08	3.92e-08
ACBA.0922.00154	9.21091e-05	0.0002589049
ACBA.0922.00146	9.559e-05	0.0002335474
ACBA.0922.00476	0.0001713107	0.0010806503
ACBA.0922.00238	4.47208e-05	5.21225e-05
ACBA.0922.00124	5.80517e-05	8.72462e-05
ACBA.0922.00286	0.0204525077	0.0216290743
ACBA.0922.00029	0.0163927044	0.0179414829
ACBA.0922.00311	0.0018770931	0.0070020001
ACBA.0922.00087	0.0018333792	0.006896806
ACBA.0922.00434	0.0197402716	0.0198974726
ACBA.0922.00165	0.0203460557	0.0218174071
ACBA.0922.00184	0.0185900015	0.0213821051
ACBA.0922.00175	8.85023e-05	0.0002809701
ACBA.0922.00017	9.85714e-05	0.0001668117
ACBA.0922.00338	3.73903e-05	4.27312e-05
ACBA.0922.00453	3.30946e-05	3.23884e-05
ACBA.0922.00115	1.98115e-05	1.89665e-05
ACBA.0922.00295	5.5217e-06	8.0134e-06
ACBA.0922.00386	2.54263e-05	2.92694e-05
ACBA.0922.00406	1.47648e-05	1.49397e-05
ACBA.0922.00336	5.6516e-06	4.5813e-06
ACBA.0922.00470	3.06311e-05	5.8522e-05
ACBA.0922.00387	1.59743e-05	2.45808e-05
ACBA.0922.00436	1.22223e-05	2.719e-05
ACBA.0922.00465	1.20642e-05	1.35153e-05
ACBA.0922.00362	1.51273e-05	3.8199e-05
ACBA.0922.00447	3.60524e-05	6.16641e-05
ACBA.0922.00482	1.11675e-05	1.13093e-05
ACBA.0922.00446	6.3508e-06	5.215e-06
ACBA.0922.00334	3.74414e-05	3.90366e-05
ACBA.0922.00456	4.4224e-05	7.0137e-05
ACBA.0922.00251	5.1709e-06	7.0784e-06
ACBA.0922.00307	0.0196979893	0.0212958007
ACBA.0922.00461	5.29651e-05	5.32438e-05
ACBA.0922.00093	3.35892e-05	3.61878e-05
ACBA.0922.00494	0.0069102179	0.011102673
ACBA.0922.00452	0.0003095907	0.0010133888
ACBA.0922.00335	0.0001750261	0.0005366325
ACBA.0922.00422	3.24719e-05	7.2336e-05
ACBA.0922.00392	5.54425e-05	0.0001092399
ACBA.0922.00051	0.0133396995	0.0132882007
ACBA.0922.00459	0.0099174665	0.0096357192
ACBA.0922.00429	0.0082445751	0.0093979314
ACBA.0922.00425	0.0061918818	0.0108669779
ACBA.0922.00114	0.0003190344	0.0014738012
ACBA.0922.00414	0.0002747381	0.0005933489
ACBA.0922.00063	1.084e-07	2.8274e-06
ACBA.0922.00002	2.0054e-06	2.8328e-06
ACBA.0922.00103	0.0201379923	0.0211301382
ACBA.0922.00099	4.06238e-05	5.6832e-05
ACBA.0922.00045	5.2604e-05	7.4991e-05
ACBA.0922.00394	0.0117374769	0.0125215602
ACBA.0922.00152	0.0115684458	0.0127664851
ACBA.0922.00488	1.47057e-05	1.00194e-05
ACBA.0922.00478	1.89531e-05	2.35428e-05
ACBA.0922.00050	1.8794e-05	1.76835e-05
ACBA.0922.00049	0.0001072634	0.0001173412
ACBA.0922.00034	8.8401e-06	8.4162e-06
ACBA.0922.00361	7.64094e-05	0.0001257418
ACBA.0922.00066	3.19061e-05	5.2448e-05
ACBA.0922.00479	3.44024e-05	3.10071e-05
ACBA.0922.00475	4.9636e-06	4.6796e-06
ACBA.0922.00421	9.41e-08	8.89e-08
ACBA.0922.00450	1.84243e-05	1.74758e-05
ACBA.0922.00381	7.68549e-05	0.0001385247
ACBA.0922.00353	1.15392e-05	4.40447e-05
ACBA.0922.00225	1.43287e-05	3.03518e-05
ACBA.0922.00001	2.40942e-05	4.24426e-05
ACBA.0922.00025	1.08589e-05	1.22183e-05
ACBA.0922.00318	1.49192e-05	1.51398e-05
ACBA.0922.00289	6.2608e-06	5.9441e-06
ACBA.0922.00316	0.0205003618	0.0228752516
ACBA.0922.00291	0.0207344565	0.0224262888
ACBA.0922.00111	8.3e-08	1.042e-07
ACBA.0922.00043	9.24e-08	1.009e-07
ACBA.0922.00424	0.0012863131	0.0051118672
ACBA.0922.00410	0.0014192503	0.0048464577
ACBA.0922.00415	0.0129268966	0.0143984104
ACBA.0922.00326	0.0139843455	0.0151967794
ACBA.0922.00134	0.019762484	0.0207603393
ACBA.0922.00082	0.0197212716	0.0209695343
ACBA.0922.00186	0.0190165029	0.019934172
ACBA.0922.00486	0.0007907604	0.0034777806
ACBA.0922.00351	0.0003520556	0.0035861507
ACBA.0922.00383	4.33161e-05	0.000196432
ACBA.0922.00248	8.03e-08	3.92e-08
ACBA.0922.00028	1.5181e-06	3.92e-08
ACBA.0922.00283	0.0197641454	0.0217753791
ACBA.0922.00173	0.0199191549	0.022076716
ACBA.0922.00205	0.01943389	0.0203595955
ACBA.0922.00259	0.0166213917	0.0173978368
ACBA.0922.00113	0.016371784	0.0175555822
ACBA.0922.00379	0.0201867416	0.0214005707
ACBA.0922.00380	0.0120229563	0.0149680896
ACBA.0922.00403	0.0005070687	0.0052650848
ACBA.0922.00355	0.0001906474	0.0026694249
ACBA.0922.00294	0.0006198428	0.0046199489
ACBA.0922.00417	0.0113364302	0.0122844012
ACBA.0922.00081	4.37547e-05	4.17279e-05
ACBA.0922.00328	4.3732e-05	4.66525e-05
ACBA.0922.00178	4.50797e-05	4.08033e-05
ACBA.0922.00472	0.0003066273	0.0003232312
ACBA.0922.00012	0.000311802	0.000443924
ACBA.0922.00371	0.0001597756	0.0002048898
ACBA.0922.00376	0.0001820575	0.0003164532
ACBA.0922.00139	8.31011e-05	7.70472e-05
ACBA.0922.00223	8.15e-08	3.92e-08
ACBA.0922.00088	3.92e-08	3.92e-08
ACBA.0922.00343	0.0205264622	0.0233215679
ACBA.0922.00413	2.2002e-06	5.1128e-06
ACBA.0922.00072	1.165e-07	8.23e-08
ACBA.0922.00204	0.0082084221	0.0083843065
ACBA.0922.00038	0.0085311689	0.0091122465
ACBA.0922.00219	0.0208047504	0.0220285067
ACBA.0922.00040	0.0196319732	0.0211452617
ACBA.0922.00060	0.0124449045	0.0157584558
ACBA.0922.00153	0.0007106729	0.0059158988
ACBA.0922.00280	9.71748e-05	0.0001429172
ACBA.0922.00274	0.0001120868	0.0001507496
ACBA.0922.00285	1.25057e-05	2.03989e-05
ACBA.0922.00151	1.99313e-05	1.42785e-05
ACBA.0922.00395	2.99941e-05	4.66268e-05
ACBA.0922.00426	1.90938e-05	1.40385e-05
ACBA.0922.00089	2.7367e-06	1.7701e-06
ACBA.0922.00159	6.05825e-05	0.0001973296
ACBA.0922.00364	9.04347e-05	0.0003750495
ACBA.0922.00352	8.48958e-05	0.0006216928
ACBA.0922.00224	1.34538e-05	1.2401e-05
ACBA.0922.00161	6.5335e-06	5.6956e-06
ACBA.0922.00262	8.7084e-06	7.2939e-06
ACBA.0922.00243	9.7e-08	4.1664e-06
ACBA.0922.00451	0.0001273297	0.0002949529
ACBA.0922.00240	7.74258e-05	0.0002289133
ACBA.0922.00412	8.11958e-05	0.000250926
ACBA.0922.00279	0.0001009694	0.0001296844
ACBA.0922.00207	6.79034e-05	6.19257e-05
ACBA.0922.00197	6.30913e-05	5.90905e-05
ACBA.0922.00102	6.8254e-05	0.0001055277
ACBA.0922.00187	4.39437e-05	3.83755e-05
ACBA.0922.00254	1.76171e-05	1.41905e-05
ACBA.0922.00130	4.4034e-05	3.82978e-05
ACBA.0922.00269	4.11887e-05	2.95309e-05
ACBA.0922.00232	2.03549e-05	2.09827e-05
ACBA.0922.00237	4.09508e-05	3.87656e-05
ACBA.0922.00109	4.3536e-06	7.5402e-06
ACBA.0922.00208	3.92e-08	8.84e-08
ACBA.0922.00131	3.92e-08	9.72e-08
ACBA.0922.00398	0.0203613244	0.0212119319
ACBA.0922.00086	0.0207448592	0.0223841145
ACBA.0922.00304	0.0224661901	0.0222960499
ACBA.0922.00083	0.0191352428	0.0204892508
ACBA.0922.00491	0.0171645429	0.0185120046
ACBA.0922.00147	0.0162378289	0.0176114031
ACBA.0922.00439	0.0190861063	0.0200300869
ACBA.0922.00485	6.00854e-05	7.02762e-05
ACBA.0922.00129	4.35206e-05	4.98902e-05
ACBA.0922.00427	0.0173897165	0.0186184305
ACBA.0922.00282	0.0132487451	0.0152175819
ACBA.0922.00292	0.0001315586	0.0020001722
ACBA.0922.00084	0.0001414622	0.0020828437
ACBA.0922.00246	0.0064819408	0.0087356161
ACBA.0922.00239	0.0066663899	0.0086679986
ACBA.0922.00342	0.0172177482	0.0183664135
ACBA.0922.00214	8.0511e-06	7.0091e-06
ACBA.0922.00170	2.8769e-06	2.0419e-06
ACBA.0922.00306	0.0122181575	0.0131186375
ACBA.0922.00221	5.81968e-05	0.0001099881
ACBA.0922.00402	1.51622e-05	3.2434e-05
ACBA.0922.00143	1.89044e-05	5.85105e-05
ACBA.0922.00339	0.0171911007	0.0181018635
ACBA.0922.00079	0.016578315	0.017932429
ACBA.0922.00393	0.0029442509	0.0076037467
ACBA.0922.00046	0.0031041644	0.0075663767
ACBA.0922.00069	0.0140697431	0.015052322
ACBA.0922.00419	1.74738e-05	4.02819e-05
ACBA.0922.00048	4.15487e-05	6.08528e-05
ACBA.0922.00441	0.0003912045	0.0037472292
ACBA.0922.00360	0.0004021375	0.0038077206
ACBA.0922.00400	8.65446e-05	0.0003504423
ACBA.0922.00347	4.51933e-05	8.08539e-05
ACBA.0922.00018	3.9894e-05	0.0002653423
ACBA.0922.00141	0.0187611021	0.019966986
ACBA.0922.00242	0.0136168232	0.0161183035
ACBA.0922.00275	0.0060816241	0.0087240157
ACBA.0922.00495	0.0001903606	0.0003188464
ACBA.0922.00344	0.000152024	0.0002041051
ACBA.0922.00210	1.7563e-06	1.3083e-06
ACBA.0922.00110	1.7574e-06	9.63e-08
ACBA.0922.00382	0.0199796138	0.0207661918
ACBA.0922.00349	0.0194703276	0.0209429293
ACBA.0922.00350	0.0175496327	0.0192570438
ACBA.0922.00176	0.01809916	0.0197657326
ACBA.0922.00284	0.0128252308	0.0139704054
ACBA.0922.00112	0.0135603087	0.0147216347
ACBA.0922.00411	0.0204376163	0.0210426731
ACBA.0922.00377	0.0068191595	0.0093078209
ACBA.0922.00257	0.0065626348	0.0091734577
ACBA.0922.00314	0.0093713366	0.0102388681
ACBA.0922.00327	0.0001167798	0.0003343019
ACBA.0922.00056	0.0001141542	0.0003216281
ACBA.0922.00101	0.0159005174	0.017414155
ACBA.0922.00014	0.0160819264	0.0169461798
ACBA.0922.00281	0.0206721717	0.0227190376
ACBA.0922.00195	0.0194455719	0.0208772316
ACBA.0922.00160	0.004163151	0.0077359146
ACBA.0922.00293	2.11437e-05	0.0001264638
ACBA.0922.00466	1.78891e-05	3.74904e-05
ACBA.0922.00015	6.7525e-06	1.90748e-05
ACBA.0922.00348	0.0193289039	0.0216033252
ACBA.0922.00009	0.0205040188	0.0220546948
ACBA.0922.00420	0.0161420252	0.0177977691
ACBA.0922.00162	0.0167377677	0.0181545295
ACBA.0922.00432	0.0205357795	0.0206912877
ACBA.0922.00483	0.0167799801	0.0180858489
ACBA.0922.00373	6.61772e-05	0.0023468263
ACBA.0922.00193	1.37572e-05	9.3711e-06
ACBA.0922.00171	4.0971e-06	4.5038e-06
ACBA.0922.00249	0.0151596647	0.0157278771
ACBA.0922.00090	0.0145141212	0.014584909
ACBA.0922.00359	0.0199310647	0.0217870759
ACBA.0922.00234	0.0204168451	0.0214567277
ACBA.0922.00416	0.0196557397	0.0211632414
ACBA.0922.00133	0.0001556476	0.0003862785
ACBA.0922.00095	0.0001143505	0.00030118
ACBA.0922.00375	0.0209333511	0.0203225521
ACBA.0922.00150	0.0198511595	0.0207159005
ACBA.0922.00136	0.0203642003	0.0221015002
ACBA.0922.00272	3.16833e-05	5.90306e-05
ACBA.0922.00331	1.2065e-05	1.07823e-05
ACBA.0922.00298	1.097e-07	1.159e-07
ACBA.0922.00258	1.009e-07	1.119e-07
ACBA.0922.00385	3.92e-08	3.92e-08
ACBA.0922.00309	3.92e-08	8.46e-08
ACBA.0922.00300	9.39e-08	3.92e-08
ACBA.0922.00188	3.92e-08	3.92e-08
ACBA.0922.00405	0.0109930144	0.011870636
ACBA.0922.00006	0.0111604822	0.0122880759
ACBA.0922.00487	0.0011711813	0.0068142035
ACBA.0922.00492	0.0007559063	0.004928651
ACBA.0922.00474	0.0002274648	0.0024903956
ACBA.0922.00202	0.0003974076	0.0039790848
ACBA.0922.00064	0.0001175771	9.83785e-05
ACBA.0922.00391	6.61591e-05	7.07192e-05
ACBA.0922.00244	6.9038e-05	0.0001317327
ACBA.0922.00052	5.916e-05	0.000171713
ACBA.0922.00497	0.0001209679	0.0001683514
ACBA.0922.00216	0.0001011632	0.0001547156
ACBA.0922.00227	0.0011858209	0.006113884
ACBA.0922.00438	0.0001392814	0.0012423723
ACBA.0922.00167	6.79324e-05	0.0012486005
ACBA.0922.00268	0.0002801743	0.0009106738
ACBA.0922.00236	0.0003220816	0.0021356767
ACBA.0922.00423	8.2541e-06	8.728e-06
ACBA.0922.00057	8.55e-08	1.037e-07
ACBA.0922.00059	0.0200094078	0.0208171894
ACBA.0922.00245	0.0149077182	0.0167460878
ACBA.0922.00196	0.0038390853	0.0076187734
ACBA.0922.00070	0.0032750881	0.0077905791
ACBA.0922.00189	0.0187802092	0.0197763979
ACBA.0922.00077	0.0181438385	0.0195056199
ACBA.0922.00324	0.0197751835	0.021072562
ACBA.0922.00473	0.0161315364	0.0175284041
ACBA.0922.00341	0.0168402066	0.0177361067
ACBA.0922.00075	0.0207909701	0.0206685137
ACBA.0922.00477	0.0013825641	0.0054172888
ACBA.0922.00369	0.0012117446	0.0058478256
ACBA.0922.00448	0.0067615755	0.0111620897
ACBA.0922.00325	0.0020865476	0.0064101624
ACBA.0922.00218	0.0043463579	0.0075153544
ACBA.0922.00096	0.0161344537	0.0179023718
ACBA.0922.00200	0.0003912712	0.0036669458
ACBA.0922.00330	8.64858e-05	0.000214154
ACBA.0922.00296	3.06126e-05	4.40219e-05
ACBA.0922.00091	3.2831e-06	1.1284e-06
ACBA.0922.00019	1.6706e-06	8.3e-08
ACBA.0922.00074	0.0133459589	0.0152219225
ACBA.0922.00312	0.0065727888	0.0091240457
ACBA.0922.00183	0.0051190713	0.0095057839
ACBA.0922.00047	6.40684e-05	0.0002526352
ACBA.0922.00003	8.28435e-05	0.0001263148
ACBA.0922.00288	0.011988102	0.0130233547
ACBA.0922.00407	2.12932e-05	2.20002e-05
ACBA.0922.00011	1.01643e-05	9.7006e-06
ACBA.0922.00067	0.0079715084	0.0108824623
ACBA.0922.00085	0.0029026768	0.0080258004
ACBA.0922.00179	1.87915e-05	5.37716e-05
ACBA.0922.00117	2.57544e-05	6.20956e-05
ACBA.0922.00408	0.0191664239	0.0209374035
ACBA.0922.00222	0.0203198795	0.0216103513
ACBA.0922.00305	0.0200757327	0.0209617839
ACBA.0922.00037	0.0003175329	0.0030900904
ACBA.0922.00026	0.0002651699	0.0028543578
ACBA.0922.00260	8.19711e-05	0.0001262716
ACBA.0922.00358	2.15919e-05	2.10129e-05
ACBA.0922.00213	1.75247e-05	1.50421e-05
ACBA.0922.00163	0.0137544524	0.0152268847
ACBA.0922.00156	0.0147869689	0.0155355024
ACBA.0922.00431	0.000102559	0.0009212059
ACBA.0922.00123	0.0001122776	0.0008786881
ACBA.0922.00071	0.0188646884	0.0201830978
ACBA.0922.00027	0.0192820227	0.0211195711
ACBA.0922.00264	0.0179307097	0.0196359262
ACBA.0922.00490	0.0002443308	0.0030801042
ACBA.0922.00148	0.000306756	0.0033032904
ACBA.0922.00332	0.0207424019	0.0217599615
ACBA.0922.00192	0.0202957206	0.0213504965
ACBA.0922.00138	0.0179236026	0.0188196844
ACBA.0922.00008	0.0179219466	0.0184745328
ACBA.0922.00315	0.0156254476	0.016799152
ACBA.0922.00266	0.0153024486	0.0168214894
ACBA.0922.00481	0.0121909011	0.0127218002
ACBA.0922.00261	0.0134653913	0.0142528478
ACBA.0922.00191	0.0202727064	0.0222788846
ACBA.0922.00158	0.0002023979	0.0010390268
ACBA.0922.00157	0.000210813	0.0012622431
ACBA.0922.00080	0.007043654	0.0087956798
ACBA.0922.00458	0.0001068246	0.0006183166
ACBA.0922.00118	2.58527e-05	3.22486e-05
ACBA.0922.00030	3.35041e-05	0.0001361089
ACBA.0922.00104	0.0144335746	0.0150627525
ACBA.0922.00054	3.7027e-06	4.7385e-06
ACBA.0922.00024	9.7103e-06	9.1223e-06
ACBA.0922.00354	0.0208259623	0.0215375058
ACBA.0922.00333	0.014391309	0.0154014113
ACBA.0922.00097	0.0001307851	0.0007883708
ACBA.0922.00256	7.93e-08	1.099e-07
ACBA.0922.00135	3.92e-08	3.92e-08
ACBA.0922.00039	3.92e-08	3.92e-08
ACBA.0922.00169	3.92e-08	3.92e-08
ACBA.0922.00105	3.92e-08	3.92e-08
ACBA.0922.00068	3.92e-08	3.92e-08
ACBA.0922.00121	0.020960204	0.0220547517
ACBA.0922.00108	0.0207267356	0.0220156992
ACBA.0922.00194	0.0200895102	0.021227881
ACBA.0922.00209	0.0176884608	0.0188306672
ACBA.0922.00177	0.0169123828	0.0181291106
ACBA.0922.00301	0.0206115163	0.0206114861
ACBA.0922.00201	0.0179048725	0.0193787106
ACBA.0922.00329	0.0052331254	0.0082237697
ACBA.0922.00100	0.0055866874	0.0079295621
ACBA.0922.00389	0.0206294761	0.0215776275
ACBA.0922.00469	0.0160861283	0.0168021791
ACBA.0922.00252	0.0134875881	0.0144737083
ACBA.0922.00137	0.0148170239	0.015583613
ACBA.0922.00206	0.02080367	0.0237468215
ACBA.0922.00496	0.0100927589	0.0099304241
ACBA.0922.00455	0.0104426302	0.0129435884
ACBA.0922.00370	8.5477e-06	9.54476e-05
ACBA.0922.00302	1.64052e-05	1.62703e-05
ACBA.0922.00140	1.11e-07	1.058e-07
ACBA.0922.00418	7.85e-08	8.07e-08
ACBA.0922.00337	7.9e-08	9.07e-08
ACBA.0922.00303	8.69e-08	1.1834e-06
ACBA.0922.00255	0.0160778599	0.017450878
ACBA.0922.00185	0.0162060389	0.0175800164
ACBA.0922.00299	0.019096113	0.0202836185
ACBA.0922.00007	0.0191939336	0.0196956417
ACBA.0922.00033	0.0196619413	0.0203231731
ACBA.0922.00384	0.009019607	0.0097250594
ACBA.0922.00442	0.0001062642	0.0002734578
ACBA.0922.00457	2.01606e-05	2.18713e-05
ACBA.0922.00319	1.00493e-05	1.19194e-05
ACBA.0922.00055	0.0181279284	0.0188699957
ACBA.0922.00365	7.42725e-05	0.0002367013
ACBA.0922.00120	4.59226e-05	7.13049e-05
ACBA.0922.00228	8.94733e-05	0.0001241846
ACBA.0922.00317	1.059e-07	1.033e-07
ACBA.0922.00278	3.0247e-06	4.3375e-06
ACBA.0922.00253	3.92e-08	1.157e-07
ACBA.0922.00368	2.91366e-05	3.35594e-05
ACBA.0922.00489	9.0462e-06	1.11933e-05
ACBA.0922.00023	1.75681e-05	1.78524e-05
ACBA.0922.00005	6.1875e-06	6.647e-06
ACBA.0922.00440	2.42942e-05	2.28652e-05
ACBA.0922.00013	1.85821e-05	1.03454e-05
ACBA.0922.00273	1.49285e-05	1.2471e-05
ACBA.0922.00443	1.1643e-05	8.0527e-06
ACBA.0922.00388	3.37654e-05	2.87119e-05
ACBA.0922.00428	3.72837e-05	8.65557e-05
ACBA.0922.00471	2.92198e-05	4.03276e-05
ACBA.0922.00372	1.55933e-05	1.61592e-05
ACBA.0922.00454	5.44506e-05	7.54073e-05
ACBA.0922.00480	9.4538e-06	1.16105e-05
ACBA.0922.00467	1.16687e-05	1.26004e-05
ACBA.0922.00356	2.25476e-05	2.22664e-05
ACBA.0922.00290	1.27454e-05	1.36794e-05
ACBA.0922.00241	2.3376e-06	5.7648e-06
ACBA.0922.00435	0.0182469462	0.0191152724
ACBA.0922.00031	0.0075294609	0.0097936059
ACBA.0922.00462	2.10633e-05	1.81276e-05
ACBA.0922.00119	1.56766e-05	1.35563e-05
ACBA.0922.00020	0.0141782227	0.0167622117
ACBA.0922.00313	0.0019399166	0.006329317
ACBA.0922.00378	0.000711819	0.0045398872
ACBA.0922.00076	0.0006409396	0.0038991224
ACBA.0922.00155	0.0184115264	0.0195630498
ACBA.0922.00363	1.86698e-05	9.22022e-05
ACBA.0922.00297	6.395e-06	6.62262e-05
ACBA.0922.00144	0.017467009	0.017371377
ACBA.0922.00323	0.0149192129	0.0163236907
ACBA.0922.00107	0.0171370913	0.0197447786
ACBA.0922.00032	8.4835e-05	0.0002312664
ACBA.0922.00250	6.7769e-05	6.2294e-05
ACBA.0922.00078	7.43246e-05	9.56798e-05
ACBA.0922.00226	0.0191931427	0.0215915522
ACBA.0922.00127	0.0038569697	0.0085594783
ACBA.0922.00464	0.0003095436	0.0029169595
ACBA.0922.00401	0.0001126506	0.0015768645
ACBA.0922.00404	2.82624e-05	0.0001175648
ACBA.0922.00396	5.44281e-05	7.183e-05
ACBA.0922.00010	0.0043851663	0.0084977747
ACBA.0922.00036	2.78191e-05	0.0001011245
ACBA.0922.00004	3.80118e-05	9.16653e-05
ACBA.0922.00203	0.0169480394	0.0183856479
ACBA.0922.00308	5.1671e-06	5.4154e-06
ACBA.0922.00247	1.3107e-06	1.0578e-06
ACBA.0922.00092	0.0066698581	0.007930009
ACBA.0922.00493	7.0253e-06	6.7543e-06
ACBA.0922.00235	3.92e-08	1.099e-07
ACBA.0922.00357	0.0106235723	0.0118229994
ACBA.0922.00168	8.39e-08	3.92e-08
ACBA.0922.00042	3.92e-08	3.92e-08
ACBA.0922.00061	1.007e-07	3.92e-08
ACBA.0922.00098	3.92e-08	3.92e-08
ACBA.0922.00053	3.92e-08	3.92e-08
ACBA.0922.00397	0.0188467297	0.0202779822
ACBA.0922.00198	4.939e-06	2.7342e-06
ACBA.0922.00199	1.0514e-06	7.91e-08
ACBA.0922.00180	3.92e-08	1.074e-07
ACBA.0922.00128	7.2555e-06	5.2838e-06
ACBA.0922.00126	5.541e-06	5.4779e-06
ACBA.0922.00322	3.2004e-06	2.47164e-05
ACBA.0922.00065	1.87488e-05	1.50452e-05
ACBA.0922.00035	2.02987e-05	1.73624e-05
ACBA.0922.00287	1.5078e-06	1.117e-07
ACBA.0922.00270	7.47e-08	2.3079e-06
ACBA.0922.00174	1.5857e-06	1.1746e-06
ACBA.0922.00172	1.144e-07	9.54e-08
ACBA.0922.00122	7.8187e-06	4.6762e-06
ACBA.0922.00062	0.0001621736	0.0014324412
ACBA.0922.00190	0.0001233233	0.0005677686
ACBA.0922.00230	0.0001746448	0.0014553081
ACBA.0922.00058	0.0001373857	0.0004347136
ACBA.0922.00182	6.6932e-05	4.51565e-05
ACBA.0922.00041	5.26037e-05	6.13662e-05
ACBA.0922.00125	3.52371e-05	5.70008e-05
ACBA.0922.00484	0.0001536757	0.000504706
ACBA.0922.00106	7.75171e-05	0.0001036791
ACBA.0922.00366	3.14251e-05	0.0001100733
ACBA.0922.00166	5.06589e-05	0.0001009852
