# Supplementary material for: Intragenomic conflicts with plasmids and chromosomal mobile genetic elements drive the evolution of natural transformation within species
Source: PLoS Biol. 2024 Oct 14;22(10):e3002814. doi: 10.1371/journal.pbio.3002814 (PMC11472951; doi:10.1371/journal.pbio.3002814)
Supplement: S27 Data — (XLSX) [file pbio.3002814.s027.xlsx]

## Sheet: Data_S27
gembase	rho.theta.ref.recomb	rho.theta.random.recomb
ACBA.0922.00001	0.097561	0.672131
ACBA.0922.00002	0	0
ACBA.0922.00003	0	0
ACBA.0922.00004	0.323529	0.233645
ACBA.0922.00005	0	0
ACBA.0922.00006	0.015006	0.015605
ACBA.0922.00007	0.006069	0.004136
ACBA.0922.00008	0.007087	0.006103
ACBA.0922.00009	0.006715	0.005313
ACBA.0922.00010	0.048921	0.018203
ACBA.0922.00011	0.114286	0.257143
ACBA.0922.00012	0.012931	0.038642
ACBA.0922.00013	0.139535	0.682927
ACBA.0922.00014	0.006452	0.004487
ACBA.0922.00015	0	0
ACBA.0922.00016	0	0
ACBA.0922.00017	0.0625	0.684848
ACBA.0922.00018	0.217949	0.395466
ACBA.0922.00019	0	0
ACBA.0922.00020	0.011709	0.011078
ACBA.0922.00021	0	0
ACBA.0922.00022	0.225688	0.022727
ACBA.0922.00023	0.096774	0.75
ACBA.0922.00024	0	0
ACBA.0922.00025	0.1875	0.705882
ACBA.0922.00026	0	0.004862
ACBA.0922.00027	0.006813	0.004903
ACBA.0922.00028	0	0
ACBA.0922.00029	0.00822	0.008636
ACBA.0922.00030	0.09434	0.638158
ACBA.0922.00031	0.01859	0.010969
ACBA.0922.00032	0.346939	0.195652
ACBA.0922.00033	0.007148	0.003191
ACBA.0922.00034	0	0.083333
ACBA.0922.00035	0	0
ACBA.0922.00036	0.27027	0.151079
ACBA.0922.00037	0.285486	0.047826
ACBA.0922.00038	0.016734	0.014675
ACBA.0922.00039	0	0
ACBA.0922.00040	0.005017	0.006276
ACBA.0922.00041	0.044444	0.238095
ACBA.0922.00042	0	0
ACBA.0922.00043	0	0
ACBA.0922.00044	0	0
ACBA.0922.00045	0	0
ACBA.0922.00046	0.049342	0.017331
ACBA.0922.00047	0.107914	0.389571
ACBA.0922.00048	0	0
ACBA.0922.00049	0.06135	0.180791
ACBA.0922.00050	0	0
ACBA.0922.00051	0.012613	0.014509
ACBA.0922.00052	0.328125	0.640523
ACBA.0922.00053	0	0
ACBA.0922.00054	0	0
ACBA.0922.00055	0.006273	0.006704
ACBA.0922.00056	0.458333	0.011299
ACBA.0922.00057	0	0
ACBA.0922.00058	0	0.266402
ACBA.0922.00059	0.008673	0.008869
ACBA.0922.00060	0.010444	0.00932
ACBA.0922.00061	0	0
ACBA.0922.00062	0.379121	0.082503
ACBA.0922.00063	0	0
ACBA.0922.00064	0	0
ACBA.0922.00065	0	0
ACBA.0922.00066	0.028571	0.310345
ACBA.0922.00067	0.015532	0.013521
ACBA.0922.00068	0	0
ACBA.0922.00069	0.009232	0.007006
ACBA.0922.00070	0.024779	0.017016
ACBA.0922.00071	0.005424	0.00492
ACBA.0922.00072	0	0
ACBA.0922.00073	0.017629	0.013454
ACBA.0922.00074	0.012451	0.008729
ACBA.0922.00075	0.006146	0.007001
ACBA.0922.00076	0.151515	0.022884
ACBA.0922.00077	0	0.003299
ACBA.0922.00078	0.012422	0.259668
ACBA.0922.00079	0.00739	0.005964
ACBA.0922.00080	0.023359	0.016199
ACBA.0922.00081	0.022727	0.022727
ACBA.0922.00082	0.007454	0.008578
ACBA.0922.00083	0.00969	0.007993
ACBA.0922.00084	0.468401	0.061099
ACBA.0922.00085	0	0.003112
ACBA.0922.00086	0.005993	0.006397
ACBA.0922.00087	0.085534	0.016162
ACBA.0922.00088	0	0
ACBA.0922.00089	0	0
ACBA.0922.00090	0	0
ACBA.0922.00091	0	0
ACBA.0922.00092	0.025879	0.020474
ACBA.0922.00093	0	0
ACBA.0922.00094	0.015837	0.008001
ACBA.0922.00095	0	0
ACBA.0922.00096	0.008699	0.009389
ACBA.0922.00097	0.194313	0.159019
ACBA.0922.00098	0	0
ACBA.0922.00099	0.036697	0.36478
ACBA.0922.00100	0.029015	0.01976
ACBA.0922.00101	0.007605	0.005048
ACBA.0922.00102	0	0
ACBA.0922.00103	0.006886	0.005568
ACBA.0922.00104	0.007479	0.003163
ACBA.0922.00105	0	0
ACBA.0922.00106	0	0.08805
ACBA.0922.00107	0.00729	0.006694
ACBA.0922.00108	0.006341	0.006748
ACBA.0922.00109	0	0
ACBA.0922.00110	0	0
ACBA.0922.00111	0	0
ACBA.0922.00112	0.007055	0.006771
ACBA.0922.00113	0.007148	0.005719
ACBA.0922.00114	0	0
ACBA.0922.00115	0	0
ACBA.0922.00116	0.007856	0.004634
ACBA.0922.00117	0	0.095238
ACBA.0922.00118	0	0
ACBA.0922.00119	0	0
ACBA.0922.00120	0.061224	0
ACBA.0922.00121	0.005365	0.007967
ACBA.0922.00122	0	0
ACBA.0922.00123	0.336283	0.05219
ACBA.0922.00124	0.033613	0.489655
ACBA.0922.00125	0	0
ACBA.0922.00126	0	0
ACBA.0922.00127	0.032402	0.019431
ACBA.0922.00128	0	0
ACBA.0922.00129	0.056452	0.164179
ACBA.0922.00130	0	0
ACBA.0922.00131	0	0
ACBA.0922.00132	0	0
ACBA.0922.00133	0.094737	0.148472
ACBA.0922.00134	0.008413	0.00839
ACBA.0922.00135	0	0
ACBA.0922.00136	0.004803	0.004182
ACBA.0922.00137	0.00821	0.007751
ACBA.0922.00138	0.005839	0.005781
ACBA.0922.00139	0	0
ACBA.0922.00140	0	0
ACBA.0922.00141	0.007975	0.008678
ACBA.0922.00142	0	0
ACBA.0922.00143	0.088235	1.05618
ACBA.0922.00144	0.010486	0.009017
ACBA.0922.00145	0.066667	0.2
ACBA.0922.00146	0	0
ACBA.0922.00147	0	0.003467
ACBA.0922.00148	0.26409	0.048126
ACBA.0922.00149	0.007462	0.007681
ACBA.0922.00150	0.007204	0.00636
ACBA.0922.00151	0.041667	0.125
ACBA.0922.00152	0	0.001572
ACBA.0922.00153	0.215311	0.024835
ACBA.0922.00154	0.241379	0.351852
ACBA.0922.00155	0.006692	0.006893
ACBA.0922.00156	0.009618	0.008558
ACBA.0922.00157	0.211488	0.07185
ACBA.0922.00158	0	0.00295
ACBA.0922.00159	0.122222	0
ACBA.0922.00160	0.047431	0.014515
ACBA.0922.00161	0	0
ACBA.0922.00162	0.007175	0.008501
ACBA.0922.00163	0	0.001511
ACBA.0922.00164	0.019383	0.011669
ACBA.0922.00165	0.00672	0.005605
ACBA.0922.00166	0	0
ACBA.0922.00167	0	0.005305
ACBA.0922.00168	0	0
ACBA.0922.00169	0	0
ACBA.0922.00170	0	0
ACBA.0922.00171	0	0
ACBA.0922.00172	0	0
ACBA.0922.00173	0	0.005882
ACBA.0922.00174	0	0
ACBA.0922.00175	0	0
ACBA.0922.00176	0.007703	0.00647
ACBA.0922.00177	0.004998	0.005771
ACBA.0922.00178	0.034483	0.016949
ACBA.0922.00179	0.142857	0.555556
ACBA.0922.00180	0	0
ACBA.0922.00181	0.00785	0.006459
ACBA.0922.00182	0	0
ACBA.0922.00183	0.040714	0.018049
ACBA.0922.00184	0.006491	0.00795
ACBA.0922.00185	0.009053	0.007417
ACBA.0922.00186	0.007231	0.006646
ACBA.0922.00187	0	0
ACBA.0922.00188	0	0
ACBA.0922.00189	0.00634	0.005604
ACBA.0922.00190	0.308725	0.129723
ACBA.0922.00191	0.007775	0.00731
ACBA.0922.00192	0.004236	0.004238
ACBA.0922.00193	0	0
ACBA.0922.00194	0.008732	0.004202
ACBA.0922.00195	0.007978	0
ACBA.0922.00196	0.062296	0.015699
ACBA.0922.00197	0.034483	0.136612
ACBA.0922.00198	0	0
ACBA.0922.00199	0	0
ACBA.0922.00200	0.206061	0.038387
ACBA.0922.00201	0.008155	0.007724
ACBA.0922.00202	0.370149	0.036455
ACBA.0922.00203	0.008872	0.008713
ACBA.0922.00204	0.01139	0.003054
ACBA.0922.00205	0.007169	0.006844
ACBA.0922.00206	0.007451	0.006328
ACBA.0922.00207	0.014085	0
ACBA.0922.00208	0	0
ACBA.0922.00209	0.008068	0.005999
ACBA.0922.00210	0	0
ACBA.0922.00212	0	0
ACBA.0922.00213	0.043478	0.043478
ACBA.0922.00214	0	0
ACBA.0922.00215	0.009583	0.009539
ACBA.0922.00216	0.128205	0.353357
ACBA.0922.00217	0.141667	0.030077
ACBA.0922.00218	0.034633	0.021107
ACBA.0922.00219	0.007305	0.005336
ACBA.0922.00220	0	0
ACBA.0922.00221	0.067568	0.641379
ACBA.0922.00222	0.00549	0.006461
ACBA.0922.00223	0	0
ACBA.0922.00224	0	0
ACBA.0922.00225	0	0
ACBA.0922.00226	0.008557	0.00778
ACBA.0922.00227	0	0.006593
ACBA.0922.00228	0.060345	0.418269
ACBA.0922.00229	0.033898	0.075
ACBA.0922.00230	0.311475	0.097887
ACBA.0922.00231	0	0
ACBA.0922.00232	0.033898	0.054545
ACBA.0922.00233	0	0.003012
ACBA.0922.00234	0	0.005633
ACBA.0922.00235	0	0
ACBA.0922.00236	0.105556	0.065217
ACBA.0922.00237	0.013514	0.013514
ACBA.0922.00238	0	0
ACBA.0922.00239	0.018734	0.010448
ACBA.0922.00240	0.215909	0.288288
ACBA.0922.00241	0.142857	1.4
ACBA.0922.00242	0.011463	0.011816
ACBA.0922.00243	0	0
ACBA.0922.00244	0.080645	0.287081
ACBA.0922.00245	0.008464	0.009555
ACBA.0922.00246	0.016904	0.010176
ACBA.0922.00247	0	0
ACBA.0922.00248	0	0
ACBA.0922.00249	0.00906	0.00907
ACBA.0922.00250	0	0
ACBA.0922.00251	0	0
ACBA.0922.00252	0	0.002487
ACBA.0922.00253	0	0
ACBA.0922.00254	0.015152	0.015152
ACBA.0922.00255	0.006371	0.005952
ACBA.0922.00256	0	0
ACBA.0922.00257	0.021708	0.01098
ACBA.0922.00258	0	0
ACBA.0922.00259	0.005223	0.003884
ACBA.0922.00260	0.071895	0.439815
ACBA.0922.00261	0.011536	0.010889
ACBA.0922.00262	0	0
ACBA.0922.00263	0.012658	0.188571
ACBA.0922.00264	0.007299	0.006985
ACBA.0922.00265	0	0
ACBA.0922.00266	0	0.002907
ACBA.0922.00267	0.018868	0.257576
ACBA.0922.00268	0	0
ACBA.0922.00269	0	0
ACBA.0922.00270	0	0
ACBA.0922.00271	0.009594	0.007172
ACBA.0922.00272	0.053571	0.784091
ACBA.0922.00273	0.041667	0.041667
ACBA.0922.00274	0	0
ACBA.0922.00275	0.020939	0.01825
ACBA.0922.00276	0	0
ACBA.0922.00277	0.006303	0.005744
ACBA.0922.00278	0	0
ACBA.0922.00279	0.06015	0.201439
ACBA.0922.00280	0.056995	0.309278
ACBA.0922.00281	0	0.006276
ACBA.0922.00282	0.010116	0.009156
ACBA.0922.00283	0.007499	0.006381
ACBA.0922.00284	0.009103	0.007132
ACBA.0922.00285	0	0
ACBA.0922.00286	0.008721	0.009707
ACBA.0922.00287	0	0
ACBA.0922.00288	0.011437	0.011376
ACBA.0922.00289	0	0
ACBA.0922.00290	0	0
ACBA.0922.00291	0.006138	0.006223
ACBA.0922.00292	0	0
ACBA.0922.00293	0.264706	0.324742
ACBA.0922.00294	0.20715	0.038366
ACBA.0922.00295	0	0
ACBA.0922.00296	0	0
ACBA.0922.00297	0.3	0.02381
ACBA.0922.00298	0	0
ACBA.0922.00299	0.006918	0.005882
ACBA.0922.00300	0	0
ACBA.0922.00301	0.006547	0.006522
ACBA.0922.00302	0	0.086957
ACBA.0922.00303	0	0
ACBA.0922.00304	0.007789	0.008828
ACBA.0922.00305	0.006295	0.008396
ACBA.0922.00306	0.005918	0.006031
ACBA.0922.00307	0.008234	0.007665
ACBA.0922.00308	0	0
ACBA.0922.00309	0	0
ACBA.0922.00310	0.27561	0.019991
ACBA.0922.00311	0.056549	0.016416
ACBA.0922.00312	0.019328	0.015738
ACBA.0922.00313	0.091678	0.030057
ACBA.0922.00314	0.015736	0.013254
ACBA.0922.00315	0.009077	0.007575
ACBA.0922.00316	0.006191	0.006742
ACBA.0922.00317	0	0
ACBA.0922.00318	0.076923	0.076923
ACBA.0922.00319	0	0
ACBA.0922.00320	0	0
ACBA.0922.00321	0	0
ACBA.0922.00322	0.086957	0.552632
ACBA.0922.00323	0	0.001447
ACBA.0922.00324	0.007344	0.006211
ACBA.0922.00325	0	0.001087
ACBA.0922.00326	0.009297	0.007872
ACBA.0922.00327	0.295775	0.179832
ACBA.0922.00328	0	0.027027
ACBA.0922.00329	0	0.007087
ACBA.0922.00330	0.177083	0.210169
ACBA.0922.00331	0.026316	0.026316
ACBA.0922.00332	0.006268	0.005919
ACBA.0922.00333	0.009043	0.010253
ACBA.0922.00334	0	0
ACBA.0922.00335	0.103448	0.196947
ACBA.0922.00336	0	0
ACBA.0922.00337	0	0
ACBA.0922.00338	0	0
ACBA.0922.00339	0.005489	0.00537
ACBA.0922.00340	0.006692	0.005725
ACBA.0922.00341	0.007807	0.005865
ACBA.0922.00342	0.009362	0.006963
ACBA.0922.00343	0.009577	0.006673
ACBA.0922.00344	0	0
ACBA.0922.00345	0	0
ACBA.0922.00346	0.025	0.289474
ACBA.0922.00347	0	0
ACBA.0922.00348	0	0.005334
ACBA.0922.00349	0.006772	0.004885
ACBA.0922.00350	0	0.002964
ACBA.0922.00351	0	0
ACBA.0922.00352	0.369863	0.261468
ACBA.0922.00353	0.138889	0.539326
ACBA.0922.00354	0.007231	0.004265
ACBA.0922.00355	0	0
ACBA.0922.00356	0	0
ACBA.0922.00357	0.010332	0.008456
ACBA.0922.00358	0	0
ACBA.0922.00359	0.008257	0.005496
ACBA.0922.00360	0.274286	0.018491
ACBA.0922.00361	0.102273	0.338129
ACBA.0922.00362	0.314286	0.402985
ACBA.0922.00363	0.2	0.97479
ACBA.0922.00364	0	0.3275
ACBA.0922.00365	0.216216	0.531496
ACBA.0922.00366	0.102564	0.472973
ACBA.0922.00367	0	0
ACBA.0922.00368	0	0.046512
ACBA.0922.00369	0.082845	0.020283
ACBA.0922.00370	0	0.296636
ACBA.0922.00371	0	0
ACBA.0922.00372	0	0
ACBA.0922.00373	0	0.031893
ACBA.0922.00374	0	0
ACBA.0922.00375	0	0.00926
ACBA.0922.00376	0.030702	0.179487
ACBA.0922.00377	0.023414	0.012183
ACBA.0922.00378	0.171477	0.02018
ACBA.0922.00379	0.008152	0.005536
ACBA.0922.00380	0.011142	0.012787
ACBA.0922.00381	0.021277	0.209581
ACBA.0922.00382	0.00473	0.004653
ACBA.0922.00383	0.171875	0.200627
ACBA.0922.00384	0.012942	0.015342
ACBA.0922.00385	0	0
ACBA.0922.00386	0	0
ACBA.0922.00387	0	0
ACBA.0922.00388	0	0
ACBA.0922.00389	0.007657	0.007208
ACBA.0922.00390	0.241877	0.089708
ACBA.0922.00391	0	0
ACBA.0922.00392	0.228261	0.481013
ACBA.0922.00393	0.057966	0.016075
ACBA.0922.00394	0.011476	0.012422
ACBA.0922.00395	0	0
ACBA.0922.00396	0	0
ACBA.0922.00397	0.007853	0.006373
ACBA.0922.00398	0.008306	0.007007
ACBA.0922.00399	0	0
ACBA.0922.00400	0.217054	0.218527
ACBA.0922.00401	0.62069	0.034483
ACBA.0922.00402	0	0
ACBA.0922.00403	0.245902	0.027882
ACBA.0922.00404	0.065217	0.276382
ACBA.0922.00405	0	0
ACBA.0922.00406	0	0
ACBA.0922.00407	0	0.05
ACBA.0922.00408	0	0.008138
ACBA.0922.00409	0	0
ACBA.0922.00410	0.112372	0.030266
ACBA.0922.00411	0.008856	0.008359
ACBA.0922.00412	0.3	0.333333
ACBA.0922.00413	0	0
ACBA.0922.00414	0.034574	0.121348
ACBA.0922.00415	0	0.001265
ACBA.0922.00416	0.005847	0.005492
ACBA.0922.00417	0	0
ACBA.0922.00418	0	0
ACBA.0922.00419	0.092308	0.646018
ACBA.0922.00420	0.010141	0.007647
ACBA.0922.00421	0	0
ACBA.0922.00422	0	0
ACBA.0922.00423	0.142857	0.142857
ACBA.0922.00424	0	0.006459
ACBA.0922.00425	0.046429	0.014472
ACBA.0922.00426	0	0
ACBA.0922.00427	0.009998	0.008302
ACBA.0922.00428	0.078652	0.45625
ACBA.0922.00429	0.015266	0.002215
ACBA.0922.00430	0	0
ACBA.0922.00431	0.32	0.06383
ACBA.0922.00432	0.006724	0.005836
ACBA.0922.00433	0	0
ACBA.0922.00434	0	0.005334
ACBA.0922.00435	0.008379	0.009128
ACBA.0922.00436	0.583333	0.947368
ACBA.0922.00437	0.012658	0.012658
ACBA.0922.00438	0.461538	0.077348
ACBA.0922.00439	0.007139	0.006675
ACBA.0922.00440	0	0
ACBA.0922.00441	0.223714	0.030207
ACBA.0922.00442	0.115385	0.252226
ACBA.0922.00443	0.022727	0.181818
ACBA.0922.00444	0	0
ACBA.0922.00445	0.183824	0.355224
ACBA.0922.00446	0	0
ACBA.0922.00447	0.084746	0.244444
ACBA.0922.00448	0.02648	0.014928
ACBA.0922.00449	0	0.018018
ACBA.0922.00450	0.075	0.095238
ACBA.0922.00451	0.369863	0.420664
ACBA.0922.00452	0.064706	0.092971
ACBA.0922.00453	0.067797	0.067797
ACBA.0922.00454	0.057143	0.247312
ACBA.0922.00455	0.018019	0.013654
ACBA.0922.00456	0.089286	0.192771
ACBA.0922.00457	0.029412	0.414634
ACBA.0922.00458	0.272727	0.158763
ACBA.0922.00459	0.012867	0
ACBA.0922.00460	0.019802	0.029703
ACBA.0922.00461	0.019048	0.019048
ACBA.0922.00462	0	0
ACBA.0922.00463	0.163158	0.180077
ACBA.0922.00464	0.316397	0.04493
ACBA.0922.00465	0	0
ACBA.0922.00466	0.185185	0.559322
ACBA.0922.00467	0	0
ACBA.0922.00468	0.148148	0.272727
ACBA.0922.00469	0.011784	0.012037
ACBA.0922.00470	0.102564	0.254237
ACBA.0922.00471	0.137255	0.213115
ACBA.0922.00472	0	0
ACBA.0922.00473	0.007355	0.006103
ACBA.0922.00474	0	0
ACBA.0922.00475	0.166667	0.333333
ACBA.0922.00476	0.266667	0.106894
ACBA.0922.00477	0.102852	0.023639
ACBA.0922.00478	0.075	0.058824
ACBA.0922.00479	0.068493	0.090909
ACBA.0922.00480	0	0
ACBA.0922.00481	0	0.001626
ACBA.0922.00482	0.105263	0.105263
ACBA.0922.00483	0.007417	0.008003
ACBA.0922.00484	0.08589	0.244207
ACBA.0922.00485	0	0
ACBA.0922.00486	0.125078	0.035941
ACBA.0922.00487	0.095552	0.020113
ACBA.0922.00488	0.0625	0.166667
ACBA.0922.00489	0	0.222222
ACBA.0922.00490	0	0.0095
ACBA.0922.00491	0.008195	0.007528
ACBA.0922.00492	0.202294	0.043302
ACBA.0922.00493	0.142857	0.142857
ACBA.0922.00494	0.028595	0.020818
ACBA.0922.00495	0.042373	0.17357
ACBA.0922.00496	0.01146	0
ACBA.0922.00497	0	0
