# Supplementary material for: Intragenomic conflicts with plasmids and chromosomal mobile genetic elements drive the evolution of natural transformation within species
Source: PLoS Biol. 2024 Oct 14;22(10):e3002814. doi: 10.1371/journal.pbio.3002814 (PMC11472951; doi:10.1371/journal.pbio.3002814)
Supplement: S28 Data — (XLSX) [file pbio.3002814.s028.xlsx]

## Sheet: Data_S28
gembase	Sum.track.length.ref.recomb.kb	Sum.track.length.random.recomb.kb
ACBA.0922.00001	65.641	63.635
ACBA.0922.00004	44.05	38.691
ACBA.0922.00006	343.725	274.009
ACBA.0922.00007	135.541	52.101
ACBA.0922.00008	157.958	102.126
ACBA.0922.00009	157.343	87.943
ACBA.0922.00010	664.724	233.964
ACBA.0922.00011	9.091	14.149
ACBA.0922.00012	84.263	101.176
ACBA.0922.00013	23.886	30.931
ACBA.0922.00014	132.167	74.751
ACBA.0922.00017	309.009	379.745
ACBA.0922.00018	595.892	619.988
ACBA.0922.00020	249.97	175.494
ACBA.0922.00022	851.483	263.188
ACBA.0922.00023	31.484	42.979
ACBA.0922.00025	9.825	6.512
ACBA.0922.00027	170.555	91.754
ACBA.0922.00029	173.106	140.544
ACBA.0922.00030	260.349	344.275
ACBA.0922.00031	387.028	159.68
ACBA.0922.00032	126.507	96.603
ACBA.0922.00033	154.864	22.884
ACBA.0922.00036	41.632	37.308
ACBA.0922.00037	933.106	455.949
ACBA.0922.00038	309.863	226.707
ACBA.0922.00040	125.644	97.68
ACBA.0922.00041	9.945	8.491
ACBA.0922.00046	685.264	222.724
ACBA.0922.00047	438.586	530.35
ACBA.0922.00049	42.24	51.804
ACBA.0922.00051	287.81	249.244
ACBA.0922.00052	178.244	260.201
ACBA.0922.00055	155.431	128.883
ACBA.0922.00056	302.186	6.507
ACBA.0922.00059	181.043	135.109
ACBA.0922.00060	230.84	161.075
ACBA.0922.00062	570.788	427.531
ACBA.0922.00066	28.776	15.725
ACBA.0922.00067	333.533	228.26
ACBA.0922.00069	226.11	107.041
ACBA.0922.00070	455.376	213.341
ACBA.0922.00071	118.751	89.996
ACBA.0922.00073	333.208	194.976
ACBA.0922.00074	225.459	138.515
ACBA.0922.00075	137.144	104.233
ACBA.0922.00076	778.202	252.697
ACBA.0922.00078	72.995	99.624
ACBA.0922.00079	170.478	99.254
ACBA.0922.00080	400.868	245.557
ACBA.0922.00081	0.178	0.178
ACBA.0922.00082	151.2	148.726
ACBA.0922.00083	172.567	108.053
ACBA.0922.00084	803.021	487.662
ACBA.0922.00086	163.497	113.761
ACBA.0922.00087	816.936	200.422
ACBA.0922.00092	472.19	301.087
ACBA.0922.00094	337.072	124.608
ACBA.0922.00096	202.149	165.089
ACBA.0922.00097	738.189	670.583
ACBA.0922.00099	92.606	91.864
ACBA.0922.00100	531.847	307.389
ACBA.0922.00101	160.839	88.252
ACBA.0922.00103	157.59	94.641
ACBA.0922.00104	178.067	48.103
ACBA.0922.00107	180.531	129.229
ACBA.0922.00108	130.455	102.602
ACBA.0922.00112	170.32	114.063
ACBA.0922.00113	181.507	104.016
ACBA.0922.00116	171.583	84.869
ACBA.0922.00120	98.615	NA
ACBA.0922.00121	109.933	127.532
ACBA.0922.00123	304.268	196.741
ACBA.0922.00124	144.988	194.515
ACBA.0922.00127	502.278	250.806
ACBA.0922.00129	31.111	23.772
ACBA.0922.00131	0.014	0.014
ACBA.0922.00133	257.634	313.328
ACBA.0922.00134	166.88	143.35
ACBA.0922.00136	106.364	57.89
ACBA.0922.00137	184.241	136.648
ACBA.0922.00138	124.787	99.777
ACBA.0922.00141	173.121	137.721
ACBA.0922.00143	181.609	259.852
ACBA.0922.00144	193.754	130.792
ACBA.0922.00145	25.811	13.219
ACBA.0922.00148	940.981	461.773
ACBA.0922.00149	184.462	137.539
ACBA.0922.00150	152.704	131.563
ACBA.0922.00151	4.48	2.127
ACBA.0922.00153	943.122	287.305
ACBA.0922.00154	350.556	483.126
ACBA.0922.00155	171.675	142.686
ACBA.0922.00156	199.108	146.828
ACBA.0922.00157	515.608	417.858
ACBA.0922.00159	134.173	NA
ACBA.0922.00160	621.891	192.286
ACBA.0922.00162	187.722	153.571
ACBA.0922.00164	320.698	161.871
ACBA.0922.00165	169.726	115.444
ACBA.0922.00169	0.028	0.028
ACBA.0922.00176	181.699	124.797
ACBA.0922.00177	112.689	93.619
ACBA.0922.00178	0.047	0.086
ACBA.0922.00179	100.805	104.212
ACBA.0922.00181	164.148	110.029
ACBA.0922.00183	562.803	236.471
ACBA.0922.00184	173.597	124.349
ACBA.0922.00185	198.558	114.22
ACBA.0922.00186	155.287	124.858
ACBA.0922.00189	147.354	104.546
ACBA.0922.00190	381.821	362.427
ACBA.0922.00191	154.111	105.958
ACBA.0922.00192	109.098	53.074
ACBA.0922.00194	165.401	68.969
ACBA.0922.00195	173.662	NA
ACBA.0922.00196	690.017	207.342
ACBA.0922.00197	41.127	42.314
ACBA.0922.00200	977.248	416.48
ACBA.0922.00201	171.47	130.874
ACBA.0922.00202	790.11	328.457
ACBA.0922.00203	190.123	144.638
ACBA.0922.00204	237.803	30.144
ACBA.0922.00205	137.352	104.542
ACBA.0922.00206	159.775	131.489
ACBA.0922.00207	0.066	NA
ACBA.0922.00209	167.459	99.526
ACBA.0922.00213	0.152	0.152
ACBA.0922.00215	254.439	204.5
ACBA.0922.00216	184.072	243.364
ACBA.0922.00217	976.19	365.729
ACBA.0922.00218	570.174	313.976
ACBA.0922.00219	166.167	90.203
ACBA.0922.00221	183.047	224.717
ACBA.0922.00222	139.517	101.038
ACBA.0922.00226	174.79	128.893
ACBA.0922.00228	119.04	202.349
ACBA.0922.00229	7.832	5.614
ACBA.0922.00230	653.136	435.899
ACBA.0922.00232	0.064	0.067
ACBA.0922.00236	589.234	417.373
ACBA.0922.00237	0.035	0.035
ACBA.0922.00239	368.639	145.199
ACBA.0922.00240	236.314	311.688
ACBA.0922.00241	38.546	48.113
ACBA.0922.00242	248.685	187.228
ACBA.0922.00244	86.121	89.298
ACBA.0922.00245	190.1	149.033
ACBA.0922.00246	327.122	139.354
ACBA.0922.00249	219.13	170.419
ACBA.0922.00254	0.086	0.086
ACBA.0922.00255	147.736	98.515
ACBA.0922.00257	426.236	165.952
ACBA.0922.00259	125.269	60.611
ACBA.0922.00260	206.073	260.195
ACBA.0922.00261	255.564	195.351
ACBA.0922.00263	48.445	43.843
ACBA.0922.00264	160.809	129.935
ACBA.0922.00267	32.614	18.449
ACBA.0922.00271	196.324	143.249
ACBA.0922.00272	109.482	167.803
ACBA.0922.00273	0.103	0.103
ACBA.0922.00275	419.475	278.866
ACBA.0922.00277	132.118	103.239
ACBA.0922.00279	56.328	31.29
ACBA.0922.00280	176.232	235.488
ACBA.0922.00282	222.732	161.825
ACBA.0922.00283	175.262	111.282
ACBA.0922.00284	208.666	118.691
ACBA.0922.00286	200.452	161.161
ACBA.0922.00288	270.133	210.656
ACBA.0922.00291	122.716	99.524
ACBA.0922.00293	129.787	132.467
ACBA.0922.00294	906.472	416.857
ACBA.0922.00297	290.895	30.699
ACBA.0922.00299	168.237	119.467
ACBA.0922.00301	121.291	120.501
ACBA.0922.00304	185.599	149.21
ACBA.0922.00305	153.889	126.706
ACBA.0922.00306	131.923	97.113
ACBA.0922.00307	165.556	130.08
ACBA.0922.00310	877.318	228.655
ACBA.0922.00311	692.832	223.282
ACBA.0922.00312	413.775	260.09
ACBA.0922.00313	803.982	327.153
ACBA.0922.00314	309.463	216.182
ACBA.0922.00315	196.361	140.715
ACBA.0922.00316	132.276	110.337
ACBA.0922.00318	0.255	0.255
ACBA.0922.00322	28.042	17.883
ACBA.0922.00324	136.881	94.918
ACBA.0922.00326	215.232	143.718
ACBA.0922.00327	321.898	413.562
ACBA.0922.00330	138.24	120.424
ACBA.0922.00331	0.054	0.054
ACBA.0922.00332	159.611	118.698
ACBA.0922.00333	217.982	180.354
ACBA.0922.00335	500.723	536.953
ACBA.0922.00339	130.66	89.846
ACBA.0922.00340	157.304	95.265
ACBA.0922.00341	187.499	96.616
ACBA.0922.00342	176.791	105.297
ACBA.0922.00343	182.981	113.144
ACBA.0922.00346	25.934	12.372
ACBA.0922.00349	140.444	79.592
ACBA.0922.00352	838.889	591.792
ACBA.0922.00353	87.931	80.736
ACBA.0922.00354	137.007	72.484
ACBA.0922.00357	234.383	126.989
ACBA.0922.00359	175.947	91.983
ACBA.0922.00360	769.175	196.287
ACBA.0922.00361	65.479	60.724
ACBA.0922.00362	43.499	41.218
ACBA.0922.00363	292.652	371.393
ACBA.0922.00365	428.861	444.222
ACBA.0922.00366	222.508	274.121
ACBA.0922.00369	808.268	244.604
ACBA.0922.00376	164.576	159.28
ACBA.0922.00377	450.564	171.434
ACBA.0922.00378	787.21	245.066
ACBA.0922.00379	172.957	66.186
ACBA.0922.00380	261.503	211.522
ACBA.0922.00381	74.87	71.564
ACBA.0922.00382	104.333	77.757
ACBA.0922.00383	134.345	140.918
ACBA.0922.00384	302.214	241.278
ACBA.0922.00389	157.355	115.603
ACBA.0922.00390	837.396	620.357
ACBA.0922.00392	310.917	411.367
ACBA.0922.00393	703.092	215.774
ACBA.0922.00394	294.975	231.392
ACBA.0922.00397	141.897	95.578
ACBA.0922.00398	156.11	122.69
ACBA.0922.00400	235.191	292.806
ACBA.0922.00401	495.585	257.548
ACBA.0922.00403	904.131	300.153
ACBA.0922.00404	113.479	124.666
ACBA.0922.00410	876.831	367.224
ACBA.0922.00411	180.485	135.403
ACBA.0922.00412	240.776	311.308
ACBA.0922.00414	453.005	480.128
ACBA.0922.00416	155.534	88.173
ACBA.0922.00419	149.638	217.396
ACBA.0922.00420	239.524	137.662
ACBA.0922.00423	0.046	0.046
ACBA.0922.00425	617.736	236.091
ACBA.0922.00427	194.04	129.809
ACBA.0922.00428	141.863	148.719
ACBA.0922.00429	348.306	9.782
ACBA.0922.00431	317.307	237.336
ACBA.0922.00432	119.116	81.462
ACBA.0922.00435	181.619	150.617
ACBA.0922.00436	51.935	40.757
ACBA.0922.00437	0.237	0.237
ACBA.0922.00438	596.936	480.275
ACBA.0922.00439	174.056	124.058
ACBA.0922.00441	763.688	279.598
ACBA.0922.00442	190.51	271.069
ACBA.0922.00443	8.615	7.867
ACBA.0922.00445	246.52	369.268
ACBA.0922.00447	37.712	27.479
ACBA.0922.00448	398.727	216.698
ACBA.0922.00450	3.683	2.463
ACBA.0922.00451	468.199	360.761
ACBA.0922.00452	536.657	419.149
ACBA.0922.00453	0.244	0.244
ACBA.0922.00454	28.491	21.403
ACBA.0922.00455	345.881	235.734
ACBA.0922.00456	26.071	18.927
ACBA.0922.00457	21.165	15.346
ACBA.0922.00458	474.92	515.389
ACBA.0922.00459	301.454	NA
ACBA.0922.00460	2.875	2.63
ACBA.0922.00461	0.163	0.163
ACBA.0922.00463	254.394	291.697
ACBA.0922.00464	870.88	428.093
ACBA.0922.00466	50.461	48.144
ACBA.0922.00468	38.454	22.786
ACBA.0922.00469	235.169	162.99
ACBA.0922.00470	24.136	11.745
ACBA.0922.00471	13.504	21.659
ACBA.0922.00473	156.279	103.012
ACBA.0922.00475	3.411	0.069
ACBA.0922.00476	424.016	429.94
ACBA.0922.00477	887.8	272.787
ACBA.0922.00478	0.23	0.116
ACBA.0922.00479	0.434	3.841
ACBA.0922.00482	0.102	0.102
ACBA.0922.00483	174.532	152.982
ACBA.0922.00484	449.172	484.103
ACBA.0922.00486	920.982	399.557
ACBA.0922.00487	795.099	225.328
ACBA.0922.00488	0.026	0.148
ACBA.0922.00491	181.726	140.379
ACBA.0922.00492	984.378	442.987
ACBA.0922.00493	0.02	0.02
ACBA.0922.00494	539.878	300.902
ACBA.0922.00495	204.177	240.768
ACBA.0922.00496	278.557	NA
