# Supplementary material for: Intragenomic conflicts with plasmids and chromosomal mobile genetic elements drive the evolution of natural transformation within species
Source: PLoS Biol. 2024 Oct 14;22(10):e3002814. doi: 10.1371/journal.pbio.3002814 (PMC11472951; doi:10.1371/journal.pbio.3002814)
Supplement: S29 Data — (XLSX) [file pbio.3002814.s029.xlsx]

## Sheet: Data_S29
seqid	Proportion.persistent
LEPN.1221.00220.0004	0.462745098039216
LEPN.1221.00255.0003	0.4609375
LEPN.1221.00285.0015	0.260869565217391
LEPN.1221.00365.0009	0.372781065088757
LEPN.1221.00388.0005	0.335740072202166
LEPN.1221.00775.0001	0.412121212121212
LEPN.1221.00001.0002	0
LEPN.1221.00009.0008	0
LEPN.1221.00039.0009	0
LEPN.1221.00046.0009	0
LEPN.1221.00090.0009	0
LEPN.1221.00090.0012	0
LEPN.1221.00092.0011	0
LEPN.1221.00098.0011	0
LEPN.1221.00127.0014	0
LEPN.1221.00135.0015	0
LEPN.1221.00139.0015	0
LEPN.1221.00140.0015	0
LEPN.1221.00143.0010	0
LEPN.1221.00143.0015	0
LEPN.1221.00146.0013	0
LEPN.1221.00147.0015	0
LEPN.1221.00152.0014	0
LEPN.1221.00157.0008	0
LEPN.1221.00161.0012	0
LEPN.1221.00163.0015	0
LEPN.1221.00164.0016	0
LEPN.1221.00167.0015	0
LEPN.1221.00171.0016	0
LEPN.1221.00173.0016	0
LEPN.1221.00174.0016	0
LEPN.1221.00175.0016	0
LEPN.1221.00176.0016	0
LEPN.1221.00177.0016	0
LEPN.1221.00178.0016	0
LEPN.1221.00183.0016	0
LEPN.1221.00184.0016	0
LEPN.1221.00185.0015	0
LEPN.1221.00195.0009	0
LEPN.1221.00196.0018	0
LEPN.1221.00197.0017	0
LEPN.1221.00199.0018	0
LEPN.1221.00200.0017	0
LEPN.1221.00201.0017	0
LEPN.1221.00203.0015	0
LEPN.1221.00206.0017	0
LEPN.1221.00211.0018	0
LEPN.1221.00213.0016	0
LEPN.1221.00214.0018	0
LEPN.1221.00215.0011	0
LEPN.1221.00215.0016	0
LEPN.1221.00219.0017	0
LEPN.1221.00221.0017	0
LEPN.1221.00222.0015	0
LEPN.1221.00223.0017	0
LEPN.1221.00233.0018	0
LEPN.1221.00236.0019	0
LEPN.1221.00240.0016	0
LEPN.1221.00241.0017	0
LEPN.1221.00242.0019	0
LEPN.1221.00249.0018	0
LEPN.1221.00254.0017	0
LEPN.1221.00258.0016	0
LEPN.1221.00260.0016	0
LEPN.1221.00261.0019	0
LEPN.1221.00262.0019	0
LEPN.1221.00262.0021	0
LEPN.1221.00263.0009	0
LEPN.1221.00264.0016	0
LEPN.1221.00268.0017	0
LEPN.1221.00272.0016	0
LEPN.1221.00278.0019	0
LEPN.1221.00286.0018	0
LEPN.1221.00290.0013	0
LEPN.1221.00292.0017	0
LEPN.1221.00293.0018	0
LEPN.1221.00306.0016	0
LEPN.1221.00315.0020	0
LEPN.1221.00316.0015	0
LEPN.1221.00327.0016	0
LEPN.1221.00331.0015	0
LEPN.1221.00333.0017	0
LEPN.1221.00343.0011	0
LEPN.1221.00349.0019	0
LEPN.1221.00350.0018	0
LEPN.1221.00351.0018	0
LEPN.1221.00353.0017	0
LEPN.1221.00357.0017	0
LEPN.1221.00358.0019	0
LEPN.1221.00360.0010	0
LEPN.1221.00363.0017	0
LEPN.1221.00370.0019	0
LEPN.1221.00372.0019	0
LEPN.1221.00377.0012	0
LEPN.1221.00380.0021	0
LEPN.1221.00381.0017	0
LEPN.1221.00382.0011	0
LEPN.1221.00386.0018	0
LEPN.1221.00396.0013	0
LEPN.1221.00415.0009	0
LEPN.1221.00417.0012	0
LEPN.1221.00423.0019	0
LEPN.1221.00430.0016	0
LEPN.1221.00432.0019	0
LEPN.1221.00433.0019	0
LEPN.1221.00434.0014	0
LEPN.1221.00441.0017	0
LEPN.1221.00442.0013	0
LEPN.1221.00448.0009	0
LEPN.1221.00450.0018	0
LEPN.1221.00452.0010	0
LEPN.1221.00454.0014	0
LEPN.1221.00463.0009	0
LEPN.1221.00465.0011	0
LEPN.1221.00468.0017	0
LEPN.1221.00474.0009	0
LEPN.1221.00479.0018	0
LEPN.1221.00489.0020	0
LEPN.1221.00493.0027	0
LEPN.1221.00493.0030	0
LEPN.1221.00495.0020	0
LEPN.1221.00496.0019	0
LEPN.1221.00497.0021	0
LEPN.1221.00499.0010	0
LEPN.1221.00499.0021	0
LEPN.1221.00500.0020	0
LEPN.1221.00503.0020	0
LEPN.1221.00505.0011	0
LEPN.1221.00507.0019	0
LEPN.1221.00518.0010	0
LEPN.1221.00520.0009	0
LEPN.1221.00522.0019	0
LEPN.1221.00531.0010	0
LEPN.1221.00532.0009	0
LEPN.1221.00539.0010	0
LEPN.1221.00543.0016	0
LEPN.1221.00545.0014	0
LEPN.1221.00546.0014	0
LEPN.1221.00547.0018	0
LEPN.1221.00551.0017	0
LEPN.1221.00552.0017	0
LEPN.1221.00555.0024	0
LEPN.1221.00555.0031	0
LEPN.1221.00559.0011	0
LEPN.1221.00561.0018	0
LEPN.1221.00563.0010	0
LEPN.1221.00567.0020	0
LEPN.1221.00569.0010	0
LEPN.1221.00570.0011	0
LEPN.1221.00575.0010	0
LEPN.1221.00576.0010	0
LEPN.1221.00577.0010	0
LEPN.1221.00579.0007	0
LEPN.1221.00582.0017	0
LEPN.1221.00585.0019	0
LEPN.1221.00588.0010	0
LEPN.1221.00588.0020	0
LEPN.1221.00589.0019	0
LEPN.1221.00590.0019	0
LEPN.1221.00593.0018	0
LEPN.1221.00599.0021	0
LEPN.1221.00601.0022	0
LEPN.1221.00602.0012	0
LEPN.1221.00608.0017	0
LEPN.1221.00611.0021	0
LEPN.1221.00618.0018	0
LEPN.1221.00621.0021	0
LEPN.1221.00623.0020	0
LEPN.1221.00624.0020	0
LEPN.1221.00626.0018	0
LEPN.1221.00630.0017	0
LEPN.1221.00635.0011	0
LEPN.1221.00636.0009	0
LEPN.1221.00646.0019	0
LEPN.1221.00648.0018	0
LEPN.1221.00650.0021	0
LEPN.1221.00654.0018	0
LEPN.1221.00661.0021	0
LEPN.1221.00662.0018	0
LEPN.1221.00668.0008	0
LEPN.1221.00669.0012	0
LEPN.1221.00671.0029	0
LEPN.1221.00673.0020	0
LEPN.1221.00678.0022	0
LEPN.1221.00679.0009	0
LEPN.1221.00680.0027	0
LEPN.1221.00684.0023	0
LEPN.1221.00689.0028	0
LEPN.1221.00692.0003	0
LEPN.1221.00693.0029	0
LEPN.1221.00696.0007	0
LEPN.1221.00696.0021	0
LEPN.1221.00699.0004	0
LEPN.1221.00700.0005	0
LEPN.1221.00701.0003	0
LEPN.1221.00702.0004	0
LEPN.1221.00703.0003	0
LEPN.1221.00704.0003	0
LEPN.1221.00705.0003	0
LEPN.1221.00706.0003	0
LEPN.1221.00709.0003	0
LEPN.1221.00711.0003	0
LEPN.1221.00712.0003	0
LEPN.1221.00713.0003	0
LEPN.1221.00718.0006	0
LEPN.1221.00720.0002	0
LEPN.1221.00722.0002	0
LEPN.1221.00723.0003	0
LEPN.1221.00724.0002	0
LEPN.1221.00725.0002	0
LEPN.1221.00726.0002	0
LEPN.1221.00727.0002	0
LEPN.1221.00728.0002	0
LEPN.1221.00729.0003	0
LEPN.1221.00730.0002	0
LEPN.1221.00731.0002	0
LEPN.1221.00733.0012	0
LEPN.1221.00736.0026	0
LEPN.1221.00738.0002	0
LEPN.1221.00739.0002	0
LEPN.1221.00742.0005	0
LEPN.1221.00743.0005	0
LEPN.1221.00744.0002	0
LEPN.1221.00747.0002	0
LEPN.1221.00748.0002	0
LEPN.1221.00749.0002	0
LEPN.1221.00751.0002	0
LEPN.1221.00752.0023	0
LEPN.1221.00754.0023	0
LEPN.1221.00755.0024	0
LEPN.1221.00756.0003	0
LEPN.1221.00758.0024	0
LEPN.1221.00759.0004	0
LEPN.1221.00760.0001	0
LEPN.1221.00762.0002	0
LEPN.1221.00763.0025	0
LEPN.1221.00765.0023	0
LEPN.1221.00766.0004	0
LEPN.1221.00768.0021	0
LEPN.1221.00769.0021	0
LEPN.1221.00770.0001	0
LEPN.1221.00771.0003	0
LEPN.1221.00771.0033	0
LEPN.1221.00772.0023	0
LEPN.1221.00773.0022	0
LEPN.1221.00774.0023	0
LEPN.1221.00776.0011	0
LEPN.1221.00777.0002	0
LEPN.1221.00778.0022	0
LEPN.1221.00779.0011	0
LEPN.1221.00780.0023	0
LEPN.1221.00781.0023	0
LEPN.1221.00782.0023	0
LEPN.1221.00783.0022	0
LEPN.1221.00784.0066	0
LEPN.1221.00785.0032	0
LEPN.1221.00454.0018	0
LEPN.1221.00454.0023	0
LEPN.1221.00672.0017	0
LEPN.1221.00672.0031	0
LEPN.1221.00686.0012	0
LEPN.1221.00686.0032	0
LEPN.1221.00687.0013	0
LEPN.1221.00687.0028	0
LEPN.1221.00689.0027	0
LEPN.1221.00689.0030	0
LEPN.1221.00689.0038	0
LEPN.1221.00689.0048	0
LEPN.1221.00741.0031	0
LEPN.1221.00741.0033	0
LEPN.1221.00741.0034	0
LEPN.1221.00761.0010	0
LEPN.1221.00761.0044	0
LEPN.1221.00761.0059	0
LEPN.1221.00784.0020	0
LEPN.1221.00784.0022	0
LEPN.1221.00785.0014	0
LEPN.1221.00785.0039	0
LEPN.1221.00785.0066	0
LEPN.1221.00785.0069	0
LEPN.1221.00339.0006	0.208333333333333
LEPN.1221.00108.0011	0
LEPN.1221.00153.0012	0
LEPN.1221.00391.0009	0
LEPN.1221.00397.0009	0
LEPN.1221.00412.0009	0
LEPN.1221.00422.0009	0
LEPN.1221.00440.0011	0
LEPN.1221.00446.0010	0
LEPN.1221.00449.0009	0
LEPN.1221.00451.0009	0
LEPN.1221.00467.0009	0
LEPN.1221.00509.0010	0
LEPN.1221.00516.0008	0
LEPN.1221.00517.0010	0
LEPN.1221.00521.0009	0
LEPN.1221.00554.0014	0
LEPN.1221.00556.0015	0
LEPN.1221.00565.0020	0
LEPN.1221.00568.0013	0
LEPN.1221.00572.0015	0
LEPN.1221.00581.0013	0
LEPN.1221.00583.0015	0
LEPN.1221.00600.0010	0
LEPN.1221.00658.0011	0
LEPN.1221.00610.0006	0.481481481481481
LEPN.1221.00160.0015	0
LEPN.1221.00690.0008	0
LEPN.1221.00784.0049	0
ACBA.0922.00013.0004	0
ACBA.0922.00025.0013	0
ACBA.0922.00049.0010	0
ACBA.0922.00114.0008	0
ACBA.0922.00116.0014	0
ACBA.0922.00189.0022	0
ACBA.0922.00225.0021	0
ACBA.0922.00225.0032	0
ACBA.0922.00227.0018	0
ACBA.0922.00228.0019	0
ACBA.0922.00228.0029	0
ACBA.0922.00290.0034	0
ACBA.0922.00290.0036	0
ACBA.0922.00304.0019	0
ACBA.0922.00330.0022	0
ACBA.0922.00353.0026	0
ACBA.0922.00356.0027	0
ACBA.0922.00361.0046	0
ACBA.0922.00361.0053	0
ACBA.0922.00372.0028	0
ACBA.0922.00381.0024	0
ACBA.0922.00406.0022	0
ACBA.0922.00421.0052	0
ACBA.0922.00421.0077	0
ACBA.0922.00440.0061	0
ACBA.0922.00442.0016	0
ACBA.0922.00443.0028	0
ACBA.0922.00443.0061	0
ACBA.0922.00450.0034	0
ACBA.0922.00450.0061	0
ACBA.0922.00454.0015	0
ACBA.0922.00467.0017	0
ACBA.0922.00476.0057	0
ACBA.0922.00476.0083	0
ACBA.0922.00480.0071	0
ACBA.0922.00480.0092	0
ACBA.0922.00489.0031	0
ACBA.0922.00489.0094	0
ACBA.0922.00361.0038	0
ACBA.0922.00361.0050	0
ACBA.0922.00440.0039	0
ACBA.0922.00440.0066	0
ACBA.0922.00475.0058	0
ACBA.0922.00475.0089	0
ACBA.0922.00480.0083	0
ACBA.0922.00480.0088	0
ACBA.0922.00003.0002	0
ACBA.0922.00057.0020	0
ACBA.0922.00117.0022	0
ACBA.0922.00236.0037	0
ACBA.0922.00273.0038	0
ACBA.0922.00314.0044	0
ACBA.0922.00423.0077	0
ACBA.0922.00438.0061	0
ACBA.0922.00442.0065	0
ACBA.0922.00492.0079	0
ACBA.0922.00494.0056	0
ACBA.0922.00340.0038	0.166666666666667
ACBA.0922.00373.0023	0.298245614035088
ACBA.0922.00407.0058	0.235294117647059
ACBA.0922.00408.0049	0.166666666666667
ACBA.0922.00417.0053	0.25
ACBA.0922.00427.0023	0.306122448979592
ACBA.0922.00435.0048	0.166666666666667
ACBA.0922.00448.0052	0.166666666666667
ACBA.0922.00464.0063	0.210526315789474
ACBA.0922.00481.0048	0.166666666666667
ACBA.0922.00491.0046	0.166666666666667
ACBA.0922.00493.0049	0.166666666666667
ACBA.0922.00014.0023	0
ACBA.0922.00021.0014	0
ACBA.0922.00044.0010	0
ACBA.0922.00120.0032	0
ACBA.0922.00132.0011	0
ACBA.0922.00178.0028	0
ACBA.0922.00191.0020	0
ACBA.0922.00236.0010	0
ACBA.0922.00253.0023	0
ACBA.0922.00278.0018	0
ACBA.0922.00314.0020	0
ACBA.0922.00317.0016	0
ACBA.0922.00353.0045	0
ACBA.0922.00383.0020	0
ACBA.0922.00443.0009	0
ACBA.0922.00455.0037	0
ACBA.0922.00489.0003	0
ACBA.0922.00071.0015	0.444444444444444
ACBA.0922.00085.0014	0.444444444444444
ACBA.0922.00104.0015	0.435483870967742
ACBA.0922.00108.0017	0.428571428571429
ACBA.0922.00135.0018	0.46551724137931
ACBA.0922.00147.0020	0.415384615384615
ACBA.0922.00157.0018	0.457627118644068
ACBA.0922.00161.0017	0.435483870967742
ACBA.0922.00164.0018	0.415384615384615
ACBA.0922.00169.0017	0.435483870967742
ACBA.0922.00170.0018	0.421875
ACBA.0922.00176.0018	0.469879518072289
ACBA.0922.00177.0019	0.482142857142857
ACBA.0922.00190.0024	0.5
ACBA.0922.00191.0018	0.419354838709677
ACBA.0922.00193.0018	0.412698412698413
ACBA.0922.00204.0017	0.403225806451613
ACBA.0922.00210.0022	0.380952380952381
ACBA.0922.00214.0016	0.375
ACBA.0922.00216.0026	0.428571428571429
ACBA.0922.00217.0019	0.380952380952381
ACBA.0922.00220.0021	0.369230769230769
ACBA.0922.00224.0021	0.413793103448276
ACBA.0922.00229.0020	0.380952380952381
ACBA.0922.00232.0024	0.428571428571429
ACBA.0922.00236.0024	0.428571428571429
ACBA.0922.00238.0025	0.461538461538462
ACBA.0922.00242.0019	0.375
ACBA.0922.00252.0026	0.423076923076923
ACBA.0922.00261.0018	0.354838709677419
ACBA.0922.00270.0028	0.415094339622642
ACBA.0922.00274.0029	0.423076923076923
ACBA.0922.00276.0028	0.407407407407407
ACBA.0922.00282.0029	0.423076923076923
ACBA.0922.00288.0023	0.392857142857143
ACBA.0922.00294.0020	0.323076923076923
ACBA.0922.00295.0007	0.2875
ACBA.0922.00296.0023	0.375
ACBA.0922.00300.0029	0.403846153846154
ACBA.0922.00301.0019	0.333333333333333
ACBA.0922.00303.0026	0.355932203389831
ACBA.0922.00325.0027	0.350877192982456
ACBA.0922.00336.0008	0.48993288590604
ACBA.0922.00337.0028	0.341463414634146
ACBA.0922.00339.0024	0.222222222222222
ACBA.0922.00340.0033	0.318181818181818
ACBA.0922.00342.0031	0.274509803921569
ACBA.0922.00344.0030	0.35
ACBA.0922.00345.0032	0.35
ACBA.0922.00350.0024	0.23728813559322
ACBA.0922.00355.0028	0.241379310344828
ACBA.0922.00359.0029	0.269230769230769
ACBA.0922.00360.0035	0.35
ACBA.0922.00364.0025	0.241379310344828
ACBA.0922.00369.0029	0.269230769230769
ACBA.0922.00380.0032	0.3125
ACBA.0922.00384.0029	0.214285714285714
ACBA.0922.00385.0031	0.230769230769231
ACBA.0922.00391.0028	0.292682926829268
ACBA.0922.00395.0036	0.211538461538462
ACBA.0922.00396.0030	0.224489795918367
ACBA.0922.00401.0023	0.263157894736842
ACBA.0922.00404.0032	0.211538461538462
ACBA.0922.00406.0013	0.204819277108434
ACBA.0922.00408.0030	0.211538461538462
ACBA.0922.00410.0025	0.207547169811321
ACBA.0922.00413.0031	0.268292682926829
ACBA.0922.00418.0031	0.211538461538462
ACBA.0922.00437.0022	0.208333333333333
ACBA.0922.00445.0034	0.255813953488372
ACBA.0922.00450.0037	0.25
ACBA.0922.00454.0036	0.290322580645161
ACBA.0922.00472.0037	0.290322580645161
ACBA.0922.00486.0030	0.176470588235294
ACBA.0922.00497.0030	0.195121951219512
ACBA.0922.00003.0003	0
ACBA.0922.00017.0008	0
ACBA.0922.00063.0011	0
ACBA.0922.00063.0020	0
ACBA.0922.00066.0007	0
ACBA.0922.00116.0012	0
ACBA.0922.00132.0013	0
ACBA.0922.00178.0014	0
ACBA.0922.00178.0018	0
ACBA.0922.00178.0033	0
ACBA.0922.00228.0014	0
ACBA.0922.00229.0018	0
ACBA.0922.00273.0014	0
ACBA.0922.00273.0035	0
ACBA.0922.00290.0015	0
ACBA.0922.00294.0019	0
ACBA.0922.00304.0012	0
ACBA.0922.00316.0020	0
ACBA.0922.00316.0024	0
ACBA.0922.00328.0015	0
ACBA.0922.00356.0039	0
ACBA.0922.00356.0045	0
ACBA.0922.00361.0047	0
ACBA.0922.00380.0020	0
ACBA.0922.00382.0026	0
ACBA.0922.00410.0012	0
ACBA.0922.00420.0024	0
ACBA.0922.00422.0010	0
ACBA.0922.00437.0005	0
ACBA.0922.00440.0010	0
ACBA.0922.00443.0071	0
ACBA.0922.00464.0070	0
ACBA.0922.00471.0014	0
ACBA.0922.00481.0070	0
ACBA.0922.00332.0034	0.411764705882353
ACBA.0922.00333.0033	0.424242424242424
ACBA.0922.00333.0035	0.269230769230769
ACBA.0922.00352.0033	0.411764705882353
ACBA.0922.00362.0024	0.354166666666667
ACBA.0922.00362.0043	0.0333333333333333
ACBA.0922.00363.0031	0.35
ACBA.0922.00365.0035	0.4375
ACBA.0922.00365.0036	0.16
ACBA.0922.00365.0049	0.461538461538462
ACBA.0922.00370.0029	0.297297297297297
ACBA.0922.00370.0045	0.304347826086957
ACBA.0922.00382.0043	0.48
ACBA.0922.00389.0038	0.363636363636364
ACBA.0922.00407.0043	0.323529411764706
ACBA.0922.00407.0061	0.466666666666667
ACBA.0922.00412.0038	0.333333333333333
ACBA.0922.00414.0043	0.166666666666667
ACBA.0922.00414.0047	0.44
ACBA.0922.00423.0040	0.314285714285714
ACBA.0922.00423.0047	0.166666666666667
ACBA.0922.00426.0046	0.458333333333333
ACBA.0922.00426.0060	0.235294117647059
ACBA.0922.00430.0048	0.16
ACBA.0922.00430.0065	0.428571428571429
ACBA.0922.00431.0060	0.235294117647059
ACBA.0922.00431.0068	0.461538461538462
ACBA.0922.00432.0031	0.215686274509804
ACBA.0922.00432.0050	0.166666666666667
ACBA.0922.00433.0047	0.16
ACBA.0922.00433.0052	0.458333333333333
ACBA.0922.00436.0049	0.166666666666667
ACBA.0922.00436.0061	0.45
ACBA.0922.00440.0052	0.333333333333333
ACBA.0922.00440.0062	0.266666666666667
ACBA.0922.00441.0045	0.185185185185185
ACBA.0922.00441.0052	0.44
ACBA.0922.00442.0041	0.34375
ACBA.0922.00442.0059	0.235294117647059
ACBA.0922.00443.0032	0.255813953488372
ACBA.0922.00443.0066	0.307692307692308
ACBA.0922.00444.0046	0.16
ACBA.0922.00444.0053	0.458333333333333
ACBA.0922.00447.0044	0.206896551724138
ACBA.0922.00447.0066	0.125
ACBA.0922.00447.0075	0.461538461538462
ACBA.0922.00449.0054	0.416666666666667
ACBA.0922.00451.0041	0.303030303030303
ACBA.0922.00451.0046	0.166666666666667
ACBA.0922.00452.0033	0.24390243902439
ACBA.0922.00452.0066	0.25
ACBA.0922.00456.0046	0.241379310344828
ACBA.0922.00456.0047	0.166666666666667
ACBA.0922.00460.0034	0.3
ACBA.0922.00460.0071	0.235294117647059
ACBA.0922.00461.0049	0.166666666666667
ACBA.0922.00461.0075	0.285714285714286
ACBA.0922.00464.0051	0.36
ACBA.0922.00464.0079	0.307692307692308
ACBA.0922.00465.0045	0.166666666666667
ACBA.0922.00465.0063	0.111111111111111
ACBA.0922.00467.0057	0.36
ACBA.0922.00467.0063	0.25
ACBA.0922.00469.0040	0.264705882352941
ACBA.0922.00469.0052	0.166666666666667
ACBA.0922.00470.0050	0.241379310344828
ACBA.0922.00470.0053	0.166666666666667
ACBA.0922.00473.0049	0.36
ACBA.0922.00473.0075	0.230769230769231
ACBA.0922.00474.0043	0.204545454545455
ACBA.0922.00474.0079	0.25
ACBA.0922.00479.0057	0.36
ACBA.0922.00479.0071	0.235294117647059
ACBA.0922.00480.0042	0.272727272727273
ACBA.0922.00480.0052	0.166666666666667
ACBA.0922.00483.0047	0.166666666666667
ACBA.0922.00483.0059	0.173913043478261
ACBA.0922.00484.0065	0.28125
ACBA.0922.00484.0084	0.125
ACBA.0922.00495.0055	0.333333333333333
ACBA.0922.00495.0078	0.235294117647059
ACBA.0922.00495.0087	0.230769230769231
ACBA.0922.00332.0043	0
ACBA.0922.00333.0043	0
ACBA.0922.00352.0048	0
ACBA.0922.00363.0050	0
ACBA.0922.00382.0054	0
ACBA.0922.00389.0055	0
ACBA.0922.00412.0056	0
ACBA.0922.00426.0051	0
ACBA.0922.00431.0067	0
ACBA.0922.00436.0057	0
ACBA.0922.00440.0070	0
ACBA.0922.00444.0074	0
ACBA.0922.00449.0066	0
ACBA.0922.00453.0055	0
ACBA.0922.00453.0062	0
ACBA.0922.00453.0065	0
